# Supplementary material for: RNY-derived small RNAs as a signature of coronary artery disease
Source: BMC Med. 2015 Oct 8;13:259. doi: 10.1186/s12916-015-0489-y (PMC4599655; doi:10.1186/s12916-015-0489-y)
Supplement: Additional file 4: Table S5. — Levels of high sensitive C-reactive protein and s-RNY1-5p in infected and non-infected individuals. Portal of entries and pathogens were identified. (XLS 38 kb) [file 12916_2015_489_MOESM4_ESM.xls]

## Sheet: Analyses
Supplemental Table 5. hs-CRP and s-RNY1-5p in infected and non-infected individuals
Controls are age-matched individuals from the GENES study
	Infected cases	Control	p value
	n=17	n=35
s-RNY1-5p	3.41 (2.86)	1.86 (2.55)	0.07
(s-RNY1-5p)1/7	1.13 (0.16)	1.00 (0.19)	0.02
hs-CRP*	114.4 (3.7)	1.9 (2.1)	0.001
Age	53.7 (11.6)	53.2 (8.4)	0.84
Data are expressed as mean (±SD)
*geometric mean
Spearman rank correlation coefficient (hs-CRP and s-RNY1-5p in infected patients)
r	0.15
p value	0.56

## Sheet: type of infection
# individual	Date of birth	Age	Gender	CRP (mg/L)	bacteria found in hemocultures	by anatomic location
T21-B28-F-11	1952-11-09	60	(M)	108.6	Klebsiella pneumoniae	skin infection
T27-B19-H-11	1964-04-30	49	(M)	263.3	Staphylococcus aureus	osteomyelitis
T25-B04-B-05	1960-12-31	53	(M)	341.2	Streptococcus pneumoniae	pneumonia
P6	1949-05-10	65	(M)	28.9	Enterobacter aerogenes	skin infection
T25-B13-D-11	1945-07-12	68	(M)	8.2	Streptococcus pneumoniae	pneumonia
P7	1952-07-10	62	(M)	264.4	Escherichia coli	digestive tract infection
T02-B07-C-10	1952-07-22	61	(M)	185.9	Staphylococcus aureus	pneumonia
T21-B11-A-02	1945-12-16	67	(M)	45.4	Streptococcus pyogenes	respiratory tract infection
T22-B02-G-01	1964-07-25	48	(M)	334.7	Staphylococcus aureus	skin infection
T25-B25-C-01	1950-07-15	63	(M)	140.3	Enterobacter cloacae	prostatitis
T22-B06-F-04	1974-03-07	38	(M)	146.7	Escherichia coli	urinary tract infection
P1	1948-07-28	65	(M)	5.4	Bacillus spp	unknown
P12	1988-09-20	26	(M)	200.4	Escherichia coli	digestive tract infection
P8	1964-01-08	49	(M)	406.5	Escherichia coli	prostatitis
T28-B20-D-07	1967-04-21	46	(M)	84.5	Enterococcus faecalis	endocarditis
T20-B12-G-12	1961-04-10	51	(M)	196.1	Staphylococcus aureus	osteomyelitis
T24-B11-B-05	1970-10-02	43	(M)	391.3	Streptococcus pneumoniae	pneumonia
