# Supplementary material for: RNY-derived small RNAs as a signature of coronary artery disease
Source: BMC Med. 2015 Oct 8;13:259. doi: 10.1186/s12916-015-0489-y (PMC4599655; doi:10.1186/s12916-015-0489-y)
Supplement: Additional file 6: Tables S1. — Bioinformatic analysis of the high-throughput small RNAs sequencing of human primary macrophages stimulated with staurosporine at the indicated time (highlighted in pink the RNY-derived small RNAs). (XLS 1622 kb) [file 12916_2015_489_MOESM6_ESM.xls]

## Sheet: Summary stats for each library
Supplemental Table 1. Bioinformatic analysis of the high-throughput small RNAs sequencing of human primary macrophages stimulated with staurosporine (STS) at the indicated time (highlighted in pink the RNY-derived small RNAs)
	sample library	total reads	filtered reads	mapped reads	miRNA reads	tRNA reads	ncRNA reads
	Control_1	11574597	2447281	2963582	1294837	184013	116309
	Control_2	8245553	745179	6903450	1106505	262602	890162
	Control_3	5569226	411989	4636642	1855961	298073	1249954
	STS 4h_1	10592067	1288077	3987168	1224582	255667	928186
	STS 4h_2	10113034	894112	8515572	1966923	2135697	1497082
	STS 4h_3	9522804	795005	8044256	1908560	1975443	1344110
	STS 6h_1	10467070	1032230	3922080	1521793	264245	638367
	STS 6h_2	9972780	603643	8838251	1152472	3385635	1408135
	STS 6h_3	7533299	452034	6668379	886505	2621642	972819

## Sheet: run 1
Annotation	type	Genomic coordinates (hg19)	Read count per million - Control_1	Read count per million - STS 4h_1	Read count per million - STS 6h_1
hsa-miR-22-3p	miRNA	chr17:1617208-1617229	376220	135628	178897
hsa-miR-21-5p	miRNA	chr17:57918634-57918655	131229	280157	142108
RNY5	misc_RNA	chr7:148638580-148638658	7958.59	50537.9	133095
hsa-miR-181a-5p	miRNA	chr9:127454759-127454781	44627.5	17328.7	22134.2
chr6.tRNA48-AspGTC	tRNA	chr6:27471522-27471594	33976.1	18271.6	21559.9
RNY4P1	misc_RNA	chr9:77462422-77462517	489.973	13177.9	19501
hsa-miR-4301	miRNA	chr11:113320781-113320800	113.582	4125.93	19295.5
RNY4P8	misc_RNA	chr17:38399475-38399571	404.787	11155	18987
RNY4P11	misc_RNA	chr20:18309650-18309746	327.454	7542.04	16117.8
RNY4	misc_RNA	chr7:148660407-148660502	408.412	6707.74	15894.7
hsa-miR-19b-3p	miRNA	chrX:133303713-133303735	19050.4	21203.6	15250.1
RNY4P5	misc_RNA	chr8:124056957-124057052	351.017	7923.19	14544
hsa-miR-146b-5p	miRNA	chr10:104196277-104196298	16138.3	15373.3	10532.7
ENST00000387449	Mt_tRNA	chrM:12207-12265	15632.6	22533	9260.5
hsa-miR-146a-5p	miRNA	chr5:159912379-159912400	14767.5	10830	8013.09
ENST00000363745	misc_RNA	chr11:33025796-33025891	154.665	2105.07	7101.04
ENST00000363286	snRNA	chr15:65597015-65597130	8040.76	11384.4	6570.34
hsa-miR-210-3p	miRNA	chr11:568112-568133	15532.3	3873.73	6347.31
hsa-miR-24-3p	miRNA	chr9:97848346-97848367	8573.63	6902.59	5547.59
ENST00000362698	snRNA	chr15:65588389-65588504	5599.35	21454.6	4795.48
RNY4P10	misc_RNA	chr6:33167378-33167472	120.228	1879.31	4447.51
hsa-miR-191-5p	miRNA	chr3:49058105-49058127	6617.36	4592.1	4313.21
hsa-miR-378a-3p	miRNA	chr5:149112430-149112451	11767.2	2447.98	4031.98
hsa-miR-30e-5p	miRNA	chr1:41220043-41220064	4258.72	6461.23	3944.48
hsa-miR-3135b	miRNA	chr6:32717729-32717750	297.246	1939.92	3924.54
hsa-miR-320a	miRNA	chr8:22102488-22102509	9208	1513.61	3412.96
ENST00000364409	misc_RNA	chr11:3685045-3685141	62.2284	1158.09	3391.8
hsa-miR-23a-3p	miRNA	chr19:13947409-13947429	5831.95	8551.66	3336.86
RNY4P31	misc_RNA	chr13:61390831-61390923	63.4367	658.164	3107.32
chr15.tRNA2-LysCTT	tRNA	chr15:79152903-79152976	2529.01	3994.95	3043.83
hsa-miR-19a-3p	miRNA	chr13:92003193-92003215	2831.09	6235.88	3024.29
hsa-miR-221-3p	miRNA	chrX:45605608-45605630	3673.29	3773.66	3021.04
chr1.tRNA72-AspGTC	tRNA	chr1:161432823-161432895	4004.37	2348.73	2704.81
chr12.tRNA4-AspGTC	tRNA	chr12:96429798-96429870	3948.79	2382.49	2695.04
chr1.tRNA78-AspGTC	tRNA	chr1:161418032-161418104	3827.95	2295.03	2693.82
chr1.tRNA75-AspGTC	tRNA	chr1:161425413-161425485	4003.77	2343.84	2680.39
chr1.tRNA69-AspGTC	tRNA	chr1:161440204-161440276	3930.06	2260.46	2666.55
ENST00000364908	misc_RNA	chr3:156871337-156871429	61.6243	444.606	2635.62
FR283482	piRNA	chr14:23318402-23318427	62.2284	752.129	2520.85
ENST00000365633	snoRNA	chr19:49994161-49994231	4512.47	1344.8	2389.4
ENST00000365436	misc_RNA	chr14:93863485-93863580	209.643	728.129	2351.14
chrX.tRNA4-ValTAC	tRNA	chrX:18693028-18693101	235.622	1740.6	2339.75
hsa-miR-181b-5p	miRNA	chr9:127456004-127456026	3605.02	2764.04	2201.78
ENST00000384756	processed_transcript	chr11:62620382-62620507	5247.73	2255.98	2157.42
ENST00000384119	misc_RNA	chr15:30965953-30966046	51.9577	1149.14	2145.62
FR365501	piRNA	chrM:1673-1698	1063.92	1304.12	2139.92
ENST00000364315	rRNA	chr6:4428197-4428315	1807.65	3832.65	2123.23
ENST00000364930	misc_RNA	chr3:125235823-125235930	86.3948	1886.63	2101.66
ENST00000384268	misc_RNA	chr15:52454948-52455049	54.9785	1165.41	2058.52
hsa-miR-92a-3p	miRNA	chrX:133303574-133303595	2434.16	4035.22	2006.83
hsa-miR-425-5p	miRNA	chr3:49057632-49057654	3237.69	2363.78	1984.04
hsa-miR-1260a	miRNA	chr14:77732574-77732591	5895.39	1944.8	1922.18
ENST00000384753	misc_RNA	chr15:52176753-52176850	40.4787	768.4	1898.17
chr12.tRNA5-AspGTC	tRNA	chr12:98897280-98897352	1623.98	2038.76	1859.1
RNY1	misc_RNA	chr7:148684228-148684340	172.185	1090.16	1801.71
ENST00000363636	misc_RNA	chr14:100049354-100049455	125.665	1067.38	1784.21
ENST00000515983	misc_RNA	chr14:50553700-50553801	63.4367	964.06	1756.95
ENST00000411222	lincRNA	chr16:66584360-66584470	112.978	1594.56	1712.18
ENST00000362591	misc_RNA	chr14:21147570-21147671	91.8322	1004.33	1708.52
ENST00000363271	misc_RNA	chr9:34194810-34194905	26.583	667.113	1686.95
hsa-miR-185-5p	miRNA	chr22:20020676-20020697	5997.49	1604.33	1658.05
hsa-miR-106b-5p	miRNA	chr7:99691666-99691686	2565.87	2879.98	1639.33
hsa-miR-30d-5p	miRNA	chr8:135817162-135817183	2449.87	3490.14	1623.05
chr15.tRNA11-GluTTC	tRNA	chr15:26327380-26327452	996.863	1499.38	1605.14
ENST00000384187	misc_RNA	chr12:123252646-123252747	45.312	660.605	1583.16
ENST00000364018	misc_RNA	chr17:43148810-43148911	47.1244	647.995	1581.54
ENST00000362697	misc_RNA	chrX:85274612-85274719	45.312	660.605	1576.25
ENST00000459163	snoRNA	chr3:186502585-186502653	920.135	1086.5	1550.2
ENST00000391004	misc_RNA	chr15:101178568-101178662	73.1033	1257.35	1524.56
ENST00000384113	misc_RNA	chr10:38283791-38283903	79.1449	1155.65	1516.83
ENST00000384123	misc_RNA	chr12:131391383-131391494	77.3324	1195.92	1494.85
chr13.tRNA3-GluTTC	tRNA	chr13:45492061-45492133	1259.67	1441.61	1488.34
chr16.tRNA34-GlyCCC	tRNA	chr16:686735-686806	425.932	864.806	1462.29
ENST00000384665	misc_RNA	chr15:69698780-69698891	79.7491	1154.43	1429.73
ENST00000459006	misc_RNA	chr15:45135810-45135922	82.1657	1147.92	1422
hsa-miR-26a-5p	miRNA	chr3:38010904-38010925	1964.12	2474.42	1389.44
ENST00000362415	misc_RNA	chr14:39456485-39456587	68.27	935.179	1387.81
ENST00000384214	snoRNA	chr11:75111435-75111582	191.519	506.843	1356.47
chr17.tRNA38-AspGTC	tRNA	chr17:8125555-8125627	1493.48	995.381	1349.15
hsa-miR-99b-5p	miRNA	chr19:52195871-52195892	2470.41	1260.19	1312.93
RNY4P25	misc_RNA	chr1:151411476-151411571	27.1872	531.657	1257.58
chr12.tRNA10-AspGTC	tRNA	chr12:125424192-125424264	1271.76	768.4	1209.96
ENST00000387342	Mt_tRNA	chrM:1602-1670	733.45	2207.57	1187.58
chr12.tRNA12-AspGTC	tRNA	chr12:125411890-125411962	1281.42	775.316	1183.1
hsa-let-7a-5p	miRNA	chr9:96938244-96938265	1792.54	1283.79	1181.88
RNY4P27	misc_RNA	chr13:95988360-95988455	61.0201	905.077	1174.55
hsa-let-7f-5p	miRNA	chrX:53584207-53584228	2081.93	2563.1	1129.79
chr6.tRNA45-AspGTC	tRNA	chr6:27447452-27447524	1192.01	778.57	1114.73
chr12.tRNA13-AlaTGC	tRNA	chr12:125406300-125406372	1201.67	706.977	1095.19
hsa-miR-125a-5p	miRNA	chr19:52196521-52196544	1898.27	1146.3	1080.95
ENST00000365494	lincRNA	chr17:19091329-19091544	754.595	540.199	1074.03
RNY4P6	misc_RNA	chr11:116886613-116886708	97.8738	520.674	1059.78
hsa-let-7i-5p	miRNA	chr12:62997471-62997492	1508.59	939.246	1039.84
hsa-miR-223-3p	miRNA	chrX:65238779-65238800	1257.26	2267.37	1039.44
hsa-miR-101-3p	miRNA	chr9:4850345-4850365	1123.74	1764.19	1036.99
ENST00000363558	misc_RNA	chr12:51137351-51137467	35.6454	542.233	1031.3
RNY4P23	misc_RNA	chrX:69616129-69616225	88.2073	479.182	999.144
hsa-miR-29a-3p	miRNA	chr7:130561507-130561528	1292.3	1488.39	977.167
ENST00000365382	snoRNA	chr11:122930043-122930130	1393.19	536.538	967.399
ENST00000363981	processed_transcript	chr11:62622484-62622555	674.846	1581.55	957.224
hsa-miR-339-5p	miRNA	chr7:1062626-1062648	1407.69	1216.67	934.026
hsa-miR-20a-5p	miRNA	chr13:92003326-92003348	1025.26	3624.78	905.538
ENST00000408573	snoRNA	chr6:133137941-133138016	1042.78	728.129	890.072
hsa-miR-652-3p	miRNA	chrX:109298617-109298637	1077.22	625.215	868.502
ENST00000459091	misc_RNA	chr9:72926523-72926617	24.1664	423.454	865.246
chr16.tRNA10-LysCTT	tRNA	chr16:3241500-3241573	698.408	1208.53	862.804
hsa-miR-340-5p	miRNA	chr5:179442361-179442382	905.031	2195.37	857.921
chr6.tRNA144-AspGTC	tRNA	chr6:27551235-27551307	712.908	462.098	850.595
ENST00000391146	misc_RNA	chr12:96011465-96011562	31.4163	445.827	842.862
chr1.tRNA77-GluCTC	tRNA	chr1:161424397-161424469	297.851	606.503	816.001
ENST00000362973	rRNA	chr12:38555268-38555384	469.432	1049.89	806.641
hsa-miR-17-5p	miRNA	chr13:92002872-92002894	1097.76	1386.29	794.838
ENST00000364451	rRNA	chr1:228763895-228764013	456.745	1034.43	792.803
chr1.tRNA71-GluCTC	tRNA	chr1:161439188-161439260	282.142	582.097	787.919
hsa-let-7b-5p	miRNA	chr22:46509571-46509592	1658.42	504.809	787.105
ENST00000364485	rRNA	chr1:228775084-228775202	532.869	1032.8	773.675
ENST00000410396	snRNA	chr11:62609091-62609281	712.908	1744.26	770.826
ENST00000363040	rRNA	chr1:228766137-228766255	505.682	1045.01	770.826
ENST00000580828	lincRNA	chr17:62223330-62223669	885.698	536.131	770.826
chr1.tRNA74-GluCTC	tRNA	chr1:161431808-161431880	284.559	584.944	770.419
hsa-miR-378a-5p	miRNA	chr5:149112392-149112413	1612.5	881.891	770.012
ENST00000363511	rRNA	chr1:228752738-228752856	441.641	1019.38	770.012
ENST00000362883	snoRNA	chr17:62223443-62223512	882.073	536.131	769.198
chr1.tRNA80-GluCTC	tRNA	chr1:161417017-161417089	287.58	593.893	767.57
chr6.tRNA77-GluCTC	tRNA	chr6:28949975-28950047	274.288	592.673	766.756
ENST00000365656	rRNA	chr1:228772843-228772961	479.703	1012.47	762.686
chr6.tRNA87-GluCTC	tRNA	chr6:126101392-126101464	270.663	549.148	761.466
ENST00000383926	processed_transcript	chr11:62621376-62621440	628.326	1189.82	756.989
ENST00000365387	rRNA	chr1:228779556-228779674	486.953	1025.08	752.105
ENST00000362526	rRNA	chr1:228754979-228755097	485.744	1014.09	750.477
ENST00000363754	rRNA	chr1:228757194-228757312	475.474	1084.06	746.407
hsa-miR-103a-3p	miRNA	chr5:167987909-167987931	1478.38	805.824	743.965
ENST00000365055	rRNA	chr1:228777315-228777433	488.765	1020.6	740.709
ENST00000363473	rRNA	chr1:228761656-228761774	460.974	981.144	737.861
ENST00000363500	rRNA	chr1:228781787-228781905	496.015	998.636	736.64
chr6.tRNA74-LeuCAA	tRNA	chr6:28908829-28908934	61.0201	106.982	735.012
ENST00000363985	misc_RNA	chr11:107955640-107955741	53.166	477.149	730.128
ENST00000365602	rRNA	chr7:140086581-140086707	365.517	770.434	729.314
chr6.tRNA100-LeuCAA	tRNA	chr6:28863999-28864105	70.0825	86.6433	724.43
ENST00000365651	rRNA	chr1:228759414-228759532	494.807	1017.35	723.616
ENST00000362467	rRNA	chr1:228750497-228750615	442.245	1030.77	721.581
ENST00000364718	rRNA	chr1:228748256-228748374	489.973	1027.52	714.255
chr6.tRNA140-LeuCAA	tRNA	chr6:27573416-27573524	59.8118	88.2704	708.151
ENST00000384413	misc_RNA	chr12:42848522-42848623	79.7491	399.861	707.744
hsa-miR-27a-3p	miRNA	chr19:13947261-13947281	1312.23	1351.72	706.116
ENST00000362464	rRNA	chr1:228768378-228768496	476.078	1009.21	704.081
ENST00000362400	rRNA	chr1:228770618-228770736	463.39	997.822	702.86
ENST00000384290	antisense	chr6:99973973-99974081	30.8121	460.471	699.197
chr1.tRNA58-LeuCAA	tRNA	chr1:249168053-249168159	67.6659	92.3382	699.197
ENST00000362344	misc_RNA	chr15:26063130-26063217	7.24991	116.338	696.348
ENST00000384095	misc_RNA	chr14:64088478-64088589	47.1244	291.252	693.092
ENST00000606950	rRNA	chrX:68892323-68892441	366.121	713.486	659.72
ENST00000387377	Mt_tRNA	chrM:4402-4469	372.766	693.96	634.08
ENST00000384297	misc_RNA	chr11:64063509-64063610	42.2912	516.606	629.196
chr1.tRNA59-GluCTC	tRNA	chr1:249168446-249168518	250.726	498.301	624.719
RNY3P2	misc_RNA	chr13:49669527-49669628	24.1664	326.235	616.987
ENST00000387069	lincRNA	chr1:28975112-28975245	2565.87	591.046	613.731
ENST00000363626	snoRNA	chr11:123172098-123172231	422.308	466.166	608.847
ENST00000585139	miRNA	chr1:6489894-6489956	453.724	287.184	608.847
ENST00000363257	misc_RNA	chr17:41149933-41150024	16.3123	285.557	604.777
ENST00000602813	lincRNA	chr1:28975112-28975242	2515.72	582.91	603.556
RNY4P18	misc_RNA	chr9:113859605-113859693	11.479	172.88	602.335
chr17.tRNA23-ArgCCG	tRNA	chr17:66016012-66016085	1088.09	561.351	597.044
FR287858	snoRNA	chr1:173835104-173835166	888.719	582.91	592.974
ENST00000384693	processed_transcript	chr11:62621135-62621204	650.076	510.911	589.312
ENST00000387314	Mt_tRNA	chrM:577-647	628.93	1725.54	573.439
hsa-miR-142-3p	miRNA	chr17:56408606-56408628	973.301	1478.22	571.811
ENST00000364486	rRNA	chrX:29000969-29001087	340.142	652.062	569.776
ENST00000384627	snRNA	chr19:1021521-1021627	19.3331	115.524	566.928
ENST00000364084	processed_transcript	chr1:173836809-173836888	718.346	462.505	566.521
ENST00000426867	snoRNA	chr9:134365873-134365958	293.017	216.812	555.939
ENST00000384714	snoRNA	chr11:75115465-75115610	1048.82	517.013	554.311
ENST00000387382	Mt_tRNA	chrM:5512-5579	767.283	1718.63	542.916
ENST00000364189	rRNA	chr11:21022427-21022543	338.329	689.893	542.916
RNY3	misc_RNA	chr7:148680847-148680948	93.0406	418.98	540.067
ENST00000411317	misc_RNA	chr2:190618190-190618285	27.1872	268.066	538.032
ENST00000362969	rRNA	chr3:181540660-181540778	516.556	827.79	536.811
hsa-miR-16-5p	miRNA	chr3:160122542-160122563	614.43	1322.02	529.485
ENST00000383869	snRNA	chr14:35015920-35016083	445.266	1688.93	523.787
ENST00000602361	lincRNA	chr9:35657748-35658015	541.931	495.047	523.787
ENST00000607318	rRNA	chr12:34358634-34358752	258.58	555.656	520.125
ENST00000364165	rRNA	chr19:21295934-21296042	280.934	589.826	518.497
ENST00000363046	lincRNA	chr9:35657751-35658014	471.849	486.504	517.276
ENST00000363005	misc_RNA	chr11:93452769-93452881	22.3539	344.946	516.869
ENST00000364953	snoRNA	chr6:31803040-31803103	1229.46	352.675	511.578
hsa-let-7g-5p	miRNA	chr3:52302352-52302373	917.114	539.385	511.171
chr16.tRNA26-LeuCAG	tRNA	chr16:57334391-57334474	67.0617	163.524	505.473
hsa-miR-93-5p	miRNA	chr7:99691438-99691460	698.408	914.433	501.81
chr16.tRNA17-LeuCAG	tRNA	chr16:57333862-57333945	65.2492	168.405	499.368
ENST00000365462	misc_RNA	chr17:73428071-73428168	39.8745	214.778	498.554
chr1.tRNA36-LeuCAG	tRNA	chr1:161418740-161418823	82.1657	163.931	494.485
ENST00000384010	snRNA	chr1:149224058-149224221	404.183	1658.83	487.566
chr1.tRNA42-LeuCAG	tRNA	chr1:161440912-161440995	57.3952	153.355	485.938
chr1.tRNA38-LeuCAG	tRNA	chr1:161426121-161426204	74.9158	159.05	484.31
ENST00000384690	snoRNA	chr1:45244062-45244128	610.201	413.285	482.682
ENST00000363030	rRNA	chr19:7951862-7951981	223.539	559.724	480.24
chr6.tRNA7-LeuCAG	tRNA	chr6:26521435-26521518	56.791	171.66	479.426
hsa-miR-342-3p	miRNA	chr14:100576052-100576074	500.244	569.894	476.17
ENST00000390930	snoRNA	chr20:17943353-17943589	90.0198	222.507	473.321
hsa-miR-25-3p	miRNA	chr7:99691194-99691215	724.387	582.097	472.914
chr1.tRNA40-LeuCAG	tRNA	chr1:161433531-161433614	62.8326	176.948	472.507
hsa-miR-29c-3p	miRNA	chr1:207975210-207975231	685.117	722.841	468.031
chr1.tRNA34-LeuCAG	tRNA	chr1:161411322-161411405	52.5619	170.032	459.077
ENST00000384278	snRNA	chr1:17222475-17222638	395.724	1557.95	458.67
ENST00000408813	snoRNA	chr7:22896232-22896305	108.145	291.659	456.635
ENST00000383861	snRNA	chr14:35025432-35025595	394.516	1574.22	452.565
ENST00000459189	misc_RNA	chrX:41175741-41175842	50.7494	279.862	446.868
hsa-miR-222-3p	miRNA	chrX:45606442-45606462	773.324	499.114	446.461
hsa-miR-30b-5p	miRNA	chr8:135812813-135812834	508.702	832.264	441.17
ENST00000384782	snRNA	chr1:16993280-16993443	365.517	1588.46	432.623
ENST00000384659	snRNA	chr1:17067011-17067174	402.37	1545.75	432.216
hsa-miR-365b-3p	miRNA	chr17:29902497-29902518	650.68	955.111	425.704
ENST00000384776	snRNA	chr19:893484-893590	31.4163	108.609	424.89
ENST00000383953	snoRNA	chr1:93302846-93302940	394.516	235.93	423.669
ENST00000364139	snoRNA	chr7:132437783-132437886	622.888	743.587	414.309
ENST00000387441	Mt_tRNA	chrM:12138-12206	103.311	262.777	411.867
chr5.tRNA15-ValAAC	tRNA	chr5:180615415-180615488	48.3328	249.761	411.053
hsa-miR-18a-5p	miRNA	chr13:92003010-92003032	726.2	973.009	409.832
ENST00000363331	misc_RNA	chr11:3686394-3686489	9.66655	108.202	405.762
hsa-miR-30c-5p	miRNA	chr6:72086706-72086728	625.909	814.366	403.32
ENST00000362901	rRNA	chr16:50903366-50903486	255.559	481.216	400.064
ENST00000384229	processed_transcript	chr17:16343350-16343420	402.37	333.557	397.623
ENST00000516713	misc_RNA	chr14:90052006-90052105	32.6246	269.693	396.809
chr5.tRNA11-LysCTT	tRNA	chr5:180648978-180649051	299.663	530.436	395.181
hsa-miR-205-5p	miRNA	chr1:209605511-209605532	1244.57	421.42	393.96
chr16.tRNA7-LysCTT	tRNA	chr16:3225691-3225764	332.892	513.758	390.704
chr5.tRNA9-LysCTT	tRNA	chr5:180634754-180634827	352.225	500.742	384.192
ENST00000410561	misc_RNA	chr12:2969115-2969199	14.4998	401.488	383.378
ENST00000579879	snoRNA	chr5:180670312-180670379	548.577	280.269	382.157
ENST00000365063	misc_RNA	chr7:43136331-43136443	17.5206	331.116	378.901
ENST00000408189	snoRNA	chr20:2634858-2634932	818.636	360.811	377.273
ENST00000387416	Mt_tRNA	chrM:7446-7514	172.185	320.946	377.273
ENST00000459579	snoRNA	chr17:7480129-7480270	704.45	603.656	376.459
chr6.tRNA13-LysCTT	tRNA	chr6:26556773-26556846	337.725	479.589	372.39
hsa-miR-34a-5p	miRNA	chr1:9211794-9211815	705.054	632.13	369.948
ENST00000363753	snoRNA	chr15:66795581-66795652	424.724	144.406	368.32
chr6.tRNA76-LysTTT	tRNA	chr6:28918805-28918878	186.081	244.473	368.32
ENST00000363068	misc_RNA	chr6:38533726-38533831	16.9165	373.421	367.913
chr11.tRNA16-ValTAC	tRNA	chr11:59318459-59318532	96.0614	245.693	367.913
ENST00000384619	snRNA	chr1:149194106-149194269	427.141	1327.31	367.506
ENST00000384136	snRNA	chr18:21704134-21704249	108.145	1165.41	363.436
RNY4P20	misc_RNA	chr6:151619976-151620068	24.7705	117.965	362.215
ENST00000408140	miRNA	chr3:128081008-128081101	479.703	247.32	359.773
hsa-let-7i-3p	miRNA	chr12:62997527-62997548	374.579	401.081	351.226
ENST00000362931	misc_RNA	chr17:67982127-67982235	13.8957	344.133	350.006
chr17.tRNA2-LysTTT	tRNA	chr17:8022472-8022545	145.602	237.964	346.75
ENST00000516869	antisense	chr14:20811234-20811566	286.976	344.539	346.343
chr11.tRNA14-LysTTT	tRNA	chr11:59327807-59327880	135.332	221.693	345.936
hsa-miR-4252	miRNA	chr1:6489904-6489922	120.228	226.168	345.529
ENST00000384262	snoRNA	chr5:137896732-137896799	484.536	513.352	341.866
chr1.tRNA54-LysTTT	tRNA	chr1:204475654-204475727	141.373	225.761	341.459
chr8.tRNA10-MetCAT	tRNA	chr8:124169469-124169542	268.851	290.438	340.645
ENST00000365524	processed_transcript	chr1:173833507-173833583	233.81	496.674	337.389
chr1.tRNA35-GlyGCC	tRNA	chr1:161413093-161413164	212.06	314.845	334.947
ENST00000364535	misc_RNA	chr1:23696747-23696839	15.7081	142.372	334.947
ENST00000383858	snRNA	chr1:147511004-147511167	320.809	741.96	332.505
chr17.tRNA5-GlyGCC	tRNA	chr17:8029063-8029134	218.706	411.658	329.656
chr7.tRNA3-ArgCCT	tRNA	chr7:139025445-139025518	364.308	428.335	329.249
FR319486	piRNA	chr11:10531724-10531755	155.269	522.301	328.435
ENST00000362761	snoRNA	chr19:49993872-49993956	372.162	219.252	327.621
ENST00000364950	misc_RNA	chr14:51720651-51720741	4.22912	70.3723	327.621
hsa-miR-3974	miRNA	chr12:17826242-17826264	1009.55	206.236	323.959
chr1.tRNA37-GlyGCC	tRNA	chr1:161420466-161420537	221.727	301.421	323.959
hsa-miR-324-3p	miRNA	chr17:7126627-7126646	420.495	282.709	321.924
chr1.tRNA41-GlyGCC	tRNA	chr1:161435257-161435328	245.289	331.116	321.517
chr1.tRNA39-GlyGCC	tRNA	chr1:161427897-161427968	224.747	309.963	319.889
ENST00000364725	rRNA	chr3:51728481-51728598	138.957	388.878	319.482
chr17.tRNA8-ThrAGT	tRNA	chr17:8090477-8090551	199.977	278.642	314.598
hsa-miR-378c	miRNA	chr10:132760897-132760921	790.241	209.083	312.156
chr16.tRNA19-GlyGCC	tRNA	chr16:70823409-70823480	207.831	368.539	311.749
ENST00000385253	miRNA	chr4:110409854-110409951	773.928	312.404	309.714
hsa-miR-15a-5p	miRNA	chr13:50623303-50623324	319.6	689.486	307.272
ENST00000584275	snoRNA	chr6:31508878-31508955	347.996	469.827	307.272
ENST00000363872	misc_RNA	chr14:56118252-56118352	18.1248	102.508	306.865
ENST00000365444	snoRNA	chr11:93464668-93464740	317.184	202.168	304.423
ENST00000363564	rRNA	chr16:33965426-33965577	621.68	244.473	303.609
chr2.tRNA19-GlyGCC	tRNA	chr2:157257658-157257729	202.998	389.285	302.795
hsa-miR-423-5p	miRNA	chr17:28444113-28444135	930.406	282.303	301.168
hsa-miR-29b-3p	miRNA	chr7:130562226-130562248	458.557	558.911	300.761
chr11.tRNA5-LysTTT	tRNA	chr11:59323901-59323974	83.374	186.71	300.354
hsa-miR-326	miRNA	chr11:75046152-75046171	719.554	212.744	296.691
ENST00000384769	snoRNA	chr13:27829201-27829272	325.642	442.979	296.284
ENST00000459187	snoRNA	chr11:10823014-10823155	115.999	282.709	296.284
ENST00000408625	miRNA	chr5:154065336-154065421	450.703	167.185	293.435
chr16.tRNA24-GlyGCC	tRNA	chr16:70812941-70813012	195.748	373.421	292.214
RNY4P37	misc_RNA	chr18:43656970-43657065	15.104	339.658	288.958
FR290245	snoRNA	chr12:57037464-57037538	282.747	287.184	287.33
hsa-miR-423-3p	miRNA	chr17:28444149-28444171	550.389	229.829	284.888
chr16.tRNA22-MetCAT	tRNA	chr16:87417627-87417700	259.789	364.065	282.446
ENST00000387459	Mt_tRNA	chrM:14674-14742	329.267	379.522	280.411
chr19.tRNA13-ValCAC	tRNA	chr19:4724646-4724719	82.7699	201.761	275.935
ENST00000583861	snoRNA	chr22:39715055-39715118	289.997	248.134	275.528
FR062864	snoRNA	chr1:173836017-173836076	180.04	198.1	275.528
ENST00000458770	snoRNA	chr19:10220433-10220511	250.726	185.49	273.086
ENST00000410482	snRNA	chr10:103124602-103124792	160.102	473.894	272.679
RNY4P9	misc_RNA	chr13:50482770-50482866	9.66655	143.592	271.458
chr6.tRNA128-GlyGCC	tRNA	chr6:27870685-27870756	184.873	391.726	269.016
ENST00000408612	snoRNA	chr1:28905261-28905334	581.806	159.05	268.202
hsa-miR-197-3p	miRNA	chr1:110141562-110141583	438.62	245.693	267.795
chr1.tRNA92-PseudoGAA	tRNA	chr1:149672904-149672976	409.016	318.506	267.388
ENST00000364545	rRNA	chr6:17722017-17722134	166.144	239.184	267.388
ENST00000363217	snoRNA	chr1:28835071-28835274	266.434	277.015	266.574
hsa-miR-331-3p	miRNA	chr12:95702256-95702276	468.828	171.253	266.167
hsa-miR-660-5p	miRNA	chrX:49777864-49777885	422.308	550.775	264.946
ENST00000516146	snRNA	chr20:17168155-17168261	4.83328	51.2538	264.946
chr13.tRNA4-GluCTC	tRNA	chr13:42030060-42030132	429.557	367.319	263.318
chr1.tRNA100-PseudoGAA	tRNA	chr1:149287358-149287430	393.912	316.472	263.318
ENST00000365607	processed_transcript	chr11:62623040-62623102	170.977	357.556	259.248
ENST00000383903	snoRNA	chr16:2205024-2205106	217.497	218.439	258.434
ENST00000391023	misc_RNA	chr10:102158109-102158203	10.8749	326.641	257.213
chr1.tRNA116-GluCTC	tRNA	chr1:145399232-145399304	93.0406	161.897	256.399
hsa-miR-142-5p	miRNA	chr17:56408644-56408664	355.246	647.995	255.585
ENST00000459159	snoRNA	chr8:56986394-56986460	735.866	344.946	255.585
hsa-let-7g-3p	miRNA	chr3:52302296-52302316	402.37	222.1	254.364
ENST00000364784	snRNA	chr14:32671251-32671357	21.7497	52.8809	251.923
chr1.tRNA84-GluTTC	tRNA	chr1:161391882-161391954	68.8742	130.168	250.702
ENST00000391079	processed_transcript	chr17:16344540-16344612	170.373	376.675	248.26
ENST00000363378	rRNA	chr6:117381845-117381962	187.894	273.354	245.411
chr16.tRNA18-GlyGCC	tRNA	chr16:70822596-70822667	138.957	296.947	243.376
ENST00000386847	snoRNA	chr17:7478031-7478165	224.747	272.133	241.748
hsa-miR-532-5p	miRNA	chrX:49767773-49767794	434.995	276.608	239.713
ENST00000408493	snoRNA	chr3:186504464-186504641	9.66655	259.523	239.713
ENST00000364938	sense_intronic	chr1:28833878-28834083	216.893	242.032	238.085
hsa-miR-99a-5p	miRNA	chr21:17911421-17911442	649.471	305.489	235.643
ENST00000362134	miRNA	chr17:57918627-57918698	335.309	110.643	235.236
hsa-miR-378d	miRNA	chr8:94928307-94928326	663.367	229.829	234.829
hsa-miR-155-5p	miRNA	chr21:26946295-26946317	190.31	562.165	234.422
hsa-let-7e-5p	miRNA	chr19:52196046-52196067	422.912	318.099	234.422
ENST00000515896	rRNA	chrY:10037764-10037915	246.497	279.455	231.166
ENST00000606190	lincRNA	chr17:41464594-41464785	269.455	761.485	230.759
ENST00000363120	misc_RNA	chr5:140090860-140090958	163.727	212.744	230.759
hsa-miR-193a-3p	miRNA	chr17:29887069-29887090	442.849	252.201	227.911
ENST00000459107	misc_RNA	chr12:133815041-133815135	7.24991	82.9824	226.69
chr16.tRNA25-GlyGCC	tRNA	chr16:70812113-70812184	160.102	391.726	223.027
hsa-miR-141-3p	miRNA	chr12:7073318-7073339	717.137	308.743	222.62
chr16.tRNA32-LysCTT	tRNA	chr16:3207405-3207478	229.581	327.048	220.178
ENST00000383884	snoRNA	chr9:136216251-136216325	211.456	399.454	217.329
hsa-miR-324-5p	miRNA	chr17:7126661-7126683	310.538	224.134	217.329
chr1.tRNA9-ArgTCT	tRNA	chr1:94313128-94313213	83.9782	106.982	217.329
hsa-miR-1260b	miRNA	chr11:96074611-96074629	1030.09	180.609	211.631
hsa-let-7d-5p	miRNA	chr9:96941123-96941144	422.912	249.761	210.41
ENST00000580972	snRNA	chr2:122288457-122288583	48.3328	82.1688	210.41
ENST00000384687	snRNA	chr1:145969270-145969433	146.811	370.573	209.189
hsa-miR-24-2-5p	miRNA	chr19:13947140-13947161	349.808	262.777	208.375
hsa-miR-21-3p	miRNA	chr17:57918672-57918692	697.804	310.37	207.561
hsa-miR-1307-5p	miRNA	chr10:105154098-105154118	465.807	229.422	207.561
ENST00000384147	processed_transcript	chr11:62622764-62622838	135.936	180.609	207.561
ENST00000365617	misc_RNA	chr10:128609376-128609472	9.66655	86.2366	206.747
ENST00000459299	snoRNA	chr8:33370993-33371096	96.0614	203.795	204.713
hsa-miR-15b-5p	miRNA	chr3:160122395-160122416	321.413	392.539	201.864
ENST00000365668	snRNA	chr12:120729566-120729706	383.641	404.742	201.05
ENST00000390856	snoRNA	chr3:184043484-184043559	409.016	141.965	198.608
hsa-miR-4286	miRNA	chr8:10524498-10524514	421.099	188.744	196.98
chr21.tRNA2-GlyGCC	tRNA	chr21:18827106-18827177	174.602	195.253	193.317
hsa-miR-28-5p	miRNA	chr3:188406582-188406603	180.644	321.76	192.503
ENST00000384172	snRNA	chr12:98115494-98115600	10.2707	41.898	192.503
ENST00000606577	snoRNA	chr5:180668814-180668892	149.227	205.015	192.096
hsa-miR-200b-3p	miRNA	chr1:1102540-1102561	619.868	255.049	191.689
hsa-miR-34b-5p	miRNA	chr11:111383675-111383697	570.327	270.506	189.247
hsa-miR-671-5p	miRNA	chr7:150935535-150935557	560.66	100.881	188.84
ENST00000606623	snRNA	chr10:13259269-13259375	16.9165	46.3725	183.549
ENST00000391242	snRNA	chr1:149514090-149514256	104.52	1037.28	182.328
ENST00000363859	processed_transcript	chr1:173834486-173834570	74.3116	321.76	182.328
ENST00000365328	misc_RNA	chr6:52860418-52860748	175.81	279.049	181.921
hsa-miR-4305	miRNA	chr13:40238245-40238262	160.706	333.557	179.073
ENST00000363421	misc_RNA	chrX:117048207-117048308	7.24991	91.9314	178.666
ENST00000363214	snoRNA	chr16:89627842-89627925	109.957	167.999	178.259
ENST00000364915	snoRNA	chr6:31504151-31504226	164.331	240.405	177.038
ENST00000411292	snoRNA	chr16:71792305-71792390	104.52	237.964	176.631
ENST00000581525	snoRNA	chr1:45241536-45241615	248.914	117.558	176.631
hsa-miR-4315	miRNA	chr17:62818193-62818210	505.682	170.846	175.817
ENST00000391267	misc_RNA	chr22:51108232-51108329	98.478	109.016	175.41
ENST00000363925	snRNA	chr12:120730900-120731040	400.558	421.013	173.782
hsa-miR-484	miRNA	chr16:15737158-15737179	231.997	205.015	173.375
ENST00000390895	misc_RNA	chr13:100188573-100188650	7.24991	91.9314	172.968
ENST00000458893	snoRNA	chr17:27047568-27047634	222.331	220.066	172.561
chr11.tRNA17-ValTAC	tRNA	chr11:59318101-59318174	40.4787	211.524	172.561
hsa-miR-34c-5p	miRNA	chr11:111384176-111384198	560.66	221.286	167.677
chr14.tRNA13-LysCTT	tRNA	chr14:58706612-58706685	197.56	239.998	166.456
hsa-miR-148b-3p	miRNA	chr12:54731062-54731083	162.519	388.878	166.049
ENST00000385582	snoRNA	chr1:173834760-173834824	111.77	148.473	165.642
chr9.tRNA6-AspGTC	tRNA	chr9:77517989-77518061	417.474	180.609	164.828
chr10.tRNA6-ValTAC	tRNA	chr10:5895673-5895746	21.1456	211.93	164.014
FR230731	piRNA	chrM:1989-2017	42.2912	89.084	164.014
ENST00000363004	rRNA	chr18:21750469-21750587	165.54	440.539	163.607
hsa-miR-574-5p	miRNA	chr4:38869677-38869699	434.995	124.474	163.2
ENST00000384048	snoRNA	chr19:3982505-3982570	193.935	122.033	162.793
ENST00000384534	snRNA	chr10:21610890-21610996	13.2915	32.5421	162.386
ENST00000384007	misc_RNA	chr17:45634779-45634880	7.85407	75.6604	161.979
hsa-miR-23b-3p	miRNA	chr9:97847547-97847567	343.767	321.353	161.572
ENST00000410545	snRNA	chr11:64915055-64915249	233.206	455.589	161.165
ENST00000364647	snRNA	chrX:48013408-48013502	5.43744	25.6269	161.165
ENST00000386062	snoRNA	chr4:152024979-152025043	136.54	156.202	160.758
chr6.tRNA59-IleAAT	tRNA	chr6:27655966-27656040	6.0416	176.948	160.351
ENST00000391145	snoRNA	chr9:125642492-125642602	92.4364	122.033	159.13
hsa-miR-140-3p	miRNA	chr16:69967045-69967065	222.935	148.88	157.909
chr17.tRNA19-ArgTCG	tRNA	chr17:73031207-73031280	378.808	127.728	157.502
chr16.tRNA1-ArgCCG	tRNA	chr16:3200674-3200747	399.349	131.389	156.689
ENST00000362104	miRNA	chr1:41220027-41220118	469.432	126.507	155.468
ENST00000362793	lincRNA	chr17:19015734-19015949	406.599	104.135	154.247
ENST00000365197	misc_RNA	chr12:57621757-57621880	3.62496	77.6943	154.247
ENST00000365487	misc_RNA	chr19:11519448-11519556	32.6246	135.863	151.398
ENST00000607313	snoRNA	chr18:47018034-47018099	157.081	183.049	150.584
ENST00000362512	lincRNA	chr22:43011250-43011399	160.102	130.168	150.177
ENST00000364849	processed_transcript	chr8:67834702-67834790	77.9366	212.337	149.77
hsa-miR-26b-5p	miRNA	chr2:219267380-219267400	225.956	471.86	149.363
ENST00000363359	lincRNA	chr17:18965225-18965440	392.704	112.27	147.735
hsa-miR-151a-3p	miRNA	chr8:141742686-141742706	314.767	260.744	146.107
ENST00000364822	processed_transcript	chr1:173833965-173834046	164.936	221.693	144.886
ENST00000384959	miRNA	chr7:126698142-126698238	242.268	44.7454	144.886
ENST00000459124	snoRNA	chr2:203157772-203157859	230.185	188.744	143.258
ENST00000363146	processed_transcript	chr1:173835772-173835853	97.2697	246.913	142.444
ENST00000522478	sense_overlapping	chr8:67834709-67834786	73.7075	211.524	142.444
chr16.tRNA27-LeuTAG	tRNA	chr16:22207031-22207113	128.082	176.541	141.223
ENST00000458797	snoRNA	chr3:160232695-160233024	27.7913	120.406	140.816
ENST00000384205	snRNA	chr3:180949525-180949631	6.0416	35.7963	140.816
ENST00000364805	snoRNA	chr19:49993222-49993305	190.914	122.846	140.409
ENST00000362428	lincRNA	chr17:19093343-19093558	375.787	111.457	139.188
ENST00000387460	Mt_tRNA	chrM:15888-15953	65.8534	64.2706	139.188
ENST00000363880	misc_RNA	chr18:19304080-19304190	5.43744	56.9487	138.781
ENST00000362477	snRNA	chr1:11968209-11968328	231.997	322.98	138.374
ENST00000390981	snoRNA	chr2:101889398-101889511	265.226	98.0331	138.374
ENST00000362482	rRNA	chr1:228746015-228746133	61.6243	183.049	138.374
ENST00000362352	misc_RNA	chr10:21770645-21770746	39.2704	181.015	137.967
ENST00000365142	misc_RNA	chr2:88529088-88529183	8.45823	62.6435	137.967
ENST00000384390	snoRNA	chr11:122929617-122929703	101.499	120.406	137.56
chr6.tRNA73-ArgCCG	tRNA	chr6:28849164-28849237	334.704	115.118	136.339
ENST00000365161	snoRNA	chr1:45243515-45243584	124.457	80.9485	135.932
ENST00000387409	Mt_tRNA	chrM:5826-5891	238.643	195.253	135.525
hsa-miR-1249	miRNA	chr22:45596839-45596860	245.893	115.118	135.118
ENST00000365237	snoRNA	chr1:31421964-31422049	166.144	118.779	134.711
hsa-miR-374b-5p	miRNA	chrX:73438422-73438443	142.582	808.671	133.897
hsa-miR-345-5p	miRNA	chr14:100774213-100774234	236.831	155.795	133.49
ENST00000365574	snRNA	chr1:45285555-45285669	140.165	187.524	133.49
FR359132	snoRNA	chr1:173835154-173835165	124.457	201.761	132.677
ENST00000362438	snRNA	chr19:55380394-55380500	6.64575	20.7456	131.049
ENST00000363840	processed_transcript	chr1:173833284-173833360	57.9993	188.337	130.642
hsa-miR-4454	miRNA	chr4:164014759-164014778	158.894	130.575	128.2
hsa-miR-193a-5p	miRNA	chr17:29887035-29887056	317.184	93.5585	127.793
FR111727	piRNA	chr11:10530940-10530966	23.5622	76.0672	127.386
ENST00000391154	snRNA	chr1:147994146-147994313	81.5615	1035.65	126.572
ENST00000384437	snoRNA	chr19:17973397-17973529	122.644	69.5587	126.165
ENST00000363444	misc_RNA	chr6:106902703-106902804	49.5411	232.676	125.758
ENST00000384338	processed_transcript	chr6:86387012-86387086	71.2908	142.372	125.758
ENST00000384314	snRNA	chrX:140212215-140212321	12.6873	26.0337	124.537
ENST00000363299	snRNA	chr1:45196727-45196842	117.811	199.32	124.13
hsa-miR-532-3p	miRNA	chrX:49767810-49767831	208.435	137.49	124.13
ENST00000408828	miRNA	chr3:164059129-164059238	154.061	57.7622	123.723
ENST00000516775	miRNA	chr12:32068570-32068641	147.415	112.677	122.909
hsa-miR-16-1-3p	miRNA	chr13:50623121-50623142	247.101	153.355	122.502
ENST00000363961	snoRNA	chr9:136216950-136217023	90.0198	209.083	122.095
hsa-miR-1246	miRNA	chr2:177465752-177465770	97.2697	112.27	121.688
RNY4P28	misc_RNA	chr13:60761872-60761964	2.41664	67.5249	120.467
ENST00000363566	misc_RNA	chrX:111904885-111904996	4.83328	64.2706	119.653
ENST00000384610	snRNA	chr1:147834502-147834665	62.8326	277.421	119.246
ENST00000384323	snoRNA	chr13:27829538-27829663	103.311	158.236	119.246
ENST00000384173	snRNA	chrX:131714145-131714251	7.24991	15.8643	118.432
ENST00000459096	snRNA	chr1:143647014-143647177	55.5827	248.54	117.618
chr2.tRNA2-TyrGTA	tRNA	chr2:27273649-27273738	208.435	168.812	117.211
ENST00000384320	snoRNA	chr2:207026602-207026681	91.8322	77.2875	117.211
ENST00000410433	snoRNA	chr20:47896856-47896946	94.2489	229.015	116.804
chr11.tRNA12-ProTGG	tRNA	chr11:75946868-75946940	275.497	95.9992	116.804
ENST00000384695	misc_RNA	chrX:95956506-95956618	4.22912	43.5251	115.176
hsa-miR-1301-3p	miRNA	chr2:25551520-25551543	238.039	114.304	114.769
ENST00000384252	snoRNA	chrX:135961358-135961430	158.894	150.1	113.955
hsa-miR-29c-5p	miRNA	chr1:207975248-207975269	196.352	103.728	113.955
ENST00000363389	snoRNA	chr19:49994432-49994517	154.061	163.524	113.141
hsa-miR-302b-3p	miRNA	chr4:113569645-113569667	572.139	205.829	112.734
hsa-miR-371a-5p	miRNA	chr19:54290934-54290953	561.264	180.609	112.734
chr5.tRNA22-AspGTC	tRNA	chr5:141773987-141774059	56.1868	124.067	112.734
ENST00000362692	snRNA	chr1:10359024-10359130	6.0416	22.7795	112.734
ENST00000365202	misc_RNA	chr7:138100225-138100319	7.24991	65.8978	112.327
hsa-miR-597-5p	miRNA	chr8:9599197-9599218	245.893	119.185	111.92
ENST00000364043	snoRNA	chr1:45242162-45242265	120.228	177.761	111.92
hsa-miR-320b	miRNA	chr1:224444751-224444772	253.143	47.9996	110.699
hsa-miR-362-5p	miRNA	chrX:49773576-49773599	185.477	116.338	110.292
ENST00000363315	processed_transcript	chr17:74554873-74554950	140.165	67.1181	109.071
chr17.tRNA10-GlyTCC	tRNA	chr17:8124865-8124937	85.7907	62.6435	108.665
chr6.tRNA2-MetCAT	tRNA	chr6:26286753-26286825	41.0828	56.9487	108.258
ENST00000384017	snRNA	chr5:82999267-82999362	3.0208	8.13552	107.851
chr6.tRNA142-MetCAT	tRNA	chr6:27560599-27560671	50.7494	63.8639	106.63
chr5.tRNA2-ValCAC	tRNA	chr5:180524069-180524142	38.6662	67.5249	106.63
chr5.tRNA6-ValCAC	tRNA	chr5:180600649-180600722	36.2496	66.7113	106.223
ENST00000515997	snoRNA	chr20:2443608-2443683	109.957	168.405	105.816
chr6.tRNA3-ArgTCG	tRNA	chr6:26299904-26299977	290.601	119.592	104.188
ENST00000386347	Mt_tRNA	chrM:3230-3304	152.852	299.794	103.374
ENST00000386307	snoRNA	chr20:47895477-47895565	77.3324	247.727	103.374
chr18.tRNA4-LysCTT	tRNA	chr18:43669270-43669343	80.9574	170.846	103.374
chr5.tRNA10-ValCAC	tRNA	chr5:180649394-180649467	33.8329	64.2706	102.967
hsa-miR-140-5p	miRNA	chr16:69967006-69967027	107.54	209.083	102.56
hsa-miR-107	miRNA	chr10:91352513-91352535	210.852	109.83	102.56
chr13.tRNA5-GluTTC	tRNA	chr13:41634873-41634945	62.2284	133.016	102.56
ENST00000387392	Mt_tRNA	chrM:5587-5655	220.518	153.355	102.153
chr6.tRNA15-TyrGTA	tRNA	chr6:26575797-26575887	188.498	107.796	102.153
ENST00000386745	snoRNA	chr22:39709824-39709916	97.2697	94.7789	102.153
hsa-miR-28-3p	miRNA	chr3:188406622-188406643	198.164	146.439	101.746
ENST00000384342	antisense	chr1:28907432-28907566	64.6451	134.643	100.932
chr17.tRNA20-MetCAT	tRNA	chr17:80452596-80452668	51.9577	45.1522	100.932
chr6.tRNA9-ValCAC	tRNA	chr6:26538281-26538354	47.7286	70.3723	100.118
RNY3P16	misc_RNA	chrX:118590521-118590621	4.22912	55.7283	100.118
RNY3P5	misc_RNA	chr13:61363694-61363795	3.62496	50.4403	100.118
chr6.tRNA65-AlaAGC	tRNA	chr6:28574932-28575004	209.643	80.5417	98.8969
ENST00000384360	snoRNA	chr3:129116053-129116191	149.832	60.2029	98.8969
ENST00000387372	Mt_tRNA	chrM:4329-4400	78.5407	79.7281	98.8969
chr16.tRNA15-ThrCGT	tRNA	chr16:14379749-14379821	73.1033	74.8468	98.8969
chr6.tRNA80-IleAAT	tRNA	chr6:58149253-58149327	3.62496	111.05	98.8969
chr5.tRNA18-ValCAC	tRNA	chr5:180529252-180529325	33.8329	66.3045	98.8969
chr6.tRNA136-ValAAC	tRNA	chr6:27648884-27648957	45.9161	51.6606	98.4899
RNY4P7	misc_RNA	chr2:128556477-128556572	4.22912	39.0505	98.4899
chr6.tRNA129-MetCAT	tRNA	chr6:27870270-27870342	42.8953	54.1012	98.0829
chr19.tRNA8-SeC(e)TCA	tRNA	chr19:45981859-45981945	85.1865	142.372	97.676
ENST00000391150	snoRNA	chr3:52726752-52726828	92.4364	60.6097	97.676
chr6.tRNA11-IleAAT	tRNA	chr6:26554349-26554423	4.83328	93.1518	97.676
ENST00000364884	snoRNA	chr6:31804853-31804919	50.1452	146.033	96.048
hsa-miR-4485	miRNA	chr11:10529824-10529843	8.45823	87.0501	96.048
ENST00000362378	snRNA	chr22:31875369-31875475	7.85407	12.6101	96.048
hsa-miR-151a-5p	miRNA	chr8:141742722-141742742	165.54	193.219	95.641
chr1.tRNA32-MetCAT	tRNA	chr1:153643725-153643797	38.6662	56.5419	95.641
ENST00000384650	misc_RNA	chr20:5945184-5945296	5.43744	41.0844	95.641
hsa-miR-30a-5p	miRNA	chr6:72113298-72113319	278.518	147.66	94.8271
chr17.tRNA9-IleAAT	tRNA	chr17:8090910-8090984	10.8749	102.914	94.8271
chr6.tRNA154-IleAAT	tRNA	chr6:27205349-27205423	6.64575	100.881	94.8271
ENST00000410920	misc_RNA	chr5:180336838-180336927	7.85407	55.3216	94.8271
hsa-miR-501-5p	miRNA	chrX:49774343-49774364	201.789	58.9826	94.4201
ENST00000364799	processed_transcript	chr11:62620797-62620867	114.79	93.1518	94.4201
ENST00000363894	misc_RNA	chr2:208552684-208552783	24.1664	59.7961	94.4201
hsa-miR-186-5p	miRNA	chr1:71533364-71533385	177.019	130.575	94.0131
ENST00000364337	misc_RNA	chr6:31631065-31631178	3.62496	38.6437	94.0131
ENST00000387421	Mt_tRNA	chrM:8295-8364	131.103	325.828	93.6061
chr14.tRNA10-IleAAT	tRNA	chr14:102783428-102783502	6.64575	99.2534	93.6061
ENST00000365440	misc_RNA	chr8:101171096-101171203	3.0208	39.4573	93.6061
ENST00000383919	misc_RNA	chrX:67580917-67581029	4.83328	52.4741	93.1991
chr6.tRNA28-IleAAT	tRNA	chr6:26780831-26780905	3.62496	97.2195	92.7922
chr6.tRNA83-LeuTAA	tRNA	chr6:144537683-144537766	6.64575	46.7793	92.7922
hsa-miR-320c	miRNA	chr18:21901680-21901699	186.081	37.8302	92.3852
ENST00000577887	snoRNA	chr2:29150849-29150926	56.1868	72.8129	92.3852
ENST00000516201	snoRNA	chr2:234184373-234184648	32.0205	28.8811	92.3852
hsa-miR-103a-2-5p	miRNA	chr20:3898151-3898173	183.06	203.388	91.9782
ENST00000516733	snoRNA	chr9:136217702-136217767	90.6239	123.66	91.5712
ENST00000364678	misc_RNA	chr10:90345395-90345490	3.62496	65.491	91.5712
ENST00000459194	misc_RNA	chr9:44850221-44850332	3.0208	34.9828	91.1642
hsa-miR-328-3p	miRNA	chr16:67236230-67236251	210.852	65.8978	90.7572
chr6.tRNA150-MetCAT	tRNA	chr6:27300763-27300835	48.9369	56.5419	90.7572
chr6.tRNA132-ValAAC	tRNA	chr6:27721178-27721251	23.5622	52.4741	90.7572
ENST00000459155	snoRNA	chr12:7076500-7076769	7.85407	22.7795	90.3503
FR398455	tRNA	chr21:10492972-10493037	188.498	119.999	89.5363
FR068012	piRNA	chrM:249-278	71.2908	87.0501	89.1293
chr1.tRNA85-ValCAC	tRNA	chr1:161369489-161369562	35.6454	53.6945	89.1293
chr14.tRNA16-TyrGTA	tRNA	chr14:21131350-21131444	168.561	104.135	88.7223
hsa-miR-574-3p	miRNA	chr4:38869713-38869734	148.623	89.8975	88.7223
ENST00000459329	misc_RNA	chr9:46362605-46362716	3.62496	40.2708	88.7223
ENST00000362562	misc_RNA	chr9:67764522-67764633	3.0208	34.576	88.3154
hsa-miR-7-1-3p	miRNA	chr9:86584686-86584707	145.602	237.557	87.5014
ENST00000363660	snoRNA	chr19:50000977-50001063	126.269	73.6265	87.5014
chr6.tRNA169-MetCAT	tRNA	chr6:26330528-26330600	35.6454	56.1351	87.5014
ENST00000383975	snRNA	chr6:13214288-13214451	50.7494	111.457	87.0944
chr5.tRNA4-ValAAC	tRNA	chr5:180591153-180591226	18.7289	49.2199	87.0944
chr3.tRNA2-ValAAC	tRNA	chr3:169490017-169490090	17.5206	52.0674	86.6874
chr6.tRNA158-IleAAT	tRNA	chr6:27144993-27145067	3.62496	100.881	85.0595
FR145575	piRNA	chrM:2249-2275	16.9165	33.3557	83.8385
chr17.tRNA18-ArgCCT	tRNA	chr17:73030000-73030073	99.6863	115.524	83.4316
chr10.tRNA4-AsnGTT	tRNA	chr10:22518437-22518511	76.1241	79.7281	83.4316
hsa-let-7d-3p	miRNA	chr9:96941177-96941198	108.145	107.389	83.0246
ENST00000365194	snRNA	chr1:147860642-147860803	85.1865	113.084	83.0246
chr17.tRNA31-AsnGTT	tRNA	chr17:36908033-36908107	70.6867	85.8298	83.0246
hsa-miR-330-3p	miRNA	chr19:46142267-46142289	187.894	82.5756	82.6176
chr17.tRNA28-CysGCA	tRNA	chr17:37025544-37025616	103.915	123.66	82.6176
chr17.tRNA34-IleAAT	tRNA	chr17:8130308-8130382	4.22912	124.067	82.6176
chr6.tRNA153-IleAAT	tRNA	chr6:27242989-27243063	3.62496	111.457	82.6176
hsa-miR-132-3p	miRNA	chr17:1953223-1953244	101.499	137.897	82.2106
chr6.tRNA75-MetCAT	tRNA	chr6:28912351-28912424	59.2076	56.9487	82.2106
ENST00000362484	rRNA	chr8:91523356-91523468	160.102	111.05	81.8036
chr1.tRNA90-ValCAC	tRNA	chr1:149684087-149684161	28.3955	62.2368	81.8036
ENST00000362131	miRNA	chrX:114058017-114058127	172.79	66.3045	81.3966
ENST00000384027	snoRNA	chr6:133136446-133136518	66.4575	131.389	81.3966
chr6.tRNA61-MetCAT	tRNA	chr6:27745663-27745735	29.6038	46.7793	81.3966
ENST00000364533	snoRNA	chr11:17097326-17097415	103.311	44.3386	80.9897
chr6.tRNA57-IleAAT	tRNA	chr6:27636361-27636435	6.0416	106.982	80.9897
hsa-miR-589-5p	miRNA	chr7:5535504-5535525	178.227	64.6774	80.5827
chr6.tRNA139-ValAAC	tRNA	chr6:27618706-27618779	14.4998	43.9318	80.5827
chr14.tRNA5-TyrGTA	tRNA	chr14:21151431-21151520	166.748	89.084	79.7687
hsa-miR-500b-5p	miRNA	chrX:49775290-49775307	103.915	108.202	79.7687
hsa-miR-374a-5p	miRNA	chrX:73507160-73507181	88.8114	379.929	78.9547
hsa-miR-18b-5p	miRNA	chrX:133304114-133304136	141.373	71.1858	78.9547
chr8.tRNA4-TyrGTA	tRNA	chr8:67025601-67025694	156.477	91.1179	78.5478
chr8.tRNA5-TyrGTA	tRNA	chr8:67026222-67026311	161.311	96.406	78.1408
ENST00000408535	lincRNA	chr17:62223699-62223831	88.2073	60.6097	77.7338
ENST00000459538	snoRNA	chr22:29729152-29729247	85.1865	55.7283	77.7338
ENST00000383873	snRNA	chr3:194935516-194935622	10.8749	19.5253	77.7338
ENST00000387461	Mt_tRNA	chrM:15956-16023	57.3952	124.067	77.3268
chr1.tRNA26-AsnGTT	tRNA	chr1:148248114-148248188	73.7075	88.6772	76.9198
chr13.tRNA7-AsnGTT	tRNA	chr13:31248100-31248174	62.8326	89.4908	76.5128
hsa-miR-1307-3p	miRNA	chr10:105154058-105154079	132.311	39.0505	76.5128
ENST00000384446	snRNA	chrX:118557705-118557868	72.4991	144.406	76.1059
ENST00000384476	snRNA	chr1:148604908-148605072	140.165	69.152	76.1059
chr5.tRNA5-ValAAC	tRNA	chr5:180596609-180596682	15.7081	48.4064	75.6989
ENST00000516603	misc_RNA	chr22:37409266-37409360	4.22912	55.7283	75.2919
ENST00000364789	snRNA	chrX:46992070-46992225	64.6451	132.202	74.8849
hsa-miR-505-3p	miRNA	chrX:139006319-139006340	119.019	86.6433	74.8849
chr1.tRNA107-AsnGTT	tRNA	chr1:148760355-148760429	62.8326	86.6433	74.8849
RNY3P8	misc_RNA	chr13:95963084-95963209	2.41664	40.2708	74.8849
chr16.tRNA6-ProCGG	tRNA	chr16:3222048-3222120	148.623	53.6945	74.4779
ENST00000448188	snoRNA	chr20:2637585-2637656	74.9158	66.7113	74.4779
chr6.tRNA14-TyrGTA	tRNA	chr6:26569085-26569176	135.332	109.83	74.0709
ENST00000384423	processed_transcript	chr17:7481273-7481409	84.5823	61.0164	74.0709
ENST00000362645	misc_RNA	chr22:41461558-41461650	10.8749	27.6608	74.0709
chr19.tRNA1-AsnGTT	tRNA	chr19:1383561-1383635	77.3324	90.7111	73.664
ENST00000579969	snoRNA	chr2:29149933-29150010	49.5411	81.3552	73.664
ENST00000386747	snoRNA	chr22:39711218-39711312	68.8742	83.3891	73.257
chr14.tRNA7-ArgACG	tRNA	chr14:23398909-23398982	41.0828	43.5251	73.257
hsa-miR-449c-5p	miRNA	chr5:54468141-54468165	253.143	95.9992	72.036
chr6.tRNA8-ArgACG	tRNA	chr6:26537725-26537798	50.1452	46.3725	72.036
hsa-miR-342-5p	miRNA	chr14:100576010-100576030	138.353	70.3723	71.629
ENST00000362507	snRNA	chr1:45187458-45187574	105.728	147.253	71.2221
ENST00000362540	misc_RNA	chrX:16930338-16930440	3.0208	17.8982	70.8151
hsa-miR-874-3p	miRNA	chr5:136983271-136983292	224.747	50.0335	70.4081
chr1.tRNA52-ProCGG	tRNA	chr1:167683961-167684033	152.852	64.6774	70.4081
hsa-miR-502-3p	miRNA	chrX:49779257-49779278	140.165	68.3384	70.4081
ENST00000583713	miRNA	chr4:79741906-79741975	91.8322	15.4575	70.4081
FR023255	piRNA	chrM:1415-1441	20.5414	51.6606	70.4081
ENST00000384673	misc_RNA	chr5:108227138-108227247	8.45823	40.2708	70.4081
hsa-miR-22-5p	miRNA	chr17:1617246-1617267	118.415	130.982	70.0011
hsa-miR-98-5p	miRNA	chrX:53583260-53583281	109.957	109.423	69.5941
ENST00000386037	snoRNA	chr2:86362993-86363129	88.2073	32.1353	69.5941
chr1.tRNA5-GluTTC	tRNA	chr1:17199077-17199149	34.4371	56.5419	69.5941
ENST00000363190	misc_RNA	chr12:109132260-109132380	4.22912	35.7963	69.5941
ENST00000362190	lincRNA	chr17:1617191-1617285	183.06	40.2708	69.1871
chr1.tRNA83-AsnGTT	tRNA	chr1:161397866-161397940	56.791	93.9653	69.1871
hsa-miR-4284	miRNA	chr7:73125657-73125674	34.4371	80.5417	69.1871
chr5.tRNA12-ValAAC	tRNA	chr5:180645269-180645342	21.7497	39.8641	69.1871
ENST00000364102	snRNA	chr1:210547498-210547611	91.8322	85.8298	68.7802
hsa-miR-27b-3p	miRNA	chr9:97847787-97847807	171.581	68.3384	68.3732
hsa-miR-652-5p	miRNA	chrX:109298577-109298601	71.895	112.677	67.9662
ENST00000363188	rRNA	chr6:134578173-134578281	42.8953	120.406	66.7452
ENST00000459342	snoRNA	chr11:93466394-93466466	33.8329	96.8127	66.3383
ENST00000362423	snoRNA	chr17:37009116-37009247	80.3532	63.8639	66.3383
chr17.tRNA14-ThrCGT	tRNA	chr17:29877092-29877164	88.2073	45.9657	66.3383
hsa-miR-200a-3p	miRNA	chr1:1103296-1103317	169.769	81.3552	65.9313
ENST00000387405	Mt_tRNA	chrM:5761-5826	48.9369	135.05	65.9313
ENST00000363664	snoRNA	chr6:133138358-133138487	41.687	71.1858	65.9313
ENST00000364596	misc_RNA	chr18:12760716-12760817	4.83328	24.8134	65.9313
ENST00000583311	miRNA	chr9:130548112-130548202	17.5206	9.35585	65.9313
ENST00000384567	snoRNA	chr17:33900676-33900772	15.104	29.2879	64.7103
hsa-miR-181c-5p	miRNA	chr19:13985539-13985560	92.4364	90.3043	64.3033
chr19.tRNA10-IleTAT	tRNA	chr19:39902807-39902900	143.186	30.1014	64.3033
ENST00000384552	misc_RNA	chr20:18094111-18094223	50.1452	30.915	63.8964
ENST00000364338	misc_RNA	chr12:113616228-113616324	0.60416	37.8302	63.8964
ENST00000384499	snRNA	chr1:143673129-143673290	70.6867	56.1351	63.4894
hsa-miR-92b-3p	miRNA	chr1:155165028-155165049	156.477	76.0672	63.0824
chr16.tRNA28-ProTGG	tRNA	chr16:3234132-3234204	110.561	50.0335	63.0824
hsa-miR-188-5p	miRNA	chrX:49768123-49768143	96.6655	54.9148	63.0824
ENST00000384706	processed_transcript	chr11:62622093-62622167	48.9369	124.474	62.2684
chr1.tRNA4-GlyCCC	tRNA	chr1:17188415-17188486	42.8953	67.5249	62.2684
ENST00000515982	snoRNA	chr2:234197322-234197586	9.66655	24.8134	62.2684
RNY4P14	misc_RNA	chr13:40359552-40359647	4.83328	16.6778	62.2684
ENST00000383898	snRNA	chr15:68132277-68132383	2.41664	10.1694	61.8614
ENST00000410818	snRNA	chr16:19509932-19510069	296.642	211.524	61.4545
FR035643	piRNA	chr11:10530444-10530474	9.66655	31.7285	61.4545
hsa-miR-100-5p	miRNA	chr11:122022983-122023004	186.081	65.0842	61.0475
ENST00000363765	misc_RNA	chrX:55609166-55609267	18.7289	54.9148	61.0475
chr16.tRNA8-ProTGG	tRNA	chr16:3238093-3238165	110.561	54.9148	60.2335
ENST00000384070	misc_RNA	chr20:431307-431406	12.6873	25.6269	60.2335
chr6.tRNA37-ValAAC	tRNA	chr6:27203287-27203360	13.2915	36.6099	59.8265
chr14.tRNA1-LeuAAG	tRNA	chr14:21078290-21078372	55.5827	44.7454	59.4195
ENST00000364294	snRNA	chr16:68569418-68569561	300.267	182.643	58.6056
ENST00000384586	misc_RNA	chr3:88480341-88480459	3.0208	24.4066	58.6056
hsa-miR-125b-5p	miRNA	chr21:17962573-17962594	182.456	71.5926	58.1986
hsa-miR-339-3p	miRNA	chr7:1062591-1062613	146.207	42.7115	58.1986
chr15.tRNA4-ArgTCG	tRNA	chr15:89878303-89878376	91.2281	65.0842	58.1986
ENST00000606526	snoRNA	chr11:17096201-17096291	99.0822	34.576	58.1986
ENST00000386967	snoRNA	chr19:12817263-12817332	78.5407	58.169	57.7916
ENST00000365599	misc_RNA	chrX:10029262-10029363	1.81248	10.1694	57.7916
hsa-miR-34a-3p	miRNA	chr1:9211752-9211773	96.6655	183.863	57.3846
chr14.tRNA6-ProTGG	tRNA	chr14:21152174-21152246	92.4364	44.3386	57.3846
FR227782	piRNA	chr17:22021437-22021462	18.1248	59.3893	57.3846
FR180098	piRNA	chrM:694-720	18.1248	32.5421	57.3846
hsa-miR-424-5p	miRNA	chrX:133680710-133680731	97.2697	109.83	56.9776
ENST00000411206	rRNA	chr18:9923917-9924018	71.895	43.1183	56.9776
chr19.tRNA2-GlyTCC	tRNA	chr19:4724081-4724153	16.9165	38.6437	56.9776
ENST00000363963	misc_RNA	chr5:72395900-72396009	2.41664	41.4912	56.5707
ENST00000363593	snoRNA	chr17:8076772-8076905	19.3331	26.4405	56.5707
RNY3P9	misc_RNA	chr13:40800964-40801069	0.60416	26.8472	56.5707
ENST00000410369	misc_RNA	chr13:103472343-103472419	1.81248	19.1185	56.5707
chr14.tRNA3-ProTGG	tRNA	chr14:21101164-21101236	105.124	51.2538	55.7567
chr6.tRNA133-ValCAC	tRNA	chr6:27696326-27696399	16.3123	27.6608	55.7567
hsa-miR-34b-3p	miRNA	chr11:111383712-111383733	141.373	74.8468	55.3497
hsa-miR-429	miRNA	chr1:1104435-1104456	115.999	65.8978	55.3497
chr1.tRNA68-GlyGCC	tRNA	chr1:161493636-161493707	51.3536	61.83	55.3497
chr10.tRNA2-SerTGA	tRNA	chr10:69524260-69524342	10.8749	60.2029	54.9427
ENST00000365537	misc_RNA	chrX:105669798-105669899	2.41664	34.576	54.9427
ENST00000365530	snoRNA	chr2:232325082-232325151	35.0413	81.3552	54.1288
hsa-miR-302d-3p	miRNA	chr4:113569162-113569184	259.789	96.406	53.7218
ENST00000459083	snoRNA	chr17:27050700-27050771	16.3123	139.117	53.7218
ENST00000362710	misc_RNA	chr15:75275615-75275717	3.0208	30.5082	53.7218
chr6.tRNA49-GlnCTG	tRNA	chr6:27487307-27487379	64.0409	47.9996	53.3148
chr14.tRNA12-PseudoTTT	tRNA	chr14:74055528-74055601	43.4995	42.3047	53.3148
hsa-miR-744-5p	miRNA	chr17:11985226-11985247	85.1865	34.1692	52.5008
chr17.tRNA3-GlnCTG	tRNA	chr17:8023069-8023141	53.166	46.7793	52.5008
ENST00000391040	snoRNA	chr8:131175218-131175373	78.5407	35.3895	52.0938
ENST00000365341	misc_RNA	chr15:43539878-43539979	7.24991	19.5253	52.0938
hsa-miR-361-5p	miRNA	chrX:85158686-85158707	86.3948	158.643	51.6869
hsa-miR-128-3p	miRNA	chr3:35786019-35786039	109.353	94.7789	51.6869
ENST00000516508	misc_RNA	chr1:240504685-240504777	13.2915	42.7115	51.6869
chr16.tRNA3-ProTGG	tRNA	chr16:3208922-3208994	99.0822	48.8131	50.8729
chr1.tRNA47-AsnGTT	tRNA	chr1:161510030-161510104	48.3328	76.4739	50.8729
hsa-miR-133a-3p	miRNA	chr20:61162177-61162198	61.0201	66.3045	50.8729
ENST00000387365	Mt_tRNA	chrM:4263-4331	53.7702	159.05	50.4659
chr15.tRNA3-CysGCA	tRNA	chr15:80036996-80037069	51.9577	67.1181	50.4659
ENST00000365536	misc_RNA	chr7:111928678-111929007	46.5203	128.135	50.0589
ENST00000384225	snoRNA	chr16:58593700-58593835	68.8742	44.3386	50.0589
ENST00000363311	snoRNA	chr1:31441011-31441083	45.9161	52.0674	50.0589
chr6.tRNA1-GlnCTG	tRNA	chr6:18836401-18836473	53.166	45.5589	49.6519
chr15.tRNA7-GlnCTG	tRNA	chr15:66161399-66161471	53.7702	53.2877	49.245
ENST00000516851	misc_RNA	chr12:63329481-63329582	6.64575	19.1185	49.245
ENST00000516479	snRNA	chr15:45265756-45265859	0.60416	7.72875	49.245
hsa-miR-135b-5p	miRNA	chr1:205417489-205417511	141.373	56.9487	48.838
ENST00000384304	snoRNA	chr12:57038811-57038885	19.9373	54.1012	48.838
hsa-miR-199b-3p	miRNA	chr9:131007024-131007045	46.5203	62.6435	48.431
chr2.tRNA20-GluTTC	tRNA	chr2:131094700-131094772	52.5619	55.7283	48.431
ENST00000384763	misc_RNA	chr10:126503527-126503631	8.45823	56.5419	48.431
hsa-miR-7-5p	miRNA	chr9:86584727-86584749	91.2281	53.2877	48.024
ENST00000384825	miRNA	chr17:74732532-74732630	76.7283	33.3557	48.024
hsa-miR-3065-5p	miRNA	chr17:79099686-79099708	41.0828	89.084	47.617
chr1.tRNA134-GluTTC	tRNA	chr1:16861773-16861845	61.0201	45.5589	47.617
chr14.tRNA4-ThrTGT	tRNA	chr14:21149848-21149921	71.895	45.9657	47.21
ENST00000362421	misc_RNA	chr14:31727814-31727915	1.20832	31.3218	46.8031
FR148093	piRNA	chr5:139140559-139140584	50.7494	80.1349	46.3961
ENST00000387429	Mt_tRNA	chrM:9991-10058	15.104	99.6602	46.3961
chr6.tRNA114-ArgCCG	tRNA	chr6:28710728-28710801	103.311	39.4573	46.3961
ENST00000411009	misc_RNA	chr7:151613412-151613503	1.20832	11.3897	46.3961
chr14.tRNA20-ThrTGT	tRNA	chr14:21099318-21099391	38.6662	35.7963	45.9891
chr1.tRNA98-ValCAC	tRNA	chr1:149298554-149298627	19.3331	35.7963	45.9891
ENST00000410769	misc_RNA	chr16:30482908-30483024	4.83328	22.7795	45.9891
ENST00000390874	rRNA	chr6:41207258-41207364	51.9577	141.151	45.5821
ENST00000413522	snoRNA	chr20:2637270-2637340	65.2492	33.3557	45.5821
hsa-miR-219a-5p	miRNA	chr9:131154955-131154975	71.2908	46.7793	45.1751
ENST00000362480	rRNA	chr16:84073523-84073638	66.4575	40.2708	45.1751
ENST00000459255	sense_intronic	chr12:6619388-6619717	47.7286	39.8641	45.1751
chr1.tRNA45-GlyTCC	tRNA	chr1:161500902-161500974	16.9165	25.6269	45.1751
chr5.tRNA8-AlaTGC	tRNA	chr5:180633867-180633939	19.3331	44.7454	44.7681
chr1.tRNA73-GlyTCC	tRNA	chr1:161432165-161432237	16.9165	24.4066	44.7681
hsa-miR-371a-3p	miRNA	chr19:54290970-54290992	198.768	60.6097	44.3612
hsa-miR-4484	miRNA	chr10:127508372-127508391	112.374	54.508	44.3612
ENST00000384708	misc_RNA	chr5:64419196-64419301	6.0416	19.932	43.5472
chr12.tRNA8-AlaTGC	tRNA	chr12:125424511-125424583	94.853	53.2877	43.1402
ENST00000387456	Mt_tRNA	chrM:12266-12336	18.7289	58.9826	43.1402
FR266905	piRNA	chrM:2974-3001	4.83328	44.7454	43.1402
ENST00000362554	misc_RNA	chrX:135653864-135653974	4.83328	21.9659	43.1402
ENST00000363220	misc_RNA	chr11:47748446-47748544	4.22912	15.4575	43.1402
ENST00000390833	snoRNA	chr11:46783939-46784049	27.1872	51.2538	42.7332
ENST00000516089	snoRNA	chr12:6690640-6690775	48.3328	37.0166	42.7332
ENST00000363338	misc_RNA	chr20:23438221-23438322	3.0208	17.8982	42.7332
FR158919	snoRNA	chr12:98269898-98269973	33.8329	89.4908	42.3263
ENST00000364033	snRNA	chr17:47026723-47026882	36.8537	36.6099	42.3263
ENST00000459584	snoRNA	chr17:27050447-27050510	65.2492	39.4573	41.9193
ENST00000364432	snoRNA	chr9:130210780-130210909	48.9369	35.3895	41.9193
ENST00000363640	misc_RNA	chr17:41084865-41084959	6.64575	20.7456	41.9193
ENST00000384324	snRNA	chr5:32309768-32309874	1.81248	2.44066	41.9193
ENST00000364995	processed_transcript	chr6:86387307-86387376	24.1664	43.9318	41.5123
chr1.tRNA70-GlyTCC	tRNA	chr1:161439546-161439618	20.5414	22.7795	41.5123
chr6.tRNA146-GlnCTG	tRNA	chr6:27515530-27515602	70.0825	47.186	41.1053
ENST00000384161	snRNA	chr1:27651710-27651816	1.20832	4.88131	41.1053
chr6.tRNA85-PseudoTTC	tRNA	chr6:163210013-163210082	45.9161	70.7791	40.6983
hsa-miR-101-5p	miRNA	chr1:65524160-65524181	50.7494	52.8809	40.6983
hsa-miR-2355-3p	miRNA	chr2:207974723-207974744	54.3744	27.6608	40.6983
ENST00000384677	misc_RNA	chrX:53353767-53353879	9.06239	37.4234	40.6983
ENST00000516186	misc_RNA	chr11:57278032-57278117	0.60416	31.3218	40.6983
ENST00000577388	miRNA	chr11:61276068-61276129	123.249	69.152	40.2913
ENST00000364659	misc_RNA	chr14:68084019-68084132	9.06239	50.4403	40.2913
ENST00000363387	snRNA	chr17:74748994-74749097	2.41664	3.66099	40.2913
ENST00000517041	snRNA	chr12:88975416-88975573	32.6246	91.9314	39.8844
chr17.tRNA27-CysGCA	tRNA	chr17:37309986-37310058	55.5827	63.8639	39.8844
chr17.tRNA26-CysGCA	tRNA	chr17:37310743-37310815	55.5827	63.0503	39.8844
ENST00000408875	miRNA	chr8:145625476-145625559	99.0822	32.9489	39.8844
ENST00000365223	snoRNA	chr18:47015615-47015678	16.3123	54.9148	39.8844
ENST00000364808	misc_RNA	chr12:49321722-49321816	4.22912	34.9828	39.8844
hsa-miR-218-5p	miRNA	chr5:168195216-168195236	153.457	55.3216	39.4774
ENST00000383875	snoRNA	chr18:47017653-47017717	36.8537	59.7961	39.4774
ENST00000391162	snoRNA	chr10:101996913-101997059	32.6246	18.3049	39.4774
chr1.tRNA76-GlyTCC	tRNA	chr1:161424755-161424827	10.2707	25.6269	39.4774
hsa-miR-199a-3p	miRNA	chr19:10928105-10928126	49.5411	71.9994	39.0704
hsa-miR-9-5p	miRNA	chr5:87962720-87962742	27.7913	81.3552	38.6634
ENST00000391185	antisense	chr9:139621200-139621331	62.2284	48.4064	38.6634
chr16.tRNA2-ArgCCT	tRNA	chr16:3202900-3202973	65.8534	45.5589	38.6634
ENST00000362433	misc_RNA	chr6:100090113-100090223	3.62496	17.0846	38.6634
chr6.tRNA66-AlaTGC	tRNA	chr6:28611221-28611293	46.5203	51.2538	38.2564
hsa-miR-1976	miRNA	chr1:26881065-26881084	25.9789	33.3557	38.2564
ENST00000363959	misc_RNA	chr2:20680605-20680716	10.8749	35.3895	38.2564
ENST00000384703	snRNA	chr1:12982374-12982480	0.60416	4.06776	38.2564
hsa-miR-10a-5p	miRNA	chr17:46657266-46657288	93.6447	55.7283	37.8494
FR158262	piRNA	chrM:1264-1294	7.85407	38.237	37.8494
hsa-miR-449b-5p	miRNA	chr5:54466534-54466555	143.79	56.1351	37.4425
chr8.tRNA6-AlaAGC	tRNA	chr8:67026423-67026496	9.66655	24.4066	37.4425
ENST00000515907	misc_RNA	chr4:88333380-88333498	3.0208	23.1862	37.4425
ENST00000607707	snoRNA	chr2:203156055-203156144	41.0828	74.0333	37.0355
hsa-miR-200c-3p	miRNA	chr12:7072905-7072927	183.06	74.0333	36.6285
ENST00000384592	snRNA	chr4:136917084-136917247	28.9997	61.83	36.6285
ENST00000363450	snoRNA	chr3:186505089-186505220	24.1664	30.915	36.6285
chr1.tRNA79-GlyTCC	tRNA	chr1:161417374-161417446	10.8749	18.3049	36.6285
ENST00000363306	snRNA	chr10:88649326-88649490	33.2288	39.8641	36.2215
RNY1P4	misc_RNA	chr13:33337576-33337690	0	6.50842	36.2215
ENST00000458892	snoRNA	chr14:45580086-45580171	43.4995	58.9826	35.8145
ENST00000458838	snoRNA	chr9:33934294-33934374	42.2912	44.3386	35.8145
hsa-miR-500a-3p	miRNA	chrX:49773090-49773111	63.4367	29.6947	35.8145
hsa-miR-4791	miRNA	chr3:19356399-19356416	13.2915	41.0844	35.8145
ENST00000384792	snoRNA	chr1:93306276-93306408	23.5622	22.7795	35.8145
ENST00000384138	misc_RNA	chr18:54420457-54420557	1.81248	28.4743	35.8145
ENST00000364604	snRNA	chr5:161904897-161904999	0.60416	3.66099	35.8145
hsa-miR-211-5p	miRNA	chr15:31357298-31357319	0	2.44066	35.8145
hsa-miR-9-3p	miRNA	chr5:87962684-87962705	50.1452	72.8129	35.4075
hsa-miR-18a-3p	miRNA	chr13:92003051-92003073	77.3324	42.3047	35.4075
ENST00000458843	miRNA	chrX:49775279-49775357	64.0409	43.5251	35.4075
ENST00000585078	snoRNA	chr2:29136530-29136614	21.1456	34.9828	35.4075
ENST00000384766	misc_RNA	chr4:186631027-186631121	1.20832	26.0337	35.4075
ENST00000362375	misc_RNA	chr12:88824219-88824327	3.0208	20.3388	35.4075
hsa-miR-5701	miRNA	chr15:22156775-22156793	35.0413	28.8811	35.0006
ENST00000384527	snRNA	chr15:32576353-32576459	12.6873	37.0166	35.0006
hsa-miR-3182	miRNA	chr16:83541954-83541970	12.0832	21.9659	35.0006
ENST00000363156	snoRNA	chr9:38147425-38147558	14.4998	13.8304	35.0006
ENST00000363804	misc_RNA	chr1:173760686-173761025	44.7078	167.999	34.5936
ENST00000384033	snoRNA	chr3:39449880-39450030	13.2915	53.6945	34.5936
ENST00000384220	snoRNA	chr7:39368602-39368733	25.3747	33.7624	34.5936
ENST00000384674	snoRNA	chr16:2012974-2013107	32.0205	38.237	34.1866
ENST00000530422	antisense	chr11:93454679-93455031	28.9997	25.2201	34.1866
chr6.tRNA173-GlnTTG	tRNA	chr6:26311974-26312046	25.3747	24.8134	34.1866
chr17.tRNA16-GlnTTG	tRNA	chr17:47269889-47269961	21.7497	26.0337	34.1866
ENST00000384097	misc_RNA	chr17:48463506-48463607	1.20832	28.4743	34.1866
ENST00000516362	misc_RNA	chr15:45339301-45339413	1.20832	25.2201	34.1866
ENST00000384302	snRNA	chr10:104351281-104351387	8.45823	10.5762	34.1866
ENST00000411381	snRNA	chr15:40821769-40821872	2.41664	4.47454	34.1866
hsa-miR-16-2-3p	miRNA	chr3:160122585-160122606	52.5619	108.202	33.7796
hsa-miR-2110	miRNA	chr10:115933910-115933931	103.915	30.1014	33.7796
ENST00000585270	miRNA	chrX:17444004-17444077	71.2908	29.2879	33.7796
ENST00000517242	snoRNA	chr13:45910449-45910582	23.5622	47.9996	33.7796
ENST00000362607	snoRNA	chr13:45911615-45911744	18.1248	50.0335	33.7796
hsa-miR-361-3p	miRNA	chrX:85158646-85158668	39.8745	28.4743	33.7796
ENST00000364009	snoRNA	chr11:122928785-122928869	21.7497	24.4066	33.7796
chr9.tRNA7-HisGTG	tRNA	chr9:14433937-14434009	4.83328	26.8472	33.7796
ENST00000365477	snRNA	chr13:114133230-114133393	40.4787	143.592	33.3726
chr17.tRNA15-CysGCA	tRNA	chr17:37023897-37023969	57.9993	50.4403	33.3726
chr6.tRNA101-AlaAGC	tRNA	chr6:28831461-28831533	13.8957	16.271	33.3726
ENST00000384637	snRNA	chrX:48635380-48635486	3.62496	7.32197	33.3726
hsa-miR-542-5p	miRNA	chrX:133675430-133675452	52.5619	26.0337	32.9656
ENST00000362371	misc_RNA	chr1:240861620-240861729	5.43744	13.8304	32.9656
ENST00000583126	miRNA	chr9:130631694-130631774	38.6662	65.8978	32.5587
hsa-miR-627-5p	miRNA	chr15:42491828-42491849	97.2697	21.9659	32.5587
chr6.tRNA162-MetCAT	tRNA	chr6:26758549-26758622	21.1456	14.2372	32.5587
ENST00000363079	misc_RNA	chr16:86309036-86309129	2.41664	11.7965	32.5587
ENST00000384469	snRNA	chr4:41115959-41116062	1.20832	8.13552	32.5587
ENST00000363909	snRNA	chr2:71606885-71606988	3.0208	5.28809	32.5587
ENST00000384042	snRNA	chr18:59058828-59058936	2.41664	16.271	32.1517
ENST00000365522	misc_RNA	chr4:6998739-6999055	22.9581	30.5082	31.7447
chr1.tRNA111-HisGTG	tRNA	chr1:147774844-147774916	2.41664	19.5253	31.7447
ENST00000364484	misc_RNA	chr7:140309647-140309755	0	10.983	31.7447
ENST00000387400	Mt_tRNA	chrM:5657-5729	16.9165	57.7622	31.3377
chr17.tRNA12-TrpCCA	tRNA	chr17:19411493-19411565	50.7494	33.7624	31.3377
ENST00000581890	miRNA	chr3:184970998-184971060	59.2076	23.1862	31.3377
ENST00000384344	snRNA	chr18:66526171-66526277	8.45823	26.0337	31.3377
hsa-miR-4792	miRNA	chr3:24562903-24562920	18.7289	15.8643	31.3377
ENST00000384061	snRNA	chr2:178903629-178903731	2.41664	2.44066	31.3377
ENST00000384566	snRNA	chr19:39287642-39287749	0.60416	3.25421	31.3377
hsa-miR-93-3p	miRNA	chr7:99691400-99691421	46.5203	31.7285	30.9307
ENST00000364201	misc_RNA	chr15:64403657-64403768	6.64575	36.2031	30.9307
chr17.tRNA42-LeuTAG	tRNA	chr17:8023631-8023713	12.0832	17.8982	30.9307
chr1.tRNA21-HisGTG	tRNA	chr1:147753470-147753542	2.41664	21.9659	30.9307
ENST00000364019	snRNA	chr17:57614720-57614860	32.6246	62.2368	30.5237
ENST00000516672	snoRNA	chr14:95999692-95999966	34.4371	38.6437	30.5237
ENST00000459174	snoRNA	chr17:27049600-27049671	39.8745	34.1692	30.5237
hsa-miR-338-3p	miRNA	chr17:79099687-79099708	44.7078	29.2879	30.5237
ENST00000365664	snRNA	chr12:93346415-93346521	6.64575	10.5762	30.5237
hsa-miR-302a-3p	miRNA	chr4:113569342-113569364	172.185	47.9996	30.1168
ENST00000365040	snRNA	chr5:103434575-103434739	14.4998	112.677	30.1168
hsa-miR-20b-5p	miRNA	chrX:133303880-133303902	73.1033	72.8129	30.1168
hsa-miR-181d-5p	miRNA	chr19:13985724-13985746	91.2281	42.7115	30.1168
hsa-miR-425-3p	miRNA	chr3:49057592-49057613	47.7286	30.915	30.1168
ENST00000364089	snoRNA	chr5:138614470-138614667	24.7705	32.5421	30.1168
ENST00000411128	misc_RNA	chr19:56616785-56616879	19.9373	27.254	30.1168
ENST00000384248	snRNA	chr8:57829643-57829749	7.24991	21.9659	30.1168
hsa-miR-31-5p	miRNA	chr9:21512157-21512177	138.353	37.4234	29.7098
chr1.tRNA44-PseudoGTC	tRNA	chr1:161492934-161493006	44.7078	30.915	29.7098
chr1.tRNA28-GlnCTG	tRNA	chr1:149186124-149186196	42.2912	25.2201	29.7098
ENST00000516330	snoRNA	chr18:47340731-47340813	63.4367	9.76263	29.7098
hsa-miR-455-3p	miRNA	chr9:116971767-116971787	34.4371	29.2879	29.3028
ENST00000408314	snoRNA	chr19:51302699-51302789	30.8121	21.1524	29.3028
ENST00000362330	misc_RNA	chr10:34490908-34491002	1.20832	8.5423	29.3028
ENST00000384630	snRNA	chr9:15776179-15776284	1.81248	4.06776	29.3028
chr1.tRNA6-AsnGTT	tRNA	chr1:17201957-17202031	76.1241	31.7285	28.8958
chr1.tRNA81-AspGTC	tRNA	chr1:161410614-161410686	38.6662	34.1692	28.8958
ENST00000408826	miRNA	chr8:101036210-101036312	56.1868	19.5253	28.8958
ENST00000516814	rRNA	chr20:30596154-30596275	31.4163	25.2201	28.8958
ENST00000579798	miRNA	chr12:124020956-124021081	32.6246	22.7795	28.8958
ENST00000408255	snoRNA	chr10:70514929-70514995	15.7081	33.3557	28.8958
chr5.tRNA16-LeuAAG	tRNA	chr5:180601043-180601125	12.6873	15.8643	28.8958
chr15.tRNA9-HisGTG	tRNA	chr15:45490803-45490875	7.24991	16.271	28.8958
hsa-miR-373-3p	miRNA	chr19:54292002-54292024	120.228	48.4064	28.4888
chr6.tRNA98-LeuAAG	tRNA	chr6:28911398-28911480	11.479	23.1862	28.4888
chr15.tRNA1-HisGTG	tRNA	chr15:45493348-45493420	4.83328	22.7795	28.4888
chr6.tRNA27-MetCAT	tRNA	chr6:26766443-26766516	13.2915	12.2033	28.4888
ENST00000363294	misc_RNA	chr16:69225026-69225126	3.0208	15.8643	28.4888
ENST00000364383	snRNA	chr13:73765665-73765804	26.583	55.3216	28.0818
ENST00000386910	snoRNA	chr19:10218327-10218411	38.062	46.3725	28.0818
ENST00000401376	miRNA	chr20:62551085-62551201	44.7078	27.254	28.0818
ENST00000391007	snoRNA	chr2:203142831-203142915	18.7289	41.4912	28.0818
chr6.tRNA130-GlnTTG	tRNA	chr6:27763639-27763711	25.3747	30.1014	28.0818
chr3.tRNA10-PseudoCTC	tRNA	chr3:103879523-103879595	25.3747	20.3388	28.0818
chr5.tRNA3-LeuAAG	tRNA	chr5:180528839-180528921	16.9165	18.7117	28.0818
chr6.tRNA33-HisGTG	tRNA	chr6:27125905-27125977	4.22912	21.5591	28.0818
ENST00000363237	snRNA	chr17:53629171-53629281	8.45823	12.2033	28.0818
ENST00000384416	snoRNA	chr11:93466632-93466763	39.8745	29.2879	27.6749
hsa-miR-4787-3p	miRNA	chr3:50712561-50712584	32.0205	16.6778	27.6749
ENST00000391250	sense_intronic	chr17:2232413-2232507	24.7705	34.1692	27.2679
ENST00000608459	sense_intronic	chr17:2232419-2232504	24.7705	34.1692	27.2679
chr11.tRNA8-SerGCT	tRNA	chr11:66115590-66115672	11.479	26.0337	27.2679
chr16.tRNA16-LeuAAG	tRNA	chr16:22308460-22308542	11.479	25.2201	27.2679
chr15.tRNA8-HisGTG	tRNA	chr15:45492610-45492682	4.22912	23.593	27.2679
ENST00000384198	misc_RNA	chr19:40848236-40848348	2.41664	16.271	27.2679
FR324515	piRNA	chrX:64237838-64237866	29.6038	36.2031	26.8609
hsa-miR-501-3p	miRNA	chrX:49774380-49774401	28.3955	36.2031	26.8609
hsa-miR-940	miRNA	chr16:2321807-2321827	46.5203	23.593	26.8609
chr6.tRNA110-AlaTGC	tRNA	chr6:28757546-28757618	41.687	14.2372	26.8609
chr6.tRNA29-IleTAT	tRNA	chr6:26988124-26988218	33.8329	15.4575	26.8609
ENST00000384604	snRNA	chr8:119988752-119988858	7.24991	28.4743	26.8609
ENST00000516119	snRNA	chr11:16995968-16996035	0.60416	3.25421	26.8609
hsa-miR-302c-3p	miRNA	chr4:113569522-113569544	128.686	34.1692	26.4539
chr5.tRNA7-LeuAAG	tRNA	chr5:180614700-180614782	12.6873	21.5591	26.4539
chr1.tRNA16-HisGTG	tRNA	chr1:146544772-146544844	3.62496	21.1524	26.4539
chr6.tRNA21-MetCAT	tRNA	chr6:26701711-26701784	9.66655	7.72875	26.4539
hsa-miR-4443	miRNA	chr3:48238062-48238078	4.83328	10.983	26.4539
ENST00000410160	snRNA	chr10:30000844-30000937	1.81248	2.84743	26.4539
hsa-miR-454-3p	miRNA	chr17:57215148-57215170	44.1036	148.88	26.0469
FR338747	piRNA	chrM:12236-12266	69.4783	106.575	26.0469
hsa-miR-148a-3p	miRNA	chr7:25989542-25989563	72.4991	53.6945	26.0469
hsa-miR-17-3p	miRNA	chr13:92002909-92002930	47.1244	19.1185	26.0469
chr16.tRNA30-LysCTT	tRNA	chr16:3230554-3230627	27.1872	32.5421	26.0469
ENST00000384181	snRNA	chr6:53084059-53084222	22.3539	26.4405	26.0469
ENST00000516002	misc_RNA	chr3:43513969-43514088	2.41664	27.254	26.0469
chr16.tRNA20-MetCAT	tRNA	chr16:71460395-71460468	15.104	9.76263	26.0469
ENST00000516725	misc_RNA	chr17:58826301-58826407	3.0208	16.6778	26.0469
chr6.tRNA16-TyrGTA	tRNA	chr6:26577331-26577420	29.6038	54.9148	25.6399
hsa-miR-150-5p	miRNA	chr19:50004089-50004110	64.6451	23.9998	25.6399
hsa-miR-363-3p	miRNA	chrX:133303412-133303433	47.7286	32.1353	25.6399
RNY1P13	misc_RNA	chr1:115270341-115270445	7.24991	46.3725	25.6399
ENST00000363245	rRNA	chr17:36888055-36888173	13.8957	40.2708	25.6399
ENST00000385302	miRNA	chr8:22102475-22102556	35.6454	19.1185	25.6399
ENST00000384096	lincRNA	chr4:119200345-119200475	21.7497	46.3725	25.233
chr6.tRNA99-GlnCTG	tRNA	chr6:28909377-28909449	22.3539	30.915	25.233
chr6.tRNA78-LeuAAG	tRNA	chr6:28956778-28956860	13.8957	24.4066	25.233
ENST00000364960	misc_RNA	chr9:100677972-100678078	1.81248	13.0168	25.233
chr2.tRNA1-PseudoCCC	tRNA	chr2:11691826-11691898	33.8329	23.1862	24.826
ENST00000363283	snRNA	chr16:70479196-70479302	0.60416	6.9152	24.826
hsa-miR-130a-3p	miRNA	chr11:57408725-57408746	123.249	45.5589	24.419
hsa-miR-193b-3p	miRNA	chr16:14397874-14397895	80.3532	33.3557	24.419
ENST00000516327	snoRNA	chr4:106027144-106027251	73.1033	32.1353	24.419
hsa-miR-212-3p	miRNA	chr17:1953584-1953604	21.7497	61.0164	24.419
hsa-miR-34c-3p	miRNA	chr11:111384209-111384230	74.9158	23.1862	24.419
chr16.tRNA12-ArgCCT	tRNA	chr16:3243917-3243990	45.312	28.0676	24.419
chr6.tRNA55-IleTAT	tRNA	chr6:27599199-27599293	33.2288	14.2372	24.419
ENST00000384881	miRNA	chr19:13985513-13985622	59.8118	24.8134	24.012
hsa-miR-29a-5p	miRNA	chr7:130561545-130561566	43.4995	23.593	24.012
hsa-miR-132-5p	miRNA	chr17:1953259-1953280	27.7913	30.1014	24.012
hsa-miR-106b-3p	miRNA	chr7:99691625-99691646	24.1664	30.5082	24.012
hsa-miR-212-5p	miRNA	chr17:1953622-1953644	30.208	23.9998	24.012
ENST00000384511	misc_RNA	chr18:28962280-28962393	6.64575	23.1862	24.012
ENST00000363736	misc_RNA	chr15:59867827-59867922	1.20832	6.9152	24.012
ENST00000384385	snRNA	chr11:88345973-88346079	3.0208	2.44066	24.012
chr1.tRNA19-GlnCTG	tRNA	chr1:147505037-147505109	38.062	28.4743	23.605
ENST00000384078	misc_RNA	chr17:46556459-46556560	6.0416	41.0844	23.605
chr14.tRNA2-LeuTAG	tRNA	chr14:21093528-21093610	11.479	25.6269	23.605
ENST00000383866	snRNA	chr5:108350535-108350641	1.81248	2.03388	23.605
hsa-miR-130b-3p	miRNA	chr22:22007643-22007664	45.312	23.9998	23.198
ENST00000387439	Mt_tRNA	chrM:10405-10469	6.64575	45.5589	23.198
ENST00000362997	misc_RNA	chr18:59998045-59998146	5.43744	40.6776	23.198
ENST00000362825	snRNA	chr22:31618731-31618839	0	2.44066	23.198
ENST00000410991	snRNA	chr2:115177702-115177879	31.4163	73.6265	22.7911
chr4.tRNA3-CysGCA	tRNA	chr4:124430004-124430076	47.7286	45.5589	22.7911
ENST00000364688	snRNA	chr1:145382757-145382920	42.2912	34.1692	22.7911
ENST00000364758	snRNA	chr6:150647759-150647899	21.7497	47.5928	22.7911
chr1.tRNA15-GlnCTG	tRNA	chr1:145963303-145963375	48.3328	23.9998	22.7911
hsa-miR-766-3p	miRNA	chrX:118780726-118780747	31.4163	8.5423	22.7911
chr14.tRNA8-CysGCA	tRNA	chr14:73429678-73429750	42.2912	41.898	22.3841
chr7.tRNA16-CysGCA	tRNA	chr7:149388271-149388343	39.8745	41.898	22.3841
hsa-miR-374c-5p	miRNA	chrX:73438396-73438417	25.9789	50.847	22.3841
ENST00000391208	snRNA	chrX:135856158-135856264	39.8745	26.4405	22.3841
chr11.tRNA4-LeuTAA	tRNA	chr11:59319227-59319310	0.60416	19.5253	22.3841
chr6.tRNA97-MetCAT	tRNA	chr6:28921041-28921114	7.85407	8.5423	22.3841
chr6.tRNA51-SerTGA	tRNA	chr6:27513467-27513549	1.20832	4.47454	22.3841
ENST00000363792	misc_RNA	chrX:102411048-102411139	0	4.47454	22.3841
hsa-miR-15b-3p	miRNA	chr3:160122433-160122454	22.9581	84.6095	21.9771
ENST00000365659	snoRNA	chr15:66794358-66794429	11.479	56.9487	21.9771
hsa-let-7c-5p	miRNA	chr21:17912158-17912179	52.5619	19.1185	21.9771
hsa-miR-99b-3p	miRNA	chr19:52195909-52195930	46.5203	19.1185	21.9771
ENST00000384584	antisense	chr1:28906893-28907024	16.9165	35.7963	21.9771
ENST00000364113	snoRNA	chr11:8705774-8705903	29.6038	23.1862	21.9771
ENST00000410695	snRNA	chr3:127793916-127794092	10.2707	26.4405	21.9771
ENST00000384660	misc_RNA	chr17:4096063-4096160	1.81248	10.1694	21.9771
ENST00000384749	misc_RNA	chr4:89251328-89251430	0	8.94908	21.9771
ENST00000384752	snRNA	chr10:28956848-28956954	1.20832	5.28809	21.9771
ENST00000363002	snRNA	chr2:26265544-26265650	1.20832	2.03388	21.9771
ENST00000383925	snRNA	chr1:16840617-16840780	15.7081	70.7791	21.5701
chr6.tRNA4-ArgTCG	tRNA	chr6:26323045-26323118	46.5203	24.4066	21.5701
ENST00000581997	miRNA	chr2:220413795-220413869	33.8329	23.593	21.5701
ENST00000363171	misc_RNA	chr9:77796436-77796537	0	10.5762	21.5701
ENST00000384036	snRNA	chr7:92331022-92331128	3.0208	1.6271	21.5701
ENST00000363811	snRNA	chr6:18307204-18307310	2.41664	2.03388	21.5701
ENST00000408566	miRNA	chr18:19263471-19263558	23.5622	49.6267	21.1631
hsa-miR-941	miRNA	chr20:62551155-62551177	41.0828	24.4066	21.1631
ENST00000383902	snRNA	chr4:68295309-68295472	21.1456	35.3895	21.1631
ENST00000384512	snoRNA	chr1:76253574-76253657	24.1664	32.9489	21.1631
ENST00000411404	snRNA	chr13:46948536-46948725	21.7497	30.1014	21.1631
ENST00000384581	antisense	chr1:28906276-28906405	21.7497	24.8134	21.1631
ENST00000365031	misc_RNA	chr4:86021649-86021976	17.5206	27.254	21.1631
ENST00000517300	antisense	chr8:144624280-144624570	18.1248	20.3388	21.1631
ENST00000408472	antisense	chr8:144624280-144624568	18.1248	20.3388	21.1631
ENST00000365529	misc_RNA	chr8:98784541-98784653	10.8749	19.5253	21.1631
ENST00000365467	snRNA	chr14:32672369-32672475	1.20832	3.66099	21.1631
chr7.tRNA21-CysGCA	tRNA	chr7:149112228-149112300	45.312	52.8809	20.7561
hsa-miR-181a-3p	miRNA	chr1:198828198-198828219	56.791	37.0166	20.7561
FR227207	tRNA	chr5:134262150-134262220	45.312	26.0337	20.7561
ENST00000363355	rRNA	chr14:20883146-20883257	19.9373	41.0844	20.7561
hsa-miR-221-5p	miRNA	chrX:45605649-45605670	21.1456	14.6439	20.7561
chr1.tRNA94-GluTTC	tRNA	chr1:149664354-149664427	12.6873	10.1694	20.7561
hsa-miR-147b	miRNA	chr15:45725296-45725317	58.6035	17.8982	20.3492
chr12.tRNA11-PheGAA	tRNA	chr12:125412388-125412461	28.9997	24.4066	20.3492
chr12.tRNA6-TrpCCA	tRNA	chr12:98898029-98898101	35.0413	14.2372	20.3492
ENST00000383992	misc_RNA	chr8:114963115-114963227	16.3123	21.1524	20.3492
ENST00000607666	miRNA	chr3:19356340-19356423	16.9165	14.6439	20.3492
ENST00000364502	snRNA	chr20:42101653-42101759	6.0416	15.4575	20.3492
hsa-miR-450a-5p	miRNA	chrX:133674594-133674615	21.7497	52.0674	19.9422
hsa-miR-301a-3p	miRNA	chr17:57228510-57228532	59.2076	26.4405	19.9422
hsa-miR-29b-2-5p	miRNA	chr1:207975837-207975858	32.0205	17.4914	19.9422
ENST00000385026	miRNA	chr1:198828173-198828282	64.0409	19.5253	19.5352
chr6.tRNA143-LysTTT	tRNA	chr6:27559592-27559665	34.4371	27.6608	19.5352
ENST00000363915	snoRNA	chr14:21865451-21865560	15.7081	15.0507	19.5352
chr6.tRNA157-ValCAC	tRNA	chr6:27173866-27173939	7.24991	7.72875	19.5352
ENST00000363091	snoRNA	chr17:74557191-74557274	23.5622	36.2031	19.1282
hsa-miR-320d	miRNA	chrX:140008337-140008355	34.4371	12.2033	19.1282
ENST00000384251	misc_RNA	chr4:159985449-159985550	0	13.4236	19.1282
ENST00000384165	snRNA	chr3:196511851-196511957	1.20832	2.84743	19.1282
hsa-miR-3653	miRNA	chr22:29729165-29729182	97.8738	34.1692	18.7212
hsa-miR-5004-3p	miRNA	chr6:33406174-33406195	32.6246	16.6778	18.7212
chr6.tRNA36-ArgACG	tRNA	chr6:27182951-27183024	28.9997	12.2033	18.7212
ENST00000364854	misc_RNA	chr15:100221991-100222082	1.20832	15.8643	18.7212
ENST00000577904	miRNA	chr8:130496303-130496388	14.4998	6.50842	18.7212
ENST00000364234	snRNA	chr7:123430659-123430765	4.22912	2.03388	18.7212
ENST00000408061	snoRNA	chr19:51305585-51305675	35.0413	25.6269	18.3142
ENST00000364171	rRNA	chr7:128337493-128337610	25.9789	23.1862	18.3142
hsa-miR-378i	miRNA	chr22:42319275-42319295	36.8537	15.0507	18.3142
ENST00000365267	misc_RNA	chr2:202673404-202673505	14.4998	23.1862	18.3142
ENST00000365493	snoRNA	chr3:39452545-39452697	7.85407	17.8982	18.3142
hsa-miR-628-5p	miRNA	chr15:55665189-55665210	22.3539	56.5419	17.9073
hsa-miR-512-5p	miRNA	chr19:54172430-54172452	68.8742	19.1185	17.9073
ENST00000384084	snoRNA	chr16:2012335-2012467	19.3331	26.0337	17.9073
ENST00000362704	snoRNA	chr15:66793588-66793656	18.1248	25.2201	17.9073
hsa-miR-455-5p	miRNA	chr9:116971729-116971750	26.583	19.1185	17.9073
ENST00000459623	snoRNA	chr3:52724760-52724843	6.0416	31.3218	17.9073
ENST00000516288	snRNA	chr18:74512620-74512730	29.6038	12.6101	17.9073
chr1.tRNA119-LysCTT	tRNA	chr1:145395521-145395594	15.7081	20.3388	17.9073
ENST00000384436	snoRNA	chrX:153628622-153628756	16.9165	10.983	17.9073
ENST00000408593	miRNA	chr7:91833329-91833412	17.5206	6.50842	17.9073
ENST00000384793	snRNA	chr4:89605999-89606105	1.20832	4.06776	17.9073
ENST00000459449	snoRNA	chr13:95862598-95862702	0	1.22033	17.9073
chr11.tRNA15-PheGAA	tRNA	chr11:59324969-59325042	27.7913	22.3727	17.5003
ENST00000385578	processed_transcript	chr1:173835438-173835509	13.2915	21.9659	17.5003
ENST00000516999	snoRNA	chr1:155895749-155895877	10.8749	21.1524	17.5003
ENST00000384158	snoRNA	chr2:232320511-232320647	6.0416	19.932	17.5003
hsa-miR-3615	miRNA	chr17:72744802-72744822	17.5206	8.94908	17.5003
ENST00000363192	snRNA	chr16:59574030-59574170	22.3539	51.2538	17.0933
hsa-miR-4263	miRNA	chr2:28219289-28219306	34.4371	37.4234	17.0933
ENST00000553637	antisense	chr14:50053297-50053596	29.6038	21.1524	17.0933
ENST00000580625	antisense	chr14:50053298-50053594	28.9997	20.7456	17.0933
chr13.tRNA1-PheGAA	tRNA	chr13:95201903-95201976	21.1456	16.6778	17.0933
ENST00000384384	snoRNA	chr11:93463679-93463812	12.6873	20.3388	17.0933
chr2.tRNA25-PseudoCTC	tRNA	chr2:71273487-71273560	5.43744	21.5591	17.0933
ENST00000461771	misc_RNA	chr7:104552364-104552644	9.66655	10.1694	17.0933
ENST00000364329	antisense	chr11:93454708-93454787	1.20832	8.5423	17.0933
hsa-miR-3975	miRNA	chr18:33171746-33171767	89.4156	20.7456	16.6863
hsa-miR-378e	miRNA	chr5:169455549-169455567	63.4367	13.4236	16.6863
chr6.tRNA17-TyrGTA	tRNA	chr6:26595101-26595190	26.583	27.6608	16.6863
hsa-miR-421	miRNA	chrX:73438227-73438249	19.9373	24.8134	16.6863
chr19.tRNA14-PheGAA	tRNA	chr19:1383360-1383433	19.3331	24.4066	16.6863
ENST00000581792	miRNA	chr21:9825832-9826011	19.9373	5.28809	16.6863
hsa-miR-1275	miRNA	chr6:33967795-33967811	16.3123	7.32197	16.6863
ENST00000363673	lincRNA	chr16:81995531-81995848	4.83328	10.983	16.6863
ENST00000410507	snRNA	chr20:61968691-61968801	3.0208	9.35585	16.6863
ENST00000384974	miRNA	chr19:14640355-14640452	9.06239	4.88131	16.6863
chr20.tRNA6-LeuAAG	tRNA	chr20:48952341-48952423	3.62496	6.10164	16.6863
hsa-miR-3176	miRNA	chr16:593336-593354	46.5203	47.9996	16.2793
hsa-let-7a-3p	miRNA	chr9:96938295-96938315	22.3539	36.2031	16.2793
ENST00000384992	miRNA	chrX:45606421-45606530	30.208	25.2201	16.2793
ENST00000391002	snoRNA	chr20:47897220-47897309	14.4998	22.7795	16.2793
ENST00000362805	antisense	chr11:93454963-93455032	27.1872	13.4236	16.2793
ENST00000390861	sense_intronic	chr17:2233570-2233664	17.5206	15.8643	16.2793
ENST00000609620	sense_intronic	chr17:2233573-2233664	17.5206	15.8643	16.2793
ENST00000365498	misc_RNA	chr12:97373306-97373407	1.20832	13.4236	16.2793
ENST00000384530	snRNA	chr4:110913481-110913587	1.20832	8.94908	16.2793
hsa-miR-106a-5p	miRNA	chrX:133304274-133304296	34.4371	34.9828	15.8723
hsa-miR-199b-5p	miRNA	chr9:131007062-131007084	16.9165	34.576	15.8723
ENST00000364744	snRNA	chr1:155864072-155864177	13.8957	35.3895	15.8723
chr6.tRNA149-LysTTT	tRNA	chr6:27302768-27302841	23.5622	14.6439	15.8723
ENST00000497504	misc_RNA	chr20:49045729-49046020	15.104	14.6439	15.8723
ENST00000384339	snoRNA	chr8:99054314-99054445	4.22912	17.8982	15.8723
ENST00000410577	misc_RNA	chr2:171639677-171639781	1.81248	15.8643	15.8723
chr12.tRNA2-SerCGA	tRNA	chr12:56584147-56584229	3.62496	12.6101	15.8723
ENST00000384315	snRNA	chr16:21653615-21653721	0.60416	10.5762	15.8723
ENST00000384281	snoRNA	chr11:2985001-2985123	6.64575	5.69487	15.8723
ENST00000516894	snRNA	chr11:132395703-132395781	3.62496	5.28809	15.8723
ENST00000384238	snRNA	chr2:175422694-175422800	1.20832	2.84743	15.8723
ENST00000364314	snRNA	chr14:104033742-104033882	22.3539	31.7285	15.4654
ENST00000522581	snRNA	chr8:30501206-30501319	3.0208	30.915	15.4654
ENST00000364843	rRNA	chr3:25066498-25066617	13.2915	18.7117	15.4654
ENST00000363062	snRNA	chr6:122532794-122532957	10.8749	18.3049	15.4654
ENST00000364931	snRNA	chr1:11969865-11969984	19.3331	12.6101	15.4654
ENST00000384388	snRNA	chr2:201694732-201694839	6.64575	18.7117	15.4654
chr6.tRNA10-AlaCGC	tRNA	chr6:26553730-26553802	13.2915	13.0168	15.4654
chr6.tRNA119-AlaCGC	tRNA	chr6:28641612-28641684	12.0832	13.0168	15.4654
ENST00000384202	misc_RNA	chr12:101840603-101840710	6.64575	13.4236	15.4654
chr1.tRNA67-LeuCAG	tRNA	chr1:161500131-161500214	9.66655	10.983	15.4654
ENST00000384500	misc_RNA	chr5:54336675-54336773	7.85407	10.983	15.4654
FR193908	piRNA	chrM:7639-7670	32.0205	29.2879	15.0584
hsa-miR-769-5p	miRNA	chr19:46522219-46522240	47.1244	7.32197	15.0584
ENST00000391232	snoRNA	chr2:203141154-203141241	10.8749	27.6608	15.0584
ENST00000384574	snoRNA	chr11:93465527-93465665	9.66655	19.932	15.0584
FR218589	piRNA	chr11:77445834-77445860	5.43744	21.1524	15.0584
ENST00000384744	snoRNA	chr1:155889700-155889836	18.7289	7.72875	15.0584
hsa-miR-1537-3p	miRNA	chr1:236016300-236016321	9.06239	10.5762	15.0584
ENST00000606807	miRNA	chr18:5840694-5840832	13.2915	6.10164	15.0584
ENST00000364259	snoRNA	chr1:154232203-154232338	2.41664	6.9152	15.0584
ENST00000516881	processed_transcript	chr15:83424697-83424823	31.4163	22.7795	14.6514
ENST00000364200	snRNA	chr2:99398873-99399011	12.6873	29.2879	14.6514
chr11.tRNA13-PheGAA	tRNA	chr11:59333852-59333925	24.7705	19.1185	14.6514
chr6.tRNA131-GlnCTG	tRNA	chr6:27759134-27759206	19.9373	13.0168	14.6514
ENST00000386157	snoRNA	chr12:132515769-132515904	9.66655	16.6778	14.6514
ENST00000582069	miRNA	chr12:116866057-116866123	17.5206	6.9152	14.6514
ENST00000384471	snRNA	chr11:63737942-63738048	4.22912	9.76263	14.6514
chr6.tRNA147-SerAGA	tRNA	chr6:27509553-27509635	3.62496	6.9152	14.6514
ENST00000363702	misc_RNA	chrX:133276258-133276370	0.60416	2.03388	14.6514
ENST00000363440	rRNA	chr6:121007767-121007888	30.208	15.4575	14.2444
chr14.tRNA18-TyrGTA	tRNA	chr14:21125622-21125716	15.104	21.1524	14.2444
chr4.tRNA4-GlnTTG	tRNA	chr4:40908742-40908815	25.3747	13.4236	14.2444
ENST00000365317	rRNA	chr12:28658327-28658461	15.7081	19.932	14.2444
chr6.tRNA156-ArgACG	tRNA	chr6:27181622-27181695	24.1664	9.76263	14.2444
ENST00000365645	misc_RNA	chr5:140105743-140105831	15.104	10.5762	14.2444
chr2.tRNA6-GluTTC	tRNA	chr2:75124045-75124114	3.0208	9.35585	14.2444
ENST00000365274	misc_RNA	chrX:19394892-19394993	3.62496	5.28809	14.2444
ENST00000362970	misc_RNA	chr1:184140848-184140957	1.20832	4.06776	14.2444
ENST00000365294	rRNA	chr2:209785271-209785388	15.104	29.6947	13.8374
hsa-miR-4330	miRNA	chrX:150336770-150336788	38.062	14.2372	13.8374
ENST00000365233	snRNA	chr6:86702739-86702877	15.104	28.8811	13.8374
hsa-miR-30e-3p	miRNA	chr1:41220085-41220106	17.5206	26.8472	13.8374
hsa-miR-192-5p	miRNA	chr11:64658675-64658695	27.1872	17.0846	13.8374
chr2.tRNA13-AlaCGC	tRNA	chr2:157257280-157257352	23.5622	17.8982	13.8374
ENST00000365172	processed_transcript	chr17:16342819-16342890	9.66655	23.593	13.8374
ENST00000364226	rRNA	chr14:76070516-76070621	6.0416	12.6101	13.8374
chr6.tRNA42-GlnCTG	tRNA	chr6:27263211-27263283	5.43744	9.76263	13.8374
ENST00000363442	misc_RNA	chr14:90178855-90179167	4.22912	6.50842	13.8374
ENST00000364558	misc_RNA	chr12:112704881-112705198	9.06239	2.44066	13.8374
ENST00000410858	snRNA	chr5:139776908-139777029	13.2915	29.2879	13.4304
hsa-miR-491-5p	miRNA	chr9:20716119-20716140	32.0205	14.6439	13.4304
ENST00000391313	snoRNA	chr14:45557446-45557511	20.5414	16.271	13.4304
chr1.tRNA103-AsnGTT	tRNA	chr1:149230569-149230643	25.9789	11.7965	13.4304
ENST00000391141	snoRNA	chr12:98993413-98993661	22.9581	12.6101	13.4304
ENST00000362566	snoRNA	chr14:21860309-21860412	9.06239	17.4914	13.4304
ENST00000384458	snoRNA	chr2:30410300-30410432	9.06239	13.8304	13.4304
ENST00000384409	snRNA	chr8:127517008-127517114	2.41664	8.5423	13.4304
hsa-miR-32-5p	miRNA	chr9:111808552-111808573	19.9373	50.4403	13.0235
hsa-miR-3613-3p	miRNA	chr13:50570562-50570585	26.583	21.1524	13.0235
hsa-miR-15a-3p	miRNA	chr13:50623266-50623287	19.9373	23.593	13.0235
ENST00000516935	misc_RNA	chr1:147802396-147802519	3.0208	15.0507	13.0235
ENST00000578844	miRNA	chr1:53400602-53400689	9.06239	9.76263	13.0235
hsa-miR-26b-3p	miRNA	chr2:219267415-219267436	10.2707	8.13552	13.0235
chr2.tRNA17-PseudoTTC	tRNA	chr2:204229130-204229201	6.64575	8.94908	13.0235
chr16.tRNA29-ProAGG	tRNA	chr16:3232634-3232706	9.66655	5.28809	13.0235
ENST00000365188	misc_RNA	chr22:42961054-42961336	6.0416	6.10164	13.0235
ENST00000516528	snoRNA	chr5:105882366-105882504	3.0208	5.69487	13.0235
ENST00000365046	misc_RNA	chr22:20835445-20835555	0.60416	5.69487	13.0235
chr6.tRNA141-LeuCAA	tRNA	chr6:27570347-27570454	0.60416	1.6271	13.0235
hsa-miR-4256	miRNA	chr1:113004428-113004445	24.7705	24.4066	12.6165
ENST00000362165	miRNA	chr5:167987897-167987982	22.3539	23.593	12.6165
hsa-miR-338-5p	miRNA	chr17:79099723-79099744	15.7081	24.4066	12.6165
hsa-miR-4258	miRNA	chr1:154948179-154948195	19.9373	20.3388	12.6165
hsa-miR-126-3p	miRNA	chr9:139565105-139565126	19.9373	18.3049	12.6165
ENST00000410361	snRNA	chr9:89037853-89038043	14.4998	18.3049	12.6165
ENST00000363624	misc_RNA	chr20:16651286-16651387	9.66655	18.7117	12.6165
FR010967	snoRNA	chr16:89627838-89627909	6.64575	20.3388	12.6165
FR373292	snoRNA	chr16:89627842-89627925	6.64575	20.3388	12.6165
chr6.tRNA138-ArgACG	tRNA	chr6:27638343-27638416	18.1248	9.35585	12.6165
ENST00000384373	misc_RNA	chr8:41660867-41660968	9.66655	11.7965	12.6165
hsa-miR-3195	miRNA	chr20:60639868-60639884	8.45823	12.2033	12.6165
ENST00000411053	snRNA	chr14:65591070-65591260	5.43744	12.2033	12.6165
hsa-miR-619-5p	miRNA	chr12:109230738-109230759	11.479	3.25421	12.6165
ENST00000408396	miRNA	chr12:120151439-120151529	1.20832	8.5423	12.6165
ENST00000384090	misc_RNA	chr1:91727182-91727281	0.60416	6.50842	12.6165
FR199331	piRNA	chr8:11182392-11182420	0.60416	4.47454	12.6165
chr6.tRNA96-PheGAA	tRNA	chr6:28949448-28949521	20.5414	17.0846	12.2095
hsa-miR-3667-5p	miRNA	chr22:49937085-49937106	36.8537	6.10164	12.2095
ENST00000384176	snoRNA	chr15:65577799-65577929	16.3123	17.4914	12.2095
ENST00000390868	snRNA	chr15:82466565-82466726	16.3123	17.0846	12.2095
ENST00000516404	snoRNA	chr5:138611869-138612009	12.6873	11.7965	12.2095
ENST00000516247	snRNA	chr1:236026688-236026737	11.479	10.1694	12.2095
chr6.tRNA126-LeuAAG	tRNA	chr6:28446399-28446481	8.45823	11.3897	12.2095
ENST00000383994	misc_RNA	chr3:119929167-119929268	3.0208	13.0168	12.2095
ENST00000384240	misc_RNA	chr11:108100230-108100331	4.83328	10.983	12.2095
ENST00000384656	misc_RNA	chr2:206890317-206890421	3.62496	11.7965	12.2095
ENST00000362865	snRNA	chr17:74652402-74652504	3.0208	10.983	12.2095
RNY3P7	misc_RNA	chr13:78197507-78197607	1.20832	10.5762	12.2095
ENST00000391033	misc_RNA	chr14:23321825-23321937	3.62496	7.32197	12.2095
RNY4P17	misc_RNA	chr4:169926400-169926495	1.81248	6.10164	12.2095
ENST00000384335	snoRNA	chr15:25296624-25296718	3.0208	2.84743	12.2095
hsa-miR-590-5p	miRNA	chr7:73605543-73605564	27.7913	20.7456	11.8025
FR069259	snoRNA	chr11:9450313-9450501	6.64575	34.9828	11.8025
hsa-miR-362-3p	miRNA	chrX:49773613-49773634	21.7497	24.4066	11.8025
ENST00000410144	snRNA	chr15:96289033-96289223	9.06239	29.2879	11.8025
hsa-miR-4707-3p	miRNA	chr14:23426166-23426187	28.9997	14.2372	11.8025
ENST00000362803	snoRNA	chr15:66795150-66795248	17.5206	21.1524	11.8025
FR162144	piRNA	chr9:139908202-139908227	30.8121	7.32197	11.8025
ENST00000411069	snRNA	chr6:89773219-89773409	10.2707	17.8982	11.8025
chr7.tRNA5-CysGCA	tRNA	chr7:149007280-149007352	12.6873	12.2033	11.8025
hsa-miR-3607-3p	miRNA	chr5:85916364-85916383	11.479	10.5762	11.8025
ENST00000383885	snoRNA	chr12:49050431-49050565	8.45823	12.6101	11.8025
ENST00000363107	snoRNA	chr18:19397585-19397789	7.85407	11.3897	11.8025
ENST00000459274	snRNA	chr6:36607322-36607449	5.43744	12.6101	11.8025
hsa-miR-451a	miRNA	chr17:27188421-27188442	10.8749	8.13552	11.8025
chr6.tRNA12-ProAGG	tRNA	chr6:26555497-26555569	9.06239	4.88131	11.8025
hsa-miR-517b-3p	miRNA	chr19:54224372-54224393	53.7702	13.4236	11.3955
ENST00000584302	snoRNA	chr3:186505401-186505538	10.8749	27.6608	11.3955
chr15.tRNA10-SerGCT	tRNA	chr15:40886022-40886104	12.0832	21.9659	11.3955
hsa-miR-4664-5p	miRNA	chr8:144815293-144815314	20.5414	12.6101	11.3955
hsa-miR-618	miRNA	chr12:81329575-81329597	15.104	15.4575	11.3955
FR380871	piRNA	chrM:6233-6263	4.83328	20.7456	11.3955
ENST00000515981	processed_transcript	chr17:75085389-75085575	6.64575	15.0507	11.3955
ENST00000384856	miRNA	chr7:127721913-127722012	15.104	8.5423	11.3955
ENST00000581168	miRNA	chr2:208619531-208619605	8.45823	12.2033	11.3955
ENST00000385201	lincRNA	chr5:159912359-159912457	13.2915	6.10164	11.3955
chr6.tRNA30-ProCGG	tRNA	chr6:27059520-27059592	10.2707	7.32197	11.3955
ENST00000384689	misc_RNA	chr5:175983705-175983806	4.22912	10.983	11.3955
chr14.tRNA22-ProAGG	tRNA	chr14:21081559-21081631	12.0832	5.28809	11.3955
ENST00000384282	misc_RNA	chr4:1685147-1685256	0.60416	11.3897	11.3955
ENST00000363301	misc_RNA	chr1:44619057-44619152	1.20832	10.1694	11.3955
ENST00000384886	lincRNA	chr17:27188551-27188636	11.479	2.44066	11.3955
ENST00000365512	misc_RNA	chr2:85594708-85594809	1.20832	9.35585	11.3955
ENST00000410441	misc_RNA	chr6:25192641-25192718	0	7.72875	11.3955
ENST00000384983	miRNA	chr4:11370451-11370545	3.0208	4.88131	11.3955
hsa-miR-4804-5p	miRNA	chr5:72174427-72174447	36.8537	27.6608	10.9885
hsa-miR-210-5p	miRNA	chr11:568150-568171	33.2288	8.5423	10.9885
hsa-miR-1291	miRNA	chr12:49048277-49048300	32.6246	6.9152	10.9885
ENST00000410718	snRNA	chr1:236431080-236431258	3.0208	18.7117	10.9885
ENST00000384155	rRNA	chr2:22561758-22561875	6.0416	16.271	10.9885
ENST00000362874	snoRNA	chr9:136217311-136217383	6.0416	8.5423	10.9885
ENST00000364331	misc_RNA	chr16:67355561-67355890	1.81248	7.32197	10.9885
ENST00000384531	snRNA	chr5:27111676-27111781	4.22912	5.69487	10.9885
ENST00000384866	miRNA	chr20:61809852-61809938	2.41664	6.50842	10.9885
ENST00000384562	misc_RNA	chr6:149952573-149952685	1.20832	7.32197	10.9885
ENST00000410517	snRNA	chr2:238471808-238471913	0	5.28809	10.9885
ENST00000364369	misc_RNA	chr17:80375102-80375197	0.60416	4.88131	10.9885
ENST00000363533	snRNA	chr1:19631570-19631676	0.60416	1.6271	10.9885
hsa-miR-4500	miRNA	chr13:88270926-88270942	57.3952	4.88131	10.5816
chr17.tRNA39-TrpCCA	tRNA	chr17:8124186-8124258	22.9581	19.5253	10.5816
ENST00000384395	misc_RNA	chr17:60199681-60199782	9.06239	24.4066	10.5816
ENST00000384583	snoRNA	chr12:49061240-49061376	10.2707	17.8982	10.5816
hsa-miR-378f	miRNA	chr1:24255611-24255630	19.3331	10.983	10.5816
chr17.tRNA7-SerGCT	tRNA	chr17:8090183-8090265	9.06239	17.8982	10.5816
chr11.tRNA11-LysTTT	tRNA	chr11:122430654-122430727	16.3123	12.6101	10.5816
ENST00000384770	snRNA	chr1:148241465-148241628	15.104	10.5762	10.5816
ENST00000384737	snoRNA	chr10:120819523-120819650	7.85407	13.8304	10.5816
chr14.tRNA17-TyrGTA	tRNA	chr14:21128116-21128210	12.6873	10.5762	10.5816
ENST00000391100	snoRNA	chr5:172447731-172447931	6.64575	12.2033	10.5816
ENST00000365394	rRNA	chr1:227748882-227749001	11.479	8.13552	10.5816
ENST00000384960	miRNA	chr9:140732871-140732968	9.06239	4.47454	10.5816
ENST00000384256	snRNA	chrX:37729362-37729468	2.41664	7.32197	10.5816
ENST00000390851	snRNA	chr7:141427784-141427948	4.83328	5.69487	10.5816
ENST00000583208	miRNA	chr12:110271153-110271241	4.22912	4.06776	10.5816
ENST00000384404	snoRNA	chr15:25312935-25313029	4.83328	3.25421	10.5816
ENST00000384000	snoRNA	chr15:25318254-25318348	1.81248	4.47454	10.5816
hsa-miR-4499	miRNA	chr13:21007969-21007985	1.81248	0.813552	10.5816
hsa-miR-590-3p	miRNA	chr7:73605583-73605603	13.8957	51.6606	10.1746
hsa-miR-302a-5p	miRNA	chr4:113569380-113569402	38.062	15.8643	10.1746
hsa-miR-31-3p	miRNA	chr9:21512120-21512141	33.2288	14.2372	10.1746
hsa-miR-151b	miRNA	chr14:100575775-100575792	24.1664	16.271	10.1746
chr6.tRNA31-SerGCT	tRNA	chr6:27065084-27065166	15.7081	17.8982	10.1746
chr17.tRNA4-ArgTCT	tRNA	chr17:8024242-8024330	24.1664	9.76263	10.1746
hsa-miR-5089-5p	miRNA	chr17:45050393-45050413	15.104	15.0507	10.1746
ENST00000390190	miRNA	chrX:153285371-153285440	13.2915	15.8643	10.1746
ENST00000411315	snRNA	chr3:73160143-73160333	19.3331	11.3897	10.1746
ENST00000383870	snoRNA	chr11:62432894-62433042	17.5206	10.5762	10.1746
ENST00000365128	snoRNA	chr11:9450320-9450501	7.24991	13.4236	10.1746
ENST00000385262	miRNA	chr20:33054130-33054223	7.24991	12.6101	10.1746
ENST00000383893	snoRNA	chr1:76252757-76252835	5.43744	13.0168	10.1746
ENST00000584497	miRNA	chr18:33514051-33514105	13.2915	6.50842	10.1746
hsa-miR-4768-5p	miRNA	chrX:17444012-17444033	12.0832	6.10164	10.1746
chr5.tRNA14-ProTGG	tRNA	chr5:180615853-180615925	12.6873	4.47454	10.1746
ENST00000410949	misc_RNA	chr17:38547484-38547590	0.60416	11.3897	10.1746
ENST00000584572	miRNA	chr11:18409334-18409407	6.0416	4.47454	10.1746
RNY4P34	misc_RNA	chr2:201237898-201237992	0	2.03388	10.1746
FR082269	piRNA	chrM:619-649	11.479	27.6608	9.7676
chr6.tRNA168-TrpCCA	tRNA	chr6:26331671-26331743	22.3539	16.271	9.7676
hsa-miR-143-3p	miRNA	chr5:148808541-148808561	16.3123	19.932	9.7676
ENST00000410533	snRNA	chr9:72803487-72803666	8.45823	22.3727	9.7676
hsa-miR-130b-5p	miRNA	chr22:22007605-22007625	20.5414	13.4236	9.7676
chr6.tRNA43-SerGCT	tRNA	chr6:27265774-27265856	11.479	17.8982	9.7676
hsa-miR-942-5p	miRNA	chr1:117637277-117637298	17.5206	12.6101	9.7676
ENST00000364401	snRNA	chrX:71960530-71960693	6.64575	16.6778	9.7676
chr6.tRNA120-AlaAGC	tRNA	chr6:28626013-28626085	22.9581	4.88131	9.7676
ENST00000410694	snRNA	chr5:157403774-157403964	8.45823	14.6439	9.7676
chr11.tRNA9-ProAGG	tRNA	chr11:75946556-75946628	14.4998	7.32197	9.7676
chr16.tRNA23-LysTTT	tRNA	chr16:73512215-73512288	13.8957	6.50842	9.7676
chr6.tRNA152-ValCAC	tRNA	chr6:27248048-27248121	4.22912	11.7965	9.7676
ENST00000391017	misc_RNA	chr3:101347154-101347250	0.60416	10.1694	9.7676
chr17.tRNA37-ProCGG	tRNA	chr17:8126150-8126222	8.45823	4.06776	9.7676
ENST00000365652	misc_RNA	chr11:72477049-72477161	0.60416	7.72875	9.7676
ENST00000362449	misc_RNA	chr3:142392439-142392746	1.20832	4.88131	9.7676
ENST00000364581	misc_RNA	chr9:136204565-136204661	0	3.25421	9.7676
ENST00000362212	miRNA	chr14:100575992-100576090	34.4371	18.3049	9.36061
hsa-miR-96-5p	miRNA	chr7:129414579-129414601	41.687	9.35585	9.36061
hsa-miR-152-3p	miRNA	chr17:46114540-46114560	21.1456	21.9659	9.36061
ENST00000401172	miRNA	chr14:23887196-23887272	9.06239	28.0676	9.36061
ENST00000363538	rRNA	chr1:204531541-204531649	27.7913	15.0507	9.36061
ENST00000364509	snRNA	chr6:121863632-121863772	10.2707	25.6269	9.36061
ENST00000582855	miRNA	chr10:127508309-127508391	35.0413	6.50842	9.36061
ENST00000390201	miRNA	chr3:48616335-48616410	15.7081	10.1694	9.36061
ENST00000585001	miRNA	chr20:60639858-60639941	9.06239	11.7965	9.36061
hsa-miR-2277-3p	miRNA	chr5:92956416-92956436	12.6873	2.03388	9.36061
chr2.tRNA27-GlyCCC	tRNA	chr2:70476122-70476193	3.0208	5.69487	9.36061
chr14.tRNA23-ProAGG	tRNA	chr14:21077494-21077566	4.22912	4.88131	9.36061
ENST00000362886	misc_RNA	chr1:29208238-29208347	1.81248	6.10164	9.36061
ENST00000384587	misc_RNA	chr5:139399077-139399177	0	5.69487	9.36061
ENST00000365259	misc_RNA	chr1:35893417-35893494	0.60416	4.06776	9.36061
ENST00000459483	snoRNA	chr17:47034012-47034115	1.20832	1.6271	9.36061
hsa-miR-449a	miRNA	chr5:54466414-54466435	48.9369	23.9998	8.95363
ENST00000364569	snRNA	chr12:25557222-25557362	27.7913	19.1185	8.95363
hsa-miR-589-3p	miRNA	chr7:5535465-5535488	28.9997	12.2033	8.95363
hsa-miR-182-5p	miRNA	chr7:129410287-129410310	30.8121	10.1694	8.95363
chr7.tRNA1-TrpCCA	tRNA	chr7:99067306-99067378	21.1456	15.0507	8.95363
hsa-miR-503-5p	miRNA	chrX:133680401-133680423	28.3955	8.5423	8.95363
ENST00000363617	rRNA	chr10:87812205-87812323	11.479	17.0846	8.95363
ENST00000362283	miRNA	chr8:135817119-135817188	16.3123	10.5762	8.95363
hsa-miR-6516-3p	miRNA	chr17:75085551-75085572	17.5206	9.35585	8.95363
ENST00000459386	snoRNA	chr9:33952767-33952848	7.85407	12.6101	8.95363
ENST00000364310	snRNA	chr20:15003498-15003604	1.81248	16.271	8.95363
hsa-miR-629-3p	miRNA	chr15:70371726-70371747	14.4998	7.72875	8.95363
ENST00000517097	snoRNA	chr1:175937534-175937676	10.8749	8.5423	8.95363
ENST00000365184	rRNA	chr4:8394742-8394851	9.06239	9.35585	8.95363
FR073001	piRNA	chr16:27146148-27146174	0.60416	13.4236	8.95363
ENST00000365402	misc_RNA	chrX:23800327-23800427	3.62496	9.76263	8.95363
ENST00000384269	snRNA	chr8:12901859-12901965	7.85407	6.9152	8.95363
ENST00000582661	miRNA	chr7:98479273-98479352	4.83328	8.5423	8.95363
ENST00000384765	snoRNA	chr3:12881811-12881949	7.85407	6.10164	8.95363
ENST00000365186	rRNA	chr1:228743494-228743602	9.66655	4.88131	8.95363
ENST00000577482	miRNA	chr10:6194159-6194240	10.8749	3.25421	8.95363
chr1.tRNA99-ValCAC	tRNA	chr1:149294665-149294736	7.24991	5.28809	8.95363
hsa-miR-4532	miRNA	chr20:56470455-56470471	4.83328	3.66099	8.95363
ENST00000363462	misc_RNA	chr22:42044093-42044194	3.0208	2.84743	8.95363
ENST00000362766	misc_RNA	chr18:22009469-22009573	0	2.84743	8.95363
ENST00000459596	snoRNA	chr7:140075363-140075466	1.20832	2.03388	8.95363
ENST00000384148	snRNA	chr6:41986146-41986252	0	2.84743	8.95363
ENST00000577275	miRNA	chr19:33667978-33668061	73.1033	13.8304	8.54665
chr11.tRNA3-ArgTCT	tRNA	chr11:59318766-59318852	53.166	11.3897	8.54665
ENST00000384863	miRNA	chr9:127454721-127454830	25.3747	15.4575	8.54665
hsa-miR-511-5p	miRNA	chr10:18134051-18134071	24.7705	7.32197	8.54665
ENST00000364470	misc_RNA	chr17:48774005-48774121	7.24991	17.4914	8.54665
ENST00000364977	snoRNA	chr13:107973243-107973311	15.104	9.35585	8.54665
chr1.tRNA56-ThrTGT	tRNA	chr1:222638346-222638419	10.2707	12.2033	8.54665
ENST00000410290	snRNA	chr1:150209315-150209504	4.83328	15.8643	8.54665
chr22.tRNA1-SeC(e)TCA	tRNA	chr22:44546536-44546622	6.0416	10.983	8.54665
hsa-miR-33b-5p	miRNA	chr17:17717211-17717230	12.0832	6.50842	8.54665
hsa-miR-6511a-3p	miRNA	chr16:18437872-18437893	13.8957	5.28809	8.54665
ENST00000408876	snoRNA	chr19:48259110-48259219	12.0832	5.69487	8.54665
ENST00000384001	misc_RNA	chr3:23315298-23315401	3.0208	9.35585	8.54665
ENST00000365532	misc_RNA	chr14:31713967-31714067	0	10.5762	8.54665
ENST00000410462	misc_RNA	chr2:138472902-138473011	1.20832	9.35585	8.54665
ENST00000362552	misc_RNA	chrX:53489150-53489251	4.22912	6.10164	8.54665
ENST00000577266	miRNA	chr1:10287776-10287861	7.85407	3.66099	8.54665
hsa-miR-4690-3p	miRNA	chr11:65403819-65403839	10.2707	1.6271	8.54665
ENST00000410395	snRNA	chr9:114900077-114900180	1.20832	7.72875	8.54665
ENST00000384550	snoRNA	chr2:232321155-232321234	6.0416	4.06776	8.54665
ENST00000411042	misc_RNA	chr7:12916309-12916571	3.0208	5.69487	8.54665
ENST00000364904	misc_RNA	chr7:10941605-10941701	0	7.32197	8.54665
ENST00000363367	snoRNA	chr19:9930630-9930770	6.0416	3.25421	8.54665
ENST00000364481	misc_RNA	chr14:90643566-90643674	1.81248	4.06776	8.54665
ENST00000384612	misc_RNA	chr14:89306509-89306607	0.60416	4.47454	8.54665
ENST00000365658	snRNA	chr7:148730149-148730259	2.41664	2.84743	8.54665
ENST00000516212	misc_RNA	chr20:43632989-43633095	1.81248	2.84743	8.54665
ENST00000384638	misc_RNA	chr3:195140165-195140275	0	1.6271	8.54665
ENST00000516760	snRNA	chr16:53477140-53477244	0	1.22033	8.54665
ENST00000577899	miRNA	chr11:11678198-11678269	1.20832	0	8.54665
FR000693	piRNA	chr9:135894959-135894985	3.62496	28.8811	8.13966
hsa-miR-4448	miRNA	chr3:183604648-183604667	21.1456	14.2372	8.13966
ENST00000364880	lincRNA	chr17:18967234-18967449	14.4998	9.76263	8.13966
hsa-miR-224-5p	miRNA	chrX:151127103-151127123	18.7289	6.10164	8.13966
hsa-miR-1304-5p	miRNA	chr11:93466890-93466911	15.104	7.72875	8.13966
ENST00000410878	snRNA	chrX:71596829-71597019	3.0208	15.4575	8.13966
ENST00000384920	miRNA	chr2:32757220-32757313	15.104	6.50842	8.13966
ENST00000408337	miRNA	chr3:71591121-71591240	12.0832	5.69487	8.13966
ENST00000363300	misc_RNA	chr10:73980510-73980610	0.60416	9.35585	8.13966
ENST00000384358	misc_RNA	chr2:9755396-9755502	1.20832	8.5423	8.13966
ENST00000410557	snoRNA	chr14:20791338-20791485	2.41664	7.72875	8.13966
ENST00000408260	miRNA	chrX:94318140-94318225	2.41664	6.9152	8.13966
ENST00000362567	antisense	chr9:139620557-139620686	3.0208	5.69487	8.13966
ENST00000488123	miRNA	chr12:127650616-127650672	7.85407	1.6271	8.13966
ENST00000365606	misc_RNA	chr16:30465318-30465418	0	6.9152	8.13966
hsa-miR-4433-3p	miRNA	chr2:64567943-64567963	3.0208	4.47454	8.13966
ENST00000516003	misc_RNA	chr17:4089621-4089719	1.20832	3.66099	8.13966
hsa-miR-4497	miRNA	chr12:110271155-110271171	2.41664	2.84743	8.13966
ENST00000363380	snRNA	chr2:128074449-128074555	1.20832	1.22033	8.13966
hsa-miR-223-5p	miRNA	chrX:65238737-65238758	10.2707	26.8472	7.73268
ENST00000578924	miRNA	chr7:73125647-73125727	13.2915	19.932	7.73268
ENST00000365096	rRNA	chr19:24187160-24187309	13.8957	16.6778	7.73268
ENST00000385206	miRNA	chr1:35135200-35135295	12.6873	17.0846	7.73268
ENST00000585257	miRNA	chr1:178646884-178646969	2.41664	22.3727	7.73268
chr6.tRNA62-SerGCT	tRNA	chr6:28180814-28180896	9.66655	17.4914	7.73268
ENST00000391131	rRNA	chr8:10544079-10544197	21.7497	8.94908	7.73268
hsa-miR-4523	miRNA	chr17:27717686-27717706	19.9373	3.66099	7.73268
chr19.tRNA6-LysCTT	tRNA	chr19:52425395-52425468	4.83328	13.0168	7.73268
ENST00000583845	miRNA	chr1:23384351-23384427	9.06239	6.9152	7.73268
ENST00000606404	snRNA	chr1:180727858-180727953	6.0416	8.5423	7.73268
ENST00000516903	snoRNA	chr15:66639545-66639680	3.0208	8.13552	7.73268
FR032176	snoRNA	chr9:130210780-130210909	6.0416	5.28809	7.73268
ENST00000364308	misc_RNA	chr17:31157237-31157347	0.60416	7.72875	7.73268
ENST00000365043	misc_RNA	chr7:99928400-99928500	2.41664	6.10164	7.73268
chr16.tRNA31-PseudoTGG	tRNA	chr16:3220960-3221031	3.0208	5.28809	7.73268
ENST00000384462	snoRNA	chr15:25307480-25307574	2.41664	4.88131	7.73268
chr6.tRNA64-GlnTTG	tRNA	chr6:28557155-28557227	0	4.06776	7.73268
ENST00000364353	snRNA	chr5:36155221-36155324	0.60416	0.813552	7.73268
ENST00000410506	snRNA	chr12:131354281-131354382	0	1.22033	7.73268
ENST00000459126	snoRNA	chr8:41284174-41284246	45.9161	16.271	7.3257
ENST00000362392	snoRNA	chr5:85916323-85916385	12.6873	28.8811	7.3257
ENST00000362159	miRNA	chr14:101515887-101515983	18.1248	19.5253	7.3257
hsa-miR-664a-5p	miRNA	chr1:220373928-220373951	19.3331	7.32197	7.3257
hsa-miR-877-3p	miRNA	chr6:30552174-30552194	15.104	4.06776	7.3257
ENST00000363426	snRNA	chr12:63244518-63244681	6.0416	9.76263	7.3257
chr1.tRNA91-PseudoCCC	tRNA	chr1:149680209-149680280	9.06239	7.32197	7.3257
chr6.tRNA175-SerGCT	tRNA	chr6:26305717-26305801	6.64575	8.13552	7.3257
ENST00000578669	miRNA	chr6:155174494-155174570	9.06239	5.28809	7.3257
ENST00000383990	misc_RNA	chr6:34789222-34789319	2.41664	8.94908	7.3257
ENST00000384221	snoRNA	chrX:153996803-153996934	3.0208	8.13552	7.3257
FR224235	piRNA	chr18:60109806-60109834	1.81248	8.13552	7.3257
ENST00000458748	lincRNA	chr1:109642815-109643234	5.43744	5.28809	7.3257
ENST00000411186	misc_RNA	chr2:124626833-124627147	4.83328	5.69487	7.3257
ENST00000602755	lincRNA	chr1:109642815-109643241	5.43744	5.28809	7.3257
ENST00000364684	misc_RNA	chr3:101177374-101177470	0	7.32197	7.3257
ENST00000363439	misc_RNA	chr12:49526636-49526730	0	3.25421	7.3257
chr5.tRNA19-LeuAAG	tRNA	chr5:180524473-180524555	0.60416	0.813552	7.3257
ENST00000581459	miRNA	chr19:39900263-39900318	202.998	25.6269	6.91871
hsa-miR-3613-5p	miRNA	chr13:50570601-50570622	12.6873	22.3727	6.91871
hsa-miR-542-3p	miRNA	chrX:133675394-133675415	13.2915	14.6439	6.91871
ENST00000391305	snoRNA	chr11:8706986-8707116	16.9165	11.7965	6.91871
ENST00000458811	snRNA	chr12:7052979-7053041	3.62496	13.0168	6.91871
ENST00000364478	snoRNA	chr20:8811833-8812040	12.0832	6.50842	6.91871
ENST00000411312	miRNA	chr19:1816158-1816237	9.66655	6.50842	6.91871
ENST00000606420	snoRNA	chr20:2635713-2635844	8.45823	7.32197	6.91871
ENST00000577688	miRNA	chr20:60907543-60907613	8.45823	6.9152	6.91871
ENST00000579887	miRNA	chr1:5624131-5624203	6.0416	7.72875	6.91871
ENST00000362797	misc_RNA	chr8:101197366-101197467	3.0208	6.9152	6.91871
ENST00000516768	snoRNA	chr17:58308877-58309007	4.22912	5.69487	6.91871
ENST00000365519	snoRNA	chr17:26349356-26349490	9.06239	2.44066	6.91871
ENST00000384675	snoRNA	chr2:207026952-207027083	2.41664	6.10164	6.91871
RNY1P5	misc_RNA	chr13:74863237-74863351	1.20832	6.9152	6.91871
hsa-miR-1973	miRNA	chr4:117220906-117220924	1.81248	6.10164	6.91871
ENST00000363964	misc_RNA	chr9:33830976-33831076	2.41664	5.28809	6.91871
ENST00000362487	misc_RNA	chr18:21036335-21036431	0.60416	5.69487	6.91871
FR077485	tRNA	chr5:134262280-134262348	2.41664	4.06776	6.91871
ENST00000362942	snRNA	chr3:146289264-146289370	1.20832	2.03388	6.91871
ENST00000365312	misc_RNA	chr14:64314979-64315080	0.60416	2.44066	6.91871
chr18.tRNA3-PseudoTCC	tRNA	chr18:55346176-55346248	1.20832	2.03388	6.91871
ENST00000541782	sense_intronic	chr12:6619441-6619688	1.81248	1.6271	6.91871
ENST00000458841	snRNA	chr11:111903223-111903322	0	0	6.91871
hsa-miR-4521	miRNA	chr17:8090266-8090287	93.6447	12.2033	6.51173
chr1.tRNA46-AspGTC	tRNA	chr1:161501914-161501986	32.6246	10.1694	6.51173
hsa-miR-424-3p	miRNA	chrX:133680674-133680694	26.583	13.4236	6.51173
ENST00000384072	snoRNA	chr11:93464145-93464265	7.85407	21.9659	6.51173
hsa-miR-183-5p	miRNA	chr7:129414807-129414828	21.1456	5.28809	6.51173
hsa-miR-23a-5p	miRNA	chr19:13947444-13947465	22.9581	3.25421	6.51173
chr7.tRNA15-CysGCA	tRNA	chr7:149404759-149404831	8.45823	10.983	6.51173
hsa-miR-6501-5p	miRNA	chr21:34922970-34922991	16.3123	5.28809	6.51173
hsa-miR-4685-3p	miRNA	chr10:100191049-100191070	14.4998	6.10164	6.51173
hsa-miR-6511b-3p	miRNA	chr16:15227933-15227955	15.7081	4.88131	6.51173
chr7.tRNA20-CysGCA	tRNA	chr7:149286163-149286235	9.66655	8.13552	6.51173
ENST00000384865	miRNA	chr7:136587914-136588041	14.4998	3.66099	6.51173
ENST00000606769	snoRNA	chr14:103804186-103804311	3.0208	11.3897	6.51173
hsa-miR-185-3p	miRNA	chr22:20020711-20020732	10.8749	4.47454	6.51173
ENST00000385279	miRNA	chr7:93112072-93112167	4.83328	8.5423	6.51173
hsa-miR-5001-3p	miRNA	chr2:233415203-233415224	9.06239	5.28809	6.51173
ENST00000581431	miRNA	chr11:74431313-74431382	9.66655	4.06776	6.51173
chr7.tRNA2-ProAGG	tRNA	chr7:128423503-128423575	9.06239	4.47454	6.51173
ENST00000364348	misc_RNA	chr7:7142204-7142312	4.83328	6.9152	6.51173
ENST00000410495	rRNA	chr11:22709897-22709981	3.62496	7.72875	6.51173
chr2.tRNA5-IleTAT	tRNA	chr2:43037675-43037768	9.06239	4.06776	6.51173
ENST00000516192	rRNA	chr10:19922612-19922741	6.0416	6.10164	6.51173
chr17.tRNA21-ArgCCT	tRNA	chr17:73030525-73030598	8.45823	4.06776	6.51173
chr1.tRNA108-AsnGTT	tRNA	chr1:148598313-148598387	6.0416	5.28809	6.51173
ENST00000408587	snoRNA	chr16:70563412-70563491	5.43744	4.47454	6.51173
ENST00000410804	snRNA	chrX:16893269-16893390	1.20832	7.32197	6.51173
chr16.tRNA11-ProAGG	tRNA	chr16:3241988-3242060	6.0416	3.66099	6.51173
ENST00000458790	snoRNA	chr5:111497182-111497314	1.20832	6.9152	6.51173
ENST00000363215	misc_RNA	chr1:248192422-248192523	0	7.32197	6.51173
hsa-miR-4300	miRNA	chr11:81601793-81601810	5.43744	3.25421	6.51173
ENST00000410980	misc_RNA	chrX:71504795-71504895	2.41664	4.88131	6.51173
ENST00000365052	snRNA	chr3:102878804-102878968	4.22912	3.25421	6.51173
ENST00000516581	snRNA	chr12:31747027-31747140	3.0208	4.06776	6.51173
ENST00000581098	miRNA	chr6:32717689-32717756	3.0208	2.44066	6.51173
ENST00000384649	misc_RNA	chr1:93851268-93851374	0	3.66099	6.51173
ENST00000408534	snoRNA	chr8:124192551-124192765	4.22912	0.813552	6.51173
hsa-miR-4508	miRNA	chr15:23807254-23807270	1.20832	2.44066	6.51173
ENST00000365625	misc_RNA	chrX:49935841-49935941	0.60416	2.84743	6.51173
ENST00000363391	misc_RNA	chr9:114931566-114931677	0	2.44066	6.51173
ENST00000458945	snoRNA	chrX:135216476-135216579	0	1.6271	6.51173
ENST00000383904	snRNA	chr10:95915396-95915502	0	0.406776	6.51173
ENST00000384662	snoRNA	chr6:160201282-160201413	2.41664	20.3388	6.10475
ENST00000384762	snoRNA	chr16:58582403-58582537	10.8749	13.4236	6.10475
hsa-miR-598-3p	miRNA	chr8:10892731-10892752	10.8749	12.6101	6.10475
ENST00000365699	miRNA	chr10:104196269-104196341	12.0832	11.3897	6.10475
ENST00000490232	misc_RNA	chr14:50329271-50329567	12.0832	9.35585	6.10475
ENST00000517138	snoRNA	chr1:28160912-28161077	4.22912	13.4236	6.10475
hsa-miR-5010-3p	miRNA	chr17:40666285-40666306	10.8749	7.32197	6.10475
ENST00000362610	rRNA	chr14:107092677-107092791	5.43744	10.1694	6.10475
FR172647	piRNA	chr17:40761337-40761363	11.479	4.06776	6.10475
ENST00000459475	snoRNA	chr14:20794609-20794685	6.64575	5.69487	6.10475
ENST00000578708	miRNA	chr13:78272147-78272251	8.45823	4.47454	6.10475
ENST00000517031	snoRNA	chr1:151500307-151500414	4.83328	6.9152	6.10475
ENST00000383972	misc_RNA	chr8:100540054-100540155	1.81248	8.5423	6.10475
hsa-miR-1306-5p	miRNA	chr22:20073595-20073616	7.85407	3.66099	6.10475
ENST00000391253	snRNA	chr20:17884406-17884505	0.60416	7.32197	6.10475
ENST00000516449	snoRNA	chr18:3025432-3025564	7.24991	2.84743	6.10475
ENST00000347264	snRNA	chr1:119874020-119874148	3.0208	3.66099	6.10475
ENST00000362862	misc_RNA	chr8:97321449-97321550	1.20832	4.47454	6.10475
ENST00000365350	misc_RNA	chr8:74892019-74892112	0	5.28809	6.10475
ENST00000516950	misc_RNA	chr2:201727875-201727970	0	4.88131	6.10475
ENST00000363997	misc_RNA	chr4:7113815-7114126	0	4.88131	6.10475
ENST00000385067	miRNA	chr20:58883532-58883625	0.60416	3.66099	6.10475
ENST00000384280	snRNA	chr4:71717847-71717957	1.81248	2.84743	6.10475
ENST00000516846	misc_RNA	chr14:90117137-90117247	0	3.66099	6.10475
ENST00000363110	misc_RNA	chr14:35402650-35402749	1.81248	2.44066	6.10475
chr1.tRNA64-GluTTC	tRNA	chr1:172157538-172157607	0.60416	3.25421	6.10475
hsa-miR-3178	miRNA	chr16:2581980-2581996	1.20832	1.22033	6.10475
ENST00000410983	snRNA	chr22:30817034-30817137	0.60416	0.813552	6.10475
ENST00000584178	miRNA	chr15:23807209-23807278	0.60416	0.406776	6.10475
ENST00000579470	miRNA	chr17:8090493-8090577	149.832	6.9152	5.69776
chr17.tRNA6-TrpCCA	tRNA	chr17:8089675-8089747	15.7081	17.4914	5.69776
hsa-miR-10b-5p	miRNA	chr2:177015057-177015079	18.7289	10.5762	5.69776
ENST00000364628	misc_RNA	chr20:32971971-32972071	10.2707	14.6439	5.69776
hsa-let-7b-3p	miRNA	chr22:46509625-46509646	13.2915	11.7965	5.69776
ENST00000390185	miRNA	chr15:45725248-45725327	6.0416	15.8643	5.69776
hsa-miR-744-3p	miRNA	chr17:11985283-11985304	13.2915	6.9152	5.69776
ENST00000516489	snoRNA	chr2:84085947-84086023	13.2915	6.10164	5.69776
hsa-miR-548e-3p	miRNA	chr10:112748736-112748757	4.83328	10.1694	5.69776
ENST00000364268	misc_RNA	chr7:75010915-75011015	2.41664	11.7965	5.69776
ENST00000364151	snRNA	chr20:42034113-42034218	4.22912	10.5762	5.69776
ENST00000580636	lincRNA	chr8:94928250-94928347	9.06239	5.28809	5.69776
ENST00000364546	lincRNA	chr20:37053846-37053979	6.64575	6.50842	5.69776
ENST00000408479	miRNA	chr1:224444706-224444843	10.2707	4.06776	5.69776
ENST00000439232	lincRNA	chr20:37053843-37053978	6.64575	6.50842	5.69776
chr16.tRNA9-ProAGG	tRNA	chr16:3239633-3239705	6.0416	6.50842	5.69776
ENST00000585238	miRNA	chr4:10080235-10080316	7.24991	4.88131	5.69776
ENST00000384111	snoRNA	chr7:45143948-45144081	4.83328	6.10164	5.69776
ENST00000410680	snRNA	chr20:39652845-39653034	1.20832	8.5423	5.69776
ENST00000362627	snRNA	chr20:30489057-30489229	3.62496	6.10164	5.69776
ENST00000384277	snRNA	chr14:52190821-52190927	0	7.32197	5.69776
hsa-miR-4429	miRNA	chr2:11680778-11680797	6.64575	2.44066	5.69776
ENST00000411323	misc_RNA	chr17:34216562-34216808	3.0208	4.88131	5.69776
ENST00000408193	miRNA	chr3:183959193-183959277	6.0416	1.6271	5.69776
ENST00000365012	snoRNA	chrX:20154184-20154253	3.62496	3.25421	5.69776
ENST00000464472	misc_RNA	chr12:119431662-119431956	3.0208	3.25421	5.69776
ENST00000364879	misc_RNA	chr9:117377735-117377848	0	4.88131	5.69776
ENST00000364714	misc_RNA	chr2:121798186-121798286	0	4.47454	5.69776
ENST00000384440	snRNA	chr17:74333397-74333503	0	4.47454	5.69776
ENST00000363979	misc_RNA	chr10:10274574-10274675	1.81248	3.25421	5.69776
ENST00000363013	misc_RNA	chr11:16863800-16864134	4.22912	1.6271	5.69776
ENST00000582091	miRNA	chr5:31936208-31936265	1.81248	2.44066	5.69776
ENST00000363973	misc_RNA	chr3:136307051-136307153	0	2.84743	5.69776
ENST00000384274	snoRNA	chr15:25299357-25299451	1.81248	1.6271	5.69776
ENST00000385193	miRNA	chr17:30677128-30677221	0	2.44066	5.69776
ENST00000363031	misc_RNA	chr4:53652704-53652805	0	2.03388	5.69776
ENST00000516516	snRNA	chr18:19459762-19459865	0	1.22033	5.69776
ENST00000364685	misc_RNA	chr6:31746594-31746682	0	1.22033	5.69776
ENST00000363867	misc_RNA	chr10:99180952-99181064	0	0.813552	5.69776
ENST00000577998	miRNA	chr22:23228447-23228559	83.374	6.50842	5.29078
hsa-miR-374a-3p	miRNA	chrX:73507130-73507151	9.06239	38.237	5.29078
hsa-miR-33a-3p	miRNA	chr22:42296993-42297014	12.6873	10.5762	5.29078
hsa-miR-629-5p	miRNA	chr15:70371766-70371786	15.104	8.5423	5.29078
hsa-miR-511-3p	miRNA	chr10:18134089-18134108	12.6873	9.35585	5.29078
ENST00000583390	miRNA	chr13:100295313-100295403	21.1456	2.84743	5.29078
ENST00000458909	rRNA	chr7:130287672-130287790	6.64575	12.6101	5.29078
chr1.tRNA50-AsnGTT	tRNA	chr1:161591464-161591538	4.22912	14.2372	5.29078
hsa-miR-145-5p	miRNA	chr5:148810224-148810246	14.4998	6.9152	5.29078
hsa-miR-877-5p	miRNA	chr6:30552109-30552128	18.1248	4.06776	5.29078
hsa-miR-551b-3p	miRNA	chr3:168269702-168269722	12.6873	7.72875	5.29078
hsa-miR-139-5p	miRNA	chr11:72326146-72326168	7.24991	11.3897	5.29078
hsa-miR-135a-5p	miRNA	chr3:52328286-52328308	13.2915	6.9152	5.29078
ENST00000384504	snoRNA	chr18:51748654-51748782	11.479	7.32197	5.29078
chr7.tRNA22-CysGCA	tRNA	chr7:149074600-149074672	13.2915	5.69487	5.29078
chr7.tRNA13-CysGCA	tRNA	chr7:149332777-149332849	6.0416	9.76263	5.29078
hsa-miR-1228-3p	miRNA	chr12:57588338-57588357	6.64575	9.35585	5.29078
chr17.tRNA41-SerCGA	tRNA	chr17:8042198-8042280	8.45823	8.13552	5.29078
chr1.tRNA106-HisGTG	tRNA	chr1:149155827-149155899	3.0208	10.983	5.29078
ENST00000365361	snoRNA	chrX:100077609-100077741	0.60416	11.7965	5.29078
ENST00000363066	misc_RNA	chr2:85687267-85687375	5.43744	8.5423	5.29078
hsa-miR-1273g-3p	miRNA	chr1:53406042-53406062	9.06239	4.88131	5.29078
hsa-miR-1180-3p	miRNA	chr17:19247826-19247847	10.8749	3.66099	5.29078
ENST00000384875	miRNA	chr1:1103243-1103332	3.0208	8.5423	5.29078
hsa-miR-3173-5p	miRNA	chr14:95604298-95604319	9.06239	4.06776	5.29078
ENST00000384657	misc_RNA	chr12:71300697-71300798	1.81248	8.5423	5.29078
ENST00000578179	snoRNA	chr22:20113925-20114049	5.43744	5.69487	5.29078
ENST00000581458	misc_RNA	chr9:9442060-9442347	7.24991	4.06776	5.29078
ENST00000411005	snoRNA	chr5:137894659-137894728	10.8749	1.6271	5.29078
ENST00000408564	snoRNA	chr12:49048165-49048301	6.0416	4.88131	5.29078
hsa-miR-3158-5p	miRNA	chr10:103361186-103361206	9.06239	2.44066	5.29078
ENST00000384895	miRNA	chr5:53247334-53247429	4.83328	4.47454	5.29078
ENST00000408257	miRNA	chr10:70519075-70519171	6.64575	3.25421	5.29078
ENST00000585074	miRNA	chr19:12897942-12898006	4.83328	3.66099	5.29078
chr2.tRNA24-PseudoCTC	tRNA	chr2:96217193-96217265	4.22912	3.25421	5.29078
chr6.tRNA35-SerCGA	tRNA	chr6:27177627-27177709	4.22912	3.25421	5.29078
ENST00000385300	miRNA	chr5:148808481-148808586	4.22912	3.25421	5.29078
ENST00000383950	misc_RNA	chrX:40352092-40352192	3.0208	4.06776	5.29078
hsa-miR-548k	miRNA	chr11:70130092-70130113	5.43744	1.6271	5.29078
chr1.tRNA137-Pseudo???	tRNA	chr1:7990338-7990408	0.60416	4.47454	5.29078
ENST00000408467	miRNA	chr5:179225278-179225346	2.41664	2.44066	5.29078
ENST00000363248	misc_RNA	chr3:169962570-169962669	0.60416	3.66099	5.29078
ENST00000363376	rRNA	chr8:32114012-32114139	1.20832	2.84743	5.29078
ENST00000384433	snRNA	chr15:64963462-64963568	0	3.66099	5.29078
ENST00000384063	misc_RNA	chr12:100651466-100651568	0.60416	2.84743	5.29078
ENST00000579525	miRNA	chr11:9111859-9111926	3.0208	0.813552	5.29078
ENST00000363221	misc_RNA	chr6:76364686-76365015	1.81248	1.6271	5.29078
chr1.tRNA118-HisGTG	tRNA	chr1:145396880-145396952	0	2.44066	5.29078
ENST00000364910	snRNA	chr12:8637342-8637448	0.60416	1.22033	5.29078
ENST00000459041	misc_RNA	chr17:27161740-27161840	0	1.22033	5.29078
hsa-miR-664a-3p	miRNA	chr1:220373891-220373913	14.4998	39.0505	4.8838
hsa-miR-367-3p	miRNA	chr4:113569033-113569054	32.0205	8.13552	4.8838
ENST00000384452	snoRNA	chr1:235291118-235291252	7.85407	17.0846	4.8838
chr14.tRNA21-ThrTGT	tRNA	chr14:21081948-21082021	9.06239	11.7965	4.8838
ENST00000410508	snRNA	chrX:91053092-91053282	9.06239	11.7965	4.8838
ENST00000581001	miRNA	chr7:101936369-101936453	17.5206	5.69487	4.8838
chr1.tRNA55-LysTTT	tRNA	chr1:205443270-205443343	14.4998	6.9152	4.8838
hsa-miR-520g-3p	miRNA	chr19:54225474-54225497	18.7289	3.66099	4.8838
ENST00000577677	miRNA	chr1:53405986-53406085	15.7081	4.88131	4.8838
ENST00000515961	rRNA	chr20:46501935-46502017	12.0832	5.28809	4.8838
hsa-miR-149-5p	miRNA	chr2:241395432-241395454	15.104	3.25421	4.8838
ENST00000384847	miRNA	chr16:820183-820277	10.2707	6.10164	4.8838
hsa-miR-1229-3p	miRNA	chr5:179225278-179225300	13.8957	3.66099	4.8838
hsa-miR-885-5p	miRNA	chr3:10436215-10436236	4.22912	8.94908	4.8838
ENST00000410277	rRNA	chr1:118806995-118807112	6.64575	7.32197	4.8838
ENST00000364421	snRNA	chr6:76183454-76183610	4.83328	6.50842	4.8838
hsa-miR-148a-5p	miRNA	chr7:25989580-25989601	7.85407	4.06776	4.8838
hsa-miR-1271-5p	miRNA	chr5:175794963-175794984	4.22912	5.69487	4.8838
ENST00000517277	snRNA	chr1:11212407-11212509	6.64575	3.66099	4.8838
hsa-miR-190b	miRNA	chr1:154166189-154166209	4.83328	4.06776	4.8838
ENST00000384661	misc_RNA	chr5:78830676-78830777	0.60416	6.50842	4.8838
ENST00000411288	misc_RNA	chr8:71693149-71693243	0.60416	6.10164	4.8838
hsa-miR-708-3p	miRNA	chr11:79113076-79113097	8.45823	0.406776	4.8838
ENST00000364494	misc_RNA	chr10:22222072-22222367	0.60416	5.69487	4.8838
ENST00000364551	misc_RNA	chr1:185220445-185220543	0.60416	5.69487	4.8838
ENST00000408324	miRNA	chr3:163889259-163889344	4.22912	2.84743	4.8838
ENST00000384871	miRNA	chr9:86584663-86584772	5.43744	2.03388	4.8838
hsa-miR-1261	miRNA	chr11:90602348-90602366	1.81248	4.06776	4.8838
ENST00000582405	miRNA	chr5:14826038-14826121	3.0208	2.84743	4.8838
ENST00000459229	snoRNA	chr9:95054743-95054875	0.60416	4.47454	4.8838
ENST00000362646	misc_RNA	chr7:129594533-129594634	2.41664	3.25421	4.8838
ENST00000585049	miRNA	chr1:117102646-117102733	3.0208	2.44066	4.8838
ENST00000384247	snRNA	chr6:108613970-108614073	2.41664	2.84743	4.8838
chr1.tRNA62-LysTTT	tRNA	chr1:204476157-204476230	3.0208	2.03388	4.8838
ENST00000364407	misc_RNA	chr5:172681193-172681293	1.20832	2.03388	4.8838
hsa-miR-3714	miRNA	chr3:16974688-16974709	0.60416	2.44066	4.8838
chr6.tRNA165-IleAAT	tRNA	chr6:26721220-26721294	0.60416	2.03388	4.8838
ENST00000459325	snoRNA	chr15:65989171-65989274	0.60416	1.22033	4.8838
ENST00000516441	misc_RNA	chr2:69561732-69561824	0	1.6271	4.8838
ENST00000387419	Mt_tRNA	chrM:7518-7585	6.64575	28.0676	4.47681
hsa-miR-23c	miRNA	chrX:20035219-20035240	17.5206	17.8982	4.47681
ENST00000383895	snoRNA	chrX:118921316-118921447	14.4998	14.6439	4.47681
hsa-miR-1268b	miRNA	chr17:78072630-78072649	24.7705	7.72875	4.47681
hsa-miR-4306	miRNA	chr13:100295377-100295393	23.5622	5.28809	4.47681
hsa-miR-181a-2-3p	miRNA	chr9:127454797-127454818	12.6873	7.72875	4.47681
ENST00000362545	rRNA	chr12:104519014-104519134	8.45823	10.1694	4.47681
ENST00000580862	miRNA	chr5:134263729-134263802	10.8749	8.5423	4.47681
ENST00000390904	snoRNA	chr17:8232901-8233037	13.8957	3.66099	4.47681
chr7.tRNA14-CysGCA	tRNA	chr7:149361914-149361986	8.45823	6.9152	4.47681
ENST00000385187	miRNA	chr3:50210759-50210852	15.104	2.44066	4.47681
chr6.tRNA44-SerAGA	tRNA	chr6:27446590-27446672	6.0416	6.9152	4.47681
chr6.tRNA52-ArgTCT	tRNA	chr6:27529962-27530049	1.81248	9.35585	4.47681
hsa-miR-1273d	miRNA	chr1:10287785-10287809	11.479	2.84743	4.47681
ENST00000362353	misc_RNA	chr19:6572967-6573068	3.62496	8.13552	4.47681
ENST00000384246	snRNA	chr2:61832751-61832857	0.60416	8.94908	4.47681
ENST00000584058	misc_RNA	chr3:15780022-15780315	4.22912	6.10164	4.47681
hsa-miR-188-3p	miRNA	chrX:49768162-49768182	5.43744	4.47454	4.47681
ENST00000364543	rRNA	chr3:134502278-134502397	6.0416	3.66099	4.47681
ENST00000363405	rRNA	chr5:155272447-155272538	3.0208	5.69487	4.47681
hsa-miR-520h	miRNA	chr19:54245820-54245841	9.06239	1.6271	4.47681
ENST00000583129	miRNA	chr20:37145206-37145275	6.64575	2.84743	4.47681
ENST00000384819	miRNA	chr19:52195865-52195934	6.64575	2.84743	4.47681
ENST00000364792	snRNA	chr13:49562051-49562153	1.20832	6.10164	4.47681
ENST00000363042	misc_RNA	chr12:7952957-7953063	1.20832	6.10164	4.47681
hsa-miR-2681-5p	miRNA	chr13:102620054-102620075	6.64575	2.03388	4.47681
ENST00000364991	rRNA	chr10:327955-328065	4.22912	3.66099	4.47681
ENST00000362653	rRNA	chr6:165823051-165823165	3.62496	3.66099	4.47681
ENST00000384190	snRNA	chr17:56754935-56755098	3.0208	3.66099	4.47681
ENST00000365403	misc_RNA	chr7:6252269-6252371	3.0208	3.25421	4.47681
RNY4P24	misc_RNA	chr13:52974139-52974234	1.20832	4.06776	4.47681
ENST00000578365	miRNA	chr4:53578849-53578914	5.43744	1.22033	4.47681
hsa-miR-5100	miRNA	chr10:43493078-43493099	5.43744	0.813552	4.47681
ENST00000458981	misc_RNA	chr17:44292436-44292537	4.22912	1.6271	4.47681
ENST00000384472	snRNA	chr8:23934510-23934671	1.81248	3.25421	4.47681
chr6.tRNA171-MetCAT	tRNA	chr6:26313351-26313423	2.41664	2.44066	4.47681
ENST00000364358	misc_RNA	chr12:31659237-31659338	1.20832	3.25421	4.47681
ENST00000363918	misc_RNA	chr9:130233154-130233266	0	3.25421	4.47681
ENST00000411046	misc_RNA	chr12:7999884-7999978	1.20832	2.44066	4.47681
ENST00000459180	snoRNA	chr3:192251798-192251901	0.60416	2.84743	4.47681
ENST00000364326	misc_RNA	chr10:54612367-54612463	0	3.25421	4.47681
hsa-miR-493-5p	miRNA	chr14:101335412-101335433	2.41664	1.6271	4.47681
hsa-miR-3074-5p	miRNA	chr9:97848345-97848365	1.20832	2.03388	4.47681
ENST00000516862	misc_RNA	chr5:10337389-10337498	0.60416	2.03388	4.47681
RNY1P7	misc_RNA	chr13:25277694-25277803	1.20832	1.22033	4.47681
ENST00000362612	snRNA	chr16:10590129-10590231	0	2.03388	4.47681
RNY1P9	misc_RNA	chr22:20829490-20829598	0	2.03388	4.47681
ENST00000408515	miRNA	chr7:147075109-147075213	2.41664	0.406776	4.47681
ENST00000384419	misc_RNA	chr4:122250224-122250325	0	1.6271	4.47681
hsa-miR-3960	miRNA	chr9:130548158-130548177	1.20832	0.813552	4.47681
ENST00000363346	snRNA	chr15:70485575-70485683	0	1.6271	4.47681
hsa-miR-885-3p	miRNA	chr3:10436183-10436204	1.81248	0	4.47681
chr6.tRNA63-IleTAT	tRNA	chr6:28505366-28505460	1.20832	0.406776	4.47681
ENST00000363987	misc_RNA	chr7:68972496-68972608	0	1.22033	4.47681
ENST00000384671	snRNA	chr2:191986676-191986782	0	0.813552	4.47681
ENST00000459607	misc_RNA	chr10:6287694-6287794	0	0.813552	4.47681
hsa-miR-3196	miRNA	chr20:61870140-61870157	0	0.406776	4.47681
ENST00000563103	sense_intronic	chr15:45492523-45492830	76.7283	4.88131	4.06983
hsa-miR-548f-5p	miRNA	chr10:56367686-56367707	32.6246	14.6439	4.06983
hsa-miR-146b-3p	miRNA	chr10:104196313-104196334	17.5206	5.69487	4.06983
FR070832	snoRNA	chr3:186502585-186502654	11.479	7.32197	4.06983
hsa-miR-139-3p	miRNA	chr11:72326110-72326132	13.8957	5.28809	4.06983
ENST00000581038	miRNA	chr10:126721352-126721439	13.8957	5.28809	4.06983
ENST00000385205	miRNA	chr3:111831648-111831745	9.66655	7.32197	4.06983
hsa-miR-582-3p	miRNA	chr5:58999456-58999477	8.45823	7.32197	4.06983
chr6.tRNA103-PheGAA	tRNA	chr6:28791092-28791166	9.66655	6.10164	4.06983
ENST00000384093	snRNA	chr4:114341479-114341642	6.64575	7.72875	4.06983
hsa-miR-1303	miRNA	chr5:154065387-154065408	15.7081	1.22033	4.06983
hsa-miR-671-3p	miRNA	chr7:150935574-150935594	14.4998	1.6271	4.06983
ENST00000582157	miRNA	chr3:55886520-55886622	9.06239	4.88131	4.06983
hsa-miR-138-5p	miRNA	chr3:44155726-44155748	12.6873	2.44066	4.06983
ENST00000391076	snoRNA	chr2:72987663-72987731	6.64575	6.10164	4.06983
ENST00000363688	rRNA	chr16:68776383-68776491	3.62496	8.13552	4.06983
hsa-miR-1285-5p	miRNA	chr7:91833381-91833401	10.2707	3.25421	4.06983
ENST00000467146	misc_RNA	chr11:118865044-118865343	0.60416	9.35585	4.06983
ENST00000365241	misc_RNA	chr5:140098510-140098598	7.24991	4.88131	4.06983
chr6.tRNA5-SerAGA	tRNA	chr6:26327816-26327898	6.0416	4.88131	4.06983
ENST00000579909	miRNA	chr15:69094189-69094264	6.64575	4.06776	4.06983
ENST00000364902	snoRNA	chr7:45144505-45144641	8.45823	2.84743	4.06983
ENST00000516611	misc_RNA	chr3:61724801-61724903	0.60416	8.13552	4.06983
ENST00000384541	misc_RNA	chr10:36914943-36915066	0.60416	8.13552	4.06983
chr6.tRNA123-SerGCT	tRNA	chr6:28565116-28565198	4.83328	4.47454	4.06983
ENST00000362599	snRNA	chr3:72625842-72626005	4.22912	4.88131	4.06983
ENST00000364952	rRNA	chr3:179879674-179879765	4.22912	4.47454	4.06983
ENST00000362694	rRNA	chrX:41152051-41152169	1.81248	6.10164	4.06983
ENST00000385015	lincRNA	chr7:130562218-130562298	5.43744	3.66099	4.06983
ENST00000410758	antisense	chr18:47013743-47013792	3.62496	4.47454	4.06983
hsa-miR-7706	miRNA	chr15:85923870-85923893	7.85407	1.22033	4.06983
ENST00000363020	misc_RNA	chr1:111989420-111989530	2.41664	4.47454	4.06983
ENST00000364469	misc_RNA	chr3:93686770-93686864	0	6.10164	4.06983
chr1.tRNA105-PseudoTTC	tRNA	chr1:149161627-149161699	1.81248	4.88131	4.06983
ENST00000384829	processed_transcript	chr13:92003446-92003532	3.62496	3.25421	4.06983
hsa-miR-1292-5p	miRNA	chr20:2633425-2633449	6.0416	1.6271	4.06983
ENST00000365304	rRNA	chr2:133010727-133010878	3.62496	3.25421	4.06983
hsa-miR-3916	miRNA	chr1:247365318-247365343	6.0416	1.6271	4.06983
ENST00000384054	misc_RNA	chr15:64737329-64737442	0.60416	4.88131	4.06983
FR222326	piRNA	chr19:50620992-50621018	5.43744	1.6271	4.06983
ENST00000363094	misc_RNA	chr2:65061190-65061291	1.20832	4.47454	4.06983
ENST00000365454	rRNA	chr12:99477561-99477683	3.0208	2.84743	4.06983
chr6.tRNA70-AlaCGC	tRNA	chr6:28697091-28697163	3.62496	2.44066	4.06983
ENST00000384012	misc_RNA	chr22:19032769-19032880	0.60416	4.47454	4.06983
hsa-miR-664b-3p	miRNA	chrX:153996910-153996931	2.41664	3.25421	4.06983
ENST00000383935	misc_RNA	chr12:17863868-17863980	0.60416	4.06776	4.06983
ENST00000363523	snRNA	chr19:54156939-54157045	2.41664	2.84743	4.06983
ENST00000384915	miRNA	chr11:64658609-64658718	2.41664	2.84743	4.06983
chr6.tRNA40-ValTAC	tRNA	chr6:27258404-27258477	0.60416	3.66099	4.06983
ENST00000364020	rRNA	chr2:81723338-81723451	3.0208	2.03388	4.06983
chr1.tRNA133-GlyCCC	tRNA	chr1:16872433-16872504	1.20832	2.84743	4.06983
ENST00000408243	miRNA	chr11:93466840-93466930	1.81248	2.03388	4.06983
hsa-miR-3620-3p	miRNA	chr1:228285021-228285042	3.62496	0.813552	4.06983
ENST00000385048	miRNA	chr19:50004042-50004125	0	2.84743	4.06983
ENST00000516502	snRNA	chr16:85815381-85815505	1.81248	1.6271	4.06983
ENST00000385229	miRNA	chr15:55665138-55665232	2.41664	1.22033	4.06983
ENST00000516995	snRNA	chr2:43635446-43635551	0	2.84743	4.06983
ENST00000384729	snoRNA	chr15:25331674-25331765	1.20832	1.6271	4.06983
ENST00000364757	misc_RNA	chr8:106941354-106941466	0	2.44066	4.06983
ENST00000580367	miRNA	chr7:19744981-19745059	2.41664	0.406776	4.06983
ENST00000384085	snRNA	chr13:75683724-75683830	0	1.22033	4.06983
ENST00000365276	misc_RNA	chr12:54492975-54493086	0.60416	0.813552	4.06983
ENST00000410411	misc_RNA	chr15:47564794-47565086	0	0.406776	4.06983
hsa-miR-520f-3p	miRNA	chr19:54185467-54185488	45.312	10.5762	3.66285
hsa-miR-340-3p	miRNA	chr5:179442319-179442340	9.06239	12.6101	3.66285
ENST00000384121	snRNA	chr6:42631900-42632006	0	18.3049	3.66285
hsa-miR-4662a-5p	miRNA	chr8:125834232-125834253	6.0416	13.0168	3.66285
hsa-miR-20a-3p	miRNA	chr13:92003362-92003383	6.0416	11.3897	3.66285
hsa-miR-4272	miRNA	chr3:67275924-67275941	17.5206	3.66099	3.66285
ENST00000390994	snoRNA	chr5:40832758-40832837	3.62496	12.6101	3.66285
ENST00000458862	snoRNA	chr5:76376259-76376396	15.104	4.47454	3.66285
chr7.tRNA6-CysGCA	tRNA	chr7:149028219-149028291	10.8749	6.10164	3.66285
ENST00000517038	snRNA	chr9:98622186-98622298	8.45823	7.32197	3.66285
chr7.tRNA12-SerAGA	tRNA	chr7:149305466-149305538	10.2707	5.69487	3.66285
hsa-miR-1226-3p	miRNA	chr3:47891098-47891119	9.66655	6.10164	3.66285
ENST00000410708	snRNA	chr14:70827609-70827805	6.64575	6.9152	3.66285
ENST00000384890	miRNA	chr12:109230684-109230782	12.6873	2.84743	3.66285
ENST00000385054	miRNA	chr12:58218392-58218475	8.45823	5.69487	3.66285
hsa-miR-576-5p	miRNA	chr4:110409869-110409890	3.62496	8.5423	3.66285
ENST00000384058	snoRNA	chr7:65225039-65225173	1.20832	9.76263	3.66285
ENST00000408749	snRNA	chr9:137029561-137029686	7.24991	5.28809	3.66285
ENST00000577829	miRNA	chr9:131007226-131007309	7.24991	4.88131	3.66285
ENST00000410344	snRNA	chr14:96850961-96851152	3.0208	7.32197	3.66285
chr2.tRNA3-AlaAGC	tRNA	chr2:27274081-27274154	6.64575	4.06776	3.66285
ENST00000580581	miRNA	chr1:53394346-53394444	9.06239	1.6271	3.66285
ENST00000386683	sense_intronic	chr15:25230247-25230313	4.22912	4.88131	3.66285
ENST00000605533	sense_intronic	chr15:25230011-25230320	4.22912	4.88131	3.66285
ENST00000365510	snRNA	chr20:5870701-5870858	7.24991	2.44066	3.66285
ENST00000384365	snoRNA	chr15:25315579-25315673	3.0208	4.88131	3.66285
FR075141	piRNA	chr20:21735902-21735929	2.41664	4.88131	3.66285
ENST00000578231	misc_RNA	chr14:50320336-50320632	3.62496	4.06776	3.66285
ENST00000364665	misc_RNA	chr11:118706719-118706819	3.62496	3.66099	3.66285
ENST00000383907	snoRNA	chr7:65220513-65220646	4.22912	2.84743	3.66285
ENST00000516712	snRNA	chr9:135297028-135297077	1.20832	4.88131	3.66285
ENST00000516720	snoRNA	chr14:85738276-85738405	4.22912	2.44066	3.66285
FR150573	piRNA	chrM:3004-3032	4.22912	2.03388	3.66285
ENST00000496309	misc_RNA	chr6:123066419-123066693	1.81248	3.66099	3.66285
hsa-miR-551a	miRNA	chr1:3477274-3477294	3.62496	2.03388	3.66285
ENST00000391286	snoRNA	chr4:53579416-53579537	3.0208	2.44066	3.66285
hsa-miR-762	miRNA	chr16:30905272-30905293	3.62496	2.03388	3.66285
hsa-miR-4691-3p	miRNA	chr11:67801416-67801438	4.22912	1.6271	3.66285
ENST00000583207	miRNA	chr10:118927189-118927285	1.20832	3.66099	3.66285
ENST00000408376	snoRNA	chr14:81669039-81669178	1.81248	2.84743	3.66285
ENST00000364923	misc_RNA	chr13:99857962-99858260	1.20832	3.25421	3.66285
ENST00000408610	miRNA	chr14:64561742-64561843	3.62496	1.6271	3.66285
ENST00000365544	misc_RNA	chr20:25195334-25195434	1.81248	2.44066	3.66285
ENST00000384626	misc_RNA	chr1:40410562-40410670	0	3.25421	3.66285
ENST00000383951	snRNA	chr8:138117595-138117701	0	3.25421	3.66285
chr1.tRNA66-LeuCAA	tRNA	chr1:161581735-161581819	2.41664	1.6271	3.66285
hsa-miR-3687	miRNA	chr21:9826237-9826260	2.41664	1.22033	3.66285
ENST00000385139	miRNA	chr11:28078362-28078457	1.81248	1.22033	3.66285
ENST00000364347	misc_RNA	chr3:152167061-152167173	0	2.44066	3.66285
ENST00000577633	miRNA	chr17:77680985-77681058	2.41664	0.813552	3.66285
ENST00000459577	snoRNA	chr17:38183795-38183898	2.41664	0.406776	3.66285
ENST00000362863	rRNA	chr10:26798518-26798633	1.81248	0.813552	3.66285
ENST00000362205	miRNA	chr3:38010895-38010971	1.20832	0.813552	3.66285
hsa-miR-4492	miRNA	chr11:118781474-118781490	0	1.6271	3.66285
hsa-miR-1286	miRNA	chr22:20236668-20236688	0.60416	0.813552	3.66285
ENST00000364811	misc_RNA	chr6:108382022-108382134	0.60416	0.813552	3.66285
ENST00000607255	snRNA	chr10:111629616-111629750	0.60416	0.406776	3.66285
ENST00000516827	snRNA	chr17:47113714-47113817	0	0.406776	3.66285
hsa-miR-452-5p	miRNA	chrX:151128150-151128171	27.1872	4.88131	3.25587
ENST00000581563	miRNA	chr18:46576057-46576138	23.5622	6.9152	3.25587
hsa-miR-582-5p	miRNA	chr5:58999492-58999514	9.66655	15.4575	3.25587
ENST00000577344	miRNA	chr11:87909670-87909761	15.7081	9.35585	3.25587
hsa-miR-4266	miRNA	chr2:109930037-109930052	7.24991	11.7965	3.25587
chr1.tRNA8-PseudoCTT	tRNA	chr1:39970194-39970267	4.83328	12.2033	3.25587
ENST00000516659	snRNA	chrY:4887117-4887307	10.2707	8.13552	3.25587
hsa-miR-372-5p	miRNA	chr19:54291149-54291171	15.7081	4.06776	3.25587
hsa-miR-519d-3p	miRNA	chr19:54216654-54216675	14.4998	4.88131	3.25587
hsa-miR-372-3p	miRNA	chr19:54291185-54291207	16.9165	2.84743	3.25587
chr7.tRNA23-CysGCA	tRNA	chr7:149072849-149072921	10.8749	6.50842	3.25587
ENST00000401241	miRNA	chrX:135633037-135633119	13.2915	3.66099	3.25587
ENST00000384382	snRNA	chr8:129011377-129011540	3.62496	10.1694	3.25587
ENST00000385073	miRNA	chr19:13947254-13947331	9.66655	4.06776	3.25587
ENST00000364587	snoRNA	chr1:40033046-40033180	5.43744	6.9152	3.25587
ENST00000391269	rRNA	chr20:30638391-30638508	4.22912	7.72875	3.25587
hsa-miR-378g	miRNA	chr1:95211436-95211455	9.06239	4.47454	3.25587
ENST00000579185	misc_RNA	chr17:4778921-4779205	8.45823	3.25421	3.25587
ENST00000581765	miRNA	chr5:140027429-140027511	1.81248	7.72875	3.25587
FR406790	snoRNA	chr6:69374950-69375137	5.43744	4.88131	3.25587
ENST00000516789	rRNA	chr18:70419187-70419286	3.62496	5.69487	3.25587
ENST00000385200	miRNA	chr9:73424891-73425000	7.24991	3.25421	3.25587
ENST00000385250	processed_transcript	chr20:26188822-26188914	9.06239	1.6271	3.25587
ENST00000391196	snoRNA	chr20:2636743-2636828	7.85407	2.44066	3.25587
ENST00000410413	snoRNA	chr3:52725394-52725469	6.0416	3.25421	3.25587
hsa-miR-7976	miRNA	chr3:127306001-127306019	6.0416	3.25421	3.25587
ENST00000363313	snRNA	chr12:51050756-51050861	0.60416	6.9152	3.25587
ENST00000384355	snRNA	chr16:69209574-69209680	3.0208	4.88131	3.25587
chr1.tRNA48-AspGTC	tRNA	chr1:161574587-161574659	4.83328	3.66099	3.25587
chr19.tRNA5-LysCTT	tRNA	chr19:36066749-36066822	2.41664	5.28809	3.25587
ENST00000581016	miRNA	chr11:81601783-81601878	3.62496	4.47454	3.25587
hsa-miR-3909	miRNA	chr22:35731703-35731724	3.0208	4.88131	3.25587
ENST00000365739	miRNA	chr1:176998499-176998581	6.64575	2.44066	3.25587
chr1.tRNA117-GlyTCC	tRNA	chr1:145397863-145397935	6.64575	2.03388	3.25587
ENST00000384874	miRNA	chr1:151518272-151518367	1.20832	5.69487	3.25587
ENST00000363756	rRNA	chr10:108729779-108729908	3.0208	4.47454	3.25587
ENST00000364298	rRNA	chr12:102173592-102173707	3.0208	4.47454	3.25587
hsa-miR-3605-3p	miRNA	chr1:33798006-33798028	5.43744	2.84743	3.25587
ENST00000410197	rRNA	chr13:95303651-95303783	3.0208	4.47454	3.25587
ENST00000384873	miRNA	chr3:49058051-49058142	4.22912	3.66099	3.25587
chr6.tRNA84-GlnTTG	tRNA	chr6:145503858-145503930	4.22912	3.25421	3.25587
ENST00000362153	miRNA	chr7:1062569-1062662	7.24991	1.22033	3.25587
ENST00000408348	miRNA	chr4:9557789-9557937	4.83328	2.84743	3.25587
hsa-miR-204-5p	miRNA	chr9:73424947-73424968	4.22912	3.25421	3.25587
ENST00000362750	rRNA	chr8:25994396-25994514	1.81248	4.47454	3.25587
ENST00000385232	miRNA	chr12:116586365-116586459	2.41664	4.06776	3.25587
ENST00000362443	snRNA	chr9:127649689-127649828	0.60416	4.88131	3.25587
hsa-miR-3614-5p	miRNA	chr17:54968680-54968702	4.83328	1.6271	3.25587
hsa-miR-6762-3p	miRNA	chr12:113729391-113729413	3.62496	2.44066	3.25587
ENST00000515924	snoRNA	chr9:19063654-19063784	3.0208	2.44066	3.25587
ENST00000364427	misc_RNA	chr4:126283974-126284084	3.0208	2.44066	3.25587
ENST00000363009	snRNA	chr1:147735751-147735907	0.60416	4.06776	3.25587
hsa-miR-4251	miRNA	chr1:3044573-3044589	3.62496	2.03388	3.25587
ENST00000384143	snRNA	chr14:61441045-61441153	1.81248	2.84743	3.25587
hsa-miR-6769b-3p	miRNA	chr1:206648187-206648207	3.0208	2.03388	3.25587
ENST00000390988	rRNA	chr16:47484258-47484372	3.0208	2.03388	3.25587
ENST00000401276	lincRNA	chr16:2321748-2321841	1.81248	2.84743	3.25587
ENST00000364696	misc_RNA	chr7:37474718-37474819	1.81248	2.84743	3.25587
ENST00000580651	miRNA	chr8:10524488-10524580	2.41664	2.03388	3.25587
ENST00000363327	snRNA	chr11:123634635-123634797	0.60416	3.25421	3.25587
ENST00000581157	misc_RNA	chrX:39645780-39646077	1.81248	2.44066	3.25587
ENST00000585107	miRNA	chr7:100802754-100802836	4.83328	0.406776	3.25587
ENST00000390880	snoRNA	chr2:114763018-114763232	3.0208	1.6271	3.25587
chr1.tRNA89-AsnGTT	tRNA	chr1:149711797-149711871	3.0208	1.6271	3.25587
RNY1P12	misc_RNA	chr3:101380904-101381008	1.20832	2.44066	3.25587
ENST00000411074	misc_RNA	chr4:121982327-121982633	1.20832	2.03388	3.25587
ENST00000505219	snoRNA	chr3:131197941-131198077	0	2.84743	3.25587
ENST00000363760	misc_RNA	chr8:13017687-13017788	1.20832	2.03388	3.25587
ENST00000516978	snoRNA	chr3:52722898-52722977	1.20832	2.03388	3.25587
ENST00000606601	miRNA	chr16:15737151-15737229	1.81248	1.6271	3.25587
chr1.tRNA2-GlyCCC	tRNA	chr1:17053779-17053850	1.20832	2.03388	3.25587
ENST00000517110	misc_RNA	chr14:50058954-50059055	0	2.44066	3.25587
chr6.tRNA174-GlnTTG	tRNA	chr6:26311423-26311495	1.20832	1.6271	3.25587
ENST00000410236	misc_RNA	chr1:59187951-59188044	0.60416	2.03388	3.25587
hsa-miR-137	miRNA	chr1:98511647-98511669	1.20832	1.22033	3.25587
ENST00000384528	misc_RNA	chr8:38601538-38601649	1.20832	1.22033	3.25587
chr6.tRNA151-ThrCGT	tRNA	chr6:27271567-27271639	1.81248	0.813552	3.25587
hsa-miR-6087	miRNA	chrX:108297774-108297791	0	2.03388	3.25587
ENST00000384347	misc_RNA	chr4:37701517-37701624	0.60416	1.22033	3.25587
ENST00000410812	misc_RNA	chr12:66686463-66686767	0	1.6271	3.25587
ENST00000410597	misc_RNA	chr11:118841208-118841305	0	1.6271	3.25587
chr6.tRNA104-AlaTGC	tRNA	chr6:28785011-28785083	1.20832	0.406776	3.25587
ENST00000362420	misc_RNA	chr6:29718148-29718249	0	1.22033	3.25587
hsa-miR-6854-5p	miRNA	chr9:100991471-100991494	1.20832	0.406776	3.25587
chr6.tRNA107-AlaTGC	tRNA	chr6:28770576-28770647	0.60416	0.813552	3.25587
ENST00000365068	misc_RNA	chr9:98865361-98865456	0	0.813552	3.25587
ENST00000517086	misc_RNA	chr10:95806795-95806882	0	0.813552	3.25587
ENST00000383991	snRNA	chr2:156186933-156187039	0	0.813552	3.25587
ENST00000363658	snRNA	chr8:54827279-54827384	0	0.406776	3.25587
ENST00000364508	misc_RNA	chr17:17904415-17904509	0	0.406776	3.25587
ENST00000383908	snRNA	chr1:151601800-151601906	0	0	3.25587
ENST00000364403	snRNA	chr1:22337478-22337581	0	0	3.25587
hsa-miR-376c-3p	miRNA	chr14:101506069-101506089	16.9165	7.32197	2.84888
hsa-miR-625-3p	miRNA	chr14:65937871-65937892	15.7081	6.9152	2.84888
ENST00000384107	snoRNA	chr11:93465170-93465299	20.5414	3.25421	2.84888
hsa-miR-3690	miRNA	chrY:1362820-1362842	12.0832	8.13552	2.84888
ENST00000384897	miRNA	chr19:54209506-54209590	7.85407	9.76263	2.84888
chr17.tRNA35-SerAGA	tRNA	chr17:8129927-8130009	7.24991	8.5423	2.84888
FR144458	snRNA	chr9:127867711-127867896	8.45823	7.32197	2.84888
hsa-miR-486-5p	miRNA	chr8:41517962-41517983	9.66655	4.88131	2.84888
ENST00000410423	snRNA	chr7:53843829-53844017	3.0208	8.94908	2.84888
ENST00000578933	miRNA	chr9:35608091-35608156	10.2707	4.06776	2.84888
ENST00000383860	snRNA	chr11:67663102-67663208	1.81248	9.35585	2.84888
ENST00000385240	miRNA	chr1:198828002-198828111	7.85407	4.88131	2.84888
hsa-miR-550a-3p	miRNA	chr7:32772653-32772674	4.83328	6.9152	2.84888
FR054764	snoRNA	chr13:27829203-27829272	5.43744	5.69487	2.84888
hsa-miR-769-3p	miRNA	chr19:46522258-46522280	9.06239	3.25421	2.84888
ENST00000365193	rRNA	chr1:230955996-230956104	4.22912	6.50842	2.84888
ENST00000384376	snRNA	chrX:54369979-54370085	0.60416	8.5423	2.84888
ENST00000362227	lincRNA	chrX:133680644-133680741	0	8.94908	2.84888
ENST00000385245	miRNA	chr19:13947401-13947473	6.64575	4.47454	2.84888
ENST00000362220	miRNA	chr11:75046136-75046230	10.2707	2.03388	2.84888
chr16.tRNA5-LysCTT	tRNA	chr16:3214938-3215011	4.83328	5.28809	2.84888
hsa-miR-660-3p	miRNA	chrX:49777900-49777920	4.83328	4.88131	2.84888
ENST00000579822	miRNA	chr18:20513312-20513401	9.06239	2.03388	2.84888
hsa-miR-1228-5p	miRNA	chr12:57588287-57588307	8.45823	2.03388	2.84888
chr11.tRNA18-AlaTGC	tRNA	chr11:50233878-50233950	4.83328	4.47454	2.84888
hsa-miR-519a-3p	miRNA	chr19:54265651-54265672	7.85407	2.44066	2.84888
ENST00000364968	processed_transcript	chr17:74557716-74557787	1.81248	6.10164	2.84888
ENST00000363871	rRNA	chr4:56963556-56963670	3.62496	4.88131	2.84888
hsa-miR-4632-3p	miRNA	chr1:12251809-12251830	8.45823	1.22033	2.84888
ENST00000408716	snoRNA	chr1:203698709-203698833	3.0208	4.47454	2.84888
ENST00000364300	snRNA	chr1:245297229-245297392	1.81248	5.28809	2.84888
ENST00000458975	misc_RNA	chr7:6214842-6214935	0	6.50842	2.84888
ENST00000410228	misc_RNA	chr12:108044566-108044669	0.60416	6.10164	2.84888
hsa-miR-4708-5p	miRNA	chr14:65801873-65801893	6.64575	1.6271	2.84888
hsa-miR-4802-5p	miRNA	chr4:40504103-40504124	0.60416	5.69487	2.84888
ENST00000580856	miRNA	chr4:77496704-77496779	5.43744	2.44066	2.84888
ENST00000384215	lincRNA	chr7:45024977-45025109	4.22912	2.84743	2.84888
hsa-miR-6793-3p	miRNA	chr19:10939692-10939711	3.62496	3.25421	2.84888
ENST00000385299	miRNA	chrX:133303568-133303642	4.83328	2.44066	2.84888
ENST00000384506	misc_RNA	chr17:57338109-57338207	1.20832	4.88131	2.84888
hsa-miR-146a-3p	miRNA	chr5:159912415-159912436	3.62496	3.25421	2.84888
ENST00000517057	rRNA	chr7:128337764-128337798	3.62496	3.25421	2.84888
hsa-miR-378b	miRNA	chr3:10371946-10371964	2.41664	3.66099	2.84888
hsa-miR-2116-3p	miRNA	chr15:59463391-59463411	6.0416	1.22033	2.84888
ENST00000364778	snRNA	chr3:175327267-175327401	0	5.28809	2.84888
hsa-miR-3609	miRNA	chr7:98479323-98479346	2.41664	3.25421	2.84888
ENST00000583102	miRNA	chr22:18246946-18247025	4.22912	2.03388	2.84888
hsa-miR-5096	miRNA	chr4:79741918-79741938	3.62496	2.03388	2.84888
ENST00000363484	snoRNA	chr20:37062508-37062641	2.41664	2.84743	2.84888
ENST00000384614	snoRNA	chr7:64526377-64526510	1.81248	3.25421	2.84888
FR321707	piRNA	chrM:13461-13489	3.62496	2.03388	2.84888
ENST00000401120	miRNA	chr9:28888877-28888953	4.83328	1.22033	2.84888
ENST00000408552	miRNA	chr12:97885678-97885761	2.41664	2.44066	2.84888
ENST00000408881	miRNA	chr1:21314807-21314925	0.60416	3.66099	2.84888
ENST00000408639	miRNA	chr19:10514134-10514214	4.22912	1.22033	2.84888
hsa-miR-2116-5p	miRNA	chr15:59463428-59463448	2.41664	2.44066	2.84888
ENST00000384561	snRNA	chrX:100888994-100889100	1.81248	2.84743	2.84888
RNY1P11	misc_RNA	chr7:128804690-128804802	1.20832	3.25421	2.84888
hsa-miR-665	miRNA	chr14:101341412-101341431	3.62496	1.6271	2.84888
ENST00000362935	snRNA	chr20:62540308-62540472	2.41664	2.03388	2.84888
ENST00000364044	rRNA	chr17:6504264-6504371	1.20832	2.84743	2.84888
ENST00000384551	misc_RNA	chr19:40844966-40845071	2.41664	2.03388	2.84888
ENST00000579424	miRNA	chr7:151130575-151130725	2.41664	2.03388	2.84888
ENST00000364613	misc_RNA	chr6:7187815-7187919	1.20832	2.84743	2.84888
ENST00000384917	miRNA	chr3:195426272-195426368	2.41664	1.6271	2.84888
ENST00000410394	miRNA	chr11:61582633-61582712	2.41664	1.6271	2.84888
[truncated: 1,922 more rows]

## Sheet: run 2
Annotation	type	Genomic coordinates (hg19)	Read count per million - Control_2	Read count per million - Control_3	Read count per million - STS 4h_2	Read count per million - STS 4h_3	Read count per million - STS 6h_2	Read count per million - STS 6h_3
hsa-miR-146b-5p	miRNA	10:104196277-104196298(+)	129908	147881	80412.7	78681.4	43606.3	41484
ENST00000387372	Mt_tRNA	MT:4329-4400(-)	1360.38	1140.18	12040.5	11261	36336.8	37296.5
chr1.tRNA59-GluCTC	tRNA	1:249168446-249168518(+)	3168.99	2703.58	21803.6	20989.1	29730.2	31534.8
chr6.tRNA77-GluCTC	tRNA	6:28949975-28950047(+)	3159.92	2702.77	21809.5	20987.3	29726.1	31523.4
hsa-miR-21-5p	miRNA	17:57918634-57918655(+)	52494.7	64995.3	38677.5	47048.7	26945.9	28253.4
chr1.tRNA77-GluCTC	tRNA	1:161424397-161424469(-)	3004.04	2536.04	19801.1	19090.1	26300.2	27626
chr1.tRNA116-GluCTC	tRNA	1:145399232-145399304(-)	2986.73	2531.96	19801.5	19078.2	26297.1	27644.5
chr6.tRNA87-GluCTC	tRNA	6:126101392-126101464(-)	2996.21	2530.6	19807.7	19083.5	26296.3	27628.8
chr1.tRNA71-GluCTC	tRNA	1:161439188-161439260(-)	2990.44	2533.86	19795.4	19074.5	26292.9	27640.9
chr1.tRNA80-GluCTC	tRNA	1:161417017-161417089(-)	2999.1	2535.49	19782.6	19077.7	26281.9	27615.8
chr1.tRNA74-GluCTC	tRNA	1:161431808-161431880(-)	2993.74	2531.96	19808.7	19060.4	26281.2	27624.3
ENST00000459522	rRNA	GL000220.1:155997-156149(+)	73622.4	77145.4	39317.2	37327	19801.7	20146.3
ENST00000474885	rRNA	GL000220.1:112025-112177(+)	73622	77145.4	39318	37327.4	19801.4	20146.3
RNY4	misc_RNA	7:148660407-148660502(+)	552.15	549.964	7398.24	7622	19280.1	18818.3
RNY4P10	misc_RNA	6:33167378-33167472(+)	505.141	506.718	6803.09	6995.24	17766.4	17188.1
hsa-let-7a-5p	miRNA	9:96938244-96938265(+)	37309.1	38890.2	30524.7	31650.2	15779	16982
chr2.tRNA25-PseudoCTC	tRNA	2:71273487-71273560(-)	1441.61	1236.47	11663.7	11332.5	14608.7	15567.1
RNY4P7	misc_RNA	2:128556477-128556572(-)	362.465	358.483	3356.2	3418.08	12733	12342.2
hsa-let-7i-5p	miRNA	12:62997471-62997492(+)	28419.5	30523.8	19047.4	21299.2	10905.5	11403.9
hsa-let-7f-5p	miRNA	X:53584207-53584228(-)	22667	24039	18515.8	19740.3	9679.59	10273.1
hsa-miR-92a-3p	miRNA	X:133303574-133303595(-)	24417.5	26547.6	16928.8	18327.2	9446.21	9732.22
RNY5	misc_RNA	7:148638580-148638658(+)	379.371	335.364	5131.16	5265.93	9426.32	9082.05
chr1.tRNA64-GluTTC	tRNA	1:172157538-172157607(-)	894.409	814.611	6215.89	5906.56	9401.46	10147.2
chr16.tRNA24-GlyGCC	tRNA	16:70812941-70813012(-)	2273.34	1492.41	7982.06	7884.66	9178.51	9094.39
chr6.tRNA128-GlyGCC	tRNA	6:27870685-27870756(-)	2289.01	1494.86	7976.32	7895.11	9173.54	9110.13
chr2.tRNA19-GlyGCC	tRNA	2:157257658-157257729(-)	2279.12	1497.58	7968.55	7878.18	9173.06	9088.65
chr1.tRNA68-GlyGCC	tRNA	1:161493636-161493707(-)	2287.77	1508.46	7978.35	7891.15	9158.3	9110.13
chr16.tRNA25-GlyGCC	tRNA	16:70812113-70812184(-)	2261.8	1489.96	7964.5	7886.29	9148.68	9085.88
RNY4P6	misc_RNA	11:116886613-116886708(+)	268.034	271.446	3759.83	3822.17	8805.91	8205.39
chr17.tRNA5-GlyGCC	tRNA	17:8029063-8029134(+)	2301.38	1479.35	7340.82	7295.92	8470.36	8389.99
chr16.tRNA19-GlyGCC	tRNA	16:70823409-70823480(+)	2288.19	1472.01	7315.48	7280.79	8437.32	8371.07
chr1.tRNA133-GlyCCC	tRNA	1:16872433-16872504(-)	1621.4	1114.89	7227.33	7068.2	8310.29	8255.37
chr16.tRNA18-GlyGCC	tRNA	16:70822596-70822667(+)	1852.73	1307.73	7095.43	6997.94	8296.49	8200.5
ENST00000365223	snoRNA	18:47015615-47015678(-)	24517.3	24398.6	14714.9	15706.6	7538.78	7560.54
chr1.tRNA4-GlyCCC	tRNA	1:17188415-17188486(+)	1571.5	1050.97	6488.8	6376.95	7487.93	7432.51
ENST00000384693	processed_transcript	11:62621135-62621204(-)	17985.5	20043.2	12410.2	12445.1	6782.51	7025.23
hsa-miR-155-5p	miRNA	21:26946295-26946317(+)	9638.51	10466.2	10031.6	10269.2	5594.62	5776.59
chr5.tRNA12-ValAAC	tRNA	5:180645269-180645342(-)	1077.5	787.412	1873.75	1880.64	5464.54	5441.83
chr6.tRNA139-ValAAC	tRNA	6:27618706-27618779(-)	1070.07	783.876	1868.85	1884.42	5464.06	5422.05
hsa-miR-181a-5p	miRNA	9:127454759-127454781(+)	13465.6	14641.8	9492.38	9250.42	5459.08	5777.01
chr6.tRNA136-ValAAC	tRNA	6:27648884-27648957(-)	1071.72	779.524	1872.06	1881.9	5457.96	5428.22
chr1.tRNA5-GluTTC	tRNA	1:17199077-17199149(+)	445.761	369.363	1664.84	1526.27	5027.14	5249.99
chr1.tRNA85-ValCAC	tRNA	1:161369489-161369562(-)	1097.7	825.762	1751.48	1759.03	4862.25	4804.86
chr1.tRNA98-ValCAC	tRNA	1:149298554-149298627(-)	1095.64	828.21	1755.87	1754.35	4860.81	4788.27
chr5.tRNA10-ValCAC	tRNA	5:180649394-180649467(-)	1101.83	821.682	1751.31	1759.75	4852.14	4783.59
chr5.tRNA18-ValCAC	tRNA	5:180529252-180529325(-)	1100.18	825.218	1743.88	1751.29	4851.82	4784.86
chr1.tRNA90-ValCAC	tRNA	1:149684087-149684161(-)	1090.28	820.866	1740.67	1756.33	4848.13	4789.12
chr1.tRNA84-GluTTC	tRNA	1:161391882-161391954(-)	406.587	339.172	1552.37	1441.96	4826.96	4965.64
chr1.tRNA134-GluTTC	tRNA	1:16861773-16861845(-)	405.35	332.916	1547.98	1432.23	4801.3	4942.67
chr1.tRNA94-GluTTC	tRNA	1:149664354-149664427(-)	375.248	325.844	1513.36	1388.09	4786.22	4916.3
chr6.tRNA132-ValAAC	tRNA	6:27721178-27721251(-)	901.832	660.936	1584.29	1593.47	4637.05	4576.86
hsa-miR-26a-5p	miRNA	3:38010904-38010925(+)	12709.4	13428.2	9154.61	8704.73	4557.98	4703.83
hsa-miR-26b-5p	miRNA	2:219267380-219267400(+)	10866.9	11058	8397.01	7966.09	4375.77	4514.76
chr21.tRNA2-GlyGCC	tRNA	21:18827106-18827177(-)	1043.68	610.346	3486.58	3440.24	4341.44	4399.28
chr5.tRNA6-ValCAC	tRNA	5:180600649-180600722(+)	994.201	752.053	1636.98	1657.25	4280.81	4441.39
chr6.tRNA9-ValCAC	tRNA	6:26538281-26538354(+)	971.108	732.198	1629.89	1649.68	4270.23	4422.46
chr5.tRNA2-ValCAC	tRNA	5:180524069-180524142(+)	968.222	728.662	1626.17	1646.26	4270.07	4423.73
chr5.tRNA5-ValAAC	tRNA	5:180596609-180596682(+)	767.402	557.58	1456.11	1464.48	4037.49	4185.96
chr3.tRNA2-ValAAC	tRNA	3:169490017-169490090(+)	771.114	563.836	1458.81	1469.88	4037.17	4192.13
hsa-miR-146a-5p	miRNA	5:159912379-159912400(+)	9792.73	11017.2	7740.05	7577.5	4035.73	3848.22
chr5.tRNA4-ValAAC	tRNA	5:180591153-180591226(+)	770.289	558.668	1454.42	1463.04	4034.61	4185.53
ENST00000580828	lincRNA	17:62223330-62223669(+)	7234.04	7706.57	6304.89	5976.82	3909.5	4031.13
ENST00000362883	snoRNA	17:62223443-62223512(+)	7233.21	7704.94	6303.71	5974.84	3908.53	4030.06
ENST00000515896	rRNA	Y:10037764-10037915(+)	13035.9	8899.52	6788.4	6724.29	3832.02	3774.21
hsa-let-7c-5p	miRNA	21:17912158-17912179(+)	8390.71	8789.09	6918.78	7335.19	3824.49	4012.41
chr1.tRNA41-GlyGCC	tRNA	1:161435257-161435328(+)	839.978	477.343	2565.83	2550.81	3250.59	3272.29
chr1.tRNA37-GlyGCC	tRNA	1:161420466-161420537(+)	844.514	480.879	2576.98	2545.05	3249.79	3277.18
chr1.tRNA39-GlyGCC	tRNA	1:161427897-161427968(+)	841.215	483.055	2564.14	2540.91	3246.9	3279.31
chr1.tRNA35-GlyGCC	tRNA	1:161413093-161413164(+)	843.277	481.967	2563.97	2547.57	3244.97	3275.26
hsa-let-7b-5p	miRNA	22:46509571-46509592(+)	6996.52	7327.42	5695.9	6119.87	3209.37	3397.13
hsa-miR-221-3p	miRNA	X:45605608-45605630(-)	5351.61	5692.48	5509.29	5812.34	3056.51	3190.19
RNY4P20	misc_RNA	6:151619976-151620068(-)	116.698	113.692	1262.23	1431.51	2886.01	2970.07
ENST00000362526	rRNA	1:228754979-228755097(-)	5507.9	4820.48	3533.36	3262.79	2674.93	1708.03
ENST00000362400	rRNA	1:228770618-228770736(-)	5518.2	4828.1	3543.16	3260.27	2669.31	1700.37
ENST00000365656	rRNA	1:228772843-228772961(-)	5489.75	4820.75	3537.92	3255.76	2668.51	1710.37
ENST00000363040	rRNA	1:228766137-228766255(-)	5517.79	4836.8	3539.61	3257.92	2667.23	1708.03
ENST00000364485	rRNA	1:228775084-228775202(-)	5509.55	4802.26	3537.24	3260.45	2666.43	1693.57
ENST00000363500	rRNA	1:228781787-228781905(-)	5502.12	4809.87	3533.36	3254.32	2664.98	1702.71
ENST00000365387	rRNA	1:228779556-228779674(-)	5495.53	4809.6	3544.17	3258.82	2664.18	1706.97
ENST00000362482	rRNA	1:228746015-228746133(-)	5502.95	4814.77	3541.47	3265.67	2664.18	1699.52
ENST00000362464	rRNA	1:228768378-228768496(-)	5505.42	4802.8	3545.18	3257.56	2662.74	1705.05
ENST00000363511	rRNA	1:228752738-228752856(-)	5507.48	4818.03	3542.31	3261.89	2662.42	1703.99
ENST00000364718	rRNA	1:228748256-228748374(-)	5495.94	4816.67	3535.72	3259.36	2662.26	1706.54
ENST00000363754	rRNA	1:228757194-228757312(-)	5490.16	4816.13	3538.26	3267.65	2661.77	1700.37
ENST00000362467	rRNA	1:228750497-228750615(-)	5503.36	4819.39	3535.05	3266.75	2660.81	1706.12
ENST00000365651	rRNA	1:228759414-228759532(-)	5513.67	4831.63	3535.22	3250.9	2657.44	1696.12
ENST00000363473	rRNA	1:228761656-228761774(-)	5516.14	4820.75	3530.15	3258.1	2656	1700.8
ENST00000365055	rRNA	1:228777315-228777433(-)	5492.23	4818.03	3533.02	3265.31	2654.72	1701.65
hsa-let-7e-5p	miRNA	19:52196046-52196067(+)	6052.62	6109.44	5075.26	4928.32	2570.19	2842.67
RNY4P27	misc_RNA	13:95988360-95988455(-)	70.926	65.8216	723.493	857.358	2536.99	2592.99
ENST00000410369	misc_RNA	13:103472343-103472419(+)	129.893	119.132	1522.31	1403.05	2520.14	2572.36
ENST00000365259	misc_RNA	1:35893417-35893494(-)	148.45	136.539	1526.53	1407.91	2516.94	2566.83
ENST00000428514	snoRNA	9:134361052-134361137(+)	100.204	100.908	1321.34	1264.87	2471.87	2602.13
ENST00000426867	snoRNA	9:134365873-134365958(+)	100.204	101.18	1321.17	1264.87	2471.06	2602.35
ENST00000390930	snoRNA	20:17943353-17943589(-)	611.943	600.282	1593.41	1740.66	2447.16	2442.62
hsa-miR-191-5p	miRNA	3:49058105-49058127(-)	4611.42	5383.23	4718.24	3943.23	2357.66	1825
chr2.tRNA17-PseudoTTC	tRNA	2:204229130-204229201(-)	343.496	228.744	1937.93	1887.66	2310.67	2366.7
ENST00000408813	snoRNA	7:22896232-22896305(+)	569.47	618.234	1179.98	979.323	2301.36	2257.38
ENST00000384147	processed_transcript	11:62622764-62622838(-)	3744.64	4257.73	2481.22	2927.34	2206.41	2268.65
hsa-let-7g-5p	miRNA	3:52302352-52302373(-)	4929.35	5459.66	3590.61	4175.09	2023.24	2039.6
chr1.tRNA91-PseudoCCC	tRNA	1:149680209-149680280(-)	427.618	327.204	1641.37	1584.28	1933.09	1993.23
chr1.tRNA99-ValCAC	tRNA	1:149294665-149294736(-)	368.238	245.879	1606.92	1559.42	1920.1	1987.49
ENST00000362541	snoRNA	9:139988797-139988882(+)	65.9776	68.5415	1068.35	1001.84	1866.53	1937.51
hsa-miR-98-5p	miRNA	X:53583260-53583281(-)	4465.04	4842.79	3145.27	3437.18	1781.2	1815.01
ENST00000583861	snoRNA	22:39715055-39715118(-)	3275.79	5890.76	1888.11	2567.93	1757.78	1663.37
hsa-miR-222-3p	miRNA	X:45606442-45606462(-)	3109.2	3138.22	3229.71	3204.96	1702.44	1709.94
chr1.tRNA67-LeuCAG	tRNA	1:161500131-161500214(-)	219.788	207.257	567.445	597.214	1693.78	1634.02
chr16.tRNA26-LeuCAG	tRNA	16:57334391-57334474(-)	218.551	208.073	567.445	596.854	1692.66	1627.42
ENST00000383926	processed_transcript	11:62621376-62621440(-)	4765.24	6800.3	2708.54	2524.33	1627.86	2063.2
hsa-miR-378a-3p	miRNA	5:149112430-149112451(+)	4037.83	4605.07	3535.56	3176.67	1614.07	1708.24
chr1.tRNA42-LeuCAG	tRNA	1:161440912-161440995(+)	211.541	201.001	546.504	572.893	1607.81	1547.46
chr1.tRNA40-LeuCAG	tRNA	1:161433531-161433614(+)	211.541	201.817	546.504	573.614	1607.17	1547.46
chr16.tRNA17-LeuCAG	tRNA	16:57333862-57333945(+)	212.366	201.817	545.322	572.713	1606.53	1549.8
chr6.tRNA7-LeuCAG	tRNA	6:26521435-26521518(+)	211.541	201.273	544.984	573.614	1606.53	1546.18
chr1.tRNA38-LeuCAG	tRNA	1:161426121-161426204(+)	211.128	200.457	544.139	573.794	1606.21	1550.65
chr1.tRNA36-LeuCAG	tRNA	1:161418740-161418823(+)	212.366	201.001	545.997	573.794	1605.57	1549.8
chr1.tRNA34-LeuCAG	tRNA	1:161411322-161411405(+)	212.366	200.457	545.828	573.614	1604.6	1547.67
hsa-miR-22-3p	miRNA	17:1617208-1617229(-)	4364.01	4622.2	3207.08	3051.65	1587.28	1619.13
ENST00000363564	rRNA	16:33965426-33965577(+)	5984.17	3989.82	2846.01	2647.74	1569.8	1578.93
RNY4P25	misc_RNA	1:151411476-151411571(+)	40.8237	39.7106	529.953	532.178	1453.67	1360.3
hsa-miR-181b-5p	miRNA	9:127456004-127456026(+)	3681.55	4133.98	2252.39	2416.24	1444.21	1471.1
chr11.tRNA12-ProTGG	tRNA	11:75946868-75946940(-)	397.928	313.605	711.502	705.667	1360	1352.85
ENST00000364451	rRNA	1:228763895-228764013(-)	3971.85	3566.88	2616.16	2373.18	1356.31	1256.3
ENST00000365096	rRNA	19:24187160-24187309(-)	4185.04	3079.47	2367.56	2329.76	1266.33	1245.03
FR287858	snoRNA	1:173835104-173835166(-)	2856.83	2809.39	1626.85	2067.1	1263.6	1342.43
hsa-miR-103a-3p	miRNA	5:167987909-167987931(-)	3019.3	3228.25	2439.68	2323.1	1250.93	1328.61
ENST00000364725	rRNA	3:51728481-51728598(-)	3514.96	3894.36	2770.01	2482.36	1236.17	1283.52
chr16.tRNA28-ProTGG	tRNA	16:3234132-3234204(-)	398.752	312.789	694.276	735.933	1192.39	1165.48
hsa-miR-378c	miRNA	10:132760897-132760921(-)	3039.1	3415.92	2608.22	2371.02	1192.22	1281.39
ENST00000459163	snoRNA	3:186502585-186502653(+)	1317.9	1568.02	967.697	1101.29	1191.9	1132.73
chr5.tRNA14-ProTGG	tRNA	5:180615853-180615925(-)	386.794	301.637	687.858	726.745	1190.62	1160.38
ENST00000362973	rRNA	12:38555268-38555384(-)	3209.81	3437.96	2429.88	2228.7	1183.72	1128.9
hsa-miR-28-3p	miRNA	3:188406622-188406643(+)	3047.75	3200.78	2249.85	2138.62	1179.55	1198.66
chr6.tRNA85-PseudoTTC	tRNA	6:163210013-163210082(-)	90.7193	84.589	645.638	669.456	1121.17	1132.52
chr17.tRNA37-ProCGG	tRNA	17:8126150-8126222(-)	366.176	282.598	654.082	685.49	1119.57	1093.39
hsa-miR-320b	miRNA	1:224444751-224444772(-)	2008.61	2231.14	1790.32	1917.93	1109.14	1128.26
chr14.tRNA23-ProAGG	tRNA	14:21077494-21077566(-)	355.867	271.99	643.442	678.644	1108.34	1083.18
chr14.tRNA22-ProAGG	tRNA	14:21081559-21081631(-)	355.867	270.902	644.118	679.905	1106.89	1085.73
chr16.tRNA29-ProAGG	tRNA	16:3232634-3232706(-)	353.805	272.534	645.469	679.365	1106.41	1084.03
ENST00000364315	rRNA	6:4428197-4428315(+)	2426.74	2141.11	1568.07	1427.91	1106.41	741.826
chr1.tRNA65-ProAGG	tRNA	1:167684724-167684796(-)	353.393	273.078	643.105	679.004	1104.81	1078.07
chr5.tRNA15-ValAAC	tRNA	5:180615415-180615488(-)	199.582	68.8135	435.21	456.153	1092.3	1132.94
chr6.tRNA37-ValAAC	tRNA	6:27203287-27203360(+)	209.067	148.235	415.789	435.074	1090.05	1268
ENST00000410441	misc_RNA	6:25192641-25192718(+)	74.2248	65.0057	929.698	847.629	1082.03	1112.1
ENST00000364486	rRNA	X:29000969-29001087(-)	3001.16	3253.27	2300.52	2117	1073.21	1050.85
ENST00000365602	rRNA	7:140086581-140086707(-)	2976.83	3220.91	2279.58	2080.61	1063.91	1037.88
ENST00000364165	rRNA	19:21295934-21296042(-)	2977.65	3196.97	2263.03	2078.63	1063.27	1043.62
ENST00000384214	snoRNA	11:75111435-75111582(+)	73.8125	60.3818	516.105	564.065	1042.41	1034.69
ENST00000606950	rRNA	X:68892323-68892441(+)	2315.82	2351.63	1677.17	1526.81	1000.71	780.321
ENST00000607318	rRNA	12:34358634-34358752(+)	2116.23	2297.5	1627.35	1485.02	973.765	756.076
RNY4P17	misc_RNA	4:169926400-169926495(+)	23.0922	22.3032	154.359	156.194	919.23	898.146
ENST00000458797	snoRNA	3:160232695-160233024(-)	2697.25	3029.7	1493.26	1746.6	908.644	888.575
hsa-miR-320a	miRNA	8:22102488-22102509(-)	1623.46	1690.42	1442.43	1481.78	868.545	856.46
chr6.tRNA157-ValCAC	tRNA	6:27173866-27173939(-)	316.28	258.935	376.27	384.091	862.45	851.782
ENST00000390981	snoRNA	2:101889398-101889511(-)	44.5349	39.7106	542.62	526.413	835.824	870.71
RNY4P18	misc_RNA	9:113859605-113859693(-)	19.3809	21.2152	272.745	263.747	832.296	745.016
chr13.tRNA3-GluTTC	tRNA	13:45492061-45492133(-)	757.918	1095.3	326.112	1114.8	831.975	1000.23
chr15.tRNA11-GluTTC	tRNA	15:26327380-26327452(-)	753.795	1088.78	321.89	1110.3	827.484	997.254
ENST00000387459	Mt_tRNA	MT:14674-14742(-)	358.753	270.63	338.441	378.686	808.236	810.096
hsa-miR-25-3p	miRNA	7:99691194-99691215(-)	1620.99	1727.14	1291.11	1405.75	777.28	814.563
ENST00000364470	misc_RNA	17:48774005-48774121(+)	3.29888	4.89582	365.631	316.713	769.26	688.018
ENST00000364884	snoRNA	6:31804853-31804919(+)	1555.42	1570.2	1151.95	1134.98	753.862	723.11
ENST00000516869	antisense	14:20811234-20811566(-)	1136.05	1169.29	1277.6	1483.76	742.474	713.327
ENST00000363840	processed_transcript	1:173833284-173833360(-)	751.733	1028.67	768.078	1087.24	711.838	615.069
hsa-let-7d-5p	miRNA	9:96941123-96941144(+)	1482.85	1476.09	1426.04	1338.37	677.834	707.372
ENST00000364953	snoRNA	6:31803040-31803103(+)	1631.3	2040.2	1019.04	1149.75	653.614	613.793
hsa-miR-423-3p	miRNA	17:28444149-28444171(+)	1704.28	1682.8	1266.79	1223.07	637.094	681.213
ENST00000363753	snoRNA	15:66795581-66795652(-)	1625.11	1885.71	947.6	1120.02	630.838	728.853
chr17.tRNA23-ArgCCG	tRNA	17:66016012-66016085(-)	462.256	443.616	596.324	640.451	607.741	566.578
hsa-miR-107	miRNA	10:91352513-91352535(-)	1426.35	1527.77	1162.76	1100.75	595.872	629.957
ENST00000384567	snoRNA	17:33900676-33900772(+)	12.7832	8.70369	181.718	189.883	590.258	559.347
ENST00000390856	snoRNA	3:184043484-184043559(+)	1016.88	1181.25	991.171	837.901	567.161	565.94
chr16.tRNA8-ProTGG	tRNA	16:3238093-3238165(+)	230.097	182.233	346.547	362.832	566.038	551.691
chr14.tRNA6-ProTGG	tRNA	14:21152174-21152246(+)	216.077	169.45	341.649	354.005	559.462	541.057
chr16.tRNA3-ProTGG	tRNA	16:3208922-3208994(+)	215.664	166.186	340.467	353.284	557.537	545.31
hsa-miR-30d-5p	miRNA	8:135817162-135817183(-)	1277.49	1432.3	964.995	962.388	530.751	530.423
ENST00000459187	snoRNA	11:10823014-10823155(-)	324.115	290.214	610.004	660.809	529.949	538.93
RNY1	misc_RNA	7:148684228-148684340(-)	28.8652	29.6469	318.512	333.647	525.137	523.192
hsa-miR-181d-5p	miRNA	19:13985724-13985746(+)	1261.82	1397.49	757.269	827.992	499.474	504.689
hsa-miR-99b-5p	miRNA	19:52195871-52195892(+)	1576.45	1791.87	1094.53	981.124	495.624	544.46
hsa-miR-24-3p	miRNA	9:97848346-97848367(+)	1219.76	1398.85	988.976	962.208	486.963	484.059
chr1.tRNA58-LeuCAA	tRNA	1:249168053-249168159(+)	57.3181	50.5902	189.824	176.192	485.038	476.615
hsa-miR-941	miRNA	20:62551155-62551177(+)	1421.82	1549.53	1066.32	955.903	478.943	515.961
chr2.tRNA20-GluTTC	tRNA	2:131094700-131094772(-)	329.476	418.593	217.69	495.426	458.893	546.586
chr13.tRNA5-GluTTC	tRNA	13:41634873-41634945(-)	327.826	417.233	217.014	494.345	457.61	545.523
chr6.tRNA100-LeuCAA	tRNA	6:28863999-28864105(-)	63.0911	60.6538	157.061	155.834	447.345	437.907
chr6.tRNA74-LeuCAA	tRNA	6:28908829-28908934(+)	63.0911	59.2939	155.541	153.312	446.703	437.482
ENST00000384252	snoRNA	X:135961358-135961430(-)	317.105	357.667	362.422	433.093	436.117	451.519
ENST00000362901	rRNA	16:50903366-50903486(-)	1182.24	1145.08	914.837	769.983	433.39	400.688
chr12.tRNA5-AspGTC	tRNA	12:98897280-98897352(+)	61.4417	48.6862	184.926	218.888	428.258	447.052
hsa-miR-148b-3p	miRNA	12:54731062-54731083(+)	1018.94	1263.12	708.462	748.184	428.097	426.422
chr6.tRNA141-LeuCAA	tRNA	6:27570347-27570454(-)	45.3596	44.8784	129.364	134.396	421.2	413.662
chr6.tRNA140-LeuCAA	tRNA	6:27573416-27573524(-)	44.1225	42.7025	129.702	134.936	420.559	412.386
chr1.tRNA52-ProCGG	tRNA	1:167683961-167684033(+)	189.686	152.043	283.385	286.446	419.917	408.77
ENST00000384338	processed_transcript	6:86387012-86387086(-)	415.659	366.371	579.098	561.543	417.511	394.095
chr6.tRNA30-ProCGG	tRNA	6:27059520-27059592(+)	178.14	135.723	271.056	270.593	417.19	402.815
chr3.tRNA10-PseudoCTC	tRNA	3:103879523-103879595(-)	294.838	232.008	812.325	793.223	415.105	410.684
chr16.tRNA6-ProCGG	tRNA	16:3222048-3222120(+)	189.686	148.507	280.852	284.285	412.379	407.919
ENST00000365494	lincRNA	17:19091329-19091544(+)	591.737	481.967	488.746	465.881	406.765	411.322
ENST00000362428	lincRNA	17:19093343-19093558(-)	589.675	480.607	486.719	463.899	404.68	409.195
chr11.tRNA9-ProAGG	tRNA	11:75946556-75946628(+)	190.51	152.858	274.434	290.23	400.509	395.159
chr16.tRNA11-ProAGG	tRNA	16:3241988-3242060(+)	228.448	186.585	274.265	286.086	399.707	391.118
chr16.tRNA10-LysCTT	tRNA	16:3241500-3241573(+)	448.648	405.265	360.226	370.399	399.226	393.244
ENST00000363359	lincRNA	17:18965225-18965440(+)	588.438	480.335	483.342	460.476	398.424	402.815
ENST00000364880	lincRNA	17:18967234-18967449(-)	588.026	480.063	483.004	459.575	398.103	402.39
chr7.tRNA2-ProAGG	tRNA	7:128423503-128423575(+)	172.779	141.979	263.626	274.376	396.339	387.502
ENST00000362793	lincRNA	17:19015734-19015949(-)	579.779	477.071	478.782	456.693	396.018	399.625
chr16.tRNA9-ProAGG	tRNA	16:3239633-3239705(+)	171.13	137.899	262.95	266.99	395.216	386.651
chr6.tRNA12-ProAGG	tRNA	6:26555497-26555569(+)	174.016	134.907	265.314	269.692	394.575	384.525
chr14.tRNA13-LysCTT	tRNA	14:58706612-58706685(-)	452.359	412.065	352.458	362.652	393.291	392.394
chr15.tRNA2-LysCTT	tRNA	15:79152903-79152976(+)	444.112	403.361	346.716	355.086	391.367	383.461
chr6.tRNA152-ValCAC	tRNA	6:27248048-27248121(-)	104.74	82.141	150.981	141.602	387.357	399.412
ENST00000383953	snoRNA	1:93302846-93302940(+)	99.3788	87.0369	187.797	218.708	382.224	372.615
chr17.tRNA18-ArgCCT	tRNA	17:73030000-73030073(+)	452.772	437.088	432.339	401.926	381.582	401.964
chr17.tRNA21-ArgCCT	tRNA	17:73030525-73030598(-)	456.895	442.8	433.69	401.205	380.941	398.561
ENST00000602361	lincRNA	9:35657748-35658015(-)	684.93	576.347	587.036	636.848	379.337	378.144
ENST00000383875	snoRNA	18:47017653-47017717(-)	840.39	1166.84	561.365	779.711	378.535	378.357
ENST00000363046	lincRNA	9:35657751-35658014(-)	660.601	561.66	584.502	635.947	378.535	377.506
RNY4P14	misc_RNA	13:40359552-40359647(-)	13.6079	10.8796	141.355	154.033	370.996	296.263
hsa-miR-148a-3p	miRNA	7:25989542-25989563(-)	1043.68	1185.61	754.229	678.824	365.864	374.103
hsa-miR-423-5p	miRNA	17:28444113-28444135(+)	805.34	858.129	840.359	690.174	358.485	460.026
RNY4P9	misc_RNA	13:50482770-50482866(-)	11.9584	13.8715	134.937	150.249	357.683	300.942
ENST00000364648	rRNA	X:128570507-128570624(-)	737.3	545.884	881.06	461.377	352.39	208.213
hsa-miR-30a-5p	miRNA	6:72113298-72113319(-)	818.123	914.975	635.505	619.373	352.23	344.966
hsa-miR-1307-3p	miRNA	10:105154058-105154079(-)	978.943	1084.42	617.603	645.856	350.786	359.641
hsa-miR-151a-3p	miRNA	8:141742686-141742706(-)	1001.21	1101.83	717.413	627.12	349.022	365.809
ENST00000391150	snoRNA	3:52726752-52726828(+)	671.322	770.82	484.693	537.763	343.729	350.283
chr18.tRNA4-LysCTT	tRNA	18:43669270-43669343(-)	333.599	297.285	283.385	292.031	341.804	336.246
ENST00000363030	rRNA	19:7951862-7951981(-)	915.027	898.928	727.715	607.303	337.153	306.684
chr15.tRNA7-GlnCTG	tRNA	15:66161399-66161471(-)	521.223	293.477	286.425	305.183	336.511	317.743
chr6.tRNA99-GlnCTG	tRNA	6:28909377-28909449(-)	515.45	281.51	279.501	297.076	332.18	312.639
chr6.tRNA146-GlnCTG	tRNA	6:27515530-27515602(-)	507.203	281.51	279.163	296.355	331.699	312.639
chr7.tRNA3-ArgCCT	tRNA	7:139025445-139025518(+)	380.609	343.524	357.355	351.843	329.133	313.277
RNY3	misc_RNA	7:148680847-148680948(+)	4.1236	4.62383	237.787	232.94	328.652	337.735
hsa-miR-16-5p	miRNA	3:160122542-160122563(+)	799.979	908.447	634.323	660.268	323.84	359.428
ENST00000408573	snoRNA	6:133137941-133138016(+)	613.592	692.759	477.769	519.567	323.679	333.269
ENST00000365184	rRNA	4:8394742-8394851(+)	358.341	357.939	268.692	249.154	316.462	125.906
ENST00000607313	snoRNA	18:47018034-47018099(-)	552.15	603.818	334.556	405.529	308.923	342.839
RNY4P16	misc_RNA	1:234973720-234973820(+)	9.89665	9.79165	91.8721	95.4822	308.923	230.332
chr16.tRNA2-ArgCCT	tRNA	16:3202900-3202973(+)	358.341	338.084	343.845	339.052	306.196	293.923
chr1.tRNA119-LysCTT	tRNA	1:145395521-145395594(-)	410.298	383.506	292.167	312.029	303.47	299.665
chr5.tRNA11-LysCTT	tRNA	5:180648978-180649051(-)	409.886	385.682	292.336	311.668	301.224	298.177
ENST00000515961	rRNA	20:46501935-46502017(+)	323.703	281.51	217.183	199.972	299.941	98.0453
chr1.tRNA102-PseudoTTC	tRNA	1:149278784-149278857(-)	35.0506	29.3749	200.464	188.983	294.808	306.259
hsa-miR-93-5p	miRNA	7:99691438-99691460(-)	650.704	724.582	552.415	558.661	294.006	292.86
ENST00000387377	Mt_tRNA	MT:4402-4469(+)	209.891	188.489	210.259	188.622	282.137	276.058
ENST00000384341	misc_RNA	2:25231714-25231815(-)	0.824721	1.63194	239.307	239.426	278.448	293.285
ENST00000363171	misc_RNA	9:77796436-77796537(-)	0.824721	1.08796	243.36	239.426	277.967	291.584
chr6.tRNA13-LysCTT	tRNA	6:26556773-26556846(+)	381.433	360.387	268.185	281.943	277.806	267.551
ENST00000384138	misc_RNA	18:54420457-54420557(-)	0.41236	0.815971	230.862	224.833	277.165	290.095
chr6.tRNA65-AlaAGC	tRNA	6:28574932-28575004(+)	212.778	105.804	296.895	341.754	276.363	272.655
ENST00000384097	misc_RNA	17:48463506-48463607(-)	1.23708	1.35995	239.307	237.084	275.881	290.308
chr16.tRNA7-LysCTT	tRNA	16:3225691-3225764(+)	380.609	360.659	266.328	280.682	275.721	266.275
chr5.tRNA9-LysCTT	tRNA	5:180634754-180634827(+)	381.021	359.299	266.159	280.682	275.561	265.637
ENST00000363064	snoRNA	1:86057963-86058039(+)	304.734	596.203	290.478	468.223	273.475	252.451
chr17.tRNA15-CysGCA	tRNA	17:37023897-37023969(+)	175.253	156.394	210.09	245.912	273.315	264.148
ENST00000384653	misc_RNA	2:113337061-113337161(-)	0.41236	1.08796	210.934	207.719	272.353	282.013
chr6.tRNA49-GlnCTG	tRNA	6:27487307-27487379(+)	468.854	237.175	236.267	248.614	271.711	255.641
chr17.tRNA3-GlnCTG	tRNA	17:8023069-8023141(+)	467.617	236.631	236.098	247.713	271.39	256.704
chr6.tRNA1-GlnCTG	tRNA	6:18836401-18836473(+)	470.503	237.991	237.787	250.055	271.39	256.066
chr6.tRNA68-AlaAGC	tRNA	6:28687480-28687552(+)	149.687	71.2614	276.798	311.848	261.927	252.025
chr6.tRNA70-AlaCGC	tRNA	6:28697091-28697163(+)	150.511	71.2614	276.798	313.83	261.767	252.025
chr6.tRNA67-AlaAGC	tRNA	6:28678365-28678437(+)	148.862	71.2614	275.785	311.848	260.644	252.663
ENST00000365607	processed_transcript	11:62623040-62623102(-)	397.515	389.218	253.155	325.9	260.644	240.115
ENST00000363651	misc_RNA	4:158689165-158689265(-)	1.23708	1.90393	221.236	212.403	260.483	269.252
ENST00000365186	rRNA	1:228743494-228743602(+)	319.992	250.503	180.704	166.463	258.879	87.624
chr4.tRNA3-CysGCA	tRNA	4:124430004-124430076(-)	169.48	139.803	211.103	228.256	253.426	232.033
ENST00000387449	Mt_tRNA	MT:12207-12265(+)	394.216	218.952	811.312	809.977	247.01	245.219
ENST00000410433	snoRNA	20:47896856-47896946(+)	535.656	574.443	360.902	417.059	246.689	215.019
chr16.tRNA32-LysCTT	tRNA	16:3207405-3207478(-)	290.302	273.622	224.107	240.507	246.048	247.346
chr3.tRNA7-CysGCA	tRNA	3:131947943-131948015(-)	155.872	84.317	249.439	278.52	245.406	232.884
RNY4P37	misc_RNA	18:43656970-43657065(-)	8.65957	6.52776	145.914	137.098	243.161	213.105
ENST00000384262	snoRNA	5:137896732-137896799(-)	354.217	457.216	253.493	347.879	242.359	215.019
ENST00000383978	misc_RNA	7:135814728-135814829(-)	0	0.54398	152.67	147.907	242.038	253.514
chr17.tRNA27-CysGCA	tRNA	17:37309986-37310058(-)	153.81	134.363	191.513	215.826	241.877	217.997
chr17.tRNA28-CysGCA	tRNA	17:37025544-37025616(-)	156.285	131.099	190.668	215.465	241.717	218.635
chr17.tRNA26-CysGCA	tRNA	17:37310743-37310815(-)	155.46	133.275	192.188	217.267	241.236	217.997
ENST00000362761	snoRNA	19:49993872-49993956(+)	127.832	125.115	146.928	182.317	240.755	222.037
ENST00000363120	misc_RNA	5:140090860-140090958(+)	234.221	245.063	267.003	265.729	239.792	247.134
chr6.tRNA45-AspGTC	tRNA	6:27447452-27447524(+)	58.1428	46.5103	117.373	126.469	237.226	245.007
chr6.tRNA48-AspGTC	tRNA	6:27471522-27471594(+)	57.7304	46.5103	117.373	127.009	237.066	244.581
chr12.tRNA4-AspGTC	tRNA	12:96429798-96429870(+)	58.5552	45.9663	117.711	126.649	236.905	243.943
ENST00000384550	snoRNA	2:232321155-232321234(-)	420.607	431.376	286.594	302.12	233.858	237.563
ENST00000459584	snoRNA	17:27050447-27050510(+)	825.133	976.445	480.977	530.737	233.376	342.627
chr16.tRNA12-ArgCCT	tRNA	16:3243917-3243990(+)	310.095	301.365	292.167	285.546	231.131	227.567
ENST00000391313	snoRNA	14:45557446-45557511(+)	356.279	347.875	240.826	268.971	229.367	242.029
ENST00000363378	rRNA	6:117381845-117381962(+)	454.009	402.817	302.806	262.126	228.404	137.604
ENST00000365382	snoRNA	11:122930043-122930130(-)	75.0496	89.7568	147.603	167.724	225.517	216.082
ENST00000387342	Mt_tRNA	MT:1602-1670(+)	437.102	444.432	306.86	347.699	222.79	213.743
chr6.tRNA115-ValAAC	tRNA	6:28703205-28703277(-)	143.501	53.0381	232.382	246.272	222.79	205.023
ENST00000364043	snoRNA	1:45242162-45242265(+)	39.9989	37.8066	203.503	212.763	220.064	243.305
chr6.tRNA33-HisGTG	tRNA	6:27125905-27125977(+)	125.77	55.758	119.062	119.082	218.46	223.314
ENST00000408189	snoRNA	20:2634858-2634932(+)	356.279	557.308	322.734	351.663	217.016	229.481
chr1.tRNA21-HisGTG	tRNA	1:147753470-147753542(+)	123.296	54.67	118.556	118.182	216.856	221.399
chr1.tRNA16-HisGTG	tRNA	1:146544772-146544844(+)	122.471	54.398	118.556	117.821	216.695	220.549
chr15.tRNA1-HisGTG	tRNA	15:45493348-45493420(+)	121.646	53.8541	118.218	117.821	216.374	221.399
ENST00000364799	processed_transcript	11:62620797-62620867(-)	521.223	593.483	349.249	315.992	215.412	236.712
ENST00000362969	rRNA	3:181540660-181540778(-)	863.07	233.096	261.768	233.301	214.129	177.162
ENST00000363538	rRNA	1:204531541-204531649(-)	692.353	359.299	264.639	221.951	213.006	119.739
ENST00000363214	snoRNA	16:89627842-89627925(+)	468.441	549.692	397.043	384.091	212.525	233.947
ENST00000365524	processed_transcript	1:173833507-173833583(-)	103.09	85.1329	232.551	242.128	210.119	232.033
hsa-miR-140-3p	miRNA	16:69967045-69967065(+)	461.843	549.42	330.503	389.855	205.788	245.858
hsa-miR-744-5p	miRNA	17:11985226-11985247(+)	470.915	451.232	373.23	390.936	205.788	207.363
chr6.tRNA101-AlaAGC	tRNA	6:28831461-28831533(-)	216.077	70.1735	218.534	265.008	205.307	222.463
ENST00000362421	misc_RNA	14:31727814-31727915(-)	0.41236	0.815971	119.569	106.652	204.826	217.571
hsa-miR-186-5p	miRNA	1:71533364-71533385(-)	532.357	533.917	428.286	373.642	204.826	203.534
chr19.tRNA13-ValCAC	tRNA	19:4724646-4724719(-)	75.0496	55.214	91.1966	83.9522	203.382	208.001
chr9.tRNA7-HisGTG	tRNA	9:14433937-14434009(-)	114.224	51.6781	108.76	108.633	200.335	204.385
ENST00000458762	snoRNA	10:58355723-58355791(-)	162.882	250.231	126.324	167.004	199.854	199.706
ENST00000384584	antisense	1:28906893-28907024(-)	813.587	784.964	296.558	370.038	195.683	198.643
chr15.tRNA8-HisGTG	tRNA	15:45492610-45492682(-)	108.038	48.9582	104.707	103.769	194.881	196.729
chr15.tRNA9-HisGTG	tRNA	15:45490803-45490875(-)	108.038	49.2302	104.032	104.31	194.4	197.792
chr1.tRNA111-HisGTG	tRNA	1:147774844-147774916(-)	108.038	48.4143	105.552	102.328	193.759	198.43
chr1.tRNA118-HisGTG	tRNA	1:145396880-145396952(-)	107.214	47.5983	104.707	103.589	193.759	197.579
chr6.tRNA42-GlnCTG	tRNA	6:27263211-27263283(+)	292.776	153.946	115.516	120.163	189.588	180.14
ENST00000408612	snoRNA	1:28905261-28905334(-)	374.835	706.631	245.217	314.01	185.418	307.109
hsa-miR-30e-3p	miRNA	1:41220085-41220106(+)	442.875	512.43	305.677	337.43	184.456	199.493
chr6.tRNA102-AlaAGC	tRNA	6:28806220-28806292(-)	122.471	51.9501	193.033	212.583	182.21	174.185
hsa-miR-142-5p	miRNA	17:56408644-56408664(-)	413.185	441.712	341.312	328.242	181.568	167.379
ENST00000386307	snoRNA	20:47895477-47895565(+)	336.074	335.636	221.912	246.812	175.955	141.432
chr6.tRNA113-AlaTGC	tRNA	6:28726140-28726212(-)	200.407	55.758	184.757	227.356	175.153	191.199
ENST00000458770	snoRNA	19:10220433-10220511(+)	438.339	724.582	288.282	299.418	173.549	185.031
ENST00000384390	snoRNA	11:122929617-122929703(-)	67.6271	86.4929	125.48	136.558	172.426	199.281
chr8.tRNA10-MetCAT	tRNA	8:124169469-124169542(-)	89.8945	90.0288	162.127	174.931	171.784	163.125
ENST00000459155	snoRNA	12:7076500-7076769(-)	4.1236	7.34374	100.654	116.38	171.624	150.152
chr6.tRNA107-AlaTGC	tRNA	6:28770576-28770647(-)	115.049	45.4224	179.86	193.667	169.539	157.808
chr6.tRNA104-AlaTGC	tRNA	6:28785011-28785083(-)	115.873	45.6944	177.664	194.207	168.416	156.745
chr6.tRNA110-AlaTGC	tRNA	6:28757546-28757618(-)	120.409	47.8703	179.184	198.351	168.256	158.446
ENST00000411069	snRNA	6:89773219-89773409(-)	276.694	183.865	111.294	107.913	166.491	162.7
ENST00000515997	snoRNA	20:2443608-2443683(-)	351.743	353.859	263.963	257.442	165.368	161.849
ENST00000363124	rRNA	3:150905886-150906010(+)	950.903	122.396	211.61	196.189	165.208	162.7
ENST00000362610	rRNA	14:107092677-107092791(+)	977.706	121.308	212.623	193.847	164.566	162.487
ENST00000362545	rRNA	12:104519014-104519134(+)	969.459	117.228	208.57	190.604	163.604	156.745
chr16.tRNA22-MetCAT	tRNA	16:87417627-87417700(-)	79.5855	75.0693	156.047	158.176	161.519	152.491
chr1.tRNA43-GlyGCC	tRNA	1:161450355-161450426(+)	30.1023	18.4953	126.831	122.505	160.877	183.117
hsa-miR-340-5p	miRNA	5:179442361-179442382(-)	398.752	470.815	289.465	290.05	160.236	159.51
chr1.tRNA33-Pseudo???	tRNA	1:161390660-161390733(+)	20.618	18.2233	109.098	105.391	158.471	171.207
ENST00000363311	snoRNA	1:31441011-31441083(-)	192.985	188.489	182.224	184.479	157.669	158.446
ENST00000410344	snRNA	14:96850961-96851152(+)	246.591	168.362	98.9652	95.1219	155.584	153.129
ENST00000384063	misc_RNA	12:100651466-100651568(-)	0.824721	0.54398	85.2857	73.5032	155.424	131.649
chr1.tRNA110-PseudoTTC	tRNA	1:147781029-147781101(-)	16.9068	13.5995	107.578	97.8242	154.943	164.827
chr1.tRNA72-AspGTC	tRNA	1:161432823-161432895(-)	46.5967	35.9027	82.9213	88.4561	154.622	148.663
ENST00000410694	snRNA	5:157403774-157403964(-)	234.221	159.93	102.174	97.1036	153.178	149.514
chr11.tRNA18-AlaTGC	tRNA	11:50233878-50233950(-)	103.09	40.2546	160.27	172.949	153.178	146.749
hsa-miR-30e-5p	miRNA	1:41220043-41220064(+)	420.607	492.846	322.903	312.389	152.858	149.301
RNY3P8	misc_RNA	13:95963084-95963209(-)	0.824721	0.54398	80.557	85.2133	152.537	149.726
chr1.tRNA78-AspGTC	tRNA	1:161418032-161418104(-)	46.1843	35.9027	84.779	89.3569	152.537	148.663
chr12.tRNA12-AspGTC	tRNA	12:125411890-125411962(-)	47.4214	34.8147	83.2591	88.276	152.376	148.025
chr1.tRNA81-AspGTC	tRNA	1:161410614-161410686(-)	46.1843	35.9027	84.4413	89.1767	152.056	148.45
chr12.tRNA10-AspGTC	tRNA	12:125424192-125424264(-)	46.1843	33.4548	81.5703	89.3569	152.056	148.025
chr1.tRNA75-AspGTC	tRNA	1:161425413-161425485(-)	46.1843	34.8147	81.7391	88.4561	152.056	146.749
chr1.tRNA69-AspGTC	tRNA	1:161440204-161440276(-)	46.5967	35.6307	83.7657	88.9966	151.735	149.088
chr17.tRNA38-AspGTC	tRNA	17:8125555-8125627(-)	46.1843	34.2708	83.0902	87.7355	151.735	147.387
chr15.tRNA3-CysGCA	tRNA	15:80036996-80037069(+)	151.749	134.635	151.994	160.698	151.414	155.681
hsa-miR-132-3p	miRNA	17:1953223-1953244(-)	258.138	254.039	301.624	291.491	147.404	167.804
chr2.tRNA1-PseudoCCC	tRNA	2:11691826-11691898(+)	31.3394	23.1192	100.316	106.291	145.319	150.577
chr1.tRNA62-LysTTT	tRNA	1:204476157-204476230(-)	138.553	116.14	148.954	149.349	144.517	145.685
chr11.tRNA14-LysTTT	tRNA	11:59327807-59327880(-)	140.615	118.044	147.603	150.249	144.036	143.984
RNY3P2	misc_RNA	13:49669527-49669628(+)	0.41236	0.54398	76.8415	79.6285	141.63	137.178
ENST00000410396	snRNA	11:62609091-62609281(-)	413.597	214.328	139.497	133.135	140.507	141.432
chr17.tRNA2-LysTTT	tRNA	17:8022472-8022545(+)	144.738	122.668	139.328	138.719	138.743	139.73
chr1.tRNA54-LysTTT	tRNA	1:204475654-204475727(+)	131.543	111.788	135.613	136.377	138.101	139.305
chr6.tRNA76-LysTTT	tRNA	6:28918805-28918878(+)	138.553	117.228	132.742	134.576	137.78	136.753
ENST00000410695	snRNA	3:127793916-127794092(-)	140.202	82.141	75.6594	70.8009	136.978	136.54
hsa-miR-181c-5p	miRNA	19:13985539-13985560(+)	360.403	402.274	253.155	228.256	136.497	149.514
hsa-miR-425-5p	miRNA	3:49057632-49057654(-)	342.671	328.836	261.937	254.379	135.535	146.324
ENST00000410794	snRNA	13:21186300-21186477(+)	171.13	117.772	74.6461	71.7017	135.374	134.626
ENST00000384512	snoRNA	1:76253574-76253657(+)	118.76	121.852	188.473	176.912	135.054	139.305
ENST00000384769	snoRNA	13:27829201-27829272(+)	270.921	224.664	136.457	163.401	134.091	129.735
ENST00000365161	snoRNA	1:45243515-45243584(+)	315.043	328.836	216.17	148.268	131.846	134.413
ENST00000365530	snoRNA	2:232325082-232325151(-)	250.303	283.142	201.646	208.8	131.685	140.156
ENST00000516935	misc_RNA	1:147802396-147802519(+)	0.41236	0.27199	66.2019	57.6496	131.525	113.146
chr1.tRNA112-GlnCTG	tRNA	1:147737381-147737453(-)	216.489	125.387	133.755	141.242	131.204	122.929
ENST00000387314	Mt_tRNA	MT:577-647(+)	128.244	76.1573	115.347	113.137	130.723	134.626
ENST00000459623	snoRNA	3:52724760-52724843(+)	216.077	234.728	155.71	196.369	129.6	118.675
ENST00000383972	misc_RNA	8:100540054-100540155(+)	0.824721	0.27199	65.5264	52.245	129.6	112.507
ENST00000364952	rRNA	3:179879674-179879765(-)	714.208	97.3725	164.829	143.043	129.119	125.268
FR365501	piRNA	MT:1673-1698(+)	25.154	28.831	62.3176	70.0803	128.959	151.853
ENST00000515982	snoRNA	2:234197322-234197586(+)	39.5866	34.8147	71.6062	70.0803	128.798	109.105
ENST00000384027	snoRNA	6:133136446-133136518(+)	281.23	202.633	152.839	179.615	128.477	107.829
ENST00000362330	misc_RNA	10:34490908-34491002(-)	2.0618	3.53587	35.6342	46.6602	126.392	89.7508
ENST00000459579	snoRNA	17:7480129-7480270(+)	99.7912	76.1573	247.751	302.12	126.071	130.373
ENST00000363444	misc_RNA	6:106902703-106902804(+)	0.41236	0.54398	96.0942	89.1767	126.071	125.906
ENST00000384656	misc_RNA	2:206890317-206890421(+)	0.41236	0.27199	95.2497	90.618	125.911	125.906
chr6.tRNA143-LysTTT	tRNA	6:27559592-27559665(-)	114.636	107.164	131.053	128.811	125.59	125.268
ENST00000384119	misc_RNA	15:30965953-30966046(+)	0.41236	0.27199	94.4053	91.1584	125.269	126.119
ENST00000384268	misc_RNA	15:52454948-52455049(+)	0	0.54398	95.4186	89.537	124.949	126.757
ENST00000384297	misc_RNA	11:64063509-64063610(+)	0.41236	0.27199	93.5609	91.6989	124.788	126.332
ENST00000364189	rRNA	11:21022427-21022543(-)	463.081	327.476	254.168	220.87	124.788	107.829
ENST00000411193	snRNA	17:39624208-39624398(+)	124.12	75.6133	77.686	73.8636	124.628	123.141
RNY4P28	misc_RNA	13:60761872-60761964(-)	11.1337	10.8796	80.0503	82.8713	123.665	122.291
hsa-miR-125a-5p	miRNA	19:52196521-52196544(+)	372.361	399.554	240.658	242.128	123.345	117.186
ENST00000384686	misc_RNA	8:75288922-75289028(+)	0.41236	0.27199	87.4811	81.0698	122.863	138.242
ENST00000516881	processed_transcript	15:83424697-83424823(+)	265.148	281.782	215.325	214.384	122.863	116.548
ENST00000516111	rRNA	6:126300958-126301080(-)	534.007	90.0288	155.71	135.837	121.901	121.015
FR290245	snoRNA	12:57037464-57037538(-)	131.131	142.251	128.351	166.643	121.741	132.287
hsa-miR-532-5p	miRNA	X:49767773-49767794(+)	390.918	387.042	230.694	264.468	120.778	148.663
ENST00000516201	snoRNA	2:234184373-234184648(+)	124.12	159.93	116.867	121.064	120.778	111.231
chr6.tRNA149-LysTTT	tRNA	6:27302768-27302841(-)	100.204	98.1885	125.311	122.325	120.297	121.44
ENST00000364543	rRNA	3:134502278-134502397(-)	571.944	89.4848	153.345	135.657	120.137	118.888
ENST00000516238	misc_RNA	7:103075441-103075539(-)	0.824721	0.54398	69.0729	59.4512	119.495	96.5565
hsa-miR-101-3p	miRNA	9:4850345-4850365(+)	350.919	365.011	220.392	235.463	119.335	128.033
ENST00000410361	snRNA	9:89037853-89038043(-)	224.324	134.091	95.9253	88.8164	119.174	122.291
ENST00000383990	misc_RNA	6:34789222-34789319(+)	0	0.27199	70.424	67.9184	118.212	119.739
ENST00000459174	snoRNA	17:27049600-27049671(+)	306.796	292.389	182.393	206.818	118.212	101.661
ENST00000386967	snoRNA	19:12817263-12817332(-)	194.222	307.621	116.529	202.855	117.089	120.802
ENST00000387461	Mt_tRNA	MT:15956-16023(-)	70.926	27.471	55.0557	82.3308	115.164	109.53
ENST00000384320	snoRNA	2:207026602-207026681(+)	158.346	144.699	108.929	117.101	115.004	123.779
ENST00000579879	snoRNA	5:180670312-180670379(-)	215.252	204.809	188.98	171.508	115.004	119.951
hsa-miR-21-3p	miRNA	17:57918672-57918692(+)	342.671	394.386	231.031	215.105	114.362	110.381
ENST00000581525	snoRNA	1:45241536-45241615(+)	115.461	120.764	127.506	125.388	113.4	119.313
ENST00000364139	snoRNA	7:132437783-132437886(+)	8.65957	3.26388	93.8987	96.0226	112.759	117.186
ENST00000384187	misc_RNA	12:123252646-123252747(+)	0	0.27199	62.1488	56.5687	111.315	113.571
ENST00000384753	misc_RNA	15:52176753-52176850(+)	0.41236	0.27199	59.7844	59.9916	111.315	109.53
ENST00000387409	Mt_tRNA	MT:5826-5891(-)	307.621	305.717	199.281	217.447	111.155	115.272
chr14.tRNA12-PseudoTTT	tRNA	14:74055528-74055601(-)	39.1742	31.5509	135.782	133.855	110.353	108.254
chr6.tRNA83-LeuTAA	tRNA	6:144537683-144537766(+)	25.5663	10.6076	38.1674	43.9578	110.192	101.235
ENST00000387439	Mt_tRNA	MT:10405-10469(+)	27.6281	16.0474	86.6367	98.725	109.23	96.3438
ENST00000363636	misc_RNA	14:100049354-100049455(+)	0.824721	0.27199	68.9041	62.5138	108.909	108.467
ENST00000408493	snoRNA	3:186504464-186504641(+)	11.1337	0.815971	134.937	155.294	108.588	124.418
ENST00000387421	Mt_tRNA	MT:8295-8364(+)	60.2046	44.3344	143.55	162.86	107.626	103.575
chr15.tRNA6-PseudoCTT	tRNA	15:76674764-76674838(-)	57.7304	38.0786	87.9878	85.0332	107.305	108.467
ENST00000384413	misc_RNA	12:42848522-42848623(+)	0.41236	0.54398	62.9932	59.0908	107.305	103.15
ENST00000363985	misc_RNA	11:107955640-107955741(+)	0.41236	0.27199	65.5264	63.2344	106.182	105.702
ENST00000364018	misc_RNA	17:43148810-43148911(+)	0.41236	0.27199	64.0065	56.3885	105.701	104.638
chr11.tRNA5-LysTTT	tRNA	11:59323901-59323974(+)	124.945	111.516	91.8721	87.3752	105.541	102.299
chr8.tRNA6-AlaAGC	tRNA	8:67026423-67026496(+)	96.9047	14.1435	97.783	106.291	104.258	110.806
ENST00000384304	snoRNA	12:57038811-57038885(-)	327.414	428.657	155.71	214.384	103.937	148.238
ENST00000364084	processed_transcript	1:173836809-173836888(-)	170.717	181.689	159.256	176.732	102.814	111.231
chr1.tRNA28-GlnCTG	tRNA	1:149186124-149186196(+)	200.407	99.8204	121.933	129.712	102.493	100.385
ENST00000411053	snRNA	14:65591070-65591260(-)	176.903	109.068	78.5304	71.1612	102.012	106.552
chr2.tRNA3-AlaAGC	tRNA	2:27274081-27274154(+)	89.0698	14.1435	96.263	105.211	101.852	108.679
chr5.tRNA22-AspGTC	tRNA	5:141773987-141774059(-)	16.9068	11.9676	45.4294	46.2998	100.729	98.0453
ENST00000363674	misc_RNA	9:33352786-33352872(-)	0.41236	0.27199	72.1128	68.2788	99.7664	121.865
FR035643	piRNA	11:10530444-10530474(-)	69.2765	14.6875	18.4082	25.582	98.6436	83.7957
chr7.tRNA5-CysGCA	tRNA	7:149007280-149007352(+)	72.163	67.4536	64.3442	83.2316	97.2001	109.317
ENST00000364545	rRNA	6:17722017-17722134(-)	361.228	240.983	177.496	166.643	97.2001	91.0268
ENST00000363294	misc_RNA	16:69225026-69225126(+)	0.41236	0.27199	64.1754	60.7122	96.5585	120.802
FR111727	piRNA	11:10530940-10530966(-)	294.425	4.89582	17.9015	15.4933	96.0773	104.213
ENST00000365645	misc_RNA	5:140105743-140105831(+)	205.768	215.144	150.981	160.878	95.5961	116.761
ENST00000362354	misc_RNA	7:115473327-115473427(-)	0.41236	0.27199	67.7219	65.036	95.2753	115.698
RNY3P7	misc_RNA	13:78197507-78197607(+)	0.41236	0.27199	34.1143	30.0859	95.2753	85.7098
hsa-miR-342-5p	miRNA	14:100576010-100576030(+)	230.097	218.68	215.156	210.601	94.7941	114.847
chr1.tRNA15-GlnCTG	tRNA	1:145963303-145963375(+)	191.748	94.1086	118.724	124.847	94.7941	92.5156
ENST00000364893	rRNA	8:60368444-60368569(+)	300.198	68.8135	122.946	116.2	94.1525	60.6137
chr1.tRNA19-GlnCTG	tRNA	1:147505037-147505109(+)	188.449	94.3806	117.036	123.586	93.8318	89.9634
chr14.tRNA3-ProTGG	tRNA	14:21101164-21101236(+)	67.6271	60.9258	83.428	96.3829	93.1902	90.6015
chr6.tRNA130-GlnTTG	tRNA	6:27763639-27763711(-)	150.924	81.0531	88.8322	94.0409	92.8694	85.7098
chr1.tRNA128-LysCTT	tRNA	1:55423541-55423614(-)	149.687	136.811	105.214	114.038	92.5486	96.1311
chr6.tRNA174-GlnTTG	tRNA	6:26311423-26311495(-)	147.213	80.5091	89.0011	95.1219	92.0674	84.8591
ENST00000387392	Mt_tRNA	MT:5587-5655(-)	84.9462	38.0786	100.654	123.406	91.5862	84.2211
chr6.tRNA173-GlnTTG	tRNA	6:26311974-26312046(-)	150.511	81.3251	88.8322	94.9417	91.2654	86.1352
ENST00000383893	snoRNA	1:76252757-76252835(+)	36.7001	31.8229	114.84	116.921	90.6238	89.9634
hsa-miR-28-5p	miRNA	3:188406582-188406603(+)	221.437	255.399	167.7	164.842	90.6238	83.7957
hsa-miR-106b-3p	miRNA	7:99691625-99691646(-)	188.861	224.664	156.723	157.996	90.4634	102.512
ENST00000363091	snoRNA	17:74557191-74557274(+)	181.439	130.827	119.738	136.017	89.9822	107.19
ENST00000365050	rRNA	17:39874406-39874512(+)	357.104	78.8772	147.266	130.612	89.6615	95.4931
chr6.tRNA40-ValTAC	tRNA	6:27258404-27258477(+)	16.4944	14.9595	34.1143	31.347	89.5011	88.262
ENST00000363094	misc_RNA	2:65061190-65061291(-)	0.41236	0.27199	56.069	46.48	89.0199	78.0534
ENST00000363004	rRNA	18:21750469-21750587(-)	172.367	202.905	134.768	121.785	87.7367	65.0799
ENST00000365444	snoRNA	11:93464668-93464740(-)	89.0698	89.2128	66.7086	79.0881	87.4159	93.1536
hsa-miR-30c-5p	miRNA	6:72086706-72086728(-)	223.912	208.616	138.821	132.954	84.5288	77.4153
ENST00000411315	snRNA	3:73160143-73160333(+)	227.21	152.858	73.9705	74.0437	84.3684	81.8816
chr17.tRNA16-GlnTTG	tRNA	17:47269889-47269961(+)	141.44	71.8054	79.5437	79.9888	84.3684	74.0125
hsa-miR-574-5p	miRNA	4:38869677-38869699(+)	144.738	164.282	153.176	137.999	82.604	83.7957
ENST00000364904	misc_RNA	7:10941605-10941701(+)	0	0.27199	37.6608	31.7073	82.2832	71.673
ENST00000410508	snRNA	X:91053092-91053282(+)	157.109	86.4929	51.8469	52.245	81.9624	81.8816
ENST00000516659	snRNA	Y:4887117-4887307(+)	155.46	85.6769	50.327	50.9839	81.9624	81.4563
ENST00000458790	snoRNA	5:111497182-111497314(+)	5.36068	1.63194	130.377	122.866	81.6416	78.0534
ENST00000363188	rRNA	6:134578173-134578281(+)	206.18	169.994	138.99	113.498	81.3209	63.3785
ENST00000363688	rRNA	16:68776383-68776491(+)	683.281	49.5022	100.654	96.0226	80.6793	75.2886
ENST00000362862	misc_RNA	8:97321449-97321550(-)	0.41236	0.27199	35.8031	31.7073	79.3961	78.9041
ENST00000364171	rRNA	7:128337493-128337610(+)	406.175	171.082	144.563	98.0043	79.0753	94.8551
ENST00000363859	processed_transcript	1:173834486-173834570(-)	116.286	164.01	87.8189	101.968	78.4337	73.1618
ENST00000387416	Mt_tRNA	MT:7446-7514(-)	18.5562	21.4872	52.3536	65.2161	78.2733	85.7098
chr16.tRNA33-PseudoAGG	tRNA	16:3202608-3202680(-)	23.0922	17.6794	41.5451	42.6967	78.2733	78.0534
ENST00000364407	misc_RNA	5:172681193-172681293(-)	0.41236	0.27199	48.9759	40.3547	78.2733	69.3335
ENST00000362423	snoRNA	17:37009116-37009247(-)	38.7619	30.7349	26.8523	27.924	77.7921	63.8039
chr6.tRNA64-GlnTTG	tRNA	6:28557155-28557227(+)	114.224	62.5577	60.9666	65.3963	76.1882	69.5462
ENST00000458975	misc_RNA	7:6214842-6214935(-)	0	0.54398	30.3989	28.2843	75.2258	74.2252
ENST00000411046	misc_RNA	12:7999884-7999978(+)	0	0	52.0158	51.3442	74.905	101.661
ENST00000391002	snoRNA	20:47897220-47897309(+)	112.574	133.003	95.2497	112.056	74.7446	105.276
ENST00000384419	misc_RNA	4:122250224-122250325(-)	0	0	39.0119	35.6707	74.103	66.1433
ENST00000516192	rRNA	10:19922612-19922741(-)	182.676	200.185	147.603	137.638	73.7822	75.2886
ENST00000363338	misc_RNA	20:23438221-23438322(-)	0.824721	0.27199	48.1315	41.796	73.4614	67.4194
ENST00000362750	rRNA	8:25994396-25994514(+)	190.098	208.616	149.461	143.223	73.301	75.2886
ENST00000384581	antisense	1:28906276-28906405(-)	64.7406	31.2789	94.4053	113.858	72.4991	65.5053
ENST00000362653	rRNA	6:165823051-165823165(+)	696.476	45.4224	85.2857	82.511	71.2159	65.9307
RNY4P23	misc_RNA	X:69616129-69616225(+)	2.47416	2.17592	43.4028	46.2998	71.0555	76.352
ENST00000385582	snoRNA	1:173834760-173834824(-)	142.677	158.026	113.151	128.27	70.5743	73.7998
chrX.tRNA2-LeuTAA	tRNA	X:55207754-55207829(-)	5.36068	8.4317	190.668	218.528	70.0931	68.0574
ENST00000386745	snoRNA	22:39709824-39709916(-)	166.594	158.026	90.6899	90.4378	70.0931	49.767
ENST00000364995	processed_transcript	6:86387307-86387376(-)	123.296	121.852	112.138	82.8713	69.9327	47.2149
ENST00000383903	snoRNA	16:2205024-2205106(-)	62.2664	73.1654	67.0464	67.9184	69.7723	74.0125
ENST00000383950	misc_RNA	X:40352092-40352192(+)	0	0	39.8563	35.1302	69.4515	75.9266
ENST00000391131	rRNA	8:10544079-10544197(+)	192.985	141.707	99.3029	84.853	69.4515	52.9572
ENST00000365462	misc_RNA	17:73428071-73428168(+)	0.41236	0	38.6741	35.3104	68.9704	60.401
ENST00000410482	snRNA	10:103124602-103124792(-)	173.604	73.1654	60.4599	55.3076	68.4892	64.4419
chr14.tRNA2-LeuTAG	tRNA	14:21093528-21093610(+)	41.236	23.9351	46.4427	57.6496	67.3664	66.1433
chr19.tRNA6-LysCTT	tRNA	19:52425395-52425468(-)	74.6372	59.2939	65.5264	75.6651	66.8852	72.0984
hsa-miR-378i	miRNA	22:42319275-42319295(-)	129.893	167.002	149.461	116.74	66.8852	60.401
ENST00000364754	misc_RNA	12:34135400-34135501(-)	0.41236	0.815971	21.1103	20.898	66.0832	63.5912
ENST00000602755	lincRNA	1:109642815-109643241(+)	86.1833	89.2128	42.2206	44.6784	65.7624	51.2558
ENST00000458748	lincRNA	1:109642815-109643234(+)	86.1833	89.2128	42.2206	44.6784	65.7624	50.8304
hsa-miR-146b-3p	miRNA	10:104196313-104196334(+)	242.055	258.391	123.791	113.137	65.4416	69.7589
hsa-miR-421	miRNA	X:73438227-73438249(-)	110.925	135.723	102.343	103.409	65.4416	64.8673
chr12.tRNA13-AlaTGC	tRNA	12:125406300-125406372(-)	265.56	57.3899	92.5476	104.67	65.2812	72.5237
ENST00000410423	snRNA	7:53843829-53844017(+)	82.8844	44.6064	40.0252	41.4357	64.9604	66.356
ENST00000383994	misc_RNA	3:119929167-119929268(+)	0.41236	0	29.8922	25.582	64.1585	54.446
chr2.tRNA13-AlaCGC	tRNA	2:157257280-157257352(+)	268.447	58.2059	92.041	104.49	63.9981	75.0759
ENST00000517287	misc_RNA	14:104192065-104192162(-)	0.41236	0.27199	53.0291	46.48	63.9981	51.8938
ENST00000365394	rRNA	1:227748882-227749001(+)	110.925	102.54	84.6101	72.7826	63.9981	47.0022
hsa-miR-223-3p	miRNA	X:65238779-65238800(+)	98.9665	158.026	116.698	103.589	63.5169	67.8448
ENST00000384373	misc_RNA	8:41660867-41660968(+)	0.41236	0.27199	29.0478	26.6629	63.3565	56.5728
ENST00000384155	rRNA	2:22561758-22561875(-)	142.677	164.282	117.036	92.0592	63.1961	58.6995
hsa-miR-210-3p	miRNA	11:568112-568133(-)	174.016	196.921	113.489	136.377	62.8753	69.5462
chr6.tRNA120-AlaAGC	tRNA	6:28626013-28626085(-)	207.83	46.7823	90.1833	89.8974	62.8753	60.1883
ENST00000410413	snoRNA	3:52725394-52725469(+)	115.461	115.868	93.5609	97.4639	62.0733	55.084
hsa-miR-486-5p	miRNA	8:41517962-41517983(+)	138.141	170.266	89.6766	111.516	61.9129	66.9941
ENST00000408061	snoRNA	19:51305585-51305675(-)	111.75	140.347	101.161	118.002	61.7525	66.356
RNY4P24	misc_RNA	13:52974139-52974234(+)	3.29888	1.90393	25.6701	24.6812	61.2713	57.4235
ENST00000448188	snoRNA	20:2637585-2637656(+)	95.2552	115.868	93.7298	88.8164	61.1109	56.7854
ENST00000515983	misc_RNA	14:50553700-50553801(+)	0.41236	0	30.23	29.5454	60.9505	54.2333
chr1.tRNA137-Pseudo???	tRNA	1:7990338-7990408(-)	9.07193	8.4317	46.2738	37.8326	60.6298	61.8897
ENST00000384070	misc_RNA	20:431307-431406(+)	0	0.27199	27.1901	24.1408	60.4694	51.0431
chr16.tRNA34-GlyCCC	tRNA	16:686735-686806(-)	47.8338	43.2464	62.1488	62.3336	59.8278	58.0615
ENST00000410144	snRNA	15:96289033-96289223(+)	182.676	124.028	55.3935	49.0022	59.6674	58.6995
chr6.tRNA119-AlaCGC	tRNA	6:28641612-28641684(-)	186.799	44.3344	84.1035	86.1141	59.6674	55.5094
chr6.tRNA66-AlaTGC	tRNA	6:28611221-28611293(+)	209.479	44.8784	86.299	86.2943	59.507	56.3601
ENST00000363593	snoRNA	17:8076772-8076905(-)	38.3495	35.6307	36.4786	44.6784	59.507	56.3601
chr5.tRNA8-AlaTGC	tRNA	5:180633867-180633939(+)	214.015	50.3182	88.1567	87.9157	59.1862	57.6362
ENST00000364805	snoRNA	19:49993222-49993305(+)	55.6686	58.4779	54.3802	68.4589	58.5446	56.9981
ENST00000362591	misc_RNA	14:21147570-21147671(+)	0.41236	0.27199	30.7366	30.0859	58.5446	53.5952
ENST00000362352	misc_RNA	10:21770645-21770746(+)	0.41236	0.27199	30.23	29.1851	58.3842	55.5094
chr6.tRNA108-AlaAGC	tRNA	6:28763740-28763812(-)	31.7517	18.7673	57.5889	70.0803	57.903	59.1249
chr12.tRNA8-AlaTGC	tRNA	12:125424511-125424583(+)	198.345	52.2221	87.1434	87.195	57.903	54.2333
ENST00000363617	rRNA	10:87812205-87812323(+)	126.595	157.482	103.863	90.9783	57.903	48.4909
ENST00000365633	snoRNA	19:49994161-49994231(+)	16.4944	16.5914	24.1502	37.2921	57.7426	51.4684
ENST00000384659	snRNA	1:17067011-17067174(+)	224.324	54.67	55.7312	66.1169	57.101	55.722
ENST00000363248	misc_RNA	3:169962570-169962669(+)	0	0	26.1768	24.5011	57.101	52.7445
ENST00000364977	snoRNA	13:107973243-107973311(-)	136.079	202.089	83.0902	84.4927	56.9406	64.4419
ENST00000384278	snRNA	1:17222475-17222638(+)	223.499	54.67	55.2246	66.1169	56.9406	55.722
ENST00000383869	snRNA	14:35015920-35016083(+)	224.324	54.942	55.3935	65.9367	56.9406	55.5094
ENST00000365498	misc_RNA	12:97373306-97373407(-)	0	0	22.2925	22.1591	56.6198	58.0615
ENST00000384229	processed_transcript	17:16343350-16343420(+)	105.977	169.994	64.3442	73.3231	56.2991	61.039
ENST00000384690	snoRNA	1:45244062-45244128(+)	77.9361	75.0693	89.3389	79.8087	55.9783	54.2333
chr6.tRNA10-AlaCGC	tRNA	6:26553730-26553802(+)	182.676	42.1585	79.8814	80.5293	55.9783	51.6811
ENST00000364009	snoRNA	11:122928785-122928869(-)	9.48429	7.61573	57.7578	51.8846	55.8179	53.8079
ENST00000410604	snRNA	2:72948935-72949132(+)	45.772	30.1909	34.452	32.2477	55.6575	53.1699
ENST00000362697	misc_RNA	X:85274612-85274719(+)	0	0.27199	23.8124	24.3209	55.4971	51.2558
ENST00000459299	snoRNA	8:33370993-33371096(+)	143.501	149.051	101.836	91.6989	55.3367	52.5318
ENST00000365659	snoRNA	15:66794358-66794429(-)	17.3191	20.1273	40.8696	43.2372	55.0159	59.5503
FR062864	snoRNA	1:173836017-173836076(-)	105.564	100.636	70.0862	65.3963	55.0159	56.9981
ENST00000410533	snRNA	9:72803487-72803666(-)	70.5136	40.5265	39.1807	36.2112	55.0159	52.1065
RNY4P3	misc_RNA	16:50132175-50132269(+)	1.23708	1.90393	19.9281	21.4384	54.5347	53.1699
ENST00000362646	misc_RNA	7:129594533-129594634(+)	0	0.27199	39.8563	36.031	54.0535	63.8039
chr2.tRNA12-PseudoCTC	tRNA	2:151219276-151219349(+)	7.42248	6.25577	33.4387	32.4279	54.0535	55.2967
ENST00000383925	snRNA	1:16840617-16840780(-)	258.55	49.5022	51.8469	61.613	54.0535	52.9572
ENST00000384782	snRNA	1:16993280-16993443(-)	257.725	49.5022	51.1714	62.1535	54.0535	52.9572
ENST00000384010	snRNA	1:149224058-149224221(-)	260.199	49.7742	51.5092	61.4329	53.8931	52.3192
chr2.tRNA27-GlyCCC	tRNA	2:70476122-70476193(-)	41.6484	36.7187	51.6781	52.7854	53.2515	49.767
ENST00000383861	snRNA	14:35025432-35025595(-)	258.138	48.6862	52.3536	61.9733	53.0911	51.8938
hsa-miR-511-5p	miRNA	10:18134051-18134071(+)	105.977	109.884	71.944	74.2239	52.9307	42.9613
ENST00000363626	snoRNA	11:123172098-123172231(+)	20.618	18.2233	29.7233	30.266	52.7703	49.5543
ENST00000386347	Mt_tRNA	MT:3230-3304(+)	11.5461	6.79976	154.021	164.842	52.6099	49.9797
chr6.tRNA131-GlnCTG	tRNA	6:27759134-27759206(-)	148.45	45.9663	64.5131	65.5764	52.1288	50.405
hsa-miR-30a-3p	miRNA	6:72113257-72113278(-)	120.822	138.443	89.17	96.9234	51.9684	56.5728
ENST00000364950	misc_RNA	14:51720651-51720741(-)	1.23708	0.815971	18.746	16.5743	51.1664	36.5809
ENST00000384048	snoRNA	19:3982505-3982570(-)	101.028	112.332	66.2019	64.3153	50.6852	51.6811
ENST00000411292	snoRNA	16:71792305-71792390(-)	70.1012	53.0381	59.2778	53.6862	50.5248	63.8039
hsa-miR-4429	miRNA	2:11680778-11680797(-)	71.3383	76.1573	83.5968	61.0726	50.5248	42.1105
chr16.tRNA30-LysCTT	tRNA	16:3230554-3230627(-)	97.7294	90.0288	67.7219	72.7826	50.3644	47.8529
ENST00000391079	processed_transcript	17:16344540-16344612(+)	99.3788	106.076	46.2738	63.7749	50.0436	45.0881
ENST00000516203	rRNA	Y:19671654-19671769(+)	124.945	157.21	107.916	93.6806	49.8832	48.0656
chr5.tRNA1-PseudoACA	tRNA	5:151988595-151988771(+)	33.4012	34.8147	28.8789	44.3181	49.7228	67.4194
hsa-miR-128-3p	miRNA	3:35786019-35786039(+)	115.049	136.811	69.0729	80.3491	49.7228	51.6811
ENST00000390842	snoRNA	1:234729021-234729148(+)	19.7933	17.1354	28.5411	29.3653	49.7228	46.3641
ENST00000530422	antisense	11:93454679-93455031(+)	38.7619	33.1828	43.7406	41.796	49.5624	58.2742
ENST00000365068	misc_RNA	9:98865361-98865456(-)	0.824721	0.54398	13.8484	26.3026	49.2416	49.9797
chr1.tRNA106-HisGTG	tRNA	1:149155827-149155899(-)	31.7517	12.2396	28.8789	30.6264	49.2416	49.129
ENST00000365142	misc_RNA	2:88529088-88529183(-)	0	0.815971	8.78189	7.2062	49.2416	34.0287
ENST00000516144	rRNA	Y:20508009-20508124(-)	124.945	154.49	106.734	92.4195	49.0812	46.5768
hsa-miR-342-3p	miRNA	14:100576052-100576074(+)	110.1	135.723	106.396	95.6623	48.9208	47.6402
hsa-miR-130b-3p	miRNA	22:22007643-22007664(+)	151.749	146.603	110.111	103.229	48.6	58.0615
chr1.tRNA9-ArgTCT	tRNA	1:94313128-94313213(+)	61.4417	20.3993	29.5544	43.7777	48.6	41.0471
chr20.tRNA3-PseudoCAC	tRNA	20:43951000-43951073(+)	8.65957	10.3356	18.2393	18.556	47.9585	52.5318
ENST00000391254	misc_RNA	3:126921215-126921316(-)	0	0	18.746	16.0338	47.6377	39.133
chr6.tRNA133-ValCAC	tRNA	6:27696326-27696399(-)	16.9068	8.70369	20.2659	19.4567	47.4773	53.1699
ENST00000383884	snoRNA	9:136216251-136216325(+)	71.3383	88.1248	60.9666	65.3963	46.8357	44.2373
hsa-miR-9-5p	miRNA	5:87962720-87962742(-)	122.471	132.187	80.0503	83.2316	46.6753	49.767
hsa-miR-7-5p	miRNA	9:86584727-86584749(-)	206.592	246.695	115.009	144.845	46.3545	56.7854
ENST00000410494	snRNA	9:34282526-34282668(-)	47.4214	25.0231	26.8523	25.9423	46.3545	45.3007
ENST00000384674	snoRNA	16:2012974-2013107(-)	76.699	62.5577	56.2379	65.036	46.1941	54.6586
ENST00000408314	snoRNA	19:51302699-51302789(-)	68.0394	93.8366	75.3216	82.6912	46.1941	47.6402
ENST00000363245	rRNA	17:36888055-36888173(-)	110.1	110.428	76.8415	62.6939	46.0337	40.4091
ENST00000516826	snRNA	20:18246334-18246523(-)	51.545	24.4791	19.9281	19.0964	45.5525	47.6402
ENST00000458893	snoRNA	17:27047568-27047634(+)	89.0698	154.762	53.0291	72.4223	45.3921	48.0656
ENST00000411404	snRNA	13:46948536-46948725(-)	209.479	134.907	61.811	61.0726	45.2317	44.8754
ENST00000365439	misc_RNA	2:39355967-39356068(-)	0	0	37.4919	37.8326	44.9109	73.5871
ENST00000362698	snRNA	15:65588389-65588504(+)	162.058	39.7106	60.1222	51.5243	44.9109	40.8345
ENST00000365666	misc_RNA	4:113676973-113677073(-)	0.41236	0	37.9986	38.5532	44.7505	74.2252
ENST00000363250	misc_RNA	15:49429959-49430060(-)	0	0	37.6608	38.1929	44.5901	73.1618
ENST00000364409	misc_RNA	11:3685045-3685141(-)	0.824721	0.815971	7.43083	9.54822	44.5901	47.4275
chr2.tRNA6-GluTTC	tRNA	2:75124045-75124114(+)	8.24721	4.89582	35.2964	33.3287	44.4297	46.7895
hsa-miR-92b-3p	miRNA	1:155165028-155165049(+)	121.646	134.091	83.5968	71.7017	44.2693	49.5543
ENST00000606526	snoRNA	11:17096201-17096291(-)	7.01012	3.80786	42.0517	41.9761	44.2693	45.0881
ENST00000384360	snoRNA	3:129116053-129116191(-)	110.513	91.6607	94.7431	81.7904	44.1089	47.2149
hsa-miR-34a-5p	miRNA	1:9211794-9211815(-)	129.893	114.78	94.0676	88.6363	44.1089	46.5768
ENST00000363271	misc_RNA	9:34194810-34194905(-)	0.41236	0.27199	9.45742	8.8276	43.9485	48.4909
ENST00000581141	miRNA	GL000220.1:158123-158214(+)	86.5957	5.16781	33.2699	35.4905	43.7882	44.8754
ENST00000363745	misc_RNA	11:33025796-33025891(-)	0.824721	0.54398	8.61301	9.54822	43.4674	48.0656
ENST00000459091	misc_RNA	9:72926523-72926617(-)	0.824721	0.54398	9.96407	10.6291	43.4674	46.7895
ENST00000458892	snoRNA	14:45580086-45580171(+)	58.9675	58.7499	64.1754	75.1246	43.307	43.1739
ENST00000363872	misc_RNA	14:56118252-56118352(+)	0	0	18.746	18.556	43.307	36.7936
chr2.tRNA11-PseudoTTG	tRNA	2:132143132-132143204(+)	4.94832	2.7199	17.3949	18.9163	42.9862	42.1105
ENST00000363894	misc_RNA	2:208552684-208552783(+)	0	0	20.4348	18.3758	42.9862	36.5809
hsa-miR-361-5p	miRNA	X:85158686-85158707(-)	89.0698	101.724	89.17	78.3674	42.8258	35.3048
ENST00000408587	snoRNA	16:70563412-70563491(+)	60.2046	70.7175	59.7844	39.9944	42.6654	37.0062
hsa-miR-574-3p	miRNA	4:38869713-38869734(+)	148.037	162.65	62.6554	84.6729	42.505	45.9388
ENST00000363146	processed_transcript	1:173835772-173835853(-)	88.6575	78.3332	56.069	78.1873	42.1842	53.1699
ENST00000582661	miRNA	7:98479273-98479352(+)	0	3.53587	13.3417	19.0964	42.1842	45.3007
ENST00000585078	snoRNA	2:29136530-29136614(+)	47.8338	22.3032	47.9626	53.3259	42.1842	41.2598
ENST00000363448	snoRNA	15:59052666-59052880(-)	3.29888	2.7199	21.2792	25.7622	42.0238	41.2598
ENST00000579027	rRNA	GL000220.1:114151-114242(+)	82.4721	5.16781	33.101	35.4905	41.8634	44.8754
hsa-miR-142-3p	miRNA	17:56408606-56408628(-)	133.192	122.396	75.9971	67.1978	41.703	40.8345
ENST00000391007	snoRNA	2:203142831-203142915(+)	125.77	127.563	80.7258	76.746	41.5426	50.405
ENST00000516043	misc_RNA	7:103073908-103074008(-)	0	0.27199	16.8883	16.214	41.3822	34.0287
ENST00000516594	misc_RNA	20:18309650-18309746(+)	0.824721	0.54398	14.8617	17.8353	41.0614	45.5134
ENST00000384765	snoRNA	3:12881811-12881949(-)	99.7912	85.4049	83.428	73.5032	41.0614	42.9613
ENST00000517209	misc_RNA	13:61390831-61390923(-)	0	0.54398	7.26195	7.56651	41.0614	38.495
ENST00000364533	snoRNA	11:17097326-17097415(-)	7.01012	4.35184	33.9454	34.5898	40.7406	40.6218
RNY4P29	misc_RNA	13:59101789-59101885(-)	4.53596	4.62383	13.004	14.2322	40.7406	38.7077
ENST00000408684	snoRNA	12:13124987-13125077(+)	84.5339	112.332	62.8243	74.404	40.5802	42.3232
hsa-miR-99b-3p	miRNA	19:52195909-52195930(+)	114.224	111.516	76.6727	62.8741	40.5802	41.0471
RNY4P30	misc_RNA	13:50463770-50463864(-)	4.53596	3.80786	12.8351	14.9529	40.5802	40.1964
chr1.tRNA100-PseudoGAA	tRNA	1:149287358-149287430(-)	8.65957	4.89582	25.6701	27.0233	40.2594	39.7711
chr1.tRNA92-PseudoGAA	tRNA	1:149672904-149672976(-)	9.07193	4.89582	25.3324	26.6629	40.2594	39.133
ENST00000365544	misc_RNA	20:25195334-25195434(+)	0	0	18.4082	18.556	39.7782	41.2598
ENST00000384619	snRNA	1:149194106-149194269(-)	145.976	43.2464	40.7007	48.822	39.7782	37.0062
chr6.tRNA134-LeuTAA	tRNA	6:27688897-27688980(-)	4.53596	1.35995	17.7327	19.8171	39.7782	34.2414
chrX.tRNA4-ValTAC	tRNA	X:18693028-18693101(-)	22.6798	11.9676	17.5638	18.556	39.4575	35.5175
chr11.tRNA17-ValTAC	tRNA	11:59318101-59318174(-)	22.6798	11.9676	17.3949	18.1957	39.4575	35.0921
ENST00000384661	misc_RNA	5:78830676-78830777(+)	0	0	16.3816	13.1513	39.4575	32.9653
ENST00000362808	misc_RNA	8:124056957-124057052(+)	1.64944	2.17592	14.0172	14.2322	39.2971	44.45
chr1.tRNA2-GlyCCC	tRNA	1:17053779-17053850(+)	33.8135	24.4791	34.452	37.4722	38.8159	39.7711
hsa-miR-185-5p	miRNA	22:20020676-20020697(+)	73.4001	101.18	44.9227	63.0543	38.8159	32.1146
ENST00000363331	misc_RNA	11:3686394-3686489(-)	0	1.35995	9.6263	14.2322	38.6555	37.2189
ENST00000516350	misc_RNA	9:77462422-77462517(+)	2.0618	1.08796	15.875	18.1957	38.4951	47.0022
ENST00000363865	misc_RNA	17:38399475-38399571(+)	1.64944	1.08796	16.5505	17.6552	38.4951	43.812
ENST00000363286	snRNA	15:65597015-65597130(+)	148.037	12.2396	31.4121	27.924	38.3347	31.9019
chr1.tRNA96-PseudoCCT	tRNA	1:149343080-149343151(-)	7.42248	3.80786	27.6967	28.8248	38.1743	36.5809
ENST00000365304	rRNA	2:133010727-133010878(-)	89.8945	61.7418	67.3841	44.6784	38.1743	31.4766
ENST00000365570	snoRNA	4:83323791-83323859(-)	76.2866	127.835	45.936	60.8924	37.5327	40.1964
ENST00000363765	misc_RNA	X:55609166-55609267(+)	0	0	24.6568	19.8171	37.0515	36.1555
ENST00000410878	snRNA	X:71596829-71597019(-)	52.3698	31.0069	26.3457	23.4202	36.8911	36.3682
chr10.tRNA6-ValTAC	tRNA	10:5895673-5895746(-)	19.3809	9.79165	17.5638	19.9972	36.7307	31.4766
ENST00000410980	misc_RNA	X:71504795-71504895(-)	0	0	21.4481	16.5743	36.5703	33.6034
chr14.tRNA1-LeuAAG	tRNA	14:21078290-21078372(+)	21.4427	8.15971	23.6436	32.0676	36.4099	33.816
chr16.tRNA16-LeuAAG	tRNA	16:22308460-22308542(+)	21.0304	8.15971	23.8124	31.8874	36.2495	34.0287
ENST00000459255	sense_intronic	12:6619388-6619717(+)	32.5765	25.5671	45.0916	55.3076	36.0891	47.4275
chr5.tRNA7-LeuAAG	tRNA	5:180614700-180614782(+)	21.0304	8.15971	23.8124	32.0676	36.0891	33.816
ENST00000459342	snoRNA	11:93466394-93466466(-)	58.5552	44.6064	28.5411	41.9761	35.9287	41.0471
chr1.tRNA22-GlnCTG	tRNA	1:147800936-147801008(+)	64.3282	31.5509	20.2659	21.0781	35.9287	34.6668
chr6.tRNA98-LeuAAG	tRNA	6:28911398-28911480(-)	21.0304	7.61573	23.9813	32.4279	35.9287	34.0287
ENST00000490232	misc_RNA	14:50329271-50329567(-)	258.138	68.8135	62.3176	58.1901	35.9287	33.6034
ENST00000363220	misc_RNA	11:47748446-47748544(-)	0	0.54398	20.097	17.475	35.9287	32.1146
ENST00000364722	snoRNA	X:20154424-20154503(-)	25.154	22.5752	27.5279	25.4019	35.6079	39.9838
ENST00000364329	antisense	11:93454708-93454787(+)	25.154	22.5752	27.5279	25.4019	35.6079	39.9838
ENST00000384689	misc_RNA	5:175983705-175983806(+)	0	0	17.0571	16.0338	35.6079	31.6892
hsa-miR-27b-3p	miRNA	9:97847787-97847807(+)	97.7294	102.812	67.0464	61.0726	35.4476	43.3866
chr19.tRNA8-SeC(e)TCA	tRNA	19:45981859-45981945(-)	53.6068	39.1666	40.7007	39.454	35.4476	41.2598
chr1.tRNA88-PseudoCCT	tRNA	1:149728270-149728341(-)	9.89665	4.07985	27.359	25.582	35.2872	34.8794
hsa-miR-23a-3p	miRNA	19:13947409-13947429(-)	113.399	118.044	62.8243	70.2605	35.1268	35.3048
hsa-miR-345-5p	miRNA	14:100774213-100774234(+)	70.5136	67.9976	66.3708	59.8115	34.9664	32.9653
hsa-miR-24-2-5p	miRNA	19:13947140-13947161(-)	110.513	101.996	44.7539	52.4251	34.9664	25.0962
ENST00000387365	Mt_tRNA	MT:4263-4331(+)	3.29888	0.815971	22.4614	25.582	34.806	40.1964
ENST00000517097	snoRNA	1:175937534-175937676(-)	82.0597	99.5484	70.9307	80.8896	34.806	39.7711
chr19.tRNA2-GlyTCC	tRNA	19:4724081-4724153(+)	47.8338	36.1747	40.3629	37.8326	34.4852	33.816
ENST00000517110	misc_RNA	14:50058954-50059055(-)	0	0.27199	14.8617	12.4307	34.4852	29.3498
ENST00000458766	snoRNA	X:23525328-23525430(-)	40.4113	48.9582	44.585	37.4722	34.3248	33.816
ENST00000411128	misc_RNA	19:56616785-56616879(+)	0	0	16.3816	13.8719	34.3248	29.1371
RNY3P11	misc_RNA	6:109626697-109626798(+)	0	0	14.0172	11.5299	34.1644	35.5175
ENST00000364570	rRNA	X:134562093-134562210(-)	85.3586	104.172	70.0862	61.9733	34.004	31.4766
chr17.tRNA12-TrpCCA	tRNA	17:19411493-19411565(+)	88.2451	23.6631	28.3723	21.7988	33.8436	37.2189
ENST00000553637	antisense	14:50053297-50053596(+)	255.251	56.302	52.6913	51.164	33.8436	30.2005
ENST00000580625	antisense	14:50053298-50053594(+)	255.251	56.302	52.6913	51.164	33.8436	30.2005
ENST00000365625	misc_RNA	X:49935841-49935941(-)	0	0.27199	15.3683	15.133	33.8436	28.4991
chr16.tRNA23-LysTTT	tRNA	16:73512215-73512288(-)	25.154	19.3113	57.7578	61.0726	33.6832	36.1555
chr6.tRNA166-AlaAGC	tRNA	6:26572091-26572164(-)	54.0192	9.24767	30.0611	35.8508	33.6832	35.3048
chr6.tRNA78-LeuAAG	tRNA	6:28956778-28956860(+)	19.7933	8.15971	19.4215	27.5637	33.6832	30.6259
ENST00000387400	Mt_tRNA	MT:5657-5729(-)	7.83484	5.71179	19.7593	21.6186	33.5228	35.9428
chr11.tRNA8-SerGCT	tRNA	11:66115590-66115672(+)	14.845	7.88772	21.7858	19.9972	33.3624	39.5584
ENST00000459083	snoRNA	17:27050700-27050771(+)	48.6585	46.5103	37.6608	34.4096	33.202	38.2823
ENST00000384240	misc_RNA	11:108100230-108100331(-)	0	0.27199	14.1861	13.1513	33.202	28.0737
chr1.tRNA131-GlyCCC	tRNA	1:17004765-17004836(-)	94.4305	83.773	51.5092	50.0831	33.0416	37.0062
ENST00000391154	snRNA	1:147994146-147994313(+)	112.162	29.9189	30.7366	33.3287	33.0416	31.4766
chr12.tRNA3-GlnCTG	tRNA	12:74851181-74851254(+)	30.1023	28.559	22.968	23.4202	32.8812	30.4132
ENST00000384750	misc_RNA	4:41305254-41305354(-)	0	0	18.746	14.7727	32.7208	29.7751
chr6.tRNA144-AspGTC	tRNA	6:27551235-27551307(-)	22.2675	17.6794	29.3856	31.347	32.4	35.3048
hsa-miR-27a-3p	miRNA	19:13947261-13947281(-)	122.883	119.132	73.9705	70.6208	32.2396	37.2189
ENST00000384500	misc_RNA	5:54336675-54336773(+)	0	0	12.3284	12.791	31.7584	28.7117
ENST00000365172	processed_transcript	17:16342819-16342890(+)	68.0394	119.948	32.0877	45.7594	31.4376	32.7526
ENST00000364822	processed_transcript	1:173833965-173834046(-)	48.6585	47.3263	47.456	53.3259	31.4376	31.9019
hsa-miR-29a-3p	miRNA	7:130561507-130561528(-)	70.5136	69.6295	51.8469	54.0465	31.4376	28.2864
ENST00000606577	snoRNA	5:180668814-180668892(-)	66.8024	167.818	46.1049	62.1535	31.2773	37.0062
ENST00000410197	rRNA	13:95303651-95303783(-)	62.2664	60.6538	46.2738	37.2921	31.2773	19.7792
hsa-miR-3615	miRNA	17:72744802-72744822(+)	45.772	46.5103	51.3403	50.8037	30.9565	31.2639
ENST00000365138	misc_RNA	2:202288236-202288327(+)	0.41236	1.08796	9.11966	9.72837	30.7961	31.4766
chr17.tRNA13-GlyCCC	tRNA	17:19764174-19764245(+)	26.8034	28.559	31.9188	32.4279	30.7961	27.223
ENST00000602301	lincRNA	5:135416160-135416286(-)	96.4923	82.141	53.0291	54.9473	30.6357	39.133
ENST00000365160	lincRNA	5:135416186-135416286(-)	96.4923	82.141	53.0291	54.9473	30.6357	39.133
FR359132	snoRNA	1:173835154-173835165(-)	53.6068	60.3818	53.3669	45.0388	30.6357	21.268
hsa-miR-660-5p	miRNA	X:49777864-49777885(+)	100.204	85.9489	47.7938	67.5581	30.4753	37.857
chr7.tRNA6-CysGCA	tRNA	7:149028219-149028291(+)	21.8551	17.1354	28.0345	27.3836	30.3149	25.7342
ENST00000364908	misc_RNA	3:156871337-156871429(+)	0	0	8.61301	6.12527	30.3149	13.8242
ENST00000362765	misc_RNA	9:21160234-21160335(-)	0	0	27.359	29.005	30.1545	44.45
chr7.tRNA13-CysGCA	tRNA	7:149332777-149332849(+)	21.8551	16.3194	27.5279	27.7439	30.1545	26.3723
ENST00000384551	misc_RNA	19:40844966-40845071(-)	0	0.27199	15.5372	14.2322	29.8337	26.7976
chr7.tRNA10-CysGCA	tRNA	7:149281815-149281887(+)	21.0304	15.2315	27.359	27.0233	29.8337	25.3089
chr11.tRNA4-LeuTAA	tRNA	11:59319227-59319310(+)	2.88652	1.35995	13.6795	15.3132	29.6733	27.861
ENST00000364164	misc_RNA	16:489297-489397(-)	0	0.27199	12.4973	10.2688	29.5129	26.3723
ENST00000365378	rRNA	2:11701787-11701905(-)	77.9361	51.6781	39.3496	33.5088	29.5129	16.8017
ENST00000408454	snoRNA	19:51302289-51302379(-)	59.7922	77.5172	49.6515	58.3702	29.3525	30.6259
ENST00000363969	rRNA	1:52439082-52439207(+)	141.852	17.4074	43.9095	43.2372	29.3525	30.2005
ENST00000391242	snRNA	1:149514090-149514256(-)	149.274	22.8472	25.839	28.1042	29.1921	28.0737
hsa-let-7d-3p	miRNA	9:96941177-96941198(+)	46.5967	66.6376	54.5491	55.6679	29.0317	28.9244
ENST00000459107	misc_RNA	12:133815041-133815135(+)	0	0	14.6928	14.2322	29.0317	24.2455
chr17.tRNA14-ThrCGT	tRNA	17:29877092-29877164(+)	122.059	119.132	67.2152	81.6102	29.0317	20.2046
ENST00000384001	misc_RNA	3:23315298-23315401(+)	0	0	14.6928	14.0521	28.8713	25.5215
ENST00000384744	snoRNA	1:155889700-155889836(-)	46.1843	45.1504	31.2433	26.4828	28.7109	28.0737
chr7.tRNA18-CysGCA	tRNA	7:149310155-149310227(-)	23.5045	17.1354	24.3191	24.5011	28.7109	24.4581
chr7.tRNA25-CysGCA	tRNA	7:149052765-149052837(-)	21.4427	16.3194	25.3324	24.6812	28.7109	22.9694
ENST00000584275	snoRNA	6:31508878-31508955(-)	51.1327	67.7256	35.6342	38.9135	28.3901	31.9019
chr3.tRNA6-CysGCA	tRNA	3:131950641-131950713(-)	22.2675	17.1354	25.6701	25.9423	28.3901	24.0328
ENST00000363462	misc_RNA	22:42044093-42044194(-)	0	0	11.8218	10.8093	28.2297	24.0328
RNY3P14	misc_RNA	8:71269582-71269683(+)	0	0	11.3151	7.92682	28.2297	21.0553
chr7.tRNA22-CysGCA	tRNA	7:149074600-149074672(-)	23.0922	16.8634	25.6701	25.4019	28.0693	23.8201
ENST00000384714	snoRNA	11:75115465-75115610(+)	8.65957	4.89582	29.2167	35.4905	27.107	33.178
ENST00000363981	processed_transcript	11:62622484-62622555(-)	65.5653	62.0138	34.452	51.164	27.107	29.1371
RNY4P34	misc_RNA	2:201237898-201237992(+)	0.824721	0.54398	8.61301	9.36806	26.9466	24.2455
ENST00000363315	processed_transcript	17:74554873-74554950(+)	29.6899	42.1585	35.972	44.138	26.7862	25.9469
hsa-miR-152-3p	miRNA	17:46114540-46114560(-)	71.3383	67.7256	52.8602	41.4357	26.7862	24.2455
ENST00000362739	rRNA	3:14436148-14436257(+)	52.3698	50.8622	45.936	33.8691	26.7862	20.8426
ENST00000365114	misc_RNA	21:30511604-30511705(-)	0	0	11.9907	9.36806	26.6258	22.3314
ENST00000384687	snRNA	1:145969270-145969433(-)	151.336	24.4791	27.359	32.9684	26.4654	28.0737
chr11.tRNA11-LysTTT	tRNA	11:122430654-122430727(+)	29.6899	23.1192	42.3895	44.6784	26.305	28.4991
chr1.tRNA45-GlyTCC	tRNA	1:161500902-161500974(+)	44.1225	30.4629	39.0119	38.1929	26.305	25.5215
hsa-miR-374a-3p	miRNA	X:73507130-73507151(-)	79.1732	96.0125	40.5318	49.0022	26.305	24.6708
chr17.tRNA42-LeuTAG	tRNA	17:8023631-8023713(-)	23.0922	8.97568	17.3949	27.7439	26.305	24.4581
ENST00000383918	misc_RNA	3:37134624-37134725(-)	0	0	11.8218	10.9895	26.305	24.0328
ENST00000384489	misc_RNA	2:42084411-42084512(-)	0	0	11.3151	9.72837	26.305	23.1821
ENST00000384168	misc_RNA	7:4850819-4850920(-)	0	0	11.3151	10.0887	26.1446	23.8201
chr14.tRNA8-CysGCA	tRNA	14:73429678-73429750(+)	18.9686	15.7754	24.488	25.0415	26.1446	22.9694
ENST00000383858	snRNA	1:147511004-147511167(-)	152.161	24.7511	26.6834	33.1485	25.9842	27.6483
chr6.tRNA82-GlyGCC	tRNA	6:142578775-142578846(+)	9.07193	5.98378	16.8883	15.3132	25.8238	26.7976
ENST00000390861	sense_intronic	17:2233570-2233664(-)	17.7315	17.6794	16.2127	17.475	25.503	26.7976
ENST00000609620	sense_intronic	17:2233573-2233664(-)	17.7315	17.6794	16.2127	17.475	25.503	26.7976
ENST00000459607	misc_RNA	10:6287694-6287794(-)	0	0	10.4707	9.72837	25.3426	24.4581
ENST00000364641	misc_RNA	3:101366265-101366366(+)	0	0	10.9774	9.54822	25.3426	22.1187
ENST00000384794	misc_RNA	16:74497786-74497886(-)	0	0.27199	11.484	10.0887	25.1822	23.1821
chr7.tRNA15-CysGCA	tRNA	7:149404759-149404831(+)	19.3809	16.0474	24.9946	25.2217	25.1822	22.7567
hsa-miR-19b-3p	miRNA	X:133303713-133303735(-)	75.0496	70.7175	48.3004	49.0022	25.0218	30.2005
chr6.tRNA175-SerGCT	tRNA	6:26305717-26305801(-)	25.154	20.1273	31.7499	29.005	24.8614	24.6708
chr5.tRNA3-LeuAAG	tRNA	5:180528839-180528921(+)	17.3191	7.07175	14.8617	24.5011	24.8614	23.3947
ENST00000365493	snoRNA	3:39452545-39452697(+)	46.1843	41.8865	27.6967	25.2217	24.8614	21.0553
chr5.tRNA16-LeuAAG	tRNA	5:180601043-180601125(-)	17.3191	6.52776	14.6928	24.5011	24.701	23.3947
chr17.tRNA10-GlyTCC	tRNA	17:8124865-8124937(+)	37.5248	30.7349	38.1674	27.2034	24.701	23.1821
chr17.tRNA29-CysGCA	tRNA	17:37017936-37018008(-)	17.7315	14.6875	21.2792	22.1591	24.701	20.8426
chr12.tRNA16-PseudoTTG	tRNA	12:50211189-50211264(-)	4.94832	2.7199	14.1861	13.1513	24.5406	25.5215
ENST00000362477	snRNA	1:11968209-11968328(+)	50.308	17.9514	22.6303	30.6264	24.5406	25.0962
chr5.tRNA19-LeuAAG	tRNA	5:180524473-180524555(-)	17.7315	6.79976	14.8617	24.3209	24.5406	23.6074
ENST00000365341	misc_RNA	15:43539878-43539979(+)	0	0	11.484	10.2688	24.3802	21.4806
ENST00000363405	rRNA	5:155272447-155272538(+)	141.027	29.6469	37.9986	36.2112	24.2198	31.4766
ENST00000363025	misc_RNA	12:92564129-92564229(-)	0	0	8.61301	7.56651	24.2198	22.9694
hsa-miR-500a-3p	miRNA	X:49773090-49773111(+)	58.5552	56.03	40.8696	38.7333	23.7386	23.6074
hsa-miR-769-5p	miRNA	19:46522219-46522240(+)	66.39	65.8216	41.5451	36.2112	23.7386	21.906
ENST00000411317	misc_RNA	2:190618190-190618285(+)	0.41236	0.27199	6.24865	6.84589	23.7386	17.0144
ENST00000408255	snoRNA	10:70514929-70514995(+)	33.8135	19.0393	17.9015	24.5011	23.2574	18.2904
hsa-miR-199a-3p	miRNA	19:10928105-10928126(-)	61.854	64.1897	50.327	45.3991	22.7763	25.9469
chr1.tRNA55-LysTTT	tRNA	1:205443270-205443343(+)	12.7832	11.9676	37.1542	39.2738	22.7763	24.4581
hsa-miR-484	miRNA	16:15737158-15737179(+)	62.2664	64.7337	53.0291	51.5243	22.6159	23.1821
chr6.tRNA84-GlnTTG	tRNA	6:145503858-145503930(+)	36.2877	21.7592	18.5771	21.0781	22.6159	20.2046
hsa-miR-10a-5p	miRNA	17:46657266-46657288(-)	82.8844	73.9813	34.6209	57.4695	22.4555	21.0553
ENST00000391145	snoRNA	9:125642492-125642602(-)	12.7832	2.99189	15.875	7.2062	22.1347	27.6483
ENST00000363624	misc_RNA	20:16651286-16651387(-)	0.41236	0.27199	27.8656	25.4019	21.9743	22.544
chr6.tRNA126-LeuAAG	tRNA	6:28446399-28446481(-)	10.309	5.16781	16.5505	14.0521	21.8139	21.0553
chr22.tRNA1-SeC(e)TCA	tRNA	22:44546536-44546622(+)	18.9686	3.80786	19.4215	17.6552	21.6535	23.1821
ENST00000384029	misc_RNA	10:76311150-76311251(+)	0	0	5.74201	4.14357	21.6535	19.3538
ENST00000384271	misc_RNA	20:42079799-42079900(-)	0	0	6.24865	4.68403	21.3327	20.2046
ENST00000390962	snoRNA	7:23436065-23436135(+)	39.1742	40.7985	21.4481	26.3026	21.3327	16.3763
ENST00000364089	snoRNA	5:138614470-138614667(+)	23.0922	24.4791	26.6834	20.898	21.0119	21.0553
hsa-miR-181a-3p	miRNA	1:198828198-198828219(-)	84.9462	93.2926	33.7765	49.0022	20.3703	28.4991
chr13.tRNA4-GluCTC	tRNA	13:42030060-42030132(-)	10.309	7.34374	14.1861	19.8171	20.3703	23.3947
hsa-miR-378d	miRNA	8:94928307-94928326(-)	57.7304	56.302	44.2472	47.0205	19.8891	19.5665
ENST00000364931	snRNA	1:11969865-11969984(-)	7.42248	0.27199	7.93748	7.2062	19.8891	19.3538
ENST00000582153	rRNA	GL000220.1:118197-118253(+)	1110.07	14.6875	14.6928	16.0338	19.7287	23.3947
ENST00000580972	snRNA	2:122288457-122288583(+)	37.1124	23.1192	20.6037	20.7178	19.7287	20.4172
ENST00000384123	misc_RNA	12:131391383-131391494(+)	0.824721	1.08796	12.6662	13.3315	19.7287	20.4172
ENST00000411281	snoRNA	12:54185089-54185131(+)	27.2158	29.9189	25.6701	26.4828	19.7287	18.0778
hsa-miR-181c-3p	miRNA	19:13985577-13985598(+)	23.5045	36.1747	20.9414	18.1957	19.7287	10.8467
hsa-miR-151a-5p	miRNA	8:141742722-141742742(-)	62.2664	72.6214	34.6209	37.4722	19.5683	19.5665
hsa-miR-29c-3p	miRNA	1:207975210-207975231(-)	45.772	43.7904	32.4254	35.3104	19.4079	22.3314
ENST00000384113	misc_RNA	10:38283791-38283903(+)	1.23708	1.08796	13.6795	13.8719	19.4079	21.268
ENST00000384290	antisense	6:99973973-99974081(+)	0.824721	1.08796	13.004	13.1513	19.4079	20.2046
ENST00000391004	misc_RNA	15:101178568-101178662(+)	1.23708	1.08796	12.8351	13.3315	19.0871	20.8426
ENST00000384610	snRNA	1:147834502-147834665(-)	153.81	12.7835	16.7194	16.7544	19.0871	18.0778
ENST00000363389	snoRNA	19:49994432-49994517(+)	20.618	29.103	14.6928	17.475	19.0871	15.7383
hsa-miR-502-3p	miRNA	X:49779257-49779278(+)	52.3698	42.1585	31.581	28.4645	18.9267	19.3538
ENST00000459096	snRNA	1:143647014-143647177(-)	154.635	12.7835	17.0571	17.2949	18.9267	18.5031
ENST00000384665	misc_RNA	15:69698780-69698891(+)	1.64944	1.08796	11.9907	12.6109	18.7664	19.5665
ENST00000516851	misc_RNA	12:63329481-63329582(+)	0	0	10.9774	10.2688	18.7664	15.5256
ENST00000459006	misc_RNA	15:45135810-45135922(+)	0.824721	0.815971	12.4973	12.0704	18.606	19.5665
chr11.tRNA16-ValTAC	tRNA	11:59318459-59318532(-)	29.2776	15.7754	16.2127	16.7544	18.606	15.5256
ENST00000410692	snRNA	1:65881499-65881689(+)	47.8338	23.6631	10.3018	16.214	18.4456	58.4869
hsa-miR-365b-5p	miRNA	17:29902458-29902479(+)	60.617	53.0381	25.5013	27.7439	18.2852	15.951
hsa-miR-223-5p	miRNA	X:65238737-65238758(+)	30.1023	46.5103	24.1502	27.3836	18.2852	15.5256
ENST00000515919	misc_RNA	7:139794497-139794592(-)	0	0	8.95077	7.2062	18.2852	14.6749
ENST00000387441	Mt_tRNA	MT:12138-12206(+)	37.1124	21.7592	16.0438	16.3941	18.1248	18.9285
hsa-miR-192-5p	miRNA	11:64658675-64658695(-)	46.5967	48.1423	30.7366	34.4096	18.1248	15.5256
ENST00000516089	snoRNA	12:6690640-6690775(-)	41.236	32.6388	43.2339	48.822	17.9644	27.223
ENST00000458909	rRNA	7:130287672-130287790(-)	85.7709	46.7823	44.9227	33.8691	17.9644	13.1861
ENST00000582110	miRNA	21:35677430-35677493(+)	52.7821	33.9988	28.71	23.24	17.804	18.0778
ENST00000384305	misc_RNA	9:34389941-34390049(-)	0.824721	0	10.9774	7.02605	17.804	11.6974
hsa-miR-197-3p	miRNA	1:110141562-110141583(+)	68.4518	82.957	43.065	47.9212	17.6436	23.6074
RNY3P1	misc_RNA	5:78466057-78466158(-)	0.824721	0.27199	23.4747	24.8614	17.6436	19.9919
ENST00000363760	misc_RNA	8:13017687-13017788(+)	0	0	8.10636	7.38636	17.6436	14.8876
chr16.tRNA27-LeuTAG	tRNA	16:22207031-22207113(-)	25.9787	16.3194	17.9015	21.7988	17.1624	20.2046
FR145575	piRNA	MT:2249-2275(+)	119.584	0.54398	6.24865	4.86419	17.1624	16.3763
ENST00000386747	snoRNA	22:39711218-39711312(-)	38.7619	34.2708	20.4348	27.2034	17.1624	14.2495
ENST00000410769	misc_RNA	16:30482908-30483024(+)	0	0	9.96407	9.54822	16.8416	13.6115
ENST00000516075	rRNA	9:97904731-97904823(-)	41.6484	36.4467	26.6834	21.0781	16.8416	13.3988
hsa-miR-20a-5p	miRNA	13:92003326-92003348(+)	35.463	38.6226	29.0478	32.7882	16.6812	19.1412
chr1.tRNA79-GlyTCC	tRNA	1:161417374-161417446(-)	29.2776	17.4074	22.968	21.2583	16.6812	14.8876
chr15.tRNA4-ArgTCG	tRNA	15:89878303-89878376(+)	34.6383	20.3993	13.6795	15.133	16.6812	14.2495
ENST00000410718	snRNA	1:236431080-236431258(+)	38.7619	6.25577	15.875	10.9895	16.5208	18.9285
hsa-miR-140-5p	miRNA	16:69967006-69967027(+)	34.6383	35.6307	39.8563	31.8874	16.5208	18.5031
ENST00000364460	snoRNA	6:29550026-29550109(+)	14.0202	13.0555	14.5239	19.0964	16.5208	16.1636
hsa-miR-143-3p	miRNA	5:148808541-148808561(+)	39.1742	41.6145	25.1635	18.7361	16.5208	13.8242
ENST00000362512	lincRNA	22:43011250-43011399(+)	16.4944	11.1516	19.7593	20.7178	16.3604	17.8651
ENST00000364991	rRNA	10:327955-328065(-)	295.25	18.2233	20.9414	23.7805	16.3604	17.227
ENST00000387069	lincRNA	1:28975112-28975245(+)	67.2147	7.34374	6.24865	7.56651	16.3604	15.1002
ENST00000602813	lincRNA	1:28975112-28975242(+)	66.39	7.34374	6.24865	7.56651	16.3604	15.1002
hsa-miR-10b-5p	miRNA	2:177015057-177015079(+)	57.7304	54.942	25.6701	41.4357	16.3604	14.8876
chr1.tRNA70-GlyTCC	tRNA	1:161439546-161439618(-)	27.6281	16.8634	21.9547	21.2583	16.3604	14.6749
chr1.tRNA117-GlyTCC	tRNA	1:145397863-145397935(-)	29.6899	17.1354	22.6303	21.4384	16.2	14.4622
chr1.tRNA73-GlyTCC	tRNA	1:161432165-161432237(-)	28.8652	16.8634	22.968	21.6186	16.2	13.1861
ENST00000386037	snoRNA	2:86362993-86363129(+)	5.77304	4.07985	9.28854	16.7544	16.0396	13.1861
hsa-miR-425-3p	miRNA	3:49057592-49057613(-)	45.772	51.4061	41.714	43.2372	15.8792	20.4172
ENST00000517055	rRNA	8:141950661-141950762(+)	45.772	39.9826	31.4121	26.8431	15.8792	16.589
ENST00000362415	misc_RNA	14:39456485-39456587(+)	1.23708	0.54398	10.3018	10.9895	15.7188	17.6524
ENST00000391146	misc_RNA	12:96011465-96011562(+)	0.41236	0.54398	8.10636	7.74667	15.7188	17.0144
chr10.tRNA2-SerTGA	tRNA	10:69524260-69524342(+)	6.59776	1.63194	7.59971	5.04434	15.7188	15.1002
hsa-miR-181a-2-3p	miRNA	9:127454797-127454818(+)	29.2776	24.7511	20.2659	21.6186	15.7188	13.6115
hsa-miR-361-3p	miRNA	X:85158646-85158668(-)	48.2461	40.5265	23.9813	27.2034	15.7188	12.1227
hsa-miR-19a-3p	miRNA	13:92003193-92003215(+)	42.8855	45.9663	32.0877	29.9057	15.5584	19.5665
ENST00000516672	snoRNA	14:95999692-95999966(-)	30.1023	33.1828	20.4348	15.4933	15.5584	16.3763
chr1.tRNA76-GlyTCC	tRNA	1:161424755-161424827(-)	28.0405	16.5914	22.4614	21.2583	15.5584	14.0368
ENST00000387456	Mt_tRNA	MT:12266-12336(+)	14.0202	16.8634	21.617	26.4828	15.398	13.8242
ENST00000363961	snoRNA	9:136216950-136217023(+)	26.8034	26.1111	16.8883	23.9606	15.398	11.6974
ENST00000391269	rRNA	20:30638391-30638508(+)	51.545	24.2071	21.2792	15.4933	15.398	7.86914
ENST00000408716	snoRNA	1:203698709-203698833(+)	29.6899	19.0393	14.8617	16.9346	15.2376	13.8242
ENST00000516508	misc_RNA	1:240504685-240504777(+)	0.41236	0.54398	7.93748	7.92682	15.0772	16.1636
ENST00000384225	snoRNA	16:58593700-58593835(-)	37.9371	62.2858	21.1103	28.4645	15.0772	12.1227
hsa-miR-17-5p	miRNA	13:92002872-92002894(+)	36.7001	45.9663	24.6568	30.8065	14.9168	16.3763
hsa-miR-629-5p	miRNA	15:70371766-70371786(-)	32.1641	46.2383	41.8829	32.0676	14.9168	15.7383
ENST00000365328	misc_RNA	6:52860418-52860748(+)	35.463	11.1516	10.133	12.6109	14.9168	12.5481
hsa-miR-221-5p	miRNA	X:45605649-45605670(-)	50.308	45.1504	32.0877	29.005	14.7564	20.2046
hsa-miR-15a-5p	miRNA	13:50623303-50623324(-)	42.0607	38.0786	35.1276	26.4828	14.7564	15.3129
chr13.tRNA2-PseudoCTC	tRNA	13:58458549-58458621(-)	0.824721	0.54398	10.3018	10.6291	14.5961	15.951
hsa-miR-454-3p	miRNA	17:57215148-57215170(-)	32.5765	42.7025	33.2699	24.6812	14.4357	19.3538
ENST00000362134	miRNA	17:57918627-57918698(+)	19.3809	32.6388	15.1994	20.3575	14.4357	17.227
ENST00000411222	lincRNA	16:66584360-66584470(+)	0.41236	0.54398	7.43083	6.48558	14.4357	16.3763
ENST00000363179	misc_RNA	4:144230619-144230719(+)	0	0	7.09307	6.84589	14.4357	13.1861
ENST00000362803	snoRNA	15:66795150-66795248(-)	9.48429	13.8715	9.6263	11.3498	14.4357	11.6974
ENST00000488123	miRNA	12:127650616-127650672(-)	719.981	6.52776	9.45742	10.9895	14.2753	15.951
ENST00000384337	snRNA	4:82255457-82255572(+)	54.8439	3.26388	10.3018	7.92682	14.2753	14.6749
chr6.tRNA171-MetCAT	tRNA	6:26313351-26313423(-)	48.6585	24.4791	30.0611	27.924	14.2753	12.7608
chr6.tRNA150-MetCAT	tRNA	6:27300763-27300835(-)	47.4214	24.2071	29.8922	27.924	14.2753	12.5481
chr6.tRNA142-MetCAT	tRNA	6:27560599-27560671(-)	47.0091	24.2071	29.7233	28.1042	14.2753	12.5481
ENST00000459475	snoRNA	14:20794609-20794685(-)	32.5765	26.383	18.9148	23.7805	14.1149	22.3314
ENST00000364853	misc_RNA	18:76304096-76304188(-)	0.824721	2.7199	4.22206	2.70233	14.1149	15.3129
chr17.tRNA20-MetCAT	tRNA	17:80452596-80452668(-)	47.4214	24.2071	29.7233	27.924	14.1149	12.7608
chr6.tRNA169-MetCAT	tRNA	6:26330528-26330600(-)	47.4214	23.9351	29.7233	27.924	14.1149	12.5481
chr6.tRNA129-MetCAT	tRNA	6:27870270-27870342(-)	47.0091	24.2071	29.7233	27.7439	14.1149	12.5481
ENST00000387405	Mt_tRNA	MT:5761-5826(-)	20.618	5.4398	8.27524	9.54822	14.1149	11.9101
ENST00000516950	misc_RNA	2:201727875-201727970(-)	0	0	4.55983	4.50388	14.1149	6.80574
ENST00000579995	snoRNA	9:21524306-21524381(-)	31.3394	34.2708	25.5013	23.6003	13.9545	15.7383
ENST00000515932	snRNA	5:112829532-112829657(+)	5.77304	1.35995	8.61301	8.28713	13.9545	14.4622
ENST00000391232	snoRNA	2:203141154-203141241(+)	29.2776	39.9826	21.1103	19.4567	13.9545	11.4847
chr5.tRNA24-LysCTT	tRNA	5:26198538-26198611(-)	12.3708	10.6076	18.0704	15.8536	13.7941	13.1861
hsa-miR-1307-5p	miRNA	10:105154098-105154118(-)	40.4113	44.3344	28.8789	26.3026	13.7941	11.4847
ENST00000365436	misc_RNA	14:93863485-93863580(-)	0.41236	0	5.06648	3.96341	13.7941	8.08182
ENST00000362805	antisense	11:93454963-93455032(+)	13.6079	10.3356	16.2127	14.0521	13.6337	17.8651
ENST00000391094	rRNA	10:95270305-95270437(-)	42.8855	20.1273	18.746	19.0964	13.6337	14.6749
hsa-miR-147b	miRNA	15:45725296-45725317(+)	21.4427	26.383	19.9281	17.1147	13.6337	10.2086
ENST00000516713	misc_RNA	14:90052006-90052105(+)	0	0	11.6529	10.8093	13.4733	13.1861
ENST00000363915	snoRNA	14:21865451-21865560(-)	0.41236	2.7199	14.6928	11.7101	13.4733	11.272
FR218589	piRNA	11:77445834-77445860(-)	4.1236	0	45.5983	45.3991	13.4733	8.50718
hsa-miR-190b	miRNA	1:154166189-154166209(-)	35.0506	22.0312	26.8523	29.1851	13.4733	8.50718
FR068012	piRNA	MT:249-278(-)	13.1955	8.70369	8.95077	9.72837	13.3129	17.4397
ENST00000364432	snoRNA	9:130210780-130210909(-)	52.7821	32.6388	14.0172	23.0598	13.3129	14.2495
ENST00000362344	misc_RNA	15:26063130-26063217(+)	0.41236	0.27199	3.03989	3.96341	13.3129	9.57058
ENST00000459124	snoRNA	2:203157772-203157859(+)	1.64944	2.17592	4.05318	6.30543	13.1525	13.3988
chr1.tRNA32-MetCAT	tRNA	1:153643725-153643797(+)	44.5349	21.7592	26.6834	25.2217	13.1525	12.1227
chr6.tRNA2-MetCAT	tRNA	6:26286753-26286825(+)	44.5349	22.0312	26.8523	25.4019	13.1525	11.9101
ENST00000516177	misc_RNA	3:41910490-41910587(-)	0	0	9.79519	9.72837	12.9921	13.1861
ENST00000364916	misc_RNA	4:154188061-154188162(-)	0	0	9.79519	10.0887	12.9921	12.5481
ENST00000364102	snRNA	1:210547498-210547611(-)	3.29888	0	6.24865	5.40465	12.9921	12.1227
ENST00000363299	snRNA	1:45196727-45196842(-)	4.94832	3.26388	5.74201	8.28713	12.9921	11.9101
ENST00000384763	misc_RNA	10:126503527-126503631(-)	1.23708	0.815971	13.5106	13.8719	12.9921	11.6974
ENST00000363166	rRNA	1:166975196-166975314(+)	37.1124	44.0624	23.9813	21.9789	12.9921	11.272
FR003740	piRNA	1:239225219-239225246(-)	81.235	0.815971	4.05318	2.70233	12.9921	11.0593
chr6.tRNA57-IleAAT	tRNA	6:27636361-27636435(+)	26.8034	25.5671	45.0916	52.7854	12.8317	20.2046
ENST00000362704	snoRNA	15:66793588-66793656(-)	26.3911	29.6469	18.2393	20.1774	12.8317	17.8651
ENST00000386062	snoRNA	4:152024979-152025043(+)	24.3293	22.3032	27.0212	27.0233	12.8317	17.227
hsa-miR-1275	miRNA	6:33967795-33967811(-)	11.1337	15.2315	17.0571	20.3575	12.8317	15.5256
ENST00000384095	misc_RNA	14:64088478-64088589(+)	0.41236	0.54398	5.74201	5.40465	12.8317	14.4622
chr6.tRNA61-MetCAT	tRNA	6:27745663-27745735(+)	44.1225	22.0312	27.359	25.4019	12.8317	11.9101
chr1.tRNA86-ArgTCT	tRNA	1:159111400-159111474(-)	0.41236	0	9.96407	13.6918	12.8317	8.93254
ENST00000364902	snoRNA	7:45144505-45144641(-)	42.4731	47.8703	15.5372	9.90853	12.6713	18.9285
ENST00000577887	snoRNA	2:29150849-29150926(+)	11.9584	5.71179	7.7686	8.64744	12.6713	10.2086
hsa-miR-6842-3p	miRNA	8:27290930-27290951(+)	15.6697	13.5995	9.28854	7.38636	12.6713	6.16771
hsa-miR-106a-5p	miRNA	X:133304274-133304296(-)	35.463	36.7187	20.6037	26.6629	12.5109	14.4622
ENST00000362507	snRNA	1:45187458-45187574(-)	9.48429	6.52776	4.22206	7.38636	12.5109	14.4622
ENST00000363925	snRNA	12:120730900-120731040(-)	35.0506	13.0555	25.1635	26.6629	12.5109	11.9101
ENST00000363110	misc_RNA	14:35402650-35402749(-)	0	0.27199	11.8218	10.449	12.3505	13.6115
ENST00000384090	misc_RNA	1:91727182-91727281(+)	0.41236	0	8.44413	7.74667	12.1901	13.3988
chr17.tRNA4-ArgTCT	tRNA	17:8024242-8024330(+)	30.1023	28.559	14.0172	15.4933	12.1901	12.5481
ENST00000517226	snRNA	11:122322182-122322307(+)	2.88652	1.90393	9.79519	8.10698	12.1901	12.5481
ENST00000516967	snRNA	11:122319918-122320039(+)	2.47416	1.90393	9.79519	8.10698	12.1901	12.3354
ENST00000459189	misc_RNA	X:41175741-41175842(+)	0	0	10.133	9.54822	12.1901	11.6974
ENST00000384756	processed_transcript	11:62620382-62620507(-)	28.8652	13.0555	9.79519	10.8093	12.1901	10.2086
ENST00000364469	misc_RNA	3:93686770-93686864(+)	0	0	1.85771	3.78326	12.1901	9.57058
hsa-miR-4443	miRNA	3:48238062-48238078(+)	1.23708	0.54398	10.8085	9.54822	12.0297	14.2495
ENST00000364358	misc_RNA	12:31659237-31659338(-)	0	0	18.746	17.1147	12.0297	13.1861
ENST00000458800	snoRNA	8:142457575-142457649(+)	31.7517	37.8066	13.3417	19.0964	12.0297	12.5481
chr5.tRNA17-PseudoAAG	tRNA	5:180591563-180591645(-)	1.23708	0.27199	6.92418	8.46729	12.0297	10.8467
ENST00000384007	misc_RNA	17:45634779-45634880(+)	0	0	7.59971	7.02605	11.8693	15.7383
ENST00000363156	snoRNA	9:38147425-38147558(+)	15.6697	17.6794	9.11966	12.9712	11.7089	11.4847
ENST00000362881	misc_RNA	X:70710916-70711017(-)	0	0	6.24865	4.86419	11.7089	9.99594
ENST00000384455	misc_RNA	7:129601829-129601916(-)	0	0	7.26195	6.84589	11.5485	12.7608
chr11.tRNA3-ArgTCT	tRNA	11:59318766-59318852(+)	28.4529	25.2951	11.6529	12.791	11.5485	11.272
ENST00000365668	snRNA	12:120729566-120729706(-)	33.8135	11.6956	23.1369	22.6995	11.5485	10.4213
chr9.tRNA6-AspGTC	tRNA	9:77517989-77518061(-)	9.07193	9.51966	10.8085	10.2688	11.5485	10.4213
hsa-miR-199b-3p	miRNA	9:131007024-131007045(-)	30.927	32.0948	25.1635	22.6995	11.3881	12.9735
hsa-miR-877-5p	miRNA	6:30552109-30552128(+)	26.8034	23.6631	19.7593	17.1147	11.3881	12.3354
ENST00000365574	snRNA	1:45285555-45285669(-)	2.0618	0	5.06648	8.10698	11.3881	12.1227
ENST00000384592	snRNA	4:136917084-136917247(-)	31.3394	8.97568	9.45742	10.6291	11.3881	11.6974
ENST00000365197	misc_RNA	12:57621757-57621880(+)	0	0	13.8484	13.1513	11.3881	11.6974
ENST00000383870	snoRNA	11:62432894-62433042(+)	14.845	8.4317	16.8883	16.9346	11.3881	10.8467
ENST00000364201	misc_RNA	15:64403657-64403768(-)	0.824721	0.815971	8.78189	9.00775	11.3881	9.57058
FR319486	piRNA	11:10531724-10531755(-)	7.42248	12.2396	14.355	14.5926	11.2277	13.8242
ENST00000515939	snRNA	9:33868538-33868663(+)	2.47416	1.35995	7.7686	7.38636	11.2277	11.272
ENST00000517146	snRNA	4:73830895-73831020(+)	2.47416	1.35995	7.93748	7.38636	11.2277	11.0593
ENST00000364596	misc_RNA	18:12760716-12760817(+)	0	0	7.43083	7.38636	11.2277	10.8467
chr9.tRNA4-ArgTCT	tRNA	9:131102354-131102445(-)	26.8034	23.9351	11.484	11.5299	11.2277	10.634
hsa-miR-652-3p	miRNA	X:109298617-109298637(+)	37.1124	22.0312	18.4082	25.582	11.2277	10.4213
chr17.tRNA19-ArgTCG	tRNA	17:73031207-73031280(+)	16.4944	14.1435	13.3417	12.6109	11.2277	10.4213
ENST00000363257	misc_RNA	17:41149933-41150024(-)	0.41236	0.27199	4.05318	5.2245	11.2277	7.86914
ENST00000365452	rRNA	3:50457212-50457330(+)	30.5147	36.9907	18.746	16.3941	11.0673	10.2086
chr16.tRNA1-ArgCCG	tRNA	16:3200674-3200747(+)	17.7315	11.9676	10.9774	12.6109	11.0673	10.2086
hsa-miR-320c	miRNA	18:21901680-21901699(+)	16.9068	20.3993	20.097	20.3575	10.9069	15.1002
chr2.tRNA18-PseudoCTC	tRNA	2:159738170-159738242(-)	4.94832	3.80786	6.24865	10.6291	10.9069	14.8876
ENST00000386910	snoRNA	19:10218327-10218411(+)	22.6798	15.7754	9.6263	16.9346	10.9069	14.2495
ENST00000384136	snRNA	18:21704134-21704249(-)	39.5866	13.3275	16.3816	17.475	10.9069	9.3579
ENST00000363484	snoRNA	20:37062508-37062641(-)	26.8034	15.7754	20.4348	12.9712	10.7465	17.8651
ENST00000384706	processed_transcript	11:62622093-62622167(-)	9.07193	8.15971	12.4973	18.7361	10.7465	12.5481
chr8.tRNA1-PseudoCTC	tRNA	8:11793379-11793451(+)	0.824721	0.27199	4.22206	2.88248	10.7465	12.5481
chr16.tRNA15-ThrCGT	tRNA	16:14379749-14379821(+)	54.8439	50.8622	33.101	33.689	10.7465	11.0593
chr6.tRNA151-ThrCGT	tRNA	6:27271567-27271639(-)	28.0405	19.8553	25.839	23.7805	10.7465	10.2086
ENST00000364774	misc_RNA	4:76587305-76587397(-)	0	0	3.03989	3.42295	10.7465	5.31699
ENST00000516989	snoRNA	16:21598948-21599185(+)	1.23708	2.99189	6.24865	5.58481	10.5861	14.2495
ENST00000410920	misc_RNA	5:180336838-180336927(+)	0	0	2.70212	2.16186	10.5861	9.57058
ENST00000606190	lincRNA	17:41464594-41464785(-)	64.3282	16.5914	21.7858	21.0781	10.5861	8.71986
ENST00000517300	antisense	8:144624280-144624570(+)	16.9068	8.4317	6.07977	9.00775	10.5861	8.08182
ENST00000408472	antisense	8:144624280-144624568(+)	16.9068	8.4317	6.07977	9.00775	10.5861	8.08182
ENST00000363439	misc_RNA	12:49526636-49526730(-)	0.824721	0	3.20877	4.86419	10.5861	5.52967
ENST00000516993	misc_RNA	1:26920431-26920532(-)	0	0	6.24865	6.30543	10.4258	9.99594
ENST00000384432	misc_RNA	2:148229701-148229811(-)	0.824721	0.54398	8.27524	9.00775	10.4258	9.57058
ENST00000363618	misc_RNA	2:76672205-76672536(-)	13.6079	1.08796	3.54653	6.30543	10.4258	8.08182
ENST00000363640	misc_RNA	17:41084865-41084959(-)	0	0	3.8843	4.14357	10.4258	6.59307
chr20.tRNA6-LeuAAG	tRNA	20:48952341-48952423(-)	5.36068	2.7199	5.23536	7.02605	10.2654	12.3354
hsa-miR-378a-5p	miRNA	5:149112392-149112413(+)	28.8652	26.927	14.355	16.214	10.2654	11.272
chr6.tRNA73-ArgCCG	tRNA	6:28849164-28849237(+)	17.3191	12.7835	11.3151	13.3315	10.2654	9.99594
chr6.tRNA114-ArgCCG	tRNA	6:28710728-28710801(-)	17.7315	11.9676	10.6396	12.4307	10.2654	9.99594
ENST00000384287	snoRNA	15:25302007-25302101(+)	29.6899	35.6307	19.5904	19.0964	10.2654	9.78326
ENST00000384000	snoRNA	15:25318254-25318348(+)	29.6899	35.6307	19.5904	19.0964	10.2654	9.78326
chr12.tRNA11-PheGAA	tRNA	12:125412388-125412461(-)	15.2573	12.2396	10.3018	11.1696	10.2654	9.14522
hsa-miR-374b-5p	miRNA	X:73438422-73438443(-)	15.6697	37.8066	11.484	24.1408	10.2654	7.86914
chr19.tRNA5-LysCTT	tRNA	19:36066749-36066822(+)	16.9068	15.2315	8.44413	11.3498	10.105	13.8242
ENST00000390872	misc_RNA	1:52331305-52331381(+)	0	0	20.4348	17.475	10.105	10.634
ENST00000459503	rRNA	2:129202655-129202772(-)	28.4529	35.6307	20.2659	18.556	10.105	9.78326
ENST00000364659	misc_RNA	14:68084019-68084132(-)	0.41236	0.815971	8.44413	9.18791	10.105	9.3579
ENST00000363368	rRNA	3:56219132-56219250(+)	25.9787	32.3668	16.0438	15.8536	10.105	8.93254
ENST00000410818	snRNA	16:19509932-19510069(+)	16.4944	11.1516	21.4481	21.0781	10.105	8.50718
ENST00000384766	misc_RNA	4:186631027-186631121(-)	0.824721	0.815971	8.10636	7.56651	10.105	8.50718
ENST00000516506	rRNA	Y:19669744-19669856(+)	28.0405	31.8229	16.3816	16.0338	10.105	8.2945
ENST00000363673	lincRNA	16:81995531-81995848(+)	10.7214	1.35995	4.05318	6.66574	10.105	7.86914
chr16.tRNA31-PseudoTGG	tRNA	16:3220960-3221031(-)	4.53596	3.26388	5.91089	5.40465	10.105	7.65646
ENST00000384633	misc_RNA	X:107144375-107144476(-)	0	0	4.39095	3.24279	9.94456	13.1861
hsa-miR-501-3p	miRNA	X:49774380-49774401(+)	23.5045	26.383	16.2127	16.214	9.94456	11.6974
ENST00000384749	misc_RNA	4:89251328-89251430(-)	0	0	6.07977	7.38636	9.94456	9.78326
ENST00000384404	snoRNA	15:25312935-25313029(+)	29.6899	35.3587	19.4215	19.0964	9.94456	9.3579
ENST00000384462	snoRNA	15:25307480-25307574(+)	29.6899	35.3587	19.4215	19.0964	9.94456	9.3579
hsa-miR-7706	miRNA	15:85923870-85923893(+)	21.0304	19.8553	14.355	12.791	9.94456	9.3579
ENST00000387460	Mt_tRNA	MT:15888-15953(+)	2.88652	1.63194	4.22206	5.40465	9.94456	9.14522
hsa-miR-23b-3p	miRNA	9:97847547-97847567(+)	27.2158	31.5509	15.875	17.8353	9.94456	8.50718
ENST00000364569	snRNA	12:25557222-25557362(-)	16.4944	10.6076	21.4481	20.898	9.94456	8.50718
ENST00000384711	snoRNA	15:25310173-25310268(+)	35.8753	33.1828	22.2925	26.4828	9.94456	8.2945
hsa-miR-3609	miRNA	7:98479323-98479346(+)	4.53596	3.53587	3.8843	4.68403	9.94456	5.52967
ENST00000411206	rRNA	18:9923917-9924018(+)	95.6676	11.9676	19.5904	16.3941	9.78417	21.0553
ENST00000516999	snoRNA	1:155895749-155895877(-)	20.618	18.7673	8.27524	8.28713	9.78417	9.78326
ENST00000384365	snoRNA	15:25315579-25315673(+)	36.2877	32.6388	22.4614	26.3026	9.78417	8.50718
ENST00000364294	snRNA	16:68569418-68569561(+)	16.4944	10.6076	21.2792	21.0781	9.78417	8.50718
hsa-miR-330-3p	miRNA	19:46142267-46142289(-)	14.845	7.88772	14.6928	7.92682	9.78417	4.04091
ENST00000516843	misc_RNA	11:43352811-43352906(+)	0	0	2.70212	1.98171	9.78417	4.04091
hsa-miR-151b	miRNA	14:100575775-100575792(-)	29.2776	35.6307	15.3683	19.2766	9.62377	10.2086
chr2.tRNA22-PseudoTTG	tRNA	2:131029910-131029982(-)	3.29888	1.63194	3.8843	4.32372	9.62377	9.99594
ENST00000516247	snRNA	1:236026688-236026737(-)	1.64944	0	3.37765	3.96341	9.62377	9.3579
ENST00000365317	rRNA	12:28658327-28658461(+)	119.584	10.3356	15.0305	14.0521	9.46337	11.272
chr6.tRNA52-ArgTCT	tRNA	6:27529962-27530049(+)	27.2158	22.8472	10.8085	10.6291	9.46337	9.78326
ENST00000363376	rRNA	8:32114012-32114139(+)	60.617	10.6076	12.8351	11.3498	9.46337	9.57058
ENST00000365642	misc_RNA	5:109035201-109035535(-)	7.01012	1.08796	3.20877	5.76496	9.46337	7.2311
ENST00000362487	misc_RNA	18:21036335-21036431(+)	0	0	3.20877	3.24279	9.46337	5.10431
ENST00000410597	misc_RNA	11:118841208-118841305(+)	0	0	2.871	3.42295	9.46337	4.25359
ENST00000363973	misc_RNA	3:136307051-136307153(+)	0	0	3.37765	3.42295	9.46337	3.82823
ENST00000363807	snoRNA	15:91298473-91298542(-)	3.29888	5.16781	13.6795	12.6109	9.30298	12.5481
FR172647	piRNA	17:40761337-40761363(-)	9.48429	13.0555	16.8883	15.8536	9.30298	10.634
ENST00000390947	snoRNA	5:68169781-68169914(+)	2.47416	2.44791	3.37765	2.70233	9.30298	10.2086
ENST00000365512	misc_RNA	2:85594708-85594809(+)	0	0	15.1994	13.3315	9.30298	9.14522
ENST00000516362	misc_RNA	15:45339301-45339413(-)	0.824721	0.54398	8.10636	8.28713	9.30298	8.50718
ENST00000364930	misc_RNA	3:125235823-125235930(+)	0.41236	0.27199	5.06648	5.04434	9.14258	9.99594
ENST00000364015	snRNA	12:19877369-19877533(+)	51.9574	9.79165	5.91089	11.5299	9.14258	9.3579
ENST00000363804	misc_RNA	1:173760686-173761025(+)	9.48429	8.4317	5.23536	7.74667	9.14258	6.16771
ENST00000363792	misc_RNA	X:102411048-102411139(-)	0	0	3.03989	3.24279	9.14258	4.04091
ENST00000363301	misc_RNA	1:44619057-44619152(-)	0	0	3.03989	3.24279	9.14258	4.04091
ENST00000410577	misc_RNA	2:171639677-171639781(+)	0.41236	0.27199	4.72871	4.86419	8.98219	10.2086
ENST00000362607	snoRNA	13:45911615-45911744(-)	17.7315	12.2396	15.0305	10.6291	8.98219	8.93254
ENST00000384251	misc_RNA	4:159985449-159985550(-)	0.824721	0.54398	7.26195	6.84589	8.98219	7.65646
ENST00000364052	misc_RNA	9:74517371-74517466(-)	0	0	1.35106	1.26109	8.98219	7.44378
ENST00000363251	misc_RNA	2:176041227-176041318(-)	0	0	2.70212	2.70233	8.98219	4.25359
ENST00000410669	misc_RNA	12:120942374-120942462(-)	0	0	2.871	2.52217	8.98219	3.82823
chr8.tRNA3-GluCTC	tRNA	8:59504797-59504868(+)	1.64944	1.08796	3.8843	6.12527	8.82179	12.5481
ENST00000516633	misc_RNA	3:20234274-20234366(-)	0	0.27199	2.53324	3.24279	8.82179	4.25359
ENST00000362212	miRNA	14:100575992-100576090(+)	60.617	75.6133	29.2167	23.9606	8.66139	16.3763
chr7.tRNA24-PseudoGTA	tRNA	7:149053744-149053820(-)	6.59776	6.52776	7.09307	11.8902	8.66139	14.0368
hsa-miR-1260b	miRNA	11:96074611-96074629(+)	49.8956	64.7337	19.2526	25.9423	8.66139	12.7608
ENST00000391023	misc_RNA	10:102158109-102158203(-)	0.824721	0	4.39095	5.40465	8.66139	11.272
ENST00000362768	rRNA	10:70221164-70221282(+)	25.9787	28.287	18.5771	11.5299	8.66139	10.634
ENST00000362874	snoRNA	9:136217311-136217383(+)	38.3495	41.3425	23.6436	16.3941	8.66139	8.50718
ENST00000363788	misc_RNA	4:99094935-99095030(+)	0	0.27199	1.85771	2.16186	8.66139	4.67895
ENST00000364968	processed_transcript	17:74557716-74557787(+)	19.3809	25.2951	14.1861	14.5926	8.501	10.4213
RNY4P19	misc_RNA	2:230922945-230923040(-)	0.41236	0	6.24865	4.32372	8.501	9.57058
FR148093	piRNA	5:139140559-139140584(+)	0.824721	1.90393	4.39095	7.74667	8.501	9.3579
FR023255	piRNA	MT:1415-1441(+)	135.667	0.54398	0.506648	1.44124	8.501	8.71986
hsa-miR-769-3p	miRNA	19:46522258-46522280(+)	20.618	22.8472	16.8883	18.9163	8.501	7.2311
ENST00000362503	rRNA	18:29756013-29756131(-)	20.618	26.1111	14.5239	14.0521	8.501	7.01842
FR266905	piRNA	MT:2974-3001(+)	87.4204	0.27199	1.85771	0.900775	8.501	4.25359
ENST00000517086	misc_RNA	10:95806795-95806882(-)	0	0	2.70212	2.88248	8.501	3.82823
chr6.tRNA81-LeuTAA	tRNA	6:69914377-69914460(+)	1.64944	0.54398	9.11966	10.449	8.3406	8.71986
hsa-miR-148b-5p	miRNA	12:54731024-54731045(+)	21.0304	21.2152	12.4973	14.5926	8.1802	8.93254
ENST00000362797	misc_RNA	8:101197366-101197467(+)	0	0	16.0438	14.7727	8.1802	8.93254
ENST00000384416	snoRNA	11:93466632-93466763(-)	14.4326	10.3356	10.3018	8.46729	8.1802	8.50718
ENST00000384476	snRNA	1:148604908-148605072(-)	30.1023	8.97568	9.28854	11.7101	8.1802	7.86914
ENST00000517013	misc_RNA	1:236223977-236224072(+)	0.41236	0	4.72871	4.86419	8.1802	7.2311
ENST00000364740	rRNA	2:11657523-11657629(+)	10.7214	6.52776	6.58642	4.68403	8.1802	2.1268
ENST00000517285	snoRNA	13:23377284-23377363(+)	35.8753	39.4386	22.7991	15.3132	8.01981	8.08182
chr6.tRNA97-MetCAT	tRNA	6:28921041-28921114(-)	4.94832	5.16781	7.59971	6.84589	8.01981	7.65646
ENST00000516415	snRNA	9:33174168-33174293(+)	0.41236	0.54398	3.8843	3.6031	8.01981	7.65646
ENST00000363841	rRNA	13:51387124-51387242(-)	23.5045	8.97568	16.8883	9.72837	8.01981	6.80574
ENST00000364488	misc_RNA	14:50535286-50535591(+)	2.0618	0.54398	2.02659	4.32372	8.01981	5.74235
ENST00000365552	rRNA	13:58565484-58565598(+)	44.5349	9.51966	14.1861	14.0521	7.85941	13.6115
ENST00000364298	rRNA	12:102173592-102173707(+)	30.5147	7.07175	13.8484	13.1513	7.85941	9.57058
chr6.tRNA75-MetCAT	tRNA	6:28912351-28912424(+)	6.1854	4.07985	7.59971	6.84589	7.85941	7.65646
ENST00000364938	sense_intronic	1:28833878-28834083(+)	37.9371	20.9432	15.0305	15.3132	7.85941	6.80574
chr6.tRNA155-LeuTAA	tRNA	6:27198333-27198416(-)	1.64944	0.27199	9.11966	11.8902	7.85941	6.80574
ENST00000363181	snoRNA	5:139906937-139907013(-)	3.29888	7.07175	6.41754	6.12527	7.69902	10.634
ENST00000384335	snoRNA	15:25296624-25296718(+)	30.927	29.103	17.5638	17.475	7.69902	9.78326
ENST00000410451	rRNA	6:10753024-10753159(-)	20.2057	21.7592	13.1728	12.4307	7.69902	8.93254
ENST00000579427	miRNA	7:5567734-5567817(-)	7.83484	0.54398	10.133	10.2688	7.69902	6.59307
ENST00000363638	misc_RNA	1:64532312-64532413(-)	0	0	4.55983	3.24279	7.69902	6.38039
chr6.tRNA147-SerAGA	tRNA	6:27509553-27509635(-)	44.9473	4.89582	15.1994	14.7727	7.53862	9.3579
chr6.tRNA148-SerTGA	tRNA	6:27473606-27473688(-)	42.0607	4.35184	13.8484	14.4124	7.53862	9.14522
ENST00000383850	misc_RNA	6:31464466-31464567(-)	0	0	11.1462	10.2688	7.53862	8.08182
ENST00000363217	snoRNA	1:28835071-28835274(+)	35.8753	16.5914	13.1728	11.7101	7.53862	5.95503
ENST00000362936	rRNA	21:38224211-38224328(+)	14.4326	12.2396	9.96407	8.46729	7.53862	5.95503
chr1.tRNA66-LeuCAA	tRNA	1:161581735-161581819(-)	1.64944	1.35995	5.74201	8.8276	7.53862	5.95503
ENST00000362484	rRNA	8:91523356-91523468(+)	13.1955	13.0555	10.3018	9.18791	7.53862	4.89163
ENST00000364622	rRNA	1:229685652-229685769(+)	14.0202	8.97568	8.10636	10.0887	7.53862	4.67895
chr6.tRNA51-SerTGA	tRNA	6:27513467-27513549(+)	41.6484	4.35184	14.1861	13.6918	7.37822	9.57058
ENST00000365350	misc_RNA	8:74892019-74892112(-)	0	0	1.35106	1.6214	7.37822	6.80574
ENST00000362927	misc_RNA	22:28699742-28699838(+)	0	0	4.55983	3.06264	7.37822	6.59307
ENST00000362617	misc_RNA	5:41963970-41964071(-)	0	0	4.22206	3.24279	7.37822	6.38039
ENST00000410495	rRNA	11:22709897-22709981(+)	34.2259	5.98378	10.3018	10.6291	7.21783	9.3579
chr6.tRNA46-SerAGA	tRNA	6:27463592-27463674(+)	42.8855	4.89582	14.8617	13.5116	7.21783	9.14522
chr6.tRNA47-SerAGA	tRNA	6:27470817-27470899(+)	41.6484	4.89582	14.6928	13.8719	7.21783	8.93254
ENST00000383975	snRNA	6:13214288-13214451(+)	49.4832	5.98378	6.41754	8.46729	7.21783	7.65646
hsa-miR-454-5p	miRNA	17:57215189-57215210(-)	11.9584	17.1354	7.93748	9.36806	7.21783	7.44378
ENST00000364808	misc_RNA	12:49321722-49321816(-)	0.824721	0.27199	6.41754	7.02605	7.21783	7.01842
ENST00000364535	misc_RNA	1:23696747-23696839(+)	0	0.27199	1.68883	3.24279	7.21783	7.01842
chr15.tRNA10-SerGCT	tRNA	15:40886022-40886104(-)	11.5461	5.16781	5.06648	7.74667	7.21783	6.59307
chr6.tRNA123-SerGCT	tRNA	6:28565116-28565198(-)	11.5461	4.89582	5.40424	7.56651	7.21783	6.38039
hsa-miR-3174	miRNA	15:90549996-90550018(+)	21.8551	15.5034	11.1462	12.6109	7.21783	5.52967
ENST00000467146	misc_RNA	11:118865044-118865343(+)	0	0	2.02659	0.72062	7.21783	4.67895
hsa-miR-598-3p	miRNA	8:10892731-10892752(-)	14.4326	14.4155	15.0305	15.133	7.05743	12.9735
ENST00000408535	lincRNA	17:62223699-62223831(+)	14.0202	2.17592	7.7686	9.00775	7.05743	11.9101
chr6.tRNA50-SerAGA	tRNA	6:27499986-27500068(+)	41.6484	4.62383	14.1861	12.4307	7.05743	9.14522
chr6.tRNA5-SerAGA	tRNA	6:26327816-26327898(+)	43.7102	4.89582	15.1994	13.5116	7.05743	8.93254
chr6.tRNA44-SerAGA	tRNA	6:27446590-27446672(+)	42.8855	4.89582	15.0305	13.1513	7.05743	8.93254
ENST00000362462	misc_RNA	6:31369929-31370027(-)	0	0	10.9774	10.0887	7.05743	8.2945
RNY1P1	misc_RNA	13:27976613-27976724(-)	0	0.27199	3.03989	4.86419	7.05743	7.01842
ENST00000516632	snoRNA	X:114779969-114780049(+)	18.5562	21.4872	13.6795	15.6735	7.05743	6.80574
hsa-miR-1	miRNA	20:61151558-61151579(+)	19.7933	19.5833	21.617	9.90853	7.05743	6.38039
hsa-miR-7977	miRNA	3:176232891-176232908(+)	29.2776	23.1192	9.45742	11.8902	7.05743	6.38039
chr17.tRNA7-SerGCT	tRNA	17:8090183-8090265(+)	10.7214	5.16781	5.23536	7.56651	7.05743	6.16771
ENST00000364915	snoRNA	6:31504151-31504226(-)	16.4944	20.3993	6.07977	16.0338	6.89704	11.4847
hsa-miR-328-3p	miRNA	16:67236230-67236251(-)	23.0922	17.9514	7.59971	13.8719	6.89704	10.4213
chr17.tRNA35-SerAGA	tRNA	17:8129927-8130009(-)	43.2978	4.35184	14.0172	12.791	6.89704	9.14522
chr8.tRNA11-SerAGA	tRNA	8:96281884-96281966(-)	42.4731	4.07985	13.6795	12.0704	6.89704	8.50718
chr6.tRNA172-SerTGA	tRNA	6:26312823-26312905(-)	42.8855	4.35184	13.6795	12.4307	6.89704	8.2945
ENST00000516307	snRNA	1:67733284-67733409(-)	0.41236	0	3.20877	2.52217	6.89704	6.16771
hsa-miR-185-3p	miRNA	22:20020711-20020732(+)	21.8551	34.8147	10.9774	19.9972	6.73664	9.14522
ENST00000384281	snoRNA	11:2985001-2985123(-)	18.5562	10.6076	12.1595	9.18791	6.73664	8.93254
chr6.tRNA145-SerAGA	tRNA	6:27521191-27521273(-)	41.6484	4.07985	14.0172	13.3315	6.73664	8.71986
hsa-miR-378g	miRNA	1:95211436-95211455(-)	17.7315	22.0312	19.4215	13.5116	6.73664	8.50718
ENST00000516370	rRNA	8:13393538-13393644(+)	20.618	6.52776	12.6662	8.64744	6.73664	8.50718
ENST00000364338	misc_RNA	12:113616228-113616324(-)	0	0	2.02659	1.44124	6.73664	8.08182
ENST00000411386	rRNA	2:165752187-165752287(-)	28.0405	22.3032	12.1595	13.5116	6.73664	7.65646
chr6.tRNA168-TrpCCA	tRNA	6:26331671-26331743(-)	16.4944	11.6956	9.45742	9.72837	6.73664	7.65646
ENST00000516858	rRNA	Y:20509921-20510033(-)	17.3191	22.8472	11.3151	10.8093	6.73664	6.38039
ENST00000364758	snRNA	6:150647759-150647899(-)	12.7832	6.79976	14.8617	15.4933	6.73664	6.38039
ENST00000362694	rRNA	X:41152051-41152169(+)	206.18	8.4317	11.484	10.9895	6.57624	8.50718
chr14.tRNA10-IleAAT	tRNA	14:102783428-102783502(+)	25.154	23.9351	19.7593	21.6186	6.57624	8.2945
chr6.tRNA11-IleAAT	tRNA	6:26554349-26554423(+)	25.154	23.1192	19.0837	20.898	6.57624	8.2945
hsa-miR-193a-5p	miRNA	17:29887035-29887056(+)	16.9068	13.5995	11.484	9.90853	6.57624	8.2945
ENST00000459126	snoRNA	8:41284174-41284246(+)	5.36068	3.26388	2.19547	2.16186	6.57624	7.2311
RNY3P5	misc_RNA	13:61363694-61363795(+)	0	0	5.57312	6.12527	6.57624	6.80574
ENST00000364314	snRNA	14:104033742-104033882(+)	12.3708	6.25577	14.355	14.5926	6.57624	5.10431
ENST00000391250	sense_intronic	17:2232413-2232507(-)	6.1854	2.17592	7.26195	2.88248	6.57624	3.19019
ENST00000608459	sense_intronic	17:2232419-2232504(-)	6.1854	2.17592	7.26195	2.88248	6.57624	3.19019
ENST00000516775	miRNA	12:32068570-32068641(-)	14.845	8.70369	18.4082	18.556	6.41585	11.4847
chr17.tRNA9-IleAAT	tRNA	17:8090910-8090984(+)	24.7416	23.3912	19.7593	20.7178	6.41585	8.50718
chr6.tRNA28-IleAAT	tRNA	6:26780831-26780905(+)	25.9787	23.3912	19.5904	20.7178	6.41585	8.2945
chr6.tRNA165-IleAAT	tRNA	6:26721220-26721294(-)	25.154	23.1192	18.4082	18.7361	6.41585	7.44378
ENST00000578231	misc_RNA	14:50320336-50320632(-)	103.915	4.35184	5.06648	6.48558	6.41585	7.44378
ENST00000411288	misc_RNA	8:71693149-71693243(-)	0	0	3.37765	1.44124	6.41585	6.38039
ENST00000581458	misc_RNA	9:9442060-9442347(+)	71.7507	3.53587	3.8843	5.40465	6.41585	5.52967
hsa-miR-324-5p	miRNA	17:7126661-7126683(-)	16.082	13.5995	8.44413	12.4307	6.41585	5.52967
chr6.tRNA62-SerGCT	tRNA	6:28180814-28180896(+)	9.48429	4.89582	4.72871	6.30543	6.41585	5.52967
ENST00000384358	misc_RNA	2:9755396-9755502(+)	0.41236	0	3.71542	5.2245	6.25545	6.80574
chr14.tRNA20-ThrTGT	tRNA	14:21099318-21099391(-)	16.4944	10.8796	7.7686	6.30543	6.25545	6.38039
ENST00000363107	snoRNA	18:19397585-19397789(+)	21.4427	15.7754	12.1595	11.3498	6.25545	5.52967
hsa-miR-378f	miRNA	1:24255611-24255630(+)	9.89665	13.3275	10.8085	9.18791	6.25545	5.10431
hsa-miR-374a-5p	miRNA	X:73507160-73507181(-)	13.6079	11.6956	4.89759	9.90853	6.25545	4.25359
ENST00000364729	snoRNA	20:37055952-37056085(-)	6.59776	13.3275	6.07977	5.2245	6.25545	3.40287
FR193908	piRNA	MT:7639-7670(-)	2.88652	1.90393	3.37765	2.88248	6.09505	11.6974
hsa-miR-1260a	miRNA	14:77732574-77732591(+)	35.0506	48.4143	18.2393	24.1408	6.09505	10.8467
hsa-miR-200c-3p	miRNA	12:7072905-7072927(+)	8.65957	10.6076	10.8085	9.18791	6.09505	8.71986
RNY3P16	misc_RNA	X:118590521-118590621(+)	0	0	6.24865	6.12527	6.09505	8.50718
chr6.tRNA154-IleAAT	tRNA	6:27205349-27205423(-)	25.154	23.1192	19.0837	19.0964	6.09505	7.65646
chr6.tRNA158-IleAAT	tRNA	6:27144993-27145067(-)	26.3911	23.1192	18.9148	19.0964	6.09505	7.44378
ENST00000459041	misc_RNA	17:27161740-27161840(+)	0	0	4.39095	3.42295	6.09505	7.44378
ENST00000363005	misc_RNA	11:93452769-93452881(+)	0	0	3.54653	3.42295	6.09505	6.16771
ENST00000363660	snoRNA	19:50000977-50001063(+)	22.6798	14.6875	7.93748	10.9895	6.09505	5.95503
FR224235	piRNA	18:60109806-60109834(+)	2.47416	0	11.8218	13.8719	6.09505	5.10431
ENST00000516080	snRNA	2:48567826-48567965(-)	8.65957	5.71179	13.5106	13.5116	6.09505	4.89163
hsa-miR-147a	miRNA	9:123007263-123007282(-)	13.1955	9.51966	8.44413	8.8276	6.09505	3.40287
ENST00000362911	misc_RNA	2:233693363-233693461(+)	0	0	1.18218	1.6214	6.09505	2.1268
hsa-miR-363-3p	miRNA	X:133303412-133303433(-)	14.4326	22.5752	11.484	14.5926	5.93466	8.71986
hsa-miR-130b-5p	miRNA	22:22007605-22007625(+)	12.3708	11.9676	10.9774	12.0704	5.93466	7.01842
ENST00000362566	snoRNA	14:21860309-21860412(-)	0.824721	0	6.24865	4.14357	5.93466	6.38039
ENST00000384781	misc_RNA	3:38546971-38547072(-)	0	0	3.37765	3.6031	5.93466	5.95503
hsa-miR-338-3p	miRNA	17:79099687-79099708(-)	12.7832	29.3749	12.3284	9.00775	5.93466	5.31699
hsa-miR-548k	miRNA	11:70130092-70130113(+)	8.24721	4.07985	3.20877	6.12527	5.93466	5.31699
chr6.tRNA162-MetCAT	tRNA	6:26758549-26758622(-)	4.1236	4.07985	4.72871	5.04434	5.93466	5.31699
ENST00000364849	processed_transcript	8:67834702-67834790(-)	13.1955	6.25577	15.7061	7.92682	5.77426	8.50718
ENST00000522478	sense_overlapping	8:67834709-67834786(-)	13.1955	6.25577	15.7061	7.74667	5.77426	8.50718
chr2.tRNA2-TyrGTA	tRNA	2:27273649-27273738(+)	21.8551	18.2233	4.55983	8.46729	5.77426	8.2945
chr18.tRNA3-PseudoTCC	tRNA	18:55346176-55346248(+)	6.1854	6.25577	8.61301	8.46729	5.77426	7.01842
ENST00000364226	rRNA	14:76070516-76070621(+)	188.861	6.52776	8.78189	7.92682	5.77426	6.80574
ENST00000384673	misc_RNA	5:108227138-108227247(+)	0	0	3.71542	3.42295	5.77426	6.16771
hsa-miR-16-2-3p	miRNA	3:160122585-160122606(+)	6.1854	8.15971	6.07977	6.48558	5.77426	5.31699
chr6.tRNA164-MetCAT	tRNA	6:26735573-26735646(-)	4.1236	4.07985	4.72871	4.86419	5.77426	5.31699
chr16.tRNA20-MetCAT	tRNA	16:71460395-71460468(+)	4.1236	4.07985	4.89759	4.50388	5.77426	5.31699
chr6.tRNA27-MetCAT	tRNA	6:26766443-26766516(+)	3.71124	4.07985	4.72871	4.68403	5.77426	5.31699
hsa-miR-92a-1-5p	miRNA	13:92003578-92003600(+)	51.9574	53.3101	13.5106	11.7101	5.77426	5.10431
hsa-miR-3065-5p	miRNA	17:79099686-79099708(+)	8.24721	5.4398	13.3417	13.6918	5.77426	5.10431
hsa-miR-29b-3p	miRNA	7:130562226-130562248(-)	13.6079	15.7754	8.78189	10.8093	5.77426	4.89163
ENST00000390185	miRNA	15:45725248-45725327(+)	16.082	13.3275	12.6662	9.72837	5.77426	4.67895
ENST00000384211	snRNA	7:156664772-156664912(+)	6.1854	4.89582	12.8351	12.6109	5.77426	4.46627
ENST00000365589	misc_RNA	14:103161725-103161832(+)	0.824721	0.54398	3.37765	2.88248	5.61387	9.57058
hsa-miR-1304-3p	miRNA	11:93466857-93466878(-)	17.7315	25.5671	5.57312	13.3315	5.61387	8.08182
ENST00000362554	misc_RNA	X:135653864-135653974(-)	0	0	2.871	3.96341	5.61387	8.08182
chr18.tRNA2-PseudoTCC	tRNA	18:55345853-55345925(+)	7.01012	5.98378	6.7553	8.28713	5.61387	5.74235
chr17.tRNA41-SerCGA	tRNA	17:8042198-8042280(-)	4.53596	2.99189	5.23536	4.86419	5.61387	5.31699
ENST00000365532	misc_RNA	14:31713967-31714067(+)	0	0	4.22206	2.88248	5.45347	7.2311
ENST00000411395	snRNA	8:81497820-81498008(-)	14.0202	1.08796	1.0133	1.44124	5.45347	6.80574
ENST00000384078	misc_RNA	17:46556459-46556560(+)	0	0	4.05318	3.06264	5.45347	6.59307
chr14.tRNA21-ThrTGT	tRNA	14:21081948-21082021(-)	23.9169	7.34374	6.58642	4.14357	5.45347	6.16771
chr7.tRNA21-CysGCA	tRNA	7:149112228-149112300(-)	2.88652	4.35184	11.6529	12.6109	5.45347	5.95503
chr6.tRNA35-SerCGA	tRNA	6:27177627-27177709(+)	4.53596	3.26388	4.72871	3.96341	5.45347	5.52967
chr6.tRNA4-ArgTCG	tRNA	6:26323045-26323118(+)	8.65957	11.4236	7.26195	7.56651	5.45347	4.46627
ENST00000584254	miRNA	17:79478052-79478135(-)	8.24721	0	6.41754	7.56651	5.45347	4.46627
ENST00000365193	rRNA	1:230955996-230956104(+)	16.4944	12.7835	9.96407	8.64744	5.45347	4.25359
ENST00000365529	misc_RNA	8:98784541-98784653(+)	0	0	4.22206	2.88248	5.45347	4.04091
hsa-miR-30b-3p	miRNA	8:135812775-135812796(-)	16.4944	17.4074	5.40424	13.3315	5.45347	2.55215
ENST00000363355	rRNA	14:20883146-20883257(+)	29.6899	11.6956	8.95077	10.8093	5.29307	15.7383
ENST00000363794	misc_RNA	2:136567739-136567849(-)	0	0.54398	3.20877	3.6031	5.29307	7.65646
chr6.tRNA59-IleAAT	tRNA	6:27655966-27656040(+)	23.9169	23.6631	17.5638	17.8353	5.29307	6.80574
ENST00000459025	rRNA	1:147665993-147666115(+)	25.154	18.4953	9.45742	10.8093	5.29307	6.16771
ENST00000458901	rRNA	GL000192.1:415332-415454(+)	24.3293	18.2233	9.11966	10.9895	5.29307	6.16771
ENST00000459463	rRNA	1:146124161-146124283(+)	24.3293	18.4953	8.95077	10.6291	5.29307	6.16771
ENST00000481141	misc_RNA	2:232510711-232510984(-)	8.24721	7.07175	6.07977	3.6031	5.29307	5.95503
ENST00000364684	misc_RNA	3:101177374-101177470(+)	0	0	9.6263	7.92682	5.29307	5.95503
RNY1P12	misc_RNA	3:101380904-101381008(-)	0.824721	0.54398	3.71542	3.6031	5.29307	5.74235
ENST00000384178	misc_RNA	1:180488152-180488255(-)	0	0	5.57312	5.2245	5.29307	5.52967
ENST00000516978	snoRNA	3:52722898-52722977(+)	19.3809	10.3356	8.27524	7.38636	5.29307	4.89163
ENST00000362392	snoRNA	5:85916323-85916385(+)	11.1337	13.8715	2.871	7.74667	5.29307	4.67895
chr6.tRNA3-ArgTCG	tRNA	6:26299904-26299977(+)	9.48429	11.6956	7.09307	7.74667	5.29307	4.46627
chr6.tRNA105-AlaAGC	tRNA	6:28779848-28779920(-)	6.59776	5.16781	5.57312	9.00775	5.29307	3.40287
ENST00000515994	misc_RNA	10:17445507-17445619(+)	0	0	2.871	2.52217	5.29307	3.19019
ENST00000410561	misc_RNA	12:2969115-2969199(+)	0.824721	0.54398	3.54653	5.2245	5.13268	8.50718
ENST00000463508	miRNA	9:79186731-79186787(+)	292.363	1.90393	4.22206	5.76496	5.13268	7.2311
ENST00000408139	snoRNA	16:70571908-70572001(+)	1.23708	3.26388	12.3284	7.74667	5.13268	7.01842
hsa-miR-4677-3p	miRNA	1:243509527-243509548(+)	12.7832	15.5034	13.1728	7.92682	5.13268	6.59307
ENST00000384205	snRNA	3:180949525-180949631(+)	3.29888	1.08796	3.54653	3.42295	5.13268	5.95503
ENST00000384534	snRNA	10:21610890-21610996(+)	2.47416	0.815971	3.37765	3.24279	5.13268	5.95503
chr14.tRNA4-ThrTGT	tRNA	14:21149848-21149921(+)	11.5461	3.53587	3.37765	4.86419	5.13268	5.31699
ENST00000364696	misc_RNA	7:37474718-37474819(+)	0	0	2.53324	3.06264	5.13268	5.31699
ENST00000463397	misc_RNA	2:11724899-11725176(+)	54.0192	2.44791	3.20877	4.86419	5.13268	5.10431
ENST00000362532	rRNA	10:29163322-29163436(-)	14.4326	16.0474	11.484	9.18791	5.13268	4.89163
hsa-miR-4485	miRNA	11:10529824-10529843(-)	5.36068	0	6.24865	4.50388	5.13268	4.89163
chr6.tRNA124-ArgTCG	tRNA	6:28510890-28510963(-)	10.7214	11.4236	7.26195	7.92682	5.13268	4.46627
ENST00000383987	misc_RNA	5:77612860-77612961(+)	0	0	1.35106	0.72062	5.13268	2.1268
hsa-miR-1908-5p	miRNA	11:61582681-61582701(-)	8.24721	7.88772	9.28854	11.1696	4.97228	9.14522
chr16.tRNA4-ProAGG	tRNA	16:3210385-3210480(+)	19.3809	13.5995	7.26195	13.3315	4.97228	7.65646
ENST00000384172	snRNA	12:98115494-98115600(+)	2.88652	1.08796	2.871	3.42295	4.97228	6.16771
ENST00000384627	snRNA	19:1021521-1021627(+)	2.47416	1.08796	3.54653	3.24279	4.97228	5.95503
ENST00000362692	snRNA	1:10359024-10359130(+)	2.88652	1.08796	3.20877	3.42295	4.97228	5.95503
chr19.tRNA14-PheGAA	tRNA	19:1383360-1383433(-)	9.07193	6.52776	6.58642	5.94512	4.97228	5.52967
hsa-miR-30c-1-3p	miRNA	1:41223011-41223032(+)	12.7832	12.7835	13.5106	7.38636	4.97228	5.10431
ENST00000384282	misc_RNA	4:1685147-1685256(-)	0	0	5.91089	5.94512	4.97228	4.89163
ENST00000364264	misc_RNA	1:151814212-151814313(-)	0	0	3.71542	2.88248	4.97228	4.89163
hsa-miR-1273h-3p	miRNA	16:24214507-24214528(+)	8.24721	5.16781	7.26195	6.48558	4.97228	4.67895
ENST00000391141	snoRNA	12:98993413-98993661(+)	2.0618	2.44791	0.67553	4.14357	4.97228	4.67895
ENST00000579969	snoRNA	2:29149933-29150010(+)	8.65957	2.44791	4.39095	5.2245	4.97228	4.04091
ENST00000410290	snRNA	1:150209315-150209504(+)	12.7832	9.79165	11.1462	7.56651	4.97228	3.61555
ENST00000384068	misc_RNA	X:12167245-12167357(+)	0	0	3.54653	1.98171	4.97228	2.76483
ENST00000362680	misc_RNA	11:2393868-2393980(+)	0	0	3.37765	2.52217	4.97228	2.55215
hsa-miR-424-3p	miRNA	X:133680674-133680694(-)	18.1439	13.3275	9.45742	13.8719	4.81188	9.57058
chr6.tRNA170-TrpCCA	tRNA	6:26319329-26319401(-)	9.89665	5.98378	4.22206	4.86419	4.81188	6.16771
ENST00000384776	snRNA	19:893484-893590(+)	2.47416	1.35995	3.20877	3.06264	4.81188	6.16771
chr6.tRNA96-PheGAA	tRNA	6:28949448-28949521(-)	9.07193	6.52776	5.91089	5.76496	4.81188	5.74235
ENST00000606623	snRNA	10:13259269-13259375(+)	2.88652	1.08796	3.37765	3.24279	4.81188	5.74235
ENST00000364784	snRNA	14:32671251-32671357(+)	2.88652	0.815971	3.03989	3.24279	4.81188	5.74235
chr6.tRNA109-PheGAA	tRNA	6:28758498-28758571(-)	8.65957	6.79976	6.24865	5.94512	4.81188	5.52967
chr11.tRNA15-PheGAA	tRNA	11:59324969-59325042(-)	8.65957	6.79976	6.24865	5.76496	4.81188	5.52967
chr13.tRNA1-PheGAA	tRNA	13:95201903-95201976(-)	9.48429	6.79976	6.41754	6.12527	4.81188	5.31699
RNY4P13	misc_RNA	17:28386070-28386165(-)	0.824721	0.27199	2.19547	2.88248	4.81188	5.31699
hsa-miR-301a-3p	miRNA	17:57228510-57228532(-)	22.2675	17.4074	9.96407	10.6291	4.81188	4.67895
chr6.tRNA21-MetCAT	tRNA	6:26701711-26701784(+)	3.71124	4.07985	4.39095	4.14357	4.81188	4.46627
ENST00000365063	misc_RNA	7:43136331-43136443(+)	0	0.27199	2.36436	2.52217	4.81188	4.46627
ENST00000584058	misc_RNA	3:15780022-15780315(+)	58.5552	3.26388	2.36436	4.14357	4.81188	3.82823
chr6.tRNA43-SerGCT	tRNA	6:27265774-27265856(+)	6.1854	1.63194	2.02659	2.70233	4.81188	3.82823
ENST00000391185	antisense	9:139621200-139621331(-)	10.7214	5.4398	4.72871	8.10698	4.81188	3.61555
chr6.tRNA31-SerGCT	tRNA	6:27065084-27065166(+)	6.1854	5.71179	2.02659	2.70233	4.81188	3.19019
ENST00000390939	misc_RNA	X:114373593-114373686(-)	0	0	3.20877	2.52217	4.81188	3.19019
ENST00000384223	misc_RNA	8:14190064-14190172(+)	0	0	3.03989	2.34202	4.81188	3.19019
ENST00000365405	snoRNA	14:104263609-104263685(-)	16.082	11.9676	6.7553	9.54822	4.65149	7.65646
ENST00000364653	rRNA	6:19438514-19438649(+)	17.7315	5.16781	9.45742	7.02605	4.65149	7.01842
chr17.tRNA6-TrpCCA	tRNA	17:8089675-8089747(+)	11.5461	5.98378	4.05318	5.94512	4.65149	6.38039
chr17.tRNA39-TrpCCA	tRNA	17:8124186-8124258(-)	9.48429	5.98378	4.22206	4.68403	4.65149	6.16771
chr11.tRNA1-LeuCAA	tRNA	11:9296789-9296863(+)	9.07193	15.5034	9.11966	14.2322	4.65149	5.95503
chr1.tRNA26-AsnGTT	tRNA	1:148248114-148248188(+)	15.2573	2.99189	5.06648	3.78326	4.65149	5.31699
ENST00000363284	snoRNA	1:31408535-31408620(-)	5.36068	4.35184	4.55983	4.86419	4.65149	4.67895
ENST00000365237	snoRNA	1:31421964-31422049(-)	5.36068	4.35184	4.55983	4.86419	4.65149	4.67895
ENST00000365612	snoRNA	X:71945976-71946190(-)	1.64944	2.99189	3.20877	2.70233	4.65149	4.67895
ENST00000363871	rRNA	4:56963556-56963670(+)	272.982	6.52776	4.72871	5.76496	4.65149	4.25359
ENST00000390994	snoRNA	5:40832758-40832837(-)	5.36068	6.52776	2.02659	3.96341	4.65149	4.25359
ENST00000390975	snoRNA	11:74427732-74427794(-)	7.42248	17.6794	5.57312	5.40465	4.65149	3.82823
ENST00000365153	snoRNA	7:136972434-136972509(+)	4.1236	5.16781	4.55983	5.2245	4.65149	3.82823
ENST00000363391	misc_RNA	9:114931566-114931677(+)	0	0	3.8843	3.06264	4.65149	3.61555
ENST00000363783	snRNA	14:89286641-89286776(+)	5.77304	4.07985	8.27524	8.64744	4.65149	3.40287
ENST00000362375	misc_RNA	12:88824219-88824327(+)	0	0	3.37765	2.34202	4.65149	2.97751
ENST00000516862	misc_RNA	5:10337389-10337498(+)	0	0	3.20877	2.34202	4.65149	2.97751
ENST00000607168	misc_RNA	9:32820249-32820356(+)	0	0	3.03989	2.16186	4.65149	2.76483
FR324515	piRNA	X:64237838-64237866(-)	2.47416	0.54398	4.72871	6.84589	4.49109	10.4213
ENST00000413522	snoRNA	20:2637270-2637340(+)	11.5461	16.0474	15.7061	10.9895	4.49109	9.14522
chr12.tRNA6-TrpCCA	tRNA	12:98898029-98898101(+)	16.9068	6.52776	7.43083	4.68403	4.49109	7.44378
ENST00000459386	snoRNA	9:33952767-33952848(-)	7.01012	4.62383	3.20877	3.06264	4.49109	7.44378
FR371617	piRNA	MT:16527-16555(-)	6.59776	3.26388	3.8843	6.30543	4.49109	6.38039
hsa-miR-6503-3p	miRNA	11:59976557-59976577(-)	12.7832	14.9595	13.6795	7.92682	4.49109	6.16771
chr17.tRNA34-IleAAT	tRNA	17:8130308-8130382(-)	21.0304	21.2152	17.0571	15.6735	4.49109	5.95503
ENST00000364357	rRNA	9:111754689-111754849(-)	7.83484	5.16781	4.39095	5.2245	4.49109	5.52967
ENST00000362353	misc_RNA	19:6572967-6573068(-)	0	0	6.7553	6.48558	4.49109	5.10431
hsa-miR-6515-5p	miRNA	19:13051300-13051320(+)	11.1337	12.7835	8.78189	10.2688	4.49109	4.46627
chr17.tRNA17-SupTTA	tRNA	17:58863592-58863663(+)	12.3708	10.6076	4.72871	5.58481	4.49109	4.46627
ENST00000384385	snRNA	11:88345973-88346079(-)	2.88652	0.27199	2.36436	2.88248	4.49109	4.46627
hsa-miR-30b-5p	miRNA	8:135812813-135812834(-)	18.5562	14.9595	9.45742	9.72837	4.49109	4.25359
ENST00000365465	snoRNA	12:110934157-110934226(-)	9.89665	12.5115	6.7553	6.84589	4.49109	4.04091
ENST00000459433	processed_transcript	15:25227141-25227215(+)	7.83484	2.17592	4.22206	9.72837	4.49109	3.82823
ENST00000362596	misc_RNA	10:126454765-126454866(+)	0	0	1.85771	1.80155	4.49109	3.82823
hsa-miR-6087	miRNA	X:108297774-108297791(+)	31.3394	2.99189	5.91089	3.24279	4.49109	2.1268
ENST00000384423	processed_transcript	17:7481273-7481409(+)	32.9888	24.7511	4.22206	8.46729	4.3307	5.95503
chr11.tRNA13-PheGAA	tRNA	11:59333852-59333925(-)	7.83484	6.52776	5.23536	6.30543	4.3307	5.74235
ENST00000384314	snRNA	X:140212215-140212321(-)	4.1236	1.08796	2.70212	2.88248	4.3307	5.10431
hsa-miR-6769b-3p	miRNA	1:206648187-206648207(+)	6.59776	4.62383	8.78189	8.8276	4.3307	4.89163
ENST00000364234	snRNA	7:123430659-123430765(-)	3.29888	0.815971	2.53324	2.88248	4.3307	4.89163
hsa-miR-139-3p	miRNA	11:72326110-72326132(-)	13.6079	6.25577	9.96407	14.0521	4.3307	4.67895
ENST00000384793	snRNA	4:89605999-89606105(-)	3.29888	0.815971	2.871	2.70233	4.3307	4.67895
hsa-miR-3653	miRNA	22:29729165-29729182(-)	0	0.54398	11.6529	15.8536	4.3307	4.46627
ENST00000385578	processed_transcript	1:173835438-173835509(-)	7.01012	8.97568	6.92418	4.86419	4.3307	4.25359
chr1.tRNA60-PseudoTAA	tRNA	1:238106955-238107030(-)	2.47416	0	15.5372	14.0521	4.3307	4.04091
ENST00000459157	snoRNA	2:178210586-178210689(-)	0.824721	0.815971	2.53324	1.44124	4.3307	4.04091
ENST00000459097	snoRNA	16:53368474-53368576(+)	0.824721	0.27199	2.53324	1.26109	4.3307	4.04091
ENST00000408464	miRNA	15:89081810-89081913(-)	17.3191	12.2396	10.8085	7.92682	4.3307	3.82823
ENST00000459032	rRNA	8:69607878-69608014(+)	13.6079	11.4236	6.7553	5.94512	4.3307	3.82823
hsa-miR-548l	miRNA	11:94199711-94199732(-)	6.1854	19.0393	9.96407	8.28713	4.3307	3.61555
ENST00000410306	snRNA	10:103067286-103067475(+)	21.0304	18.7673	5.74201	5.04434	4.3307	3.19019
ENST00000364113	snoRNA	11:8705774-8705903(+)	9.48429	7.34374	3.8843	8.28713	4.3307	3.19019
ENST00000362639	rRNA	20:21119597-21119715(-)	10.7214	6.52776	6.24865	5.04434	4.3307	3.19019
ENST00000365536	misc_RNA	7:111928678-111929007(+)	10.7214	7.07175	4.55983	4.68403	4.3307	2.97751
hsa-miR-2110	miRNA	10:115933910-115933931(-)	8.65957	9.79165	7.09307	8.8276	4.3307	2.55215
hsa-miR-374b-3p	miRNA	X:73438392-73438413(-)	16.9068	11.9676	1.68883	4.32372	4.3307	2.1268
ENST00000515981	processed_transcript	17:75085389-75085575(+)	9.07193	7.61573	2.36436	3.06264	4.3307	1.91412
hsa-miR-3605-3p	miRNA	1:33798006-33798028(-)	10.7214	16.5914	5.74201	9.36806	4.1703	11.6974
hsa-miR-125a-3p	miRNA	19:52196559-52196580(+)	15.6697	22.8472	10.6396	12.4307	4.1703	11.0593
hsa-miR-148a-5p	miRNA	7:25989580-25989601(-)	17.3191	32.0948	15.1994	9.36806	4.1703	8.71986
ENST00000383898	snRNA	15:68132277-68132383(-)	3.71124	1.08796	2.871	2.88248	4.1703	4.89163
ENST00000365467	snRNA	14:32672369-32672475(-)	3.71124	0.815971	2.53324	2.88248	4.1703	4.89163
ENST00000384238	snRNA	2:175422694-175422800(-)	3.29888	1.08796	2.36436	3.06264	4.1703	4.89163
chrX.tRNA1-PseudoTTG	tRNA	X:55206665-55206737(+)	1.64944	0.54398	1.85771	1.26109	4.1703	4.46627
FR010967	snoRNA	16:89627838-89627909(+)	8.24721	11.6956	3.8843	8.46729	4.1703	4.25359
ENST00000541782	sense_intronic	12:6619441-6619688(+)	5.36068	1.35995	7.26195	2.16186	4.1703	4.25359
ENST00000458891	snoRNA	22:42472062-42472165(-)	0.41236	0.27199	2.19547	1.26109	4.1703	4.04091
ENST00000365188	misc_RNA	22:42961054-42961336(-)	13.1955	0.27199	2.36436	2.70233	4.1703	3.82823
ENST00000363558	misc_RNA	12:51137351-51137467(+)	0	0	2.19547	1.98171	4.1703	3.40287
ENST00000362620	misc_RNA	20:48537134-48537231(-)	0	0	1.68883	1.6214	4.1703	3.40287
ENST00000578198	miRNA	X:53172216-53172299(-)	7.01012	0	6.07977	6.12527	4.1703	3.19019
ENST00000390833	snoRNA	11:46783939-46784049(-)	9.07193	5.71179	5.06648	3.78326	4.1703	2.97751
ENST00000362606	misc_RNA	3:48330077-48330184(+)	0	0	2.02659	1.26109	4.1703	2.33947
ENST00000363464	misc_RNA	5:149319593-149319694(-)	0	0	1.35106	1.80155	4.1703	2.33947
ENST00000365157	misc_RNA	1:155092966-155093074(+)	0	0	2.19547	1.26109	4.1703	2.1268
ENST00000408828	miRNA	3:164059129-164059238(+)	13.6079	10.8796	8.61301	7.74667	4.0099	5.74235
chr6.tRNA153-IleAAT	tRNA	6:27242989-27243063(-)	21.0304	20.3993	13.8484	14.0521	4.0099	5.31699
ENST00000384992	miRNA	X:45606421-45606530(-)	7.01012	6.52776	9.6263	9.36806	4.0099	5.10431
RNY1P13	misc_RNA	1:115270341-115270445(+)	0.824721	0.54398	4.22206	5.40465	4.0099	4.46627
ENST00000363566	misc_RNA	X:111904885-111904996(+)	0	0	3.20877	2.34202	4.0099	4.04091
ENST00000386683	sense_intronic	15:25230247-25230313(+)	10.7214	10.6076	6.24865	7.2062	4.0099	3.82823
ENST00000605533	sense_intronic	15:25230011-25230320(+)	10.7214	10.6076	6.24865	7.2062	4.0099	3.82823
ENST00000459065	snoRNA	9:97934777-97934880(-)	0.41236	1.08796	2.19547	1.44124	4.0099	3.82823
ENST00000365411	rRNA	7:82647214-82647327(+)	11.9584	13.0555	7.09307	7.74667	4.0099	3.40287
ENST00000364478	snoRNA	20:8811833-8812040(+)	11.5461	8.97568	8.44413	7.02605	4.0099	3.40287
ENST00000391076	snoRNA	2:72987663-72987731(+)	8.65957	8.4317	6.07977	5.94512	4.0099	3.40287
ENST00000365202	misc_RNA	7:138100225-138100319(+)	0	0	1.51994	1.6214	4.0099	3.40287
ENST00000363334	snRNA	16:3136144-3136301(+)	12.3708	1.90393	2.53324	2.34202	4.0099	3.19019
chr7.tRNA1-TrpCCA	tRNA	7:99067306-99067378(+)	8.65957	4.35184	3.03989	3.24279	3.84951	5.31699
chr20.tRNA4-PseudoTAA	tRNA	20:55933427-55933502(-)	0.41236	0	15.1994	14.0521	3.84951	4.04091
ENST00000384504	snoRNA	18:51748654-51748782(-)	10.309	6.25577	5.91089	6.12527	3.84951	4.04091
FR042730	piRNA	22:41470871-41470897(-)	1.64944	0	4.89759	9.90853	3.84951	3.61555
ENST00000493013	misc_RNA	3:113351551-113351827(+)	41.6484	1.90393	1.85771	2.52217	3.84951	3.19019
ENST00000384158	snoRNA	2:232320511-232320647(-)	10.309	14.9595	7.26195	7.02605	3.84951	2.1268
ENST00000364838	rRNA	12:38557205-38557317(-)	6.1854	2.99189	3.54653	1.6214	3.84951	1.91412
hsa-miR-3158-3p	miRNA	10:103361223-103361244(+)	11.5461	9.24767	3.37765	11.1696	3.84951	1.27608
FR230731	piRNA	MT:1989-2017(+)	11.9584	1.90393	1.18218	2.16186	3.68911	5.31699
ENST00000408254	miRNA	19:20473327-20473432(-)	11.1337	10.3356	6.41754	7.02605	3.68911	5.10431
chr6.tRNA80-IleAAT	tRNA	6:58149253-58149327(+)	7.83484	4.07985	9.11966	10.6291	3.68911	4.89163
ENST00000408496	miRNA	1:33391895-33392000(+)	17.7315	12.2396	10.8085	8.46729	3.68911	4.67895
hsa-miR-1249	miRNA	22:45596839-45596860(-)	12.7832	12.5115	5.91089	12.4307	3.68911	4.67895
ENST00000364619	misc_RNA	17:7440413-7440513(-)	0	0	2.19547	2.88248	3.68911	4.67895
ENST00000364546	lincRNA	20:37053846-37053979(-)	7.01012	5.4398	5.40424	3.78326	3.68911	4.25359
ENST00000439232	lincRNA	20:37053843-37053978(-)	7.01012	5.4398	5.40424	3.78326	3.68911	4.25359
chr19.tRNA1-AsnGTT	tRNA	19:1383561-1383635(+)	15.2573	2.99189	4.72871	3.24279	3.68911	3.82823
chr1.tRNA130-ValCAC	tRNA	1:17006500-17006573(-)	0.41236	0	1.51994	0.540465	3.68911	3.82823
ENST00000516814	rRNA	20:30596154-30596275(+)	249.066	6.52776	4.55983	4.68403	3.68911	3.61555
ENST00000364866	rRNA	4:40992171-40992290(+)	8.65957	8.4317	4.72871	4.14357	3.68911	3.61555
ENST00000384478	misc_RNA	2:85661630-85661742(+)	0	0	1.51994	1.6214	3.68911	3.61555
RNY1P5	misc_RNA	13:74863237-74863351(-)	0	0	1.85771	1.98171	3.68911	3.40287
hsa-miR-15b-5p	miRNA	3:160122395-160122416(+)	9.07193	11.6956	4.72871	7.38636	3.68911	3.19019
hsa-miR-422a	miRNA	15:64163188-64163209(-)	5.77304	10.8796	5.40424	5.94512	3.68911	3.19019
hsa-miR-4792	miRNA	3:24562903-24562920(-)	18.1439	2.17592	1.68883	1.44124	3.68911	3.19019
ENST00000365174	rRNA	6:152731410-152731529(+)	19.3809	7.88772	5.40424	4.68403	3.68911	2.33947
chr1.tRNA56-ThrTGT	tRNA	1:222638346-222638419(+)	7.01012	3.80786	1.85771	2.88248	3.68911	2.33947
ENST00000365012	snoRNA	X:20154184-20154253(-)	1.23708	6.25577	3.54653	4.86419	3.68911	1.70144
ENST00000363312	lincRNA	3:169482398-169482835(-)	4.53596	5.16781	3.8843	3.06264	3.68911	1.70144
ENST00000516133	snoRNA	2:53697585-53697767(-)	7.42248	6.25577	2.36436	1.98171	3.68911	1.48876
ENST00000517047	rRNA	X:48065693-48065809(+)	6.1854	1.35995	4.05318	2.88248	3.68911	1.48876
ENST00000410676	rRNA	X:52694281-52694397(+)	6.1854	1.35995	4.05318	2.88248	3.68911	1.48876
hsa-miR-486-3p	miRNA	8:41518004-41518024(+)	13.1955	9.79165	1.51994	13.3315	3.52872	7.01842
ENST00000363298	rRNA	11:110910822-110910932(-)	17.3191	3.80786	7.09307	5.94512	3.52872	4.67895
ENST00000516905	rRNA	15:40623738-40623849(-)	10.309	3.26388	5.74201	5.2245	3.52872	4.46627
ENST00000363880	misc_RNA	18:19304080-19304190(+)	0	0	4.22206	3.24279	3.52872	4.25359
chr2.tRNA9-PseudoTAA	tRNA	2:117781416-117781491(+)	0.41236	0.27199	14.6928	14.0521	3.52872	4.04091
hsa-miR-3065-3p	miRNA	17:79099726-79099748(+)	4.94832	8.70369	9.6263	6.66574	3.52872	4.04091
chr1.tRNA82-GlyTCC	tRNA	1:161409960-161410032(-)	11.5461	6.79976	5.23536	5.76496	3.52872	4.04091
ENST00000516475	snoRNA	18:56267863-56267930(+)	4.94832	4.89582	4.55983	7.02605	3.52872	3.82823
chr1.tRNA108-AsnGTT	tRNA	1:148598313-148598387(-)	14.0202	2.17592	4.39095	3.24279	3.52872	3.82823
ENST00000365194	snRNA	1:147860642-147860803(-)	13.1955	3.26388	3.54653	5.76496	3.52872	3.61555
ENST00000384499	snRNA	1:143673129-143673290(-)	12.3708	3.26388	3.37765	5.94512	3.52872	3.61555
ENST00000384660	misc_RNA	17:4096063-4096160(+)	0	0	3.20877	3.06264	3.52872	3.61555
hsa-miR-6503-5p	miRNA	11:59976591-59976613(-)	5.77304	2.99189	6.41754	5.58481	3.52872	3.19019
ENST00000384484	misc_RNA	1:11059919-11060002(-)	0	0	2.02659	2.16186	3.52872	3.19019
hsa-miR-6852-5p	miRNA	9:35710713-35710733(-)	13.1955	7.61573	4.72871	6.30543	3.52872	2.97751
ENST00000458817	snoRNA	2:115038661-115038752(-)	2.47416	3.26388	2.871	3.6031	3.52872	2.97751
ENST00000364793	misc_RNA	12:8003313-8003414(-)	0	0	1.51994	1.08093	3.52872	2.97751
chr12.tRNA2-SerCGA	tRNA	12:56584147-56584229(+)	14.0202	3.26388	3.20877	6.48558	3.52872	2.33947
hsa-miR-582-3p	miRNA	5:58999456-58999477(-)	1.23708	4.89582	2.36436	4.14357	3.52872	2.33947
ENST00000384511	misc_RNA	18:28962280-28962393(+)	0	0	1.68883	1.44124	3.52872	2.33947
chr1.tRNA50-AsnGTT	tRNA	1:161591464-161591538(+)	6.59776	0	4.72871	2.70233	3.52872	2.1268
ENST00000384087	misc_RNA	5:17117685-17117795(-)	0	0	1.68883	1.6214	3.52872	2.1268
ENST00000577272	miRNA	14:74946836-74946907(-)	3.29888	0	15.875	20.1774	3.52872	0.850718
ENST00000390988	rRNA	16:47484258-47484372(-)	47.0091	2.99189	6.58642	5.76496	3.36832	11.272
FR338565	piRNA	15:53230523-53230549(-)	0	0	12.4973	29.5454	3.36832	5.52967
hsa-miR-548j-5p	miRNA	22:26951240-26951261(-)	20.618	18.4953	9.11966	9.36806	3.36832	5.31699
hsa-miR-182-5p	miRNA	7:129410287-129410310(-)	4.53596	4.07985	5.74201	8.10698	3.36832	5.10431
ENST00000459159	snoRNA	8:56986394-56986460(-)	16.082	8.4317	2.871	6.84589	3.36832	4.25359
ENST00000384161	snRNA	1:27651710-27651816(+)	2.0618	0.54398	2.36436	1.6214	3.36832	4.25359
ENST00000383873	snRNA	3:194935516-194935622(+)	2.88652	0.815971	2.02659	1.80155	3.36832	4.04091
chr17.tRNA31-AsnGTT	tRNA	17:36908033-36908107(-)	14.845	2.99189	4.39095	3.42295	3.36832	3.82823
chr1.tRNA107-AsnGTT	tRNA	1:148760355-148760429(-)	14.0202	2.44791	4.22206	3.06264	3.36832	3.82823
chr10.tRNA4-AsnGTT	tRNA	10:22518437-22518511(-)	15.2573	2.7199	4.39095	3.24279	3.36832	3.61555
ENST00000467883	misc_RNA	6:20421812-20422118(-)	39.5866	2.17592	1.35106	2.16186	3.36832	3.40287
ENST00000516002	misc_RNA	3:43513969-43514088(+)	0	0	1.68883	2.16186	3.36832	3.40287
ENST00000583357	miRNA	16:12009518-12009595(-)	1.64944	0	0.168883	0.540465	3.36832	2.97751
ENST00000365319	snoRNA	9:20786926-20787054(+)	8.65957	4.89582	4.72871	5.40465	3.36832	2.76483
ENST00000517057	rRNA	7:128337764-128337798(+)	119.172	2.17592	3.20877	1.98171	3.36832	2.33947
ENST00000390874	rRNA	6:41207258-41207364(-)	127.832	3.80786	4.55983	3.42295	3.36832	2.1268
ENST00000384043	misc_RNA	5:72064529-72064638(+)	0	0	3.20877	2.70233	3.36832	2.1268
ENST00000383895	snoRNA	X:118921316-118921447(-)	0	1.08796	1.18218	3.06264	3.36832	2.1268
chr6.tRNA15-TyrGTA	tRNA	6:26575797-26575887(+)	9.07193	10.6076	1.68883	4.14357	3.36832	1.91412
FR285104	piRNA	21:45897715-45897745(-)	0.824721	0.27199	1.18218	0.72062	3.36832	1.91412
hsa-miR-4645-3p	miRNA	6:2854274-2854295(-)	2.0618	7.07175	0	4.14357	3.36832	1.48876
hsa-miR-7-1-3p	miRNA	9:86584686-86584707(-)	7.42248	9.51966	5.23536	6.12527	3.20792	4.89163
ENST00000384792	snoRNA	1:93306276-93306408(+)	11.5461	10.6076	4.22206	3.24279	3.20792	4.25359
ENST00000363899	misc_RNA	7:91831557-91831648(-)	0	0	3.03989	3.24279	3.20792	3.82823
ENST00000516720	snoRNA	14:85738276-85738405(+)	19.3809	3.26388	6.41754	5.94512	3.20792	3.61555
ENST00000458838	snoRNA	9:33934294-33934374(-)	2.0618	5.71179	3.71542	2.34202	3.20792	3.61555
ENST00000364678	misc_RNA	10:90345395-90345490(-)	0	0	0.844413	1.08093	3.20792	3.61555
ENST00000363408	rRNA	11:124506355-124506488(+)	190.923	4.62383	3.37765	3.6031	3.20792	3.40287
ENST00000485915	misc_RNA	5:149101633-149101933(+)	23.0922	18.4953	8.78189	7.38636	3.20792	3.40287
hsa-miR-199b-5p	miRNA	9:131007062-131007084(-)	7.01012	11.4236	5.74201	4.86419	3.20792	3.40287
ENST00000363736	misc_RNA	15:59867827-59867922(-)	0	0	1.35106	2.16186	3.20792	2.76483
ENST00000411041	snRNA	9:2162763-2162953(-)	8.24721	7.07175	5.91089	6.84589	3.20792	2.55215
ENST00000516861	misc_RNA	16:69814940-69815031(+)	0	0	1.51994	1.44124	3.20792	2.33947
hsa-miR-6718-5p	miRNA	18:3885363-3885383(+)	4.53596	5.71179	5.06648	4.50388	3.20792	1.70144
ENST00000384516	snoRNA	15:25351668-25351750(+)	8.65957	2.7199	4.89759	5.94512	3.04753	5.52967
hsa-miR-671-3p	miRNA	7:150935574-150935594(+)	16.9068	12.7835	9.45742	9.54822	3.04753	5.10431
chr7.tRNA7-CysGCA	tRNA	7:149243630-149243702(+)	3.29888	1.35995	3.54653	4.32372	3.04753	4.89163
hsa-miR-324-3p	miRNA	17:7126627-7126646(-)	8.24721	6.52776	5.74201	4.14357	3.04753	4.04091
ENST00000364278	rRNA	1:34578550-34578664(+)	14.4326	4.07985	5.91089	4.32372	3.04753	3.40287
hsa-miR-3605-5p	miRNA	1:33798050-33798072(-)	3.29888	7.61573	3.8843	3.78326	3.04753	3.19019
ENST00000516408	misc_RNA	15:65795079-65795174(+)	0	0	2.19547	2.52217	3.04753	3.19019
ENST00000516186	misc_RNA	11:57278032-57278117(+)	0	0	2.871	3.6031	3.04753	2.76483
ENST00000365537	misc_RNA	X:105669798-105669899(+)	0	0	2.53324	2.52217	3.04753	2.55215
FR390588	piRNA	1:45980634-45980661(-)	0	0	8.27524	4.14357	3.04753	2.33947
ENST00000384677	misc_RNA	X:53353767-53353879(+)	0	0	1.85771	2.16186	3.04753	2.33947
ENST00000384209	snRNA	X:48939686-48939823(+)	16.082	3.53587	5.57312	5.76496	3.04753	2.1268
ENST00000362839	snRNA	11:122797742-122797881(+)	13.6079	3.26388	5.57312	5.40465	3.04753	2.1268
chr4.tRNA2-LeuTAA	tRNA	4:156384977-156385052(-)	0	0	5.06648	3.24279	3.04753	1.91412
ENST00000364216	rRNA	15:50274640-50274758(+)	13.6079	7.07175	5.06648	4.14357	3.04753	1.70144
hsa-miR-17-3p	miRNA	13:92002909-92002930(+)	20.2057	13.3275	4.39095	9.18791	2.88713	4.67895
ENST00000365617	misc_RNA	10:128609376-128609472(+)	0	0	3.03989	2.88248	2.88713	4.46627
hsa-miR-1976	miRNA	1:26881065-26881084(+)	9.48429	9.51966	5.57312	7.2062	2.88713	3.61555
ENST00000384637	snRNA	X:48635380-48635486(-)	2.47416	0.27199	1.68883	1.6214	2.88713	3.40287
chr13.tRNA7-AsnGTT	tRNA	13:31248100-31248174(-)	14.845	2.44791	4.22206	2.88248	2.88713	3.19019
ENST00000362710	misc_RNA	15:75275615-75275717(-)	0	0.27199	2.70212	4.14357	2.88713	3.19019
ENST00000365541	rRNA	8:28387928-28388036(+)	185.974	5.16781	4.05318	3.6031	2.88713	2.97751
chr1.tRNA83-AsnGTT	tRNA	1:161397866-161397940(-)	14.845	2.7199	4.22206	2.70233	2.88713	2.97751
ENST00000410680	snRNA	20:39652845-39653034(+)	14.845	2.7199	2.70212	1.98171	2.88713	2.97751
ENST00000363442	misc_RNA	14:90178855-90179167(+)	10.7214	0.54398	1.85771	2.34202	2.88713	2.76483
hsa-miR-4448	miRNA	3:183604648-183604667(+)	0.824721	0	2.02659	1.6214	2.88713	2.76483
ENST00000585237	misc_RNA	3:33144500-33144796(+)	25.9787	1.35995	1.18218	2.16186	2.88713	2.55215
ENST00000362283	miRNA	8:135817119-135817188(-)	5.77304	6.52776	2.70212	5.76496	2.88713	2.33947
hsa-miR-664a-5p	miRNA	1:220373928-220373951(-)	7.83484	2.17592	4.39095	2.88248	2.88713	2.1268
ENST00000363913	misc_RNA	17:70659962-70660291(-)	6.1854	0.27199	0.844413	1.44124	2.88713	2.1268
ENST00000384562	misc_RNA	6:149952573-149952685(+)	0	0	2.53324	1.6214	2.88713	2.1268
hsa-miR-339-5p	miRNA	7:1062626-1062648(-)	7.01012	5.98378	7.93748	5.94512	2.88713	1.91412
ENST00000384274	snoRNA	15:25299357-25299451(+)	4.53596	7.34374	5.23536	8.46729	2.88713	1.91412
ENST00000364128	misc_RNA	4:79553427-79553539(-)	0	0	1.0133	1.08093	2.88713	1.91412
ENST00000410194	snRNA	2:149583260-149583404(-)	7.83484	5.16781	6.58642	4.14357	2.88713	1.70144
ENST00000516956	snoRNA	1:101598709-101598895(+)	7.01012	6.52776	1.68883	2.34202	2.88713	1.70144
ENST00000385204	miRNA	X:65238712-65238821(+)	43.2978	44.8784	3.03989	1.6214	2.88713	1.48876
ENST00000363946	snoRNA	6:31590856-31590987(+)	5.36068	1.08796	1.68883	1.44124	2.88713	0.850718
hsa-miR-326	miRNA	11:75046152-75046171(-)	12.7832	16.5914	7.7686	4.68403	2.72673	5.74235
hsa-miR-671-5p	miRNA	7:150935535-150935557(+)	4.1236	6.52776	2.53324	5.2245	2.72673	4.25359
ENST00000515924	snoRNA	9:19063654-19063784(-)	8.24721	9.79165	4.22206	6.12527	2.72673	3.82823
ENST00000516490	snoRNA	9:90989184-90989274(+)	21.4427	2.99189	6.07977	5.94512	2.72673	3.40287
ENST00000364340	rRNA	3:127682451-127682567(+)	11.5461	2.7199	4.55983	3.24279	2.72673	3.40287
chr1.tRNA136-AsnGTT	tRNA	1:16847079-16847153(-)	2.47416	1.63194	1.85771	1.6214	2.72673	3.19019
ENST00000365699	miRNA	10:104196269-104196341(+)	43.2978	28.015	4.05318	4.32372	2.72673	2.97751
ENST00000410717	misc_RNA	6:119379045-119379139(+)	0.41236	0	1.0133	0.36031	2.72673	2.97751
ENST00000459421	miRNA	10:115933864-115933938(-)	10.7214	7.88772	7.7686	8.10698	2.72673	2.76483
ENST00000410545	snRNA	11:64915055-64915249(+)	17.7315	4.89582	6.58642	6.84589	2.72673	2.76483
ENST00000384483	misc_RNA	17:36387075-36387176(-)	0	0	2.70212	3.24279	2.72673	2.76483
ENST00000384342	antisense	1:28907432-28907566(-)	16.082	7.07175	4.39095	9.36806	2.72673	2.55215
ENST00000384486	snoRNA	8:98370493-98370702(+)	18.9686	2.17592	1.68883	2.34202	2.72673	2.33947
chr16.tRNA13-PseudoCTT	tRNA	16:3246152-3246225(+)	3.29888	1.90393	2.02659	2.34202	2.72673	2.33947
ENST00000365477	snRNA	13:114133230-114133393(-)	11.5461	0.27199	0.168883	0.540465	2.72673	2.33947
ENST00000384184	misc_RNA	11:93560788-93560900(+)	0	0	0.844413	0.540465	2.72673	2.33947
ENST00000362806	misc_RNA	20:34441174-34441286(-)	0	0	1.68883	1.6214	2.72673	2.1268
ENST00000386847	snoRNA	17:7478031-7478165(+)	6.59776	5.16781	3.8843	3.78326	2.72673	1.91412
ENST00000363202	snoRNA	13:112706392-112706452(+)	4.53596	4.89582	4.05318	3.96341	2.72673	1.91412
ENST00000363959	misc_RNA	2:20680605-20680716(+)	0	0	2.70212	3.78326	2.72673	1.91412
hsa-miR-505-3p	miRNA	X:139006319-139006340(-)	4.53596	7.07175	2.53324	1.26109	2.72673	1.0634
ENST00000411005	snoRNA	5:137894659-137894728(-)	4.53596	1.35995	2.19547	1.44124	2.72673	0.638039
ENST00000458811	snRNA	12:7052979-7053041(+)	1.64944	2.17592	3.37765	5.58481	2.56634	5.52967
hsa-miR-128-1-5p	miRNA	2:136422981-136423003(+)	15.6697	19.0393	3.71542	3.96341	2.56634	4.04091
ENST00000516330	snoRNA	18:47340731-47340813(+)	2.47416	1.90393	7.43083	2.88248	2.56634	3.40287
ENST00000384472	snRNA	8:23934510-23934671(-)	22.2675	1.08796	2.53324	2.52217	2.56634	3.19019
chr6.tRNA106-PheGAA	tRNA	6:28775609-28775682(-)	7.01012	5.4398	3.8843	4.86419	2.56634	2.97751
hsa-miR-130a-3p	miRNA	11:57408725-57408746(+)	1.64944	10.8796	3.37765	4.14357	2.56634	2.97751
chr7.tRNA20-CysGCA	tRNA	7:149286163-149286235(-)	3.71124	1.90393	3.71542	3.78326	2.56634	2.97751
ENST00000391033	misc_RNA	14:23321825-23321937(-)	0	0	3.37765	3.96341	2.56634	2.76483
ENST00000364647	snRNA	X:48013408-48013502(-)	0.824721	0	1.18218	0.900775	2.56634	2.76483
ENST00000391230	snoRNA	6:51329488-51329563(+)	8.65957	6.52776	3.71542	0.72062	2.56634	2.55215
ENST00000364331	misc_RNA	16:67355561-67355890(-)	11.9584	7.07175	4.72871	3.96341	2.56634	2.33947
ENST00000362796	snoRNA	1:91123307-91123520(+)	16.082	1.90393	1.18218	1.44124	2.56634	2.33947
ENST00000387429	Mt_tRNA	MT:9991-10058(+)	2.47416	3.53587	5.06648	3.6031	2.56634	2.1268
ENST00000364923	misc_RNA	13:99857962-99858260(+)	11.5461	0.54398	1.68883	1.6214	2.56634	2.1268
ENST00000384573	misc_RNA	2:217216126-217216227(+)	0	0	2.02659	2.16186	2.56634	2.1268
ENST00000363791	snoRNA	15:25319261-25319362(+)	8.24721	5.16781	4.22206	8.28713	2.56634	1.91412
ENST00000363717	rRNA	X:131072874-131072984(-)	146.8	4.62383	2.19547	2.16186	2.56634	1.70144
ENST00000364662	rRNA	5:138348018-138348130(+)	14.4326	7.07175	4.72871	3.78326	2.56634	1.70144
FR073001	piRNA	16:27146148-27146174(-)	12.7832	0	5.57312	7.38636	2.56634	1.27608
hsa-miR-340-3p	miRNA	5:179442319-179442340(-)	1.23708	5.98378	2.19547	6.12527	2.56634	1.27608
ENST00000364628	misc_RNA	20:32971971-32972071(-)	0	0	3.8843	2.70233	2.40594	5.31699
hsa-miR-212-3p	miRNA	17:1953584-1953604(-)	11.9584	6.52776	9.96407	9.72837	2.40594	5.10431
hsa-miR-6810-5p	miRNA	2:219206639-219206661(+)	4.53596	5.4398	2.53324	7.38636	2.40594	4.04091
ENST00000364044	rRNA	17:6504264-6504371(-)	18.9686	2.44791	4.72871	4.32372	2.40594	3.61555
chr7.tRNA17-CysGCA	tRNA	7:149344045-149344117(-)	2.0618	1.35995	6.58642	6.84589	2.40594	3.40287
ENST00000384457	rRNA	2:242524383-242524490(+)	72.163	2.7199	3.03989	3.06264	2.40594	2.97751
ENST00000408512	snRNA	12:890299-890424(+)	3.71124	0	0.506648	0.900775	2.40594	2.97751
ENST00000516204	snRNA	14:75668784-75668872(-)	0	0	0.506648	0.900775	2.40594	2.97751
ENST00000363817	rRNA	11:19423419-19423528(-)	167.831	4.35184	2.70212	3.42295	2.40594	2.55215
ENST00000365241	misc_RNA	5:140098510-140098598(+)	4.94832	5.98378	3.20877	4.68403	2.40594	2.55215
ENST00000365270	misc_RNA	1:50965430-50965529(-)	0	0	1.51994	2.16186	2.40594	2.55215
ENST00000362433	misc_RNA	6:100090113-100090223(-)	0	0	1.35106	1.08093	2.40594	2.55215
ENST00000582972	miRNA	15:34665990-34666072(-)	0.824721	0	3.54653	3.24279	2.40594	2.33947
ENST00000384604	snRNA	8:119988752-119988858(+)	1.64944	0.815971	1.68883	1.44124	2.40594	2.33947
ENST00000364665	misc_RNA	11:118706719-118706819(+)	0	0	1.85771	1.44124	2.40594	2.33947
ENST00000410874	rRNA	6:153741573-153741707(+)	184.737	3.53587	3.03989	2.88248	2.40594	2.1268
ENST00000471086	misc_RNA	8:120874902-120875181(+)	25.154	1.08796	1.51994	1.98171	2.40594	2.1268
chr6.tRNA72-PheGAA	tRNA	6:28732163-28732236(+)	7.83484	4.89582	3.71542	3.6031	2.40594	2.1268
ENST00000458932	misc_RNA	9:45755239-45755350(-)	0	0	3.03989	4.68403	2.40594	2.1268
ENST00000365031	misc_RNA	4:86021649-86021976(+)	11.5461	6.52776	4.05318	3.6031	2.40594	1.91412
ENST00000581392	misc_RNA	13:45576285-45576580(+)	16.082	1.08796	1.18218	1.6214	2.40594	1.91412
ENST00000362670	misc_RNA	5:144202-144312(-)	0	0	3.54653	3.6031	2.40594	1.70144
ENST00000362452	rRNA	5:55073297-55073415(+)	12.7832	4.35184	3.03989	2.70233	2.40594	1.48876
chr5.tRNA13-ThrTGT	tRNA	5:180618686-180618758(-)	7.01012	1.90393	1.51994	0.900775	2.40594	1.27608
ENST00000364244	misc_RNA	1:115033346-115033454(+)	0	0	0.844413	0.72062	2.40594	1.27608
ENST00000607344	misc_RNA	8:74746010-74746277(-)	2.0618	0.27199	2.02659	0.72062	2.40594	0.850718
ENST00000364495	misc_RNA	8:67565704-67565811(+)	0.41236	0	0.844413	0.72062	2.40594	0.850718
FR167222	piRNA	17:14608788-14608814(-)	0	0	2.871	1.80155	2.40594	0
hsa-miR-1270	miRNA	19:20579288-20579310(-)	6.59776	4.89582	7.7686	5.76496	2.24555	5.10431
hsa-miR-132-5p	miRNA	17:1953259-1953280(-)	6.1854	3.80786	5.40424	3.24279	2.24555	4.04091
hsa-miR-3182	miRNA	16:83541954-83541970(+)	0.824721	1.08796	0.67553	0.900775	2.24555	3.82823
ENST00000410557	snoRNA	14:20791338-20791485(-)	1.64944	1.90393	5.40424	1.26109	2.24555	3.61555
ENST00000384470	snoRNA	8:38876134-38876202(-)	5.36068	1.90393	1.51994	3.6031	2.24555	3.61555
hsa-miR-3196	miRNA	20:61870140-61870157(+)	0.824721	0	1.18218	1.08093	2.24555	3.40287
hsa-miR-1277-5p	miRNA	X:117520364-117520387(+)	3.71124	7.07175	5.91089	2.34202	2.24555	2.97751
ENST00000410480	misc_RNA	10:32044970-32045064(-)	0	0.27199	0.844413	0.180155	2.24555	2.76483
hsa-miR-212-5p	miRNA	17:1953622-1953644(-)	10.309	6.79976	9.28854	3.6031	2.24555	2.55215
ENST00000479428	misc_RNA	14:103049227-103049514(-)	17.7315	1.35995	1.35106	1.44124	2.24555	2.55215
chr16.tRNA5-LysCTT	tRNA	16:3214938-3215011(+)	4.53596	0.815971	0.506648	1.26109	2.24555	2.55215
ENST00000384425	snRNA	18:48810103-48810266(-)	14.0202	0.54398	0.506648	0.540465	2.24555	2.33947
ENST00000384527	snRNA	15:32576353-32576459(+)	2.0618	1.08796	2.02659	1.6214	2.24555	2.33947
ENST00000516603	misc_RNA	22:37409266-37409360(+)	0	0	2.53324	1.80155	2.24555	2.33947
ENST00000364789	snRNA	X:46992070-46992225(+)	5.36068	0.27199	0.506648	0	2.24555	2.33947
ENST00000364014	misc_RNA	5:96298360-96298461(-)	0	0	1.0133	0.540465	2.24555	2.1268
ENST00000411009	misc_RNA	7:151613412-151613503(+)	0	0	0.67553	0.72062	2.24555	2.1268
hsa-miR-1303	miRNA	5:154065387-154065408(+)	10.7214	12.5115	6.07977	5.04434	2.24555	1.91412
ENST00000391100	snoRNA	5:172447731-172447931(+)	8.24721	6.25577	4.55983	3.78326	2.24555	1.91412
ENST00000410949	misc_RNA	17:38547484-38547590(-)	0	0	1.0133	1.26109	2.24555	1.91412
ENST00000516733	snoRNA	9:136217702-136217767(+)	4.94832	8.97568	3.8843	7.38636	2.24555	1.70144
hsa-miR-628-5p	miRNA	15:55665189-55665210(-)	4.53596	2.7199	4.39095	4.14357	2.24555	1.70144
ENST00000364542	misc_RNA	10:94470256-94470365(-)	0.41236	0	2.70212	3.24279	2.24555	1.48876
ENST00000365652	misc_RNA	11:72477049-72477161(+)	0	0	1.68883	2.34202	2.24555	1.27608
chr3.tRNA3-AspGTC	tRNA	3:184366094-184366165(-)	1.64944	1.35995	1.51994	1.44124	2.24555	1.0634
hsa-miR-18a-5p	miRNA	13:92003010-92003032(+)	4.1236	0.54398	0.67553	1.08093	2.24555	0.638039
hsa-miR-193a-3p	miRNA	17:29887069-29887090(+)	0.824721	1.35995	1.18218	1.26109	2.24555	0.638039
ENST00000364326	misc_RNA	10:54612367-54612463(+)	0	0	0.337765	0.36031	2.24555	0.425359
hsa-miR-616-5p	miRNA	12:57913006-57913027(-)	2.0618	0.815971	3.20877	0.900775	2.24555	0.21268
ENST00000459604	snoRNA	2:12170429-12170498(-)	0.824721	1.63194	4.72871	4.32372	2.08515	4.25359
ENST00000408534	snoRNA	8:124192551-124192765(-)	11.5461	2.7199	4.22206	3.06264	2.08515	2.76483
RNY3P9	misc_RNA	13:40800964-40801069(+)	0	0	2.36436	2.52217	2.08515	2.55215
ENST00000362420	misc_RNA	6:29718148-29718249(+)	0	0	1.68883	1.6214	2.08515	2.55215
ENST00000363450	snoRNA	3:186505089-186505220(+)	9.89665	2.44791	1.51994	3.78326	2.08515	2.33947
ENST00000505219	snoRNA	3:131197941-131198077(-)	5.36068	4.07985	3.03989	2.34202	2.08515	2.33947
chr3.tRNA11-ArgACG	tRNA	3:45730490-45730563(-)	9.07193	2.7199	2.36436	1.98171	2.08515	2.33947
ENST00000384248	snRNA	8:57829643-57829749(+)	2.0618	1.08796	1.68883	1.08093	2.08515	2.33947
ENST00000516707	rRNA	1:247367872-247367963(-)	9.48429	8.70369	6.7553	4.68403	2.08515	2.1268
ENST00000384446	snRNA	X:118557705-118557868(+)	20.618	2.44791	3.03989	2.70233	2.08515	2.1268
ENST00000459296	misc_RNA	9:45019792-45019903(-)	0	0	3.03989	4.32372	2.08515	2.1268
ENST00000459538	snoRNA	22:29729152-29729247(-)	12.7832	5.4398	5.23536	4.32372	2.08515	1.91412
ENST00000391000	snoRNA	14:23225970-23226038(-)	4.53596	1.08796	2.36436	1.6214	2.08515	1.91412
ENST00000410856	snRNA	1:144944672-144944750(+)	6.59776	1.35995	9.6263	9.18791	2.08515	1.70144
ENST00000463926	misc_RNA	7:66445107-66445395(+)	13.6079	1.35995	1.0133	1.44124	2.08515	1.70144
ENST00000365312	misc_RNA	14:64314979-64315080(-)	0	0	2.36436	2.16186	2.08515	1.70144
ENST00000363237	snRNA	17:53629171-53629281(+)	1.64944	0.54398	1.68883	1.08093	2.08515	1.70144
ENST00000390904	snoRNA	17:8232901-8233037(+)	0	1.08796	0.506648	1.80155	2.08515	1.70144
ENST00000365598	snRNA	18:57830800-57830940(+)	2.88652	1.90393	6.07977	5.76496	2.08515	1.48876
hsa-miR-190a-5p	miRNA	15:63116170-63116191(+)	6.59776	4.35184	4.55983	1.98171	2.08515	1.48876
ENST00000363373	misc_RNA	5:6848240-6848575(-)	6.59776	0	1.18218	1.44124	2.08515	1.48876
ENST00000606769	snoRNA	14:103804186-103804311(+)	3.71124	2.17592	0.337765	1.44124	2.08515	1.48876
ENST00000384541	misc_RNA	10:36914943-36915066(-)	0	0.27199	0.844413	1.44124	2.08515	1.48876
hsa-miR-542-3p	miRNA	X:133675394-133675415(-)	2.47416	6.25577	2.19547	1.26109	2.08515	1.27608
ENST00000362665	rRNA	10:24929095-24929213(+)	3.71124	2.44791	2.871	1.98171	2.08515	1.27608
ENST00000384417	misc_RNA	X:107920181-107920287(-)	0	0	1.18218	0.900775	2.08515	1.27608
ENST00000363190	misc_RNA	12:109132260-109132380(+)	0	0	1.0133	0.900775	2.08515	1.0634
ENST00000364562	misc_RNA	7:36377276-36377387(-)	0	0	0.844413	0.72062	2.08515	1.0634
hsa-miR-3176	miRNA	16:593336-593354(+)	9.89665	7.61573	4.72871	3.06264	2.08515	0.850718
hsa-miR-32-3p	miRNA	9:111808511-111808532(-)	5.77304	7.61573	5.74201	6.12527	1.92475	3.40287
FR069259	snoRNA	11:9450313-9450501(+)	4.1236	0.54398	2.02659	3.06264	1.92475	3.40287
hsa-miR-371b-5p	miRNA	19:54290969-54290990(-)	2.88652	4.62383	2.871	3.6031	1.92475	2.76483
ENST00000387382	Mt_tRNA	MT:5512-5579(+)	3.29888	1.90393	5.57312	1.80155	1.92475	2.76483
chr3.tRNA8-GluCTC	tRNA	3:125413176-125413248(-)	0.824721	1.08796	0.844413	3.06264	1.92475	2.76483
ENST00000408264	miRNA	6:28743693-28743800(+)	4.94832	5.71179	3.20877	3.6031	1.92475	2.33947
ENST00000390869	rRNA	2:20601388-20601485(-)	10.309	2.7199	3.03989	3.42295	1.92475	2.33947
chr1.tRNA127-CysGCA	tRNA	1:93981833-93981906(-)	4.1236	3.26388	3.54653	3.6031	1.92475	2.33947
chr1.tRNA105-PseudoTTC	tRNA	1:149161627-149161699(-)	2.88652	1.90393	1.68883	2.34202	1.92475	2.33947
chr1.tRNA47-AsnGTT	tRNA	1:161510030-161510104(+)	16.4944	2.44791	3.54653	3.96341	1.92475	2.1268
ENST00000384072	snoRNA	11:93464145-93464265(-)	4.1236	3.53587	0.67553	0.72062	1.92475	2.1268
ENST00000365606	misc_RNA	16:30465318-30465418(-)	0	0	1.35106	0.72062	1.92475	2.1268
ENST00000365515	misc_RNA	1:89485929-89486048(-)	0	0	1.0133	0.900775	1.92475	2.1268
ENST00000516209	snRNA	1:53219994-53220134(+)	8.24721	1.35995	8.95077	9.18791	1.92475	1.91412
ENST00000362552	misc_RNA	X:53489150-53489251(+)	2.88652	3.26388	1.18218	2.88248	1.92475	1.91412
ENST00000459194	misc_RNA	9:44850221-44850332(+)	0	0	2.19547	3.06264	1.92475	1.91412
ENST00000516461	miRNA	5:150748005-150748076(-)	4.94832	4.07985	5.74201	6.12527	1.92475	1.70144
hsa-miR-100-5p	miRNA	11:122022983-122023004(-)	3.71124	4.62383	4.22206	4.86419	1.92475	1.70144
ENST00000459191	snRNA	3:195655460-195655646(-)	6.1854	6.79976	3.71542	2.70233	1.92475	1.70144
chr1.tRNA103-AsnGTT	tRNA	1:149230569-149230643(-)	13.1955	1.63194	3.20877	1.98171	1.92475	1.70144
ENST00000411323	misc_RNA	17:34216562-34216808(+)	6.1854	0	1.0133	0.72062	1.92475	1.70144
ENST00000384036	snRNA	7:92331022-92331128(-)	0.824721	0	1.35106	1.44124	1.92475	1.70144
ENST00000363079	misc_RNA	16:86309036-86309129(-)	0	0	0.506648	1.08093	1.92475	1.70144
hsa-miR-1180-3p	miRNA	17:19247826-19247847(-)	5.36068	5.98378	3.20877	3.42295	1.92475	1.48876
ENST00000362567	antisense	9:139620557-139620686(-)	2.47416	3.26388	6.07977	3.06264	1.92475	1.48876
ENST00000600745	miRNA	19:15560359-15560419(+)	0.824721	0.27199	5.57312	2.88248	1.92475	1.48876
ENST00000607639	rRNA	14:68123822-68123928(-)	5.77304	2.7199	2.19547	1.6214	1.92475	1.48876
hsa-miR-590-3p	miRNA	7:73605583-73605603(+)	1.64944	3.26388	0.844413	2.34202	1.92475	1.48876
ENST00000362821	misc_RNA	20:37390171-37390485(+)	2.88652	0.27199	0.67553	1.08093	1.92475	1.48876
ENST00000365390	misc_RNA	20:17556851-17557155(-)	2.0618	0.27199	0.67553	1.26109	1.92475	1.48876
ENST00000364811	misc_RNA	6:108382022-108382134(+)	0	0	0.844413	0.540465	1.92475	1.48876
hsa-miR-5187-5p	miRNA	1:161196985-161197006(+)	0	2.7199	4.72871	3.42295	1.92475	1.27608
ENST00000365393	rRNA	1:78560491-78560599(-)	9.48429	1.90393	1.35106	1.44124	1.92475	1.27608
ENST00000364308	misc_RNA	17:31157237-31157347(-)	0	0	0.67553	1.08093	1.92475	1.27608
hsa-miR-2467-5p	miRNA	2:240273466-240273488(-)	4.1236	5.16781	4.89759	2.34202	1.92475	1.0634
hsa-miR-1255a	miRNA	4:102251522-102251544(-)	2.88652	4.62383	3.03989	3.78326	1.92475	1.0634
ENST00000391324	snoRNA	18:7301018-7301151(-)	4.94832	3.53587	3.37765	2.34202	1.92475	1.0634
ENST00000390912	snoRNA	X:3450158-3450292(-)	3.71124	3.26388	3.37765	2.52217	1.92475	1.0634
ENST00000459507	snoRNA	8:102859484-102859588(-)	1.64944	2.17592	1.51994	1.44124	1.92475	1.0634
ENST00000410647	misc_RNA	12:105245602-105245696(+)	0	0	0.337765	0.36031	1.92475	1.0634
chr1.tRNA49-GluTTC	tRNA	1:161582507-161582579(+)	10.309	10.3356	3.37765	1.08093	1.92475	0.850718
hsa-miR-338-5p	miRNA	17:79099723-79099744(-)	3.71124	1.90393	3.71542	2.16186	1.92475	0.850718
hsa-miR-2355-5p	miRNA	2:207974767-207974787(-)	2.0618	1.63194	2.02659	3.24279	1.92475	0.850718
hsa-miR-6514-5p	miRNA	11:62560221-62560243(-)	3.71124	2.17592	1.68883	0.72062	1.92475	0.850718
ENST00000363743	rRNA	11:108991605-108991713(-)	2.0618	1.90393	1.35106	1.26109	1.92475	0.850718
ENST00000384232	misc_RNA	20:52161154-52161264(+)	0	0	0.844413	0.540465	1.92475	0.850718
ENST00000384366	snoRNA	7:88078407-88078546(-)	4.94832	3.53587	2.19547	1.44124	1.92475	0.638039
ENST00000384053	snoRNA	4:17322369-17322505(-)	7.42248	13.5995	1.51994	1.98171	1.92475	0.21268
hsa-miR-106b-5p	miRNA	7:99691666-99691686(-)	5.77304	11.4236	2.36436	2.16186	1.76436	3.82823
FR102402	piRNA	19:35873926-35873956(+)	0	0	13.3417	15.4933	1.76436	2.97751
hsa-miR-125b-2-3p	miRNA	21:17962610-17962631(+)	7.01012	7.88772	4.22206	3.78326	1.76436	2.97751
ENST00000579354	misc_RNA	X:115108801-115109100(-)	7.01012	4.89582	5.57312	3.06264	1.76436	2.97751
hsa-miR-4725-3p	miRNA	17:29902345-29902366(+)	2.0618	0.815971	3.54653	5.04434	1.76436	2.76483
ENST00000391017	misc_RNA	3:101347154-101347250(-)	0	0	0.506648	1.08093	1.76436	2.55215
ENST00000607707	snoRNA	2:203156055-203156144(+)	6.59776	9.51966	5.23536	2.52217	1.76436	2.33947
ENST00000582522	misc_RNA	3:152917491-152917806(-)	23.0922	1.08796	1.18218	1.44124	1.76436	2.1268
ENST00000491451	misc_RNA	1:70645829-70646123(-)	16.4944	0.815971	1.18218	1.26109	1.76436	2.1268
ENST00000364300	snRNA	1:245297229-245297392(-)	11.5461	0.27199	0.506648	0.36031	1.76436	2.1268
ENST00000364127	snRNA	17:56756888-56757051(-)	4.1236	0.54398	1.0133	0.900775	1.76436	2.1268
ENST00000410792	snRNA	2:88315873-88316066(-)	5.77304	2.17592	4.05318	2.88248	1.76436	1.91412
ENST00000363435	misc_RNA	15:40214983-40215087(-)	0	0	1.68883	1.80155	1.76436	1.91412
ENST00000384165	snRNA	3:196511851-196511957(-)	0.824721	0.27199	1.35106	1.44124	1.76436	1.91412
ENST00000362645	misc_RNA	22:41461558-41461650(-)	0.41236	0	1.35106	1.44124	1.76436	1.91412
ENST00000410535	misc_RNA	2:122360649-122360740(-)	0	0	0.337765	0.36031	1.76436	1.91412
ENST00000365061	rRNA	4:178378265-178378382(-)	163.707	2.7199	2.36436	1.80155	1.76436	1.70144
ENST00000363244	rRNA	3:12552594-12552712(-)	8.24721	4.35184	4.72871	3.42295	1.76436	1.70144
ENST00000362915	snoRNA	11:811681-811814(+)	7.42248	7.07175	1.18218	2.34202	1.76436	1.70144
ENST00000363158	rRNA	2:77000035-77000171(+)	6.59776	4.35184	2.70212	1.80155	1.76436	1.70144
ENST00000459329	misc_RNA	9:46362605-46362716(+)	0	0	2.36436	3.06264	1.76436	1.70144
chr13.tRNA6-PseudoTTG	tRNA	13:36639746-36639818(-)	1.23708	0.27199	1.18218	1.26109	1.76436	1.70144
ENST00000363009	snRNA	1:147735751-147735907(+)	4.94832	0.54398	0.168883	0.540465	1.76436	1.70144
ENST00000363977	misc_RNA	7:23531411-23531512(-)	0	0	1.51994	1.26109	1.76436	1.70144
ENST00000365568	misc_RNA	6:130895141-130895257(-)	0	0	0.506648	0.900775	1.76436	1.70144
ENST00000362562	misc_RNA	9:67764522-67764633(+)	0	0	2.02659	3.24279	1.76436	1.48876
ENST00000365664	snRNA	12:93346415-93346521(+)	1.23708	0.27199	1.18218	1.08093	1.76436	1.48876
ENST00000384093	snRNA	4:114341479-114341642(+)	3.29888	0.27199	0.506648	0.72062	1.76436	1.48876
ENST00000363867	misc_RNA	10:99180952-99181064(-)	0	0	1.0133	0.540465	1.76436	1.48876
ENST00000364248	misc_RNA	9:19089591-19089686(+)	0	0	0.337765	0.180155	1.76436	1.48876
chr9.tRNA2-ArgTCG	tRNA	9:112960802-112960875(+)	4.94832	6.52776	3.20877	3.6031	1.76436	1.27608
ENST00000469617	misc_RNA	18:68179963-68180241(+)	10.7214	1.08796	1.0133	1.26109	1.76436	1.27608
chr6.tRNA94-AlaAGC	tRNA	6:58142588-58142661(-)	4.94832	0.27199	2.02659	2.88248	1.76436	1.27608
chr6.tRNA25-AlaAGC	tRNA	6:26751917-26751990(+)	4.53596	0.27199	2.02659	2.88248	1.76436	1.27608
ENST00000363014	misc_RNA	2:153140864-153140974(-)	0	0	1.35106	1.08093	1.76436	1.27608
ENST00000459286	misc_RNA	7:102497897-102498202(+)	1.64944	0.27199	0.67553	0.540465	1.76436	1.27608
ENST00000365118	misc_RNA	6:30704081-30704191(-)	0	0	0.844413	0.900775	1.76436	1.27608
chr2.tRNA23-GlnTTG	tRNA	2:117782508-117782580(-)	0	0	0.506648	0.900775	1.76436	1.27608
ENST00000362480	rRNA	16:84073523-84073638(-)	37.1124	2.7199	2.19547	1.98171	1.76436	1.0634
chr12.tRNA1-LysTTT	tRNA	12:27843305-27843378(+)	10.309	7.07175	2.70212	3.42295	1.76436	1.0634
ENST00000384452	snoRNA	1:235291118-235291252(-)	3.29888	4.35184	1.18218	3.06264	1.76436	1.0634
ENST00000363182	misc_RNA	3:164840501-164840611(-)	0	0	1.0133	0.72062	1.76436	1.0634
ENST00000384135	misc_RNA	X:117703368-117703478(-)	0	0	1.0133	0.72062	1.76436	1.0634
ENST00000362721	misc_RNA	3:47973298-47973404(-)	0	0	0.844413	0.72062	1.76436	1.0634
ENST00000384402	misc_RNA	6:88535891-88536003(-)	0	0	0.67553	0.540465	1.76436	1.0634
ENST00000362602	misc_RNA	14:74373019-74373130(-)	0	0	0.67553	0.180155	1.76436	1.0634
hsa-let-7a-3p	miRNA	9:96938295-96938315(+)	6.59776	6.25577	2.36436	2.52217	1.76436	0.850718
FR086093	piRNA	17:37011706-37011732(+)	0	0	2.871	5.04434	1.76436	0.850718
ENST00000459368	snoRNA	7:29952144-29952248(+)	1.23708	2.44791	1.18218	1.44124	1.76436	0.638039
hsa-miR-18b-5p	miRNA	X:133304114-133304136(-)	2.88652	0.54398	0.67553	0.72062	1.76436	0.638039
chr6.tRNA58-ValCAC	tRNA	6:27650487-27650561(+)	2.88652	0.815971	1.18218	1.26109	1.60396	8.08182
ENST00000411160	rRNA	2:201713761-201713867(-)	13.1955	5.71179	2.70212	5.04434	1.60396	4.89163
ENST00000384733	processed_transcript	15:25304685-25304780(+)	10.7214	19.3113	7.09307	6.84589	1.60396	4.04091
ENST00000383913	misc_RNA	1:185227043-185227147(-)	0	0	1.85771	2.16186	1.60396	2.76483
ENST00000362540	misc_RNA	X:16930338-16930440(-)	0.41236	0.27199	1.18218	1.26109	1.60396	2.76483
ENST00000390880	snoRNA	2:114763018-114763232(-)	7.01012	2.44791	3.54653	2.88248	1.60396	2.55215
ENST00000516871	rRNA	18:9844714-9844843(-)	6.59776	2.44791	2.36436	2.88248	1.60396	2.55215
ENST00000364508	misc_RNA	17:17904415-17904509(-)	0	0	0.506648	0.540465	1.60396	2.55215
hsa-miR-320d	miRNA	X:140008337-140008355(-)	1.23708	1.90393	3.03989	2.34202	1.60396	2.33947
ENST00000365663	misc_RNA	5:131803839-131803949(+)	0	0	2.02659	1.98171	1.60396	2.1268
chr6.tRNA138-ArgACG	tRNA	6:27638343-27638416(-)	9.89665	2.17592	1.85771	1.80155	1.60396	1.91412
ENST00000486780	misc_RNA	18:23398200-23398496(-)	9.48429	1.35995	2.36436	1.44124	1.60396	1.91412
ENST00000363997	misc_RNA	4:7113815-7114126(-)	1.64944	0	0.67553	1.08093	1.60396	1.91412
ENST00000517242	snoRNA	13:45910449-45910582(-)	5.36068	2.17592	3.03989	3.78326	1.60396	1.70144
ENST00000383948	snRNA	4:39299225-39299331(-)	2.47416	1.08796	1.35106	1.08093	1.60396	1.70144
ENST00000363963	misc_RNA	5:72395900-72396009(+)	0	0	1.51994	1.98171	1.60396	1.70144
ENST00000363421	misc_RNA	X:117048207-117048308(-)	0	0.27199	1.0133	1.44124	1.60396	1.70144
ENST00000365274	misc_RNA	X:19394892-19394993(+)	0	0	0.844413	1.08093	1.60396	1.70144
hsa-miR-22-5p	miRNA	17:1617246-1617267(-)	8.24721	8.97568	2.871	3.78326	1.60396	1.48876
hsa-miR-99a-5p	miRNA	21:17911421-17911442(+)	4.53596	4.35184	3.54653	4.50388	1.60396	1.48876
ENST00000385282	miRNA	16:69966984-69967083(+)	3.71124	2.17592	5.23536	2.52217	1.60396	1.48876
ENST00000364558	misc_RNA	12:112704881-112705198(+)	9.48429	0	1.68883	1.26109	1.60396	1.48876
ENST00000384245	snRNA	15:30546605-30546711(-)	2.0618	1.08796	1.51994	1.44124	1.60396	1.48876
ENST00000363919	snRNA	10:85763088-85763235(+)	6.1854	0	0.506648	0.36031	1.60396	1.48876
ENST00000384741	snRNA	1:182951347-182951453(-)	1.64944	0.54398	0.844413	1.26109	1.60396	1.48876
ENST00000384202	misc_RNA	12:101840603-101840710(+)	0	0	1.51994	1.08093	1.60396	1.48876
ENST00000362378	snRNA	22:31875369-31875475(-)	0.41236	0	1.0133	0.900775	1.60396	1.48876
ENST00000364572	misc_RNA	6:17737689-17737790(-)	0	0	1.0133	1.08093	1.60396	1.48876
ENST00000362371	misc_RNA	1:240861620-240861729(+)	0	0	0.844413	0.72062	1.60396	1.48876
ENST00000410292	misc_RNA	2:29150109-29150206(-)	0	0	0.67553	0.36031	1.60396	1.48876
ENST00000362585	rRNA	5:129450102-129450203(+)	141.44	3.26388	2.36436	2.52217	1.60396	1.27608
ENST00000365129	rRNA	16:66335712-66335843(+)	140.202	3.26388	2.02659	2.16186	1.60396	1.27608
ENST00000362655	rRNA	9:115014538-115014658(+)	119.172	2.7199	1.18218	1.44124	1.60396	1.27608
chr1.tRNA8-PseudoCTT	tRNA	1:39970194-39970267(+)	4.94832	1.35995	1.68883	1.98171	1.60396	1.27608
ENST00000516789	rRNA	18:70419187-70419286(+)	4.53596	1.08796	1.68883	1.08093	1.60396	1.27608
ENST00000364795	misc_RNA	13:57459418-57459736(-)	1.64944	0	0.844413	1.08093	1.60396	1.27608
ENST00000363509	misc_RNA	3:56106132-56106435(+)	0.824721	0	0.506648	0.900775	1.60396	1.27608
ENST00000364879	misc_RNA	9:117377735-117377848(-)	0	0	0.67553	0.900775	1.60396	1.27608
ENST00000410540	misc_RNA	13:97601503-97601787(-)	0.41236	0	0.337765	0.900775	1.60396	1.27608
FR116390	piRNA	2:98263877-98263905(+)	0	0	4.05318	3.6031	1.60396	1.0634
chr6.tRNA121-ThrCGT	tRNA	6:28615983-28616057(-)	3.29888	1.90393	0.844413	1.26109	1.60396	1.0634
ENST00000384645	snoRNA	15:25336933-25337024(+)	0	0.815971	2.53324	1.26109	1.60396	1.0634
ENST00000411204	misc_RNA	5:29948935-29949237(+)	1.64944	0.27199	0.337765	0.72062	1.60396	1.0634
ENST00000364814	misc_RNA	11:67129885-67130179(+)	1.23708	0.27199	0.506648	0.72062	1.60396	1.0634
ENST00000363481	misc_RNA	5:98272342-98272451(-)	0	0	0.844413	0.540465	1.60396	1.0634
ENST00000364773	snoRNA	7:75573100-75573234(+)	4.53596	3.80786	2.53324	2.52217	1.60396	0.850718
ENST00000390926	snoRNA	16:11367970-11368093(-)	3.71124	3.26388	2.70212	2.16186	1.60396	0.850718
ENST00000362534	rRNA	7:152290058-152290176(-)	2.47416	1.90393	1.51994	1.98171	1.60396	0.850718
chr6.tRNA41-PseudoACT	tRNA	6:27261670-27261744(+)	1.64944	3.53587	2.19547	1.98171	1.60396	0.638039
hsa-miR-7705	miRNA	8:101715230-101715252(-)	2.88652	1.90393	2.19547	0.36031	1.60396	0.425359
hsa-miR-4508	miRNA	15:23807254-23807270(-)	9.89665	0	0.67553	0	1.60396	0.425359
ENST00000364442	rRNA	1:184984083-184984199(-)	11.5461	3.26388	2.871	2.34202	1.60396	0.21268
chrX.tRNA3-PseudoCTC	tRNA	X:51306111-51306183(-)	0.41236	0.815971	1.68883	1.26109	1.60396	0.21268
ENST00000362396	snoRNA	20:37078013-37078146(+)	1.64944	0	0.337765	2.16186	1.60396	0.21268
hsa-miR-3614-5p	miRNA	17:54968680-54968702(-)	3.29888	1.90393	1.35106	0.72062	1.44357	3.82823
ENST00000459135	snRNA	3:73076959-73077024(+)	1.23708	0.54398	0.67553	2.16186	1.44357	3.61555
hsa-miR-760	miRNA	1:94312436-94312455(+)	7.01012	3.80786	2.871	4.14357	1.44357	2.55215
ENST00000459229	snoRNA	9:95054743-95054875(-)	3.71124	2.44791	0.506648	2.16186	1.44357	2.33947
ENST00000363031	misc_RNA	4:53652704-53652805(+)	0	0	1.35106	0.900775	1.44357	2.33947
hsa-miR-1301-3p	miRNA	2:25551520-25551543(-)	5.36068	5.16781	4.72871	4.32372	1.44357	2.1268
ENST00000584072	miRNA	16:72821592-72821672(-)	18.1439	0	0.506648	0	1.44357	2.1268
ENST00000362997	misc_RNA	18:59998045-59998146(+)	0	0	2.02659	2.34202	1.44357	1.91412
ENST00000365267	misc_RNA	2:202673404-202673505(+)	0	0	1.68883	1.26109	1.44357	1.91412
ENST00000384096	lincRNA	4:119200345-119200475(+)	8.24721	7.34374	2.19547	4.32372	1.44357	1.70144
ENST00000364577	rRNA	X:76287130-76287248(+)	5.77304	5.4398	4.72871	3.78326	1.44357	1.70144
ENST00000384176	snoRNA	15:65577799-65577929(-)	6.59776	6.52776	2.19547	4.50388	1.44357	1.70144
ENST00000391305	snoRNA	11:8706986-8707116(+)	9.48429	1.90393	2.871	2.88248	1.44357	1.70144
chr6.tRNA6-ArgACG	tRNA	6:26328367-26328440(+)	11.1337	2.17592	2.19547	2.70233	1.44357	1.70144
ENST00000364939	snoRNA	12:74158059-74158193(-)	5.77304	6.25577	1.35106	1.80155	1.44357	1.70144
ENST00000516327	snoRNA	4:106027144-106027251(+)	4.1236	1.90393	2.70212	3.24279	1.44357	1.70144
ENST00000362931	misc_RNA	17:67982127-67982235(+)	0	0	0.844413	1.6214	1.44357	1.70144
ENST00000362967	rRNA	1:182913500-182913625(-)	70.926	1.35995	1.51994	1.98171	1.44357	1.48876
hsa-miR-3928-3p	miRNA	22:31556048-31556069(-)	7.83484	8.4317	1.0133	5.40465	1.44357	1.48876
ENST00000365604	rRNA	9:66458144-66458262(-)	12.7832	1.63194	2.70212	2.52217	1.44357	1.48876
chr6.tRNA8-ArgACG	tRNA	6:26537725-26537798(+)	10.7214	2.17592	2.19547	2.88248	1.44357	1.48876
ENST00000516624	snoRNA	1:67568328-67568462(-)	4.53596	2.17592	2.36436	2.88248	1.44357	1.48876
FR184567	piRNA	8:11704567-11704592(-)	5.77304	0	2.02659	2.52217	1.44357	1.48876
ENST00000458842	snoRNA	4:34967863-34967966(-)	2.47416	1.90393	1.51994	1.08093	1.44357	1.48876
ENST00000362813	misc_RNA	20:36603558-36603883(-)	5.36068	0	0.337765	0.72062	1.44357	1.48876
ENST00000362695	misc_RNA	1:153698728-153698829(-)	0	0	1.51994	1.44124	1.44357	1.48876
ENST00000384173	snRNA	X:131714145-131714251(-)	0.41236	0.27199	1.35106	1.26109	1.44357	1.48876
ENST00000384227	snRNA	17:46166040-46166146(-)	0.824721	0.27199	1.18218	0.900775	1.44357	1.48876
ENST00000390895	misc_RNA	13:100188573-100188650(-)	0	0.27199	1.0133	1.08093	1.44357	1.48876
ENST00000384467	misc_RNA	11:70551272-70551374(-)	0	0	0.844413	0.72062	1.44357	1.48876
ENST00000363615	misc_RNA	11:33218093-33218183(-)	0	0	0.506648	0.72062	1.44357	1.48876
ENST00000410614	rRNA	8:3558014-3558150(+)	49.0709	4.35184	3.20877	2.70233	1.44357	1.27608
ENST00000363657	rRNA	18:47472636-47472759(-)	20.2057	1.63194	2.02659	2.16186	1.44357	1.27608
hsa-miR-625-5p	miRNA	14:65937834-65937854(+)	2.88652	3.53587	1.35106	3.6031	1.44357	1.27608
ENST00000464971	misc_RNA	8:81688901-81689197(-)	10.309	0.815971	1.18218	0.72062	1.44357	1.27608
ENST00000364419	misc_RNA	16:61777058-61777380(-)	4.1236	0	1.18218	0.36031	1.44357	1.27608
ENST00000384106	snRNA	16:57864440-57864546(-)	1.64944	0.27199	1.0133	1.08093	1.44357	1.27608
ENST00000363013	misc_RNA	11:16863800-16864134(+)	2.47416	0.27199	0.67553	0.900775	1.44357	1.27608
ENST00000384273	snRNA	9:71550789-71550895(-)	1.23708	0.27199	1.0133	0.900775	1.44357	1.27608
ENST00000411044	misc_RNA	17:55866810-55867093(+)	1.23708	0.27199	0.506648	0.900775	1.44357	1.27608
ENST00000384255	misc_RNA	6:128905535-128905636(+)	0	0	0.337765	0.72062	1.44357	1.27608
RNY4P36	misc_RNA	17:74699714-74699809(-)	0	0	0	0	1.44357	1.27608
hsa-miR-2116-3p	miRNA	15:59463391-59463411(-)	2.0618	8.97568	3.37765	5.76496	1.44357	1.0634
ENST00000365522	misc_RNA	4:6998739-6999055(+)	9.48429	7.07175	3.71542	3.42295	1.44357	1.0634
ENST00000577933	misc_RNA	14:32911547-32911843(+)	6.1854	0.27199	1.68883	2.34202	1.44357	1.0634
chr7.tRNA11-CysGCA	tRNA	7:149295045-149295117(+)	1.23708	0.27199	1.35106	1.44124	1.44357	1.0634
ENST00000364445	misc_RNA	3:36726531-36726860(+)	4.53596	0.27199	0.67553	0.72062	1.44357	1.0634
chr7.tRNA8-CysGCA	tRNA	7:149253801-149253873(+)	1.23708	0.27199	1.35106	1.26109	1.44357	1.0634
ENST00000365347	misc_RNA	9:77414811-77415138(+)	2.0618	0.27199	1.0133	1.08093	1.44357	1.0634
hsa-miR-301b	miRNA	22:22007314-22007336(+)	5.36068	12.5115	2.53324	6.30543	1.44357	0.850718
chr8.tRNA4-TyrGTA	tRNA	8:67025601-67025694(+)	9.48429	9.79165	2.02659	2.16186	1.44357	0.850718
chr8.tRNA5-TyrGTA	tRNA	8:67026222-67026311(+)	9.89665	10.0636	1.51994	2.16186	1.44357	0.850718
chr14.tRNA5-TyrGTA	tRNA	14:21151431-21151520(+)	8.24721	7.88772	1.35106	3.24279	1.44357	0.850718
hsa-miR-3691-5p	miRNA	6:5148520-5148542(-)	6.59776	7.34374	1.51994	3.06264	1.44357	0.850718
ENST00000473668	misc_RNA	19:47192056-47192325(-)	2.47416	3.26388	3.37765	2.88248	1.44357	0.850718
ENST00000364749	snoRNA	1:179170622-179170762(+)	5.36068	4.62383	2.19547	1.6214	1.44357	0.850718
ENST00000363068	misc_RNA	6:38533726-38533831(+)	0	0	0.67553	0.900775	1.44357	0.850718
ENST00000383932	misc_RNA	1:174991615-174991716(-)	0	0	0.506648	0.36031	1.44357	0.850718
chr6.tRNA14-TyrGTA	tRNA	6:26569085-26569176(+)	12.3708	12.7835	1.0133	1.26109	1.44357	0.638039
chr3.tRNA4-HisGTG	tRNA	3:148316562-148316634(-)	1.23708	0.815971	0.67553	1.08093	1.44357	0.638039
ENST00000503991	snoRNA	4:1976363-1976487(+)	0.41236	0.815971	0.844413	0.72062	1.44357	0.638039
ENST00000383894	snoRNA	15:25325289-25325380(+)	1.64944	1.90393	1.68883	1.6214	1.44357	0.425359
hsa-miR-33a-5p	miRNA	22:42296953-42296973(+)	0.824721	1.35995	0.337765	0.180155	1.44357	0.425359
hsa-let-7e-3p	miRNA	19:52196091-52196112(+)	4.1236	4.89582	1.0133	1.98171	1.44357	0.21268
hsa-miR-331-5p	miRNA	12:95702221-95702242(+)	0.41236	1.08796	1.0133	2.52217	1.44357	0.21268
chr6.tRNA88-PseudoGAA	tRNA	6:79668009-79668082(-)	6.1854	0.27199	0	0	1.44357	0.21268
hsa-miR-4804-5p	miRNA	5:72174427-72174447(+)	0	0.54398	0.168883	0.36031	1.44357	0.21268
hsa-miR-449c-5p	miRNA	5:54468141-54468165(-)	3.71124	1.63194	3.71542	4.32372	1.44357	0
ENST00000401127	miRNA	20:62551365-62551481(+)	13.6079	9.51966	6.92418	9.18791	1.28317	2.1268
hsa-miR-584-5p	miRNA	5:148441936-148441957(-)	6.59776	7.07175	4.39095	1.08093	1.28317	2.1268
ENST00000408832	miRNA	4:4038811-4038914(+)	4.53596	2.17592	2.53324	2.34202	1.28317	2.1268
ENST00000364421	snRNA	6:76183454-76183610(-)	4.1236	0.27199	0.168883	0.180155	1.28317	2.1268
chr6.tRNA156-ArgACG	tRNA	6:27181622-27181695(-)	9.48429	1.35995	2.02659	1.98171	1.28317	1.91412
ENST00000408084	miRNA	7:7034846-7034949(+)	4.1236	2.17592	2.36436	2.52217	1.28317	1.91412
ENST00000408787	miRNA	8:12384247-12384350(+)	4.1236	2.17592	2.36436	2.34202	1.28317	1.91412
ENST00000458848	snRNA	12:45948373-45948442(-)	2.47416	0.54398	1.18218	1.26109	1.28317	1.91412
hsa-miR-133a-3p	miRNA	20:61162177-61162198(+)	3.29888	4.35184	2.36436	3.6031	1.28317	1.70144
ENST00000384215	lincRNA	7:45024977-45025109(-)	1.64944	0.27199	1.35106	0.72062	1.28317	1.70144
RNY1P7	misc_RNA	13:25277694-25277803(-)	0	0	0.844413	0.900775	1.28317	1.70144
ENST00000463845	misc_RNA	2:24219667-24219955(-)	21.4427	7.61573	4.72871	4.32372	1.28317	1.48876
FR347836	piRNA	16:30078911-30078937(+)	0.824721	0	4.22206	7.56651	1.28317	1.48876
chr14.tRNA7-ArgACG	tRNA	14:23398909-23398982(+)	10.7214	1.90393	2.70212	3.24279	1.28317	1.48876
hsa-miR-576-5p	miRNA	4:110409869-110409890(+)	2.0618	5.4398	3.54653	2.70233	1.28317	1.48876
hsa-miR-25-5p	miRNA	7:99691233-99691253(-)	1.64944	2.99189	3.54653	3.96341	1.28317	1.48876
FR227782	piRNA	17:22021437-22021462(+)	0.41236	1.35995	1.51994	1.6214	1.28317	1.48876
ENST00000606420	snoRNA	20:2635713-2635844(+)	0.41236	0.27199	2.871	0.72062	1.28317	1.48876
chr17.tRNA8-ThrAGT	tRNA	17:8090477-8090551(+)	2.0618	0.27199	0.337765	0.900775	1.28317	1.48876
ENST00000364348	misc_RNA	7:7142204-7142312(-)	0	0	0.844413	1.08093	1.28317	1.48876
ENST00000363109	misc_RNA	16:68919479-68919580(-)	0	0	1.18218	0.72062	1.28317	1.48876
ENST00000516212	misc_RNA	20:43632989-43633095(+)	0	0	0.67553	0.900775	1.28317	1.48876
ENST00000383924	misc_RNA	1:156453890-156454002(-)	0	0	0.67553	0.72062	1.28317	1.48876
ENST00000411358	rRNA	2:155446919-155447040(+)	47.0091	4.07985	3.03989	2.34202	1.28317	1.27608
ENST00000517038	snRNA	9:98622186-98622298(+)	7.83484	1.35995	4.72871	5.40465	1.28317	1.27608
ENST00000384770	snRNA	1:148241465-148241628(+)	8.65957	1.08796	2.19547	1.26109	1.28317	1.27608
ENST00000516777	miRNA	Y:14482123-14482230(+)	3.29888	3.26388	2.02659	2.16186	1.28317	1.27608
RNY1P11	misc_RNA	7:128804690-128804802(+)	1.23708	0.54398	1.51994	2.70233	1.28317	1.27608
hsa-miR-449a	miRNA	5:54466414-54466435(-)	0.824721	2.17592	0.67553	2.52217	1.28317	1.27608
ENST00000516336	snRNA	X:67321910-67321974(-)	1.64944	0	1.18218	1.26109	1.28317	1.27608
ENST00000365370	snRNA	18:54951833-54951939(-)	0.824721	0.27199	1.0133	1.08093	1.28317	1.27608
ENST00000384024	misc_RNA	14:73319932-73320039(-)	0	0	1.18218	0.72062	1.28317	1.27608
ENST00000384460	misc_RNA	12:123833546-123833647(-)	0	0	0.844413	0.540465	1.28317	1.27608
ENST00000410457	snRNA	3:81558627-81558815(+)	5.77304	1.08796	4.05318	5.04434	1.28317	1.0634
chr6.tRNA112-PheGAA	tRNA	6:28731373-28731447(-)	5.36068	2.44791	1.85771	1.98171	1.28317	1.0634
ENST00000458981	misc_RNA	17:44292436-44292537(-)	0	0	1.51994	1.44124	1.28317	1.0634
chr19.tRNA4-ThrAGT	tRNA	19:33667962-33668036(+)	1.64944	2.17592	0.337765	0.540465	1.28317	1.0634
ENST00000364640	misc_RNA	15:77028982-77029321(+)	2.0618	0.27199	0.67553	0.900775	1.28317	1.0634
ENST00000363328	misc_RNA	6:106352248-106352562(+)	1.23708	0.27199	0.67553	1.08093	1.28317	1.0634
ENST00000384170	snoRNA	12:124101255-124101387(+)	0.41236	0.27199	1.35106	0.540465	1.28317	1.0634
ENST00000365474	misc_RNA	2:56178789-56179149(-)	1.23708	0	0.337765	1.08093	1.28317	1.0634
ENST00000384654	misc_RNA	4:140121549-140121667(+)	0	0	0.506648	0.36031	1.28317	1.0634
chr6.tRNA16-TyrGTA	tRNA	6:26577331-26577420(+)	9.07193	10.3356	1.35106	1.26109	1.28317	0.850718
chr6.tRNA163-IleAAT	tRNA	6:26745254-26745328(-)	3.71124	3.26388	4.05318	3.06264	1.28317	0.850718
ENST00000384685	misc_RNA	21:38359039-38359151(-)	0	0	2.02659	2.70233	1.28317	0.850718
ENST00000408376	snoRNA	14:81669039-81669178(-)	1.64944	1.90393	0.67553	1.44124	1.28317	0.850718
FR265415	piRNA	6:31324487-31324517(-)	4.94832	0.815971	0.168883	1.08093	1.28317	0.850718
ENST00000386148	snoRNA	X:109468213-109468291(-)	2.0618	2.99189	3.37765	1.44124	1.28317	0.638039
ENST00000459147	snoRNA	18:2774872-2774961(+)	1.64944	2.44791	1.18218	1.44124	1.28317	0.638039
ENST00000384312	misc_RNA	1:153758196-153758297(-)	0	0	0.67553	0.900775	1.28317	0.638039
ENST00000384339	snoRNA	8:99054314-99054445(-)	5.36068	1.63194	1.18218	0.180155	1.28317	0.425359
ENST00000411199	rRNA	10:23286184-23286287(+)	0.41236	1.08796	0.506648	0.900775	1.28317	0.425359
hsa-miR-4775	miRNA	2:208619540-208619561(+)	2.0618	1.35995	0	0.36031	1.28317	0.425359
ENST00000365230	misc_RNA	17:30790392-30790500(-)	0	0	0.506648	0.72062	1.28317	0.425359
hsa-miR-3909	miRNA	22:35731703-35731724(+)	1.23708	1.90393	2.70212	3.42295	1.28317	0.21268
FR162144	piRNA	9:139908202-139908227(-)	2.0618	1.08796	0.67553	1.80155	1.28317	0.21268
hsa-miR-6125	miRNA	12:62654199-62654218(+)	0	0	0.168883	0.900775	1.28317	0.21268
hsa-miR-766-5p	miRNA	X:118780762-118780783(-)	3.29888	1.90393	0.168883	2.52217	1.28317	0
FR308866	piRNA	19:18159700-18159725(+)	0	0	21.2792	20.1774	1.12277	4.04091
ENST00000458922	snoRNA	21:33036619-33036795(+)	0	0.54398	1.68883	0.72062	1.12277	2.33947
hsa-miR-7704	miRNA	2:177053571-177053589(+)	89.4822	1.08796	2.19547	1.44124	1.12277	2.1268
FR338575	piRNA	6:31321707-31321732(-)	2.88652	0	8.10636	3.6031	1.12277	2.1268
ENST00000410798	miRNA	19:36821351-36821449(+)	4.1236	2.17592	2.53324	2.34202	1.12277	2.1268
ENST00000408605	miRNA	16:34510863-34510964(+)	4.1236	4.07985	2.871	3.24279	1.12277	1.91412
chr6.tRNA36-ArgACG	tRNA	6:27182951-27183024(+)	9.48429	1.35995	2.02659	1.98171	1.12277	1.91412
chr7.tRNA23-CysGCA	tRNA	7:149072849-149072921(-)	3.29888	2.7199	2.36436	2.34202	1.12277	1.91412
ENST00000459577	snoRNA	17:38183795-38183898(-)	2.47416	3.80786	1.0133	1.44124	1.12277	1.91412
ENST00000410236	misc_RNA	1:59187951-59188044(+)	0	0	1.18218	1.26109	1.12277	1.91412
FR195067	piRNA	10:51589228-51589254(+)	0	0	5.57312	9.54822	1.12277	1.70144
ENST00000384384	snoRNA	11:93463679-93463812(-)	2.47416	2.44791	3.8843	0.540465	1.12277	1.70144
ENST00000516565	misc_RNA	7:14050294-14050388(-)	0	0	2.19547	3.6031	1.12277	1.70144
ENST00000364587	snoRNA	1:40033046-40033180(-)	3.29888	2.7199	0.67553	0	1.12277	1.70144
ENST00000384148	snRNA	6:41986146-41986252(-)	1.64944	0.27199	1.18218	0.900775	1.12277	1.70144
chr2.tRNA24-PseudoCTC	tRNA	2:96217193-96217265(-)	0.41236	0	0.67553	1.26109	1.12277	1.70144
ENST00000582216	miRNA	1:160175167-160175254(+)	0.824721	0.27199	0	0.36031	1.12277	1.70144
ENST00000390851	snRNA	7:141427784-141427948(+)	15.6697	1.35995	1.85771	1.26109	1.12277	1.48876
chr3.tRNA12-PseudoGCA	tRNA	3:17741391-17741464(-)	5.77304	2.17592	1.18218	2.52217	1.12277	1.48876
ENST00000365516	rRNA	6:106897256-106897372(+)	48.2461	2.44791	1.51994	1.98171	1.12277	1.27608
ENST00000460537	misc_RNA	9:21699313-21699569(+)	19.3809	0.815971	0.67553	0.900775	1.12277	1.27608
hsa-let-7f-2-3p	miRNA	X:53584157-53584178(-)	3.71124	3.53587	3.20877	1.44124	1.12277	1.27608
ENST00000362794	snRNA	10:79536709-79536813(-)	1.23708	0	0.844413	1.26109	1.12277	1.27608
ENST00000363592	snRNA	5:86716158-86716264(-)	1.23708	0.27199	0.67553	0.900775	1.12277	1.27608
ENST00000384552	misc_RNA	20:18094111-18094223(-)	0	0	1.0133	1.26109	1.12277	1.27608
ENST00000363314	snRNA	3:192447344-192447505(-)	2.0618	0	0.337765	0.180155	1.12277	1.27608
chr6.tRNA118-PseudoTTT	tRNA	6:28660986-28661060(-)	0.824721	0.54398	0.168883	0.540465	1.12277	1.27608
RNY1P8	misc_RNA	13:73801284-73801397(+)	0	0	0.337765	0.540465	1.12277	1.27608
hsa-miR-503-5p	miRNA	X:133680401-133680423(-)	2.47416	6.25577	4.39095	3.6031	1.12277	1.0634
chr1.tRNA7-AsnGTT	tRNA	1:17216171-17216245(+)	4.53596	1.63194	3.54653	0.72062	1.12277	1.0634
hsa-miR-4662a-5p	miRNA	8:125834232-125834253(+)	3.29888	2.99189	2.36436	0.540465	1.12277	1.0634
hsa-miR-625-3p	miRNA	14:65937871-65937892(+)	1.23708	2.17592	2.36436	1.44124	1.12277	1.0634
ENST00000522581	snRNA	8:30501206-30501319(+)	2.0618	1.35995	2.53324	1.44124	1.12277	1.0634
ENST00000391112	snoRNA	8:101016811-101016877(+)	2.47416	1.90393	1.18218	1.44124	1.12277	1.0634
hsa-miR-4516	miRNA	16:2183121-2183137(+)	2.47416	0.27199	1.68883	0.36031	1.12277	1.0634
ENST00000363937	snRNA	2:60611740-60611898(+)	2.47416	0	0.168883	0.180155	1.12277	1.0634
ENST00000383855	misc_RNA	20:33114315-33114411(-)	0	0	1.0133	0.36031	1.12277	1.0634
ENST00000364854	misc_RNA	15:100221991-100222082(-)	0	0.27199	0.337765	0.900775	1.12277	1.0634
ENST00000516798	misc_RNA	12:60735605-60735722(-)	0	0	0.67553	0.540465	1.12277	1.0634
ENST00000362886	misc_RNA	1:29208238-29208347(-)	0	0	0.506648	0.540465	1.12277	1.0634
ENST00000410708	snRNA	14:70827609-70827805(+)	5.77304	0.815971	3.71542	4.32372	1.12277	0.850718
ENST00000410712	snRNA	4:76750607-76750742(-)	5.36068	1.35995	3.37765	3.6031	1.12277	0.850718
ENST00000469345	misc_RNA	3:194867459-194867732(-)	2.0618	1.63194	1.68883	0.900775	1.12277	0.850718
hsa-miR-126-5p	miRNA	9:139565068-139565088(+)	0.41236	1.35995	1.18218	1.26109	1.12277	0.850718
ENST00000459483	snoRNA	17:47034012-47034115(-)	0.41236	0.54398	1.0133	0.72062	1.12277	0.850718
hsa-miR-6855-5p	miRNA	9:132631889-132631913(+)	0.824721	0	0.168883	1.26109	1.12277	0.850718
ENST00000384293	misc_RNA	5:138934485-138934586(-)	0	0	0.844413	0.540465	1.12277	0.850718
ENST00000363141	misc_RNA	12:93854501-93854602(-)	0	0	0.67553	0.540465	1.12277	0.850718
chr14.tRNA16-TyrGTA	tRNA	14:21131350-21131444(-)	9.07193	8.4317	1.35106	1.98171	1.12277	0.638039
chr14.tRNA19-TyrGTA	tRNA	14:21121257-21121351(-)	9.07193	7.61573	1.68883	2.16186	1.12277	0.638039
ENST00000391152	rRNA	9:76365888-76365993(-)	14.0202	1.63194	1.85771	1.26109	1.12277	0.638039
ENST00000517155	rRNA	15:86681500-86681610(-)	9.48429	0.815971	0.506648	0.72062	1.12277	0.638039
ENST00000384729	snoRNA	15:25331674-25331765(+)	1.64944	1.90393	1.85771	1.80155	1.12277	0.638039
ENST00000491364	misc_RNA	11:65463006-65463306(+)	3.71124	0.815971	1.68883	1.26109	1.12277	0.638039
chr6.tRNA71-LysTTT	tRNA	6:28715520-28715593(+)	2.0618	2.17592	1.51994	1.26109	1.12277	0.638039
ENST00000479676	misc_RNA	18:6601539-6601834(+)	2.47416	2.17592	1.0133	1.44124	1.12277	0.638039
chr6.tRNA86-PseudoTAC	tRNA	6:156869045-156869120(-)	0	0	1.85771	2.88248	1.12277	0.638039
ENST00000362202	miRNA	9:96938629-96938715(+)	1.64944	0.27199	1.68883	1.80155	1.12277	0.638039
ENST00000384033	snoRNA	3:39449880-39450030(+)	5.77304	0	1.35106	0.36031	1.12277	0.638039
ENST00000365276	misc_RNA	12:54492975-54493086(-)	0	0	1.68883	1.98171	1.12277	0.638039
ENST00000364551	misc_RNA	1:185220445-185220543(+)	0	0	2.36436	0.900775	1.12277	0.638039
chr17.tRNA36-ThrAGT	tRNA	17:8129552-8129626(-)	2.47416	0.27199	0.506648	0.900775	1.12277	0.638039
ENST00000365005	misc_RNA	2:206765354-206765682(+)	3.29888	0	0.506648	0.72062	1.12277	0.638039
chr17.tRNA40-ThrAGT	tRNA	17:8042769-8042843(-)	1.64944	0.27199	0.506648	0.72062	1.12277	0.638039
ENST00000365487	misc_RNA	19:11519448-11519556(+)	0	0	0.67553	1.08093	1.12277	0.638039
ENST00000363006	misc_RNA	22:20455669-20455969(-)	1.23708	0	0.506648	0.36031	1.12277	0.638039
ENST00000365448	misc_RNA	12:6343511-6343621(-)	0	0	0.67553	0.540465	1.12277	0.638039
ENST00000365043	misc_RNA	7:99928400-99928500(-)	0	0	0.337765	0.36031	1.12277	0.638039
chr6.tRNA17-TyrGTA	tRNA	6:26595101-26595190(+)	7.01012	9.24767	1.0133	1.6214	1.12277	0.425359
ENST00000383929	snoRNA	15:25328735-25328826(+)	1.64944	1.90393	1.85771	1.80155	1.12277	0.425359
ENST00000384445	snoRNA	15:25326434-25326525(+)	1.64944	1.90393	1.85771	1.80155	1.12277	0.425359
ENST00000384529	lincRNA	15:25332809-25332900(+)	1.64944	1.90393	1.85771	1.6214	1.12277	0.425359
hsa-miR-664b-5p	miRNA	X:153996871-153996894(+)	0.41236	3.53587	1.85771	0.900775	1.12277	0.425359
ENST00000384356	snoRNA	3:160414717-160414848(+)	0.824721	1.63194	1.18218	0.180155	1.12277	0.425359
ENST00000362403	misc_RNA	7:40167720-40167831(-)	0	0.27199	0.168883	0.36031	1.12277	0.425359
ENST00000391278	snoRNA	2:50116006-50116124(-)	4.94832	10.6076	1.0133	1.26109	1.12277	0.21268
hsa-miR-7848-3p	miRNA	8:134058739-134058761(-)	2.88652	2.17592	2.53324	0	1.12277	0.21268
FR217647	piRNA	22:30054215-30054243(+)	0	0	0.67553	3.24279	1.12277	0.21268
ENST00000391196	snoRNA	20:2636743-2636828(+)	0	0.54398	2.36436	0.180155	1.12277	0.21268
hsa-miR-3189-3p	miRNA	19:18497417-18497437(+)	0	0	1.18218	0	1.12277	0
ENST00000408564	snoRNA	12:49048165-49048301(-)	4.94832	1.35995	1.68883	1.6214	0.962377	2.1268
ENST00000408657	miRNA	19:35051691-35051801(+)	3.71124	4.07985	3.20877	3.6031	0.962377	1.91412
ENST00000408188	miRNA	19:35213329-35213429(-)	3.29888	3.80786	2.36436	3.42295	0.962377	1.48876
hsa-miR-548e-3p	miRNA	10:112748736-112748757(+)	1.23708	1.08796	0.506648	1.26109	0.962377	1.48876
ENST00000459002	misc_RNA	7:74311936-74312037(+)	0	0	1.35106	1.08093	0.962377	1.48876
ENST00000363043	misc_RNA	7:72509641-72509742(+)	0	0	1.35106	1.08093	0.962377	1.48876
ENST00000516402	rRNA	19:58874805-58874929(+)	52.3698	2.44791	1.68883	1.44124	0.962377	1.27608
ENST00000410917	rRNA	1:78245589-78245684(+)	47.0091	2.99189	1.35106	1.6214	0.962377	1.27608
ENST00000410991	snRNA	2:115177702-115177879(+)	7.83484	1.08796	2.53324	3.06264	0.962377	1.27608
ENST00000408100	miRNA	8:7996350-7996453(-)	3.29888	1.63194	1.85771	1.80155	0.962377	1.27608
ENST00000411087	rRNA	10:26102740-26102846(-)	2.88652	2.17592	1.85771	1.26109	0.962377	1.27608
ENST00000365015	misc_RNA	7:76642900-76643001(+)	0	0	1.35106	1.26109	0.962377	1.27608
ENST00000364412	misc_RNA	7:72481665-72481766(+)	0	0	1.35106	1.08093	0.962377	1.27608
ENST00000365089	misc_RNA	7:76670964-76671065(+)	0	0	1.35106	1.08093	0.962377	1.27608
hsa-miR-2277-5p	miRNA	5:92956454-92956477(-)	0.824721	1.35995	0.844413	0	0.962377	1.27608
ENST00000516725	misc_RNA	17:58826301-58826407(-)	0	0	0.337765	0.540465	0.962377	1.27608
RNY1P9	misc_RNA	22:20829490-20829598(-)	0	0	0.337765	0.180155	0.962377	1.27608
ENST00000517124	snRNA	19:1616491-1616594(-)	0	0	0	0.540465	0.962377	1.27608
ENST00000516844	rRNA	17:64263861-64263966(+)	93.1934	2.17592	1.0133	1.44124	0.962377	1.0634
ENST00000401376	miRNA	20:62551085-62551201(+)	7.42248	6.79976	4.05318	4.32372	0.962377	1.0634
ENST00000401322	miRNA	20:62550834-62550950(+)	6.1854	6.79976	4.05318	4.50388	0.962377	1.0634
ENST00000516903	snoRNA	15:66639545-66639680(-)	3.29888	2.99189	3.37765	5.04434	0.962377	1.0634
ENST00000363868	rRNA	19:32734871-32734989(-)	4.53596	4.35184	3.37765	1.98171	0.962377	1.0634
ENST00000364110	misc_RNA	16:5001774-5001892(-)	0	0	1.0133	0.900775	0.962377	1.0634
chr1.tRNA121-GlnCTG	tRNA	1:144839435-144839507(-)	0.824721	0.27199	0.844413	0.36031	0.962377	1.0634
ENST00000364685	misc_RNA	6:31746594-31746682(-)	0	0.27199	0.67553	0.900775	0.962377	1.0634
ENST00000365046	misc_RNA	22:20835445-20835555(+)	0	0	0.844413	0.72062	0.962377	1.0634
ENST00000364112	misc_RNA	1:248209090-248209191(+)	0	0	0.844413	0.540465	0.962377	1.0634
ENST00000365208	misc_RNA	1:160295894-160296006(-)	0	0	0.67553	0.540465	0.962377	1.0634
hsa-miR-6747-3p	miRNA	11:62334483-62334503(-)	0	0	0.67553	0.36031	0.962377	1.0634
[truncated: 3,205 more rows]
