# Supplementary material for: RNY-derived small RNAs as a signature of coronary artery disease
Source: BMC Med. 2015 Oct 8;13:259. doi: 10.1186/s12916-015-0489-y (PMC4599655; doi:10.1186/s12916-015-0489-y)
Supplement: Additional file 7: Table S2. — Bioinformatic analysis of the high-throughput small RNAs sequencing of mouse bone marrow-derived macrophages stimulated with macrophage-colony stimulating factor withdrawal (highlighted in pink the RNY-derived small RNAs). (XLS 1017 kb) [file 12916_2015_489_MOESM7_ESM.xls]

## Sheet: Summary stats for each library
Supplemental Table 2. Bioinformatic analysis of the high-throughput small RNAs sequencing of mouse BMDMs stimulated with M-CSF withdrawal (highlighted in pink the RNY-derived small RNAs)
sample library	total reads	filtered reads	mapped reads	miRNA reads	tRNA reads	ncRNA reads
Control_1	19732557	4429500	13578875	4742344	606093	190579
Control_2	11316588	1003517	8759065	3133662	2083924	1466687
Control_3	10272018	910125	8005391	2986576	1919703	1395557
M-CSF withdrawal_1	39394421	7092487	29057423	5031536	5413292	929447
M-CSF withdrawal_2	10366025	946150	7736516	1955753	3142497	692374
M-CSF withdrawal_3	9600313	936712	7173650	1836212	2765265	743655

## Sheet: run 1
Annotation	type	Genomic coordinates (mm10)	Read count per million - Control_1	Read count per million - M-CSF withdrawal_1
mmu-miR-21a-5p	miRNA	chr11:86584119-86584142	359445	131368
mmu-miR-22-3p	miRNA	chr11:75463771-75463794	111801	103800
RNY1	misc_RNA	chr6:47788069-47788180	4341.14	36688.4
chr13.tRNA986-ValAAC	tRNA	chr13:22015791-22015863	9425.46	36053.6
chr11.tRNA945-ArgCCG	tRNA	chr11:107012866-107012938	4448.2	27437.6
chr19.tRNA109-ValTAC	tRNA	chr19:12011931-12012003	966.14	17160.7
chrX.tRNA460-ValTAC	tRNA	chrX:160766110-160766182	912.784	16291.2
chr19.tRNA110-ValTAC	tRNA	chr19:12012266-12012338	911.224	16278.7
mmu-miR-24-3p	miRNA	chr13:63301250-63301273	14743.1	11298.7
chr1.tRNA710-ValCAC	tRNA	chr1:171111443-171111515	1739.64	9617.31
chr13.tRNA91-ValCAC	tRNA	chr13:22026548-22026620	1725.96	9566.49
chr3.tRNA284-ValCAC	tRNA	chr3:96332740-96332812	1722.84	9564.35
chr11.tRNA204-ValCAC	tRNA	chr11:48818542-48818614	1720.93	9564.02
chr13.tRNA966-ValCAC	tRNA	chr13:23446142-23446214	1719.55	9552.2
ENSMUST00000158323	snoRNA	chr7:111076060-111076227	3333.76	9523.87
chr13.tRNA98-ValCAC	tRNA	chr13:23307629-23307701	2133.24	8611.85
mmu-miR-221-3p	miRNA	chrX:19146306-19146330	43949.1	7843.36
chr13.tRNA97-ValCAC	tRNA	chr13:23300122-23300194	1627.04	7294.69
ENSMUST00000104400	misc_RNA	chr18:21302198-21302307	1155.49	7224.64
chr13.tRNA93-ValAAC	tRNA	chr13:23285401-23285473	1626.69	7010.5
chr13.tRNA974-ValAAC	tRNA	chr13:23413248-23413320	1620.63	6998.43
chr13.tRNA977-ValAAC	tRNA	chr13:23401073-23401145	1620.45	6997.03
ENSMUST00000082395	Mt_tRNA	chrM:3845-3913	396.885	6930.44
chr11.tRNA208-ValAAC	tRNA	chr11:48856637-48856709	1742.59	6638.77
chr3.tRNA48-ValAAC	tRNA	chr3:30601270-30601342	1742.59	6637.71
mmu-miR-146a-5p	miRNA	chr11:43374434-43374457	13196.8	6550.17
mmu-miR-23a-3p	miRNA	chr8:84208562-84208584	14533.7	6452.38
mmu-let-7f-5p	miRNA	chr13:48537888-48537911	15967.9	6394.98
chr11.tRNA205-GlyACC	tRNA	chr11:48823728-48823801	1598.63	6254.57
mmu-miR-30d-5p	miRNA	chr15:68341256-68341279	7389.41	6193.23
mmu-miR-26a-5p	miRNA	chr9:119031810-119031833	11910.5	5902.64
mmu-miR-92a-3p	miRNA	chr14:115044475-115044497	7777.98	5578.13
mmu-miR-23b-3p	miRNA	chr13:63300528-63300550	9740.23	5502.34
chr3.tRNA1026-LeuCAG	tRNA	chr3:24163025-24163107	326.897	5347.81
chr10.tRNA1326-LeuTAA	tRNA	chr10:12922571-12922653	228.846	5276.04
mmu-miR-16-5p	miRNA	chr14:61631935-61631958	7609.42	5170.28
mmu-miR-30b-5p	miRNA	chr15:68337468-68337491	7203	4936.75
mmu-miR-652-3p	miRNA	chrX:142739059-142739081	4919.4	4836.41
mmu-miR-99a-5p	miRNA	chr16:77598939-77598962	13258.8	4799.13
mmu-miR-19b-3p	miRNA	chr14:115044357-115044381	12616.6	4571.93
chr2.tRNA1947-AsnGTT	tRNA	chr2:18587044-18587117	248.248	4485.3
mmu-miR-223-3p	miRNA	chrX:96242883-96242906	11725	4473.31
RNY3	misc_RNA	chr6:47781624-47781725	1587.89	4213.92
chr17.tRNA391-ValCAC	tRNA	chr17:59068708-59068780	1011.01	4058.97
ENSMUST00000082399	Mt_tRNA	chrM:5089-5159	231.444	4045.83
mmu-miR-181a-5p	miRNA	chr2:38852740-38852764	6183.85	3913.39
mmu-miR-205-5p	miRNA	chr1:193507502-193507525	4790.34	3832.18
ENSMUST00000122695	misc_RNA	chr2:158487602-158487687	376.443	3751.38
chr13.tRNA95-ValAAC	tRNA	chr13:23298781-23298853	890.436	3642.83
chr6.tRNA10-ValCAC	tRNA	chr6:10100371-10100443	929.587	3630.43
chr3.tRNA928-ValCAC	tRNA	chr3:59474926-59474997	877.097	3570.16
mmu-miR-222-3p	miRNA	chrX:19146902-19146924	5639.2	3527.54
chr14.tRNA364-GluTTC	tRNA	chr14:79481668-79481739	555.05	3505.04
chr1.tRNA1555-GluTTC	tRNA	chr1:34434812-34434883	554.53	3501.27
ENSMUST00000082410	Mt_tRNA	chrM:9391-9458	306.456	3313.47
ENSMUST00000083800	snoRNA	chr11:62603450-62603521	1675.2	3271.1
mmu-miR-29a-3p	miRNA	chr6:31062672-31062695	5077.74	2936.33
mmu-miR-27a-3p	miRNA	chr8:84208726-84208748	4845.08	2742.63
mmu-miR-451a	miRNA	chr11:78073185-78073208	3226.7	2658.71
mmu-miR-191-5p	miRNA	chr9:108568324-108568348	4507.79	2544.41
chr9.tRNA961-GluTTC	tRNA	chr9:104408667-104408738	681.166	2538.09
ENSMUST00000083347	snoRNA	chr19:8724531-8724602	1865.58	2536.36
chr14.tRNA352-GluTTC	tRNA	chr14:76152774-76152845	592.642	2435.28
chr7.tRNA339-GluTTC	tRNA	chr7:58399315-58399386	586.233	2426.99
chr13.tRNA105-GluTTC	tRNA	chr13:23463535-23463606	574.106	2398.25
mmu-miR-342-3p	miRNA	chr12:108658679-108658703	3505.62	2279.02
chr1.tRNA698-LeuCAG	tRNA	chr1:171038614-171038696	300.565	2254.8
chr8.tRNA416-LeuCAG	tRNA	chr8:94703631-94703713	296.581	2246.43
chr10.tRNA866-AspGTC	tRNA	chr10:91182097-91182168	697.797	2238.71
chr1.tRNA1001-LeuCAG	tRNA	chr1:171101838-171101920	422.178	2231.56
chr1.tRNA703-LeuCAG	tRNA	chr1:171073619-171073701	297.967	2208.49
chr1.tRNA701-LeuCAG	tRNA	chr1:171065984-171066066	297.967	2208.49
chr1.tRNA705-LeuCAG	tRNA	chr1:171081233-171081315	297.967	2208.49
chr8.tRNA1013-LeuCAG	tRNA	chr8:94704004-94704086	283.242	2183.36
mmu-miR-30c-5p	miRNA	chr4:120769583-120769607	4168.76	2142.88
chr13.tRNA964-LeuCAG	tRNA	chr13:23453432-23453514	283.588	2142.88
ENSMUST00000116813	snoRNA	chr1:161035850-161035911	1704.13	2119.48
mmu-miR-339-5p	miRNA	chr5:139369707-139369731	6963.42	2081.22
ENSMUST00000101927	snoRNA	chr9:40803583-40803668	402.775	1880.21
chr8.tRNA171-LeuCAG	tRNA	chr8:38213201-38213283	178.953	1855.41
ENSMUST00000082516	snoRNA	chr8:123103038-123103123	1131.06	1831.6
mmu-miR-20a-5p	miRNA	chr14:115044182-115044206	2970.83	1821.5
mmu-miR-99b-5p	miRNA	chr17:17830193-17830216	2681.53	1814.84
chr1.tRNA699-GlyGCC	tRNA	chr1:171044985-171045055	1152.72	1785.78
ENSMUST00000083424	snoRNA	chr9:40803995-40804080	365.183	1784.79
chr13.tRNA77-GlyGCC	tRNA	chr13:21710580-21710650	1162.59	1773.46
mmu-let-7a-5p	miRNA	chr9:41536731-41536754	3561.74	1772.47
chr8.tRNA562-GlyGCC	tRNA	chr8:111062561-111062631	1139.72	1736.35
chr8.tRNA892-GlyGCC	tRNA	chr8:110630553-110630623	1119.11	1723.54
chr11.tRNA1819-GlyGCC	tRNA	chr11:69118794-69118864	1126.04	1722.8
chr3.tRNA878-GlyGCC	tRNA	chr3:84229011-84229081	1123.27	1716.97
ENSMUST00000083226	snoRNA	chr1:161037356-161037439	265.225	1715.16
chr2.tRNA1747-GlyGCC	tRNA	chr2:57182394-57182464	1119.28	1705.8
chr13.tRNA110-GlyGCC	tRNA	chr13:23517203-23517273	1125.34	1705.72
chr1.tRNA1400-GlyGCC	tRNA	chr1:74816747-74816817	1077.88	1679.36
chr8.tRNA891-GlyGCC	tRNA	chr8:110631246-110631316	1111.31	1678.95
chr3.tRNA282-GlyCCC	tRNA	chr3:96311254-96311324	1025.56	1630.83
ENSMUST00000083294	snoRNA	chr1:161038308-161038383	515.725	1629.93
chr1.tRNA706-GlyGCC	tRNA	chr1:171081876-171081946	1128.46	1628.04
chr1.tRNA704-GlyGCC	tRNA	chr1:171074302-171074372	1127.08	1625.25
chr1.tRNA702-GlyGCC	tRNA	chr1:171066631-171066701	1127.08	1625.25
chr4.tRNA1308-GlyGCC	tRNA	chr4:133114496-133114566	1029.89	1619.5
ENSMUST00000082889	snoRNA	chr1:86356261-86356330	644.96	1580.17
mmu-miR-125a-5p	miRNA	chr17:17830816-17830841	4084.05	1554.8
chr11.tRNA1911-LeuCAA	tRNA	chr11:58302474-58302580	290.691	1486.89
ENSMUST00000083444	snoRNA	chr19:8725092-8725156	2387.37	1477.28
ENSMUST00000104546	snoRNA	chr15:80078498-80078591	384.412	1477.28
mmu-miR-200b-3p	miRNA	chr4:156055684-156055707	1844.28	1451.74
mmu-miR-25-3p	miRNA	chr5:138165331-138165354	2873.65	1417.17
mmu-miR-15b-5p	miRNA	chr3:69009774-69009797	1795.77	1380.55
chr5.tRNA1044-AsnGTT	tRNA	chr5:149229001-149229074	113.123	1374.23
chr17.tRNA112-GlyCCC	tRNA	chr17:25875088-25875158	436.903	1369.47
chr6.tRNA317-GlyCCC	tRNA	chr6:86403893-86403963	437.076	1369.47
chr13.tRNA994-GlnCTG	tRNA	chr13:21933961-21934032	77.9565	1358.46
chr3.tRNA294-AsnGTT	tRNA	chr3:96451425-96451498	110.698	1357.48
chr3.tRNA750-AsnGTT	tRNA	chr3:96459138-96459211	110.352	1356.9
chr15.tRNA913-MetCAT	tRNA	chr15:57975983-57976055	327.417	1333.01
ENSMUST00000082910	snoRNA	chr18:75001880-75001944	356.001	1332.6
ENSMUST00000174924	misc_RNA	chr12:69159295-69159591	1173.33	1302.14
mmu-miR-374b-5p	miRNA	chrX:103573111-103573134	1409.11	1292.04
chr7.tRNA863-LeuTAG	tRNA	chr7:120835479-120835560	208.057	1291.63
chr13.tRNA1010-LeuCAA	tRNA	chr13:21172837-21172942	147.078	1287.93
mmu-miR-17-5p	miRNA	chr14:115043683-115043707	1953.07	1282.84
mmu-miR-125b-5p	miRNA	chr9:41581939-41581962	4098.43	1269.13
chr17.tRNA719-GluCTC	tRNA	chr17:56092001-56092072	462.715	1263.05
chr13.tRNA65-LeuCAA	tRNA	chr13:21200204-21200308	154.354	1253.44
chr13.tRNA85-LeuCAA	tRNA	chr13:21914838-21914943	149.503	1245.4
ENSMUST00000122718	snoRNA	chr1:161036682-161036741	1660.13	1221.99
chr3.tRNA754-GluTTC	tRNA	chr3:96387405-96387476	388.223	1212.63
chr3.tRNA286-GluTTC	tRNA	chr3:96346675-96346746	387.877	1212.63
mmu-miR-425-5p	miRNA	chr9:108568788-108568812	1826.09	1209.6
chr10.tRNA90-GluCTC	tRNA	chr10:30811140-30811211	400.35	1203.6
ENSMUST00000082389	Mt_tRNA	chrM:1025-1093	291.73	1203.11
chrM.tRNA1-LeuTAA	tRNA	chrM:2676-2750	606.501	1191.78
chr13.tRNA1013-GluCTC	tRNA	chr13:21160785-21160856	382.333	1187.01
chr11.tRNA1912-GluCTC	tRNA	chr11:58302177-58302248	382.68	1186.93
chr3.tRNA745-GluCTC	tRNA	chr3:96501447-96501518	381.64	1186.11
chr1.tRNA709-GluCTC	tRNA	chr1:171103043-171103114	382.16	1185.86
chr3.tRNA303-GluCTC	tRNA	chr3:97158085-97158156	381.64	1185.7
chr1.tRNA1010-GluCTC	tRNA	chr1:171064164-171064235	378.349	1180.36
chr1.tRNA1007-GluCTC	tRNA	chr1:171071792-171071863	378.349	1180.36
chr1.tRNA1004-GluCTC	tRNA	chr1:171079406-171079477	378.349	1180.36
chr12.tRNA892-GluCTC	tRNA	chr12:42415075-42415146	348.032	1171.08
chr7.tRNA969-GluCTC	tRNA	chr7:99543900-99543971	349.938	1165.42
mmu-miR-93-5p	miRNA	chr5:138165573-138165597	1005.81	1153.68
ENSMUST00000082787	snoRNA	chr19:8723996-8724060	495.976	1103.59
ENSMUST00000082416	Mt_tRNA	chrM:11613-11671	556.956	1093.32
ENSMUST00000157899	snoRNA	chr16:23108953-23109021	1227.03	1063.6
chr1.tRNA707-AspGTC	tRNA	chr1:171102371-171102442	436.036	1062.94
chr10.tRNA861-AspGTC	tRNA	chr10:93452978-93453049	431.706	1062.37
chr19.tRNA107-LysTTT	tRNA	chr19:12006039-12006111	199.915	1061.14
chr13.tRNA991-AspGTC	tRNA	chr13:21940319-21940390	433.784	1058.84
chr11.tRNA69-AspGTC	tRNA	chr11:7869777-7869848	436.556	1058.26
chr13.tRNA1012-LysTTT	tRNA	chr13:21168075-21168147	203.38	1055.96
ENSMUST00000157463	misc_RNA	chr4:43492788-43493058	897.019	1053.5
chr11.tRNA397-AspGTC	tRNA	chr11:69040984-69041055	436.383	1048.16
chr13.tRNA993-AspGTC	tRNA	chr13:21935497-21935568	431.706	1047.51
mmu-miR-34a-5p	miRNA	chr4:150068472-150068495	1135.39	1030.18
chr4.tRNA622-AlaCGC	tRNA	chr4:132125259-132125330	295.542	1020.33
ENSMUST00000082503	snoRNA	chr11:62603079-62603150	428.414	1012.53
mmu-miR-30e-5p	miRNA	chr4:120772659-120772682	4010.95	1010.31
ENSMUST00000093716	snRNA	chr4:117189942-117190057	1242.97	987.81
chr3.tRNA752-GlyCCC	tRNA	chr3:96424033-96424103	568.562	984.69
chr4.tRNA67-GlyCCC	tRNA	chr4:32230250-32230320	557.129	982.391
ENSMUST00000082834	snoRNA	chr17:24528476-24528553	328.283	966.871
chr13.tRNA84-AspGTC	tRNA	chr13:21911313-21911384	412.65	956.197
chr1.tRNA1008-AspGTC	tRNA	chr1:171065358-171065429	418.02	943.305
chr5.tRNA1315-AspGTC	tRNA	chr5:125409016-125409087	410.051	940.431
chr5.tRNA1317-AspGTC	tRNA	chr5:125405607-125405678	406.067	933.698
chr1.tRNA1002-AspGTC	tRNA	chr1:171080607-171080678	412.996	933.616
chr1.tRNA1005-AspGTC	tRNA	chr1:171072993-171073064	412.996	933.616
chr1.tRNA1013-AspGTC	tRNA	chr1:171037029-171037100	405.72	930.824
chr12.tRNA796-LysCTT	tRNA	chr12:70969120-70969192	326.031	918.425
chr7.tRNA443-ProTGG	tRNA	chr7:98815415-98815486	100.65	912.76
chr9.tRNA1035-LysCTT	tRNA	chr9:90126509-90126581	322.393	910.378
mmu-miR-3473e	miRNA	chr5:31667295-31667317	164.228	909.968
chr6.tRNA107-ArgCCT	tRNA	chr6:38533931-38534003	397.405	902.578
ENSMUST00000082965	snoRNA	chr11:69073427-69073561	466.18	889.358
mmu-miR-146b-5p	miRNA	chr19:46342789-46342812	1787.63	886.155
ENSMUST00000175032	misc_RNA	chr12:69361185-69361481	725.861	877.041
mmu-miR-181b-5p	miRNA	chr2:38853844-38853868	1623.75	871.868
mmu-miR-15b-3p	miRNA	chr3:69009812-69009835	636.644	860.782
mmu-miR-106b-5p	miRNA	chr5:138165786-138165808	2763.47	856.759
chr14.tRNA710-ThrTGT	tRNA	chr14:51065168-51065240	76.3973	854.46
mmu-let-7c-5p	miRNA	chr15:85706615-85706638	1871.82	831.058
ENSMUST00000082423	Mt_tRNA	chrM:15356-15422	51.1048	825.967
ENSMUST00000082420	Mt_tRNA	chrM:14071-14139	55.2625	822.354
mmu-miR-429-3p	miRNA	chr4:156053915-156053938	1052.41	805.439
chr3.tRNA283-AsnGTT	tRNA	chr3:96322074-96322147	56.3019	802.975
ENSMUST00000083192	snoRNA	chr11:106500993-106501062	533.569	799.609
ENSMUST00000083099	snRNA	chr1:171503048-171503163	839.678	793.779
ENSMUST00000104549	snoRNA	chr15:5118404-5118484	746.303	781.708
mmu-let-7d-5p	miRNA	chr13:48536077-48536100	1508.72	770.459
mmu-miR-101b-3p	miRNA	chr19:29135338-29135360	2049.22	749.685
ENSMUST00000082397	Mt_tRNA	chrM:4950-5016	150.196	745.907
ENSMUST00000104269	snoRNA	chr11:62604515-62604586	390.129	728.335
chr5.tRNA1610-AspGTC	tRNA	chr5:100992874-100992945	111.911	727.35
mmu-miR-320-3p	miRNA	chr14:70443556-70443579	902.736	722.423
chr2.tRNA511-AspGTC	tRNA	chr2:114103367-114103438	71.2002	716.758
chr14.tRNA210-ArgACG	tRNA	chr14:54517696-54517768	123.518	709.696
ENSMUST00000082817	snoRNA	chr4:117155186-117155289	823.74	709.45
ENSMUST00000082949	misc_RNA	chr4:98275725-98275838	64.0975	708.464
ENSMUST00000175257	miRNA	chr12:36816205-36816278	168.906	700.417
ENSMUST00000174939	snoRNA	chr4:117155770-117155848	212.561	698.365
chr1.tRNA485-LysTTT	tRNA	chr1:133033962-133034034	172.89	697.133
mmu-miR-148b-3p	miRNA	chr15:103285184-103285207	1072.85	692.699
chr11.tRNA401-LeuTAG	tRNA	chr11:69124241-69124322	119.187	692.042
chr11.tRNA1816-LysTTT	tRNA	chr11:69125176-69125248	169.599	690.81
ENSMUST00000180137	snRNA	chr4:117202528-117202643	803.125	676.769
chr11.tRNA1493-GlnTTG	tRNA	chr11:95859172-95859243	56.9948	666.341
ENSMUST00000093721	snRNA	chr9:65201726-65201841	650.157	663.877
mmu-let-7g-5p	miRNA	chr9:106178845-106178868	753.059	647.209
chr13.tRNA63-LeuAAG	tRNA	chr13:21170206-21170287	157.645	644.417
chr3.tRNA628-ArgTCT	tRNA	chr3:122292948-122293032	378.002	638.915
mmu-miR-350-3p	miRNA	chr1:176772341-176772364	990.22	632.839
chr1.tRNA1192-LysTTT	tRNA	chr1:133034327-133034399	163.535	628.898
mmu-let-7i-5p	miRNA	chr10:122985697-122985720	783.203	625.531
mmu-miR-16-2-3p	miRNA	chr3:69009959-69009982	572.893	624.463
mmu-miR-200a-3p	miRNA	chr4:156054910-156054933	786.494	621.507
chr19.tRNA641-LysTTT	tRNA	chr19:12009696-12009768	173.41	618.469
mmu-miR-10a-5p	miRNA	chr11:96317185-96317209	1429.37	616.909
chr13.tRNA86-SerAGA	tRNA	chr13:21919215-21919296	900.657	615.76
ENSMUST00000101817	snRNA	chr9:65196572-65196687	626.25	607.63
ENSMUST00000179427	snRNA	chr4:117210844-117210959	654.141	606.974
ENSMUST00000116836	snoRNA	chr10:23785750-23785823	1196.2	599.748
mmu-miR-34c-5p	miRNA	chr9:51103075-51103099	694.332	590.223
ENSMUST00000082713	snoRNA	chr18:75001455-75001519	131.313	584.475
chr1.tRNA1012-GlyTCC	tRNA	chr1:171037997-171038068	91.9886	583.572
chr3.tRNA746-GlyTCC	tRNA	chr3:96501009-96501080	88.8704	582.833
chr1.tRNA708-GlyTCC	tRNA	chr1:171102756-171102827	87.8309	582.34
chr11.tRNA1824-GlyTCC	tRNA	chr11:69041278-69041349	84.8859	580.698
chr11.tRNA1022-ArgCCT	tRNA	chr11:115412981-115413053	203.38	579.302
chr3.tRNA298-AsnGTT	tRNA	chr3:96497781-96497854	42.2697	579.138
chr1.tRNA1014-AsnGTT	tRNA	chr1:171033942-171034015	42.0965	579.055
chr1.tRNA1003-GlyTCC	tRNA	chr1:171079948-171080019	84.193	578.891
chr1.tRNA1009-GlyTCC	tRNA	chr1:171064699-171064770	84.193	578.891
chr1.tRNA1006-GlyTCC	tRNA	chr1:171072334-171072405	84.193	578.891
mmu-miR-155-5p	miRNA	chr16:84714142-84714166	361.025	575.278
mmu-miR-200c-3p	miRNA	chr6:124718323-124718347	718.412	572.322
ENSMUST00000082387	Mt_tRNA	chrM:1-68	113.816	569.038
chr13.tRNA992-SerAGA	tRNA	chr13:21937094-21937175	536.514	568.791
chr7.tRNA561-LeuAAG	tRNA	chr7:120917517-120917598	43.3091	564.604
chr19.tRNA713-SerGCT	tRNA	chr19:5038304-5038385	79.6888	562.961
ENSMUST00000083034	snoRNA	chr1:161038082-161038158	675.103	555.079
chr14.tRNA709-LeuTAG	tRNA	chr14:51082830-51082911	38.9782	549.741
mmu-miR-340-5p	miRNA	chr11:50069719-50069742	2804.87	541.941
mmu-miR-324-3p	miRNA	chr11:70012094-70012115	261.414	540.381
chr5.tRNA1318-AlaTGC	tRNA	chr5:125404250-125404321	1851.9	538.82
ENSMUST00000158917	snoRNA	chr11:69668852-69668995	178.78	538.574
chr7.tRNA979-ProAGG	tRNA	chr7:98815676-98815747	51.4513	538.246
mmu-miR-210-3p	miRNA	chr7:141221406-141221429	475.881	534.551
mmu-miR-34b-5p	miRNA	chr9:51103609-51103633	668.173	532.416
ENSMUST00000082831	misc_RNA	chr3:155092018-155092128	40.7106	526.421
chr10.tRNA698-SerCGA	tRNA	chr10:128458464-128458545	191.08	525.272
ENSMUST00000101968	rRNA	chrX:6106891-6107009	1394.73	523.712
ENSMUST00000082519	snoRNA	chr5:107904555-107904648	384.758	520.674
mmu-miR-19a-3p	miRNA	chr14:115044047-115044071	2219.68	519.278
chr3.tRNA753-GlnCTG	tRNA	chr3:96399059-96399130	40.0176	516.404
mmu-miR-29c-3p	miRNA	chr1:195037599-195037622	1286.63	515.911
chr11.tRNA2021-LeuAAG	tRNA	chr11:48856974-48857055	111.045	515.172
mmu-miR-26b-5p	miRNA	chr1:74394323-74394345	673.89	506.468
mmu-miR-22-5p	miRNA	chr11:75463733-75463756	655.7	500.556
mmu-miR-151-5p	miRNA	chr15:73254854-73254876	1100.92	491.688
ENSMUST00000104719	rRNA	chr3:4338998-4339116	791.171	476.087
ENSMUST00000082415	Mt_tRNA	chrM:11546-11612	317.543	473.377
ENSMUST00000158792	snoRNA	chr3:69085105-69085447	95.2801	470.339
chr13.tRNA62-LeuAAG	tRNA	chr13:21170036-21170117	71.3735	469.682
chr14.tRNA189-LeuAAG	tRNA	chr14:51063883-51063964	66.0031	466.151
chr15.tRNA1013-AsnGTT	tRNA	chr15:16275950-16276023	33.2614	451.042
ENSMUST00000082608	snoRNA	chr4:117154093-117154162	248.421	449.4
chr3.tRNA289-AsnGTT	tRNA	chr3:96402218-96402291	38.9782	441.025
ENSMUST00000083801	snoRNA	chr1:161037601-161037681	727.94	439.957
ENSMUST00000083848	snoRNA	chr19:8725341-8725409	237.507	437.083
ENSMUST00000104526	snoRNA	chr2:144265979-144266216	438.115	429.94
chr10.tRNA390-AsnGTT	tRNA	chr10:80249159-80249232	36.5529	426.491
chr11.tRNA1446-AsnGTT	tRNA	chr11:97702449-97702522	36.7262	423.781
chr3.tRNA757-AsnGTT	tRNA	chr3:96334615-96334688	37.2459	420.579
mmu-miR-150-5p	miRNA	chr7:45121761-45121784	516.418	418.69
chr13.tRNA90-MetCAT	tRNA	chr13:21975032-21975103	163.016	412.286
chr11.tRNA396-ProCGG	tRNA	chr11:69040385-69040456	80.9015	411.629
ENSMUST00000083324	snoRNA	chr2:26911261-26911334	211.695	404.321
chr17.tRNA83-LysCTT	tRNA	chr17:23547360-23547432	117.454	398.901
ENSMUST00000083211	misc_RNA	chr18:36801866-36802008	136.164	398.08
mmu-miR-18a-5p	miRNA	chr14:115043866-115043890	732.444	397.095
ENSMUST00000104510	snoRNA	chr2:167065276-167065365	196.277	396.931
mmu-let-7e-5p	miRNA	chr17:17830365-17830388	1334.44	394.878
ENSMUST00000104252	snoRNA	chr10:23786470-23786543	533.049	387.323
chr17.tRNA81-LysCTT	tRNA	chr17:23533962-23534034	116.242	383.218
chr11.tRNA1444-CysGCA	tRNA	chr11:97769829-97769900	657.433	381.658
ENSMUST00000083212	snoRNA	chr2:26912848-26912915	371.766	381.493
ENSMUST00000082393	Mt_tRNA	chrM:3706-3774	21.4813	380.919
ENSMUST00000082403	Mt_tRNA	chrM:6870-6938	30.3164	378.619
mmu-miR-378a-5p	miRNA	chr18:61397874-61397897	599.399	377.388
chr11.tRNA206-ThrTGT	tRNA	chr11:48853619-48853691	40.3641	373.282
ENSMUST00000083458	snoRNA	chr19:8724251-8724325	151.409	373.2
ENSMUST00000082456	snoRNA	chr3:86140618-86140688	173.756	370.655
mmu-miR-3963	miRNA	chr3:151023838-151023858	534.608	363.511
chr11.tRNA1023-ArgTCG	tRNA	chr11:115413779-115413851	141.534	363.429
mmu-miR-24-2-5p	miRNA	chr8:84208838-84208861	732.791	362.197
ENSMUST00000082947	snRNA	chr1:192745571-192745686	438.981	361.786
chr11.tRNA2023-LysCTT	tRNA	chr11:48833883-48833955	133.392	354.889
chr13.tRNA103-LysCTT	tRNA	chr13:23436340-23436412	119.187	353.411
ENSMUST00000083419	snoRNA	chr4:132352322-132352526	43.8289	352.672
chr13.tRNA104-ThrAGT	tRNA	chr13:23450622-23450695	33.4347	352.179
chr3.tRNA748-LysCTT	tRNA	chr3:96499512-96499584	119.706	351.112
chr3.tRNA292-LysCTT	tRNA	chr3:96428235-96428307	116.761	349.059
ENSMUST00000083242	snRNA	chr15:83149644-83149794	36.0332	348.977
mmu-miR-324-5p	miRNA	chr11:70012059-70012083	736.082	347.663
chr17.tRNA999-LysCTT	tRNA	chr17:23535332-23535404	114.856	345.118
chr11.tRNA1880-TrpCCA	tRNA	chr11:61407916-61407987	70.3341	343.229
ENSMUST00000083746	snoRNA	chr4:117154514-117154584	486.795	341.751
mmu-miR-378c	miRNA	chr14:46954904-46954926	438.981	339.534
ENSMUST00000174937	snoRNA	chr17:34952240-34952309	243.917	335.921
ENSMUST00000104514	snoRNA	chr9:20889484-20889568	194.371	334.361
chr19.tRNA640-LeuTAA	tRNA	chr19:12011086-12011168	26.8517	330.912
ENSMUST00000083371	snoRNA	chr19:8725594-8725660	94.4139	330.091
ENSMUST00000116960	snoRNA	chr2:130275506-130275573	459.423	325.411
mmu-miR-484	miRNA	chr16:14159629-14159652	1604.17	324.59
ENSMUST00000083285	snoRNA	chr7:45127382-45127464	196.97	321.223
ENSMUST00000082406	Mt_tRNA	chrM:7700-7764	67.7355	319.334
mmu-miR-31-5p	miRNA	chr4:88910613-88910636	371.766	314.983
ENSMUST00000083884	snoRNA	chr7:45126346-45126435	54.7428	313.669
chr11.tRNA207-ProTGG	tRNA	chr11:48856280-48856351	76.917	312.519
mmu-miR-92b-3p	miRNA	chr3:89227125-89227148	346.646	311.123
chr13.tRNA995-MetCAT	tRNA	chr13:21931169-21931240	192.466	308.824
chrX.tRNA321-ArgCCT	tRNA	chrX:111377217-111377289	127.329	307.757
mmu-miR-486-5p	miRNA	chr8:23142586-23142609	390.648	306.689
chr11.tRNA1234-ArgCCT	tRNA	chr11:115413304-115413376	120.053	305.868
mmu-miR-3107-5p	miRNA	chr8:23142626-23142649	384.585	305.047
chr17.tRNA995-ProTGG	tRNA	chr17:23546476-23546547	75.3579	304.883
mmu-miR-532-5p	miRNA	chrX:7248455-7248478	640.282	304.801
ENSMUST00000175580	snoRNA	chr5:23852210-23852280	57.6878	304.554
chr14.tRNA193-ProTGG	tRNA	chr14:51090647-51090718	75.5311	301.434
mmu-let-7b-5p	miRNA	chr15:85707324-85707347	524.214	300.12
chr3.tRNA92-ProTGG	tRNA	chr3:51358354-51358425	74.4917	299.792
mmu-miR-103-3p	miRNA	chr11:35782446-35782470	654.834	299.381
chr13.tRNA74-ArgTCG	tRNA	chr13:21279696-21279768	85.7521	290.677
chr13.tRNA113-GlnTTG	tRNA	chr13:23519050-23519121	47.8133	290.431
mmu-miR-328-3p	miRNA	chr8:105308378-105308401	545.522	289.363
mmu-miR-15a-5p	miRNA	chr14:61632074-61632097	786.667	288.789
chr11.tRNA791-CysGCA	tRNA	chr11:97797072-97797143	61.8455	288.624
chr2.tRNA1509-SerGCT	tRNA	chr2:119046750-119046831	245.303	287.803
mmu-miR-7a-5p	miRNA	chr13:58392840-58392864	342.662	287.721
ENSMUST00000083108	snRNA	chr14:96444955-96445070	270.076	285.094
mmu-let-7i-3p	miRNA	chr10:122985641-122985664	1059.51	284.683
chr7.tRNA389-ArgTCG	tRNA	chr7:79466419-79466491	127.329	283.698
ENSMUST00000083153	snoRNA	chr19:8725866-8725991	287.399	283.616
ENSMUST00000083050	snoRNA	chr3:86138791-86138858	230.231	282.959
chr17.tRNA457-CysGCA	tRNA	chr17:71599271-71599342	28.584	282.548
ENSMUST00000082401	Mt_tRNA	chrM:5260-5326	419.752	281.809
mmu-miR-5099	miRNA	chr12:36816249-36816270	105.674	281.727
ENSMUST00000101833	snRNA	chr5:115489459-115489599	34.8206	281.234
chr11.tRNA1817-GlnCTG	tRNA	chr11:69124607-69124678	34.8206	280.906
chr6.tRNA157-CysGCA	tRNA	chr6:47978997-47979068	56.8216	273.598
ENSMUST00000177864	snRNA	chr5:115490254-115490394	33.4347	272.366
chr9.tRNA342-GlnCTG	tRNA	chr9:64738046-64738117	34.3008	264.237
mmu-miR-30a-5p	miRNA	chr1:23272273-23272296	449.895	262.923
chr9.tRNA593-CysGCA	tRNA	chr9:104404056-104404127	26.1587	262.513
chr13.tRNA64-GlnCTG	tRNA	chr13:21172351-21172422	33.9544	261.856
mmu-let-7d-3p	miRNA	chr13:48536023-48536046	543.616	261.445
ENSMUST00000083176	snoRNA	chrX:57391449-57391521	66.1764	258.736
ENSMUST00000104327	snoRNA	chr2:167063473-167063565	572.893	256.19
chr14.tRNA191-ThrTGT	tRNA	chr14:51088650-51088722	29.7967	252.824
ENSMUST00000082762	snoRNA	chr1:86352008-86352087	114.163	252.741
mmu-miR-1198-5p	miRNA	chrX:7807141-7807164	317.023	252.413
mmu-miR-361-5p	miRNA	chrX:113074866-113074889	549.333	251.428
chr17.tRNA82-ProCGG	tRNA	chr17:23540915-23540986	70.5073	250.771
ENSMUST00000083818	snoRNA	chr9:64175048-64175115	143.267	250.689
ENSMUST00000082846	snoRNA	chr11:48803139-48803206	319.448	250.524
chr1.tRNA1030-ProCGG	tRNA	chr1:165642271-165642342	70.8538	250.36
mmu-miR-29b-3p	miRNA	chr1:195037090-195037114	429.28	248.636
ENSMUST00000157627	snoRNA	chr8:31149864-31149967	99.4378	248.389
chr13.tRNA999-IleTAT	tRNA	chr13:21896938-21897031	45.2147	245.351
ENSMUST00000104024	snoRNA	chr14:31014287-31014366	164.575	242.395
mmu-miR-28a-5p	miRNA	chr16:24827867-24827890	375.404	237.304
ENSMUST00000093713	rRNA	chr16:33001903-33002021	1238.99	235.58
chr1.tRNA819-AsnGTT	tRNA	chr1:188941406-188941479	18.3631	235.58
chr9.tRNA783-ArgACG	tRNA	chr9:123529425-123529497	31.8755	234.184
chr13.tRNA985-ArgACG	tRNA	chr13:22021144-22021216	31.8755	233.199
chr2.tRNA587-HisGTG	tRNA	chr2:122377968-122378039	104.115	233.117
chr4.tRNA1691-HisGTG	tRNA	chr4:82619623-82619694	75.5311	233.117
chr2.tRNA1431-HisGTG	tRNA	chr2:122377363-122377434	104.115	233.035
chr2.tRNA1432-HisGTG	tRNA	chr2:122375494-122375565	104.115	233.035
ENSMUST00000082507	snoRNA	chr10:81178950-81179013	371.592	232.542
ENSMUST00000175268	snoRNA	chr17:34950952-34951017	195.411	231.803
ENSMUST00000082506	snoRNA	chr1:161035394-161035473	133.046	230.817
chr13.tRNA114-GlnTTG	tRNA	chr13:23519613-23519684	46.4274	230.817
ENSMUST00000083953	rRNA	chr4:53860652-53860770	736.082	222.114
mmu-miR-141-3p	miRNA	chr6:124717916-124717939	277.005	220.389
mmu-miR-133a-3p	miRNA	chr18:10782912-10782935	275.966	219.404
chr11.tRNA1822-ThrAGT	tRNA	chr11:69062744-69062817	38.112	218.172
ENSMUST00000082566	snoRNA	chr11:48800866-48800932	201.474	213.574
chr14.tRNA711-ProAGG	tRNA	chr14:51064814-51064885	37.2459	213.492
chr3.tRNA747-HisGTG	tRNA	chr3:96500366-96500437	69.8143	212.096
ENSMUST00000174972	snoRNA	chr17:71641584-71641659	157.126	212.014
mmu-miR-101a-3p	miRNA	chr4:101346956-101346978	1248.34	210.454
chr11.tRNA395-ThrAGT	tRNA	chr11:69037853-69037926	36.7262	209.879
ENSMUST00000083804	snoRNA	chr3:153911610-153911690	192.293	209.633
mmu-miR-674-5p	miRNA	chr2:117185150-117185173	338.851	209.222
ENSMUST00000116965	snoRNA	chr4:132310691-132310764	160.937	208.483
chr13.tRNA81-ThrAGT	tRNA	chr13:21856021-21856094	20.0954	208.154
chr3.tRNA291-HisGTG	tRNA	chr3:96410069-96410140	62.8849	207.744
chr3.tRNA751-HisGTG	tRNA	chr3:96458070-96458141	61.8455	207.087
chr3.tRNA295-HisGTG	tRNA	chr3:96452495-96452566	61.8455	207.087
chr7.tRNA88-SeCTCA	tRNA	chr7:19301244-19301329	44.3486	204.542
ENSMUST00000104339	snoRNA	chr8:85050207-85050276	131.833	204.213
chr3.tRNA293-HisGTG	tRNA	chr3:96435972-96436043	57.1681	202.078
chr11.tRNA399-ThrAGT	tRNA	chr11:69110465-69110538	30.8361	199.697
chr16.tRNA50-ThrCGT	tRNA	chr16:13437323-13437394	44.8683	198.958
ENSMUST00000103997	snoRNA	chr5:146834834-146834904	255.87	198.876
mmu-miR-142-5p	miRNA	chr11:87756866-87756888	674.93	198.383
ENSMUST00000175437	snoRNA	chr1:9942463-9942549	292.077	197.726
mmu-miR-375-3p	miRNA	chr1:74900660-74900683	224.688	197.644
mmu-miR-7a-1-3p	miRNA	chr13:58392799-58392822	379.215	197.48
ENSMUST00000082844	snoRNA	chr10:128084143-128084216	331.055	194.934
chr17.tRNA993-ArgCCG	tRNA	chr17:23550263-23550335	79.5156	193.374
chr3.tRNA93-ProAGG	tRNA	chr3:51359407-51359478	37.0726	192.225
chr8.tRNA788-MetCAT	tRNA	chr8:121579229-121579301	23.3869	190.254
chr13.tRNA82-MetCAT	tRNA	chr13:21907111-21907182	72.7594	188.858
chr15.tRNA876-MetCAT	tRNA	chr15:69396623-69396694	64.444	188.53
ENSMUST00000175258	misc_RNA	chr7:25868945-25869051	19.9222	187.709
ENSMUST00000082857	snoRNA	chr9:40804748-40804837	85.4056	184.26
chr13.tRNA969-ProAGG	tRNA	chr13:23436994-23437065	37.2459	183.685
chr13.tRNA959-MetCAT	tRNA	chr13:23530348-23530419	67.0426	183.685
chr13.tRNA111-MetCAT	tRNA	chr13:23517692-23517763	67.0426	183.603
chr3.tRNA792-MetCAT	tRNA	chr3:90475860-90475931	67.389	183.274
chr11.tRNA400-SerCGA	tRNA	chr11:69110919-69111000	293.982	183.192
ENSMUST00000157310	snoRNA	chr16:23110756-23110933	41.2303	181.386
chr13.tRNA78-MetCAT	tRNA	chr13:21710994-21711065	66.6961	180.729
ENSMUST00000175096	misc_RNA	chr14:50807449-50807767	359.639	180.236
chr13.tRNA108-MetCAT	tRNA	chr13:23500080-23500151	66.8693	180.072
mmu-miR-3968	miRNA	chr11:115447968-115447990	359.639	178.594
chr3.tRNA756-GlnCTG	tRNA	chr3:96341156-96341227	29.7967	177.116
ENSMUST00000083944	snoRNA	chr7:45126601-45126670	256.563	175.884
chr3.tRNA297-GlnCTG	tRNA	chr3:96479391-96479462	29.7967	174.488
chr13.tRNA102-AlaAGC	tRNA	chr13:23431412-23431484	24.2531	174.078
mmu-miR-140-5p	miRNA	chr8:107551248-107551271	425.296	172.846
ENSMUST00000104051	snoRNA	chr16:20684239-20684313	60.9793	172.518
chr1.tRNA672-ProAGG	tRNA	chr1:165641634-165641705	35.3403	172.107
chr13.tRNA112-SerTGA	tRNA	chr13:23518146-23518227	29.1037	172.107
chr11.tRNA1432-CysGCA	tRNA	chr11:97988923-97988994	153.314	171.697
chr6.tRNA46-ProAGG	tRNA	chr6:29388824-29388895	34.9938	170.547
ENSMUST00000083888	snoRNA	chr7:99482785-99482932	85.0592	168.987
ENSMUST00000116685	snoRNA	chr5:23710991-23711061	33.0882	168.002
chr13.tRNA115-SerGCT	tRNA	chr13:23521870-23521951	44.8683	166.113
ENSMUST00000158270	snoRNA	chr15:71794188-71794365	37.5923	164.963
mmu-miR-34b-3p	miRNA	chr9:51103573-51103596	178.434	164.389
chr19.tRNA639-ArgTCT	tRNA	chr19:12011588-12011673	86.0986	163.896
mmu-miR-326-3p	miRNA	chr7:99552327-99552349	173.063	163.568
mmu-miR-467a-5p	miRNA	chr2:10491061-10491084	176.701	163.403
mmu-miR-501-5p	miRNA	chrX:7241306-7241329	359.119	161.679
ENSMUST00000104416	snoRNA	chr11:116674148-116674222	164.921	160.94
chr6.tRNA170-CysGCA	tRNA	chr6:48205068-48205139	10.221	160.037
chr6.tRNA182-CysGCA	tRNA	chr6:48356851-48356922	9.0083	159.873
chr13.tRNA996-SerTGA	tRNA	chr13:21924935-21925016	23.0405	158.066
mmu-miR-185-5p	miRNA	chr16:18327437-18327460	322.393	157.902
chr11.tRNA550-ThrCGT	tRNA	chr11:79704650-79704721	38.2853	157.655
ENSMUST00000082394	Mt_tRNA	chrM:3772-3842	18.7096	156.424
chr10.tRNA867-TrpCCA	tRNA	chr10:91181412-91181483	36.7262	156.342
chr9.tRNA592-CysGCA	tRNA	chr9:104400120-104400191	11.6069	156.177
ENSMUST00000178520	rRNA	chr8:123621928-123622046	212.908	155.931
chr6.tRNA179-CysGCA	tRNA	chr6:48340613-48340684	11.4336	155.685
chr6.tRNA162-CysGCA	tRNA	chr6:48143356-48143427	11.9533	155.685
chr6.tRNA181-CysGCA	tRNA	chr6:48355855-48355926	11.2604	155.685
chr6.tRNA178-CysGCA	tRNA	chr6:48317515-48317586	11.2604	155.603
chr6.tRNA173-CysGCA	tRNA	chr6:48297433-48297504	11.2604	155.603
chr6.tRNA172-CysGCA	tRNA	chr6:48273680-48273751	11.0871	155.521
ENSMUST00000178069	rRNA	chr8:123620241-123620359	212.042	155.438
chr6.tRNA171-CysGCA	tRNA	chr6:48271926-48271997	10.9139	155.438
chr6.tRNA168-CysGCA	tRNA	chr6:48197026-48197097	10.5674	155.274
chr6.tRNA166-CysGCA	tRNA	chr6:48164101-48164172	10.5674	155.274
ENSMUST00000178027	rRNA	chr8:123618536-123618654	211.349	155.192
chr6.tRNA164-CysGCA	tRNA	chr6:48160179-48160250	10.3942	155.192
chr6.tRNA161-CysGCA	tRNA	chr6:48133937-48134008	10.3942	155.192
chr6.tRNA163-CysGCA	tRNA	chr6:48154714-48154785	10.3942	155.192
chr6.tRNA175-CysGCA	tRNA	chr6:48303465-48303536	8.31536	155.192
ENSMUST00000177889	rRNA	chr8:123616810-123616928	210.136	155.11
ENSMUST00000179432	rRNA	chr8:123615099-123615217	209.963	154.946
ENSMUST00000178859	rRNA	chr8:123613414-123613532	209.789	154.864
ENSMUST00000179542	rRNA	chr8:123611715-123611833	209.27	154.782
ENSMUST00000178820	rRNA	chr8:123610017-123610135	209.097	154.782
ENSMUST00000178066	rRNA	chr8:123608320-123608438	209.097	154.699
ENSMUST00000177995	rRNA	chr8:123606613-123606731	208.923	154.699
ENSMUST00000178975	rRNA	chr8:123604948-123605066	208.577	154.699
ENSMUST00000179476	rRNA	chr8:123603247-123603365	207.018	154.617
chr6.tRNA180-CysGCA	tRNA	chr6:48341588-48341659	11.7801	154.617
ENSMUST00000082412	Mt_tRNA	chrM:9808-9875	18.7096	154.535
chr13.tRNA60-PheGAA	tRNA	chr13:21161405-21161477	175.315	154.207
ENSMUST00000175042	rRNA	chr8:123623637-123623745	217.585	154.207
chr19.tRNA106-PheGAA	tRNA	chr19:12002236-12002308	174.103	153.878
ENSMUST00000179080	rRNA	chr8:123599861-123599979	209.963	153.386
chr5.tRNA110-AlaAGC	tRNA	chr5:30888515-30888587	93.028	153.139
ENSMUST00000178497	snoRNA	chr9:88521797-88521868	112.431	151.004
ENSMUST00000101993	snoRNA	chr9:88857693-88857764	112.431	151.004
ENSMUST00000175620	miRNA	chr18:41196449-41196531	66.1764	150.676
chr10.tRNA971-PheGAA	tRNA	chr10:80248964-80249036	173.063	149.937
chr3.tRNA309-GlnCTG	tRNA	chr3:97681459-97681530	26.1587	149.855
chr13.tRNA960-ArgTCG	tRNA	chr13:23526456-23526528	56.4751	149.773
ENSMUST00000082937	snoRNA	chr18:75001058-75001123	52.1442	149.691
mmu-miR-21c	miRNA	chr8:128278187-128278209	272.155	149.608
ENSMUST00000177555	rRNA	chr8:123598158-123598276	200.261	149.034
chr14.tRNA462-PheGAA	tRNA	chr14:118089525-118089597	172.544	148.952
ENSMUST00000178983	rRNA	chr8:123596457-123596575	199.395	148.952
chr5.tRNA1316-PheGAA	tRNA	chr5:125406055-125406127	172.717	148.787
mmu-miR-378d	miRNA	chr10:126710354-126710377	349.072	148.213
chr13.tRNA1000-PheGAA	tRNA	chr13:21882885-21882957	171.331	147.884
ENSMUST00000083032	snoRNA	chr7:99479563-99479707	161.63	147.145
ENSMUST00000093696	rRNA	chr8:123601572-123601680	202.34	146.57
ENSMUST00000178128	rRNA	chr8:123589654-123589772	170.811	146.488
ENSMUST00000158468	snoRNA	chr1:59704789-59704874	118.84	145.503
ENSMUST00000179275	rRNA	chr8:123594754-123594872	178.953	145.257
mmu-miR-140-3p	miRNA	chr8:107551287-107551309	340.756	145.01
ENSMUST00000179843	rRNA	chr8:123593071-123593189	178.434	144.846
ENSMUST00000082404	Mt_tRNA	chrM:6942-7011	3.29149	144.682
chr3.tRNA749-HisGTG	tRNA	chr3:96463972-96464043	33.6079	144.025
chr11.tRNA1821-SerGCT	tRNA	chr11:69063042-69063123	39.1515	143.614
chr17.tRNA994-ArgCCT	tRNA	chr17:23548768-23548840	82.9803	143.45
chr1.tRNA717-HisATG	tRNA	chr1:171669439-171669511	20.0954	141.233
mmu-miR-671-5p	miRNA	chr5:24592131-24592155	120.053	140.412
chr11.tRNA1433-CysGCA	tRNA	chr11:97988246-97988317	56.1287	138.934
chr13.tRNA982-SerGCT	tRNA	chr13:22050686-22050767	38.6318	138.195
chr3.tRNA28-TyrGTA	tRNA	chr3:19628782-19628870	108.619	138.195
ENSMUST00000083936	snoRNA	chr10:40258467-40258678	49.7189	137.456
chr13.tRNA988-SerGCT	tRNA	chr13:21994190-21994271	36.3797	136.142
chr13.tRNA987-GlnCTG	tRNA	chr13:21996581-21996652	24.7728	134.746
chr13.tRNA107-TrpCCA	tRNA	chr13:23498106-23498177	23.0405	134.336
ENSMUST00000104516	snoRNA	chr1:39548745-39548854	63.4046	134.171
chr11.tRNA1849-TrpCCA	tRNA	chr11:62746015-62746086	27.7179	133.514
ENSMUST00000082398	Mt_tRNA	chrM:5018-5086	23.3869	133.432
ENSMUST00000178677	rRNA	chr8:123582850-123582968	168.039	132.858
ENSMUST00000082400	Mt_tRNA	chrM:5192-5257	39.8444	131.708
ENSMUST00000116815	snoRNA	chr6:71882557-71882693	19.056	131.544
ENSMUST00000178417	snoRNA	chr9:89075336-89075407	94.0675	131.133
ENSMUST00000178154	snoRNA	chr9:88521529-88521600	94.0675	130.887
ENSMUST00000180096	rRNA	chr8:123586242-123586360	168.213	130.723
mmu-miR-135b-5p	miRNA	chr1:132198102-132198126	160.937	130.641
ENSMUST00000180334	rRNA	chr8:123579450-123579568	166.134	128.506
ENSMUST00000175064	misc_RNA	chr9:88553236-88553534	147.598	128.259
ENSMUST00000178804	rRNA	chr8:123577755-123577873	164.575	127.849
ENSMUST00000179377	rRNA	chr8:123581155-123581273	165.787	127.028
ENSMUST00000083742	snoRNA	chr11:78183056-78183124	107.407	124.811
ENSMUST00000179500	rRNA	chr8:123576076-123576194	159.204	124.646
chr7.tRNA1217-ThrAGT	tRNA	chr7:35234770-35234843	16.6307	122.84
chr14.tRNA192-TyrGTA	tRNA	chr14:51089489-51089578	107.407	122.594
ENSMUST00000082791	snoRNA	chr11:48802032-48802112	143.786	122.429
ENSMUST00000177589	rRNA	chr8:123574397-123574515	157.819	122.101
chr5.tRNA109-TyrGTA	tRNA	chr5:30888083-30888171	126.636	121.69
ENSMUST00000083359	misc_RNA	chr17:76111197-76111304	18.3631	121.69
chr13.tRNA109-TrpCCA	tRNA	chr13:23506519-23506590	20.7884	121.526
mmu-miR-100-5p	miRNA	chr9:41531436-41531459	204.246	121.033
ENSMUST00000083521	miRNA	chr11:86584067-86584158	139.109	121.033
mmu-miR-574-3p	miRNA	chr5:64970363-64970386	244.09	120.951
chr10.tRNA1292-TrpCCA	tRNA	chr10:23777083-23777154	16.6307	119.966
ENSMUST00000180000	rRNA	chr8:123572710-123572828	156.259	118.899
chr19.tRNA8-AlaAGC	tRNA	chr19:3576263-3576335	19.5757	118.242
chr11.tRNA1442-CysGCA	tRNA	chr11:97798906-97798977	27.3714	118.159
mmu-miR-3535	miRNA	chr1:86352061-86352088	77.7832	117.913
mmu-miR-6410	miRNA	chr10:78434802-78434825	174.449	117.667
chrX.tRNA935-ProTGG	tRNA	chrX:14702616-14702687	24.9461	116.928
ENSMUST00000082797	snoRNA	chr3:153910563-153910633	246.862	116.764
ENSMUST00000158304	snoRNA	chr9:15314074-15314144	47.6401	116.517
ENSMUST00000179887	rRNA	chr8:123569328-123569446	149.85	115.942
mmu-miR-34a-3p	miRNA	chr4:150068516-150068538	117.281	115.942
chr13.tRNA980-IleAAT	tRNA	chr13:23309052-23309125	40.1909	115.368
chr13.tRNA961-ArgTCG	tRNA	chr13:23503980-23504052	50.4118	115.039
ENSMUST00000093668	rRNA	chr11:74319792-74319910	205.459	114.711
ENSMUST00000179431	rRNA	chr8:123567637-123567755	148.81	114.218
chr3.tRNA29-AlaAGC	tRNA	chr3:19628995-19629067	32.3952	110.934
mmu-miR-351-5p	miRNA	chrX:53053314-53053339	301.085	110.605
ENSMUST00000082678	snoRNA	chr1:63178677-63178754	229.019	110.195
ENSMUST00000083959	rRNA	chr7:16471813-16471931	150.543	109.209
ENSMUST00000083262	snoRNA	chr4:130749634-130749706	67.0426	108.224
mmu-miR-128-3p	miRNA	chr9:112118643-112118665	322.047	106.253
mmu-miR-423-3p	miRNA	chr11:77078085-77078109	123.344	105.678
ENSMUST00000158683	snoRNA	chr4:41211502-41211582	64.9637	104.939
chr13.tRNA965-ArgACG	tRNA	chr13:23446792-23446864	23.7334	104.365
mmu-miR-17-3p	miRNA	chr14:115043720-115043743	116.415	103.954
chr19.tRNA108-PheGAA	tRNA	chr19:12008545-12008617	80.0353	103.297
ENSMUST00000082422	Mt_tRNA	chrM:15289-15355	17.1504	102.312
chr11.tRNA398-TrpCCA	tRNA	chr11:69041826-69041897	12.8195	101.983
chr13.tRNA963-ArgACG	tRNA	chr13:23500522-23500594	23.2137	100.259
chr11.tRNA832-SerGGA	tRNA	chr11:100538158-100538230	82.9803	99.9306
chr11.tRNA1820-TrpCCA	tRNA	chr11:69063495-69063566	12.2998	98.6989
mmu-miR-1249-3p	miRNA	chr15:84951544-84951567	366.222	97.5493
mmu-miR-345-5p	miRNA	chr12:108836988-108837011	176.008	97.4672
ENSMUST00000104377	snoRNA	chr2:167064998-167065086	210.309	97.4672
ENSMUST00000083103	misc_RNA	chr9:78175303-78175633	149.676	96.3998
mmu-miR-450a-5p	miRNA	chrX:53048338-53048361	145.865	94.7575
chr13.tRNA978-AlaAGC	tRNA	chr13:23400795-23400867	31.0093	93.9364
ENSMUST00000180029	snoRNA	chr11:87462286-87462499	35.6867	93.2795
ENSMUST00000180007	snoRNA	chr11:87471368-87471581	35.6867	93.2795
ENSMUST00000175563	miRNA	chr16:44013852-44013977	176.701	93.0332
ENSMUST00000157133	misc_RNA	chr4:34434296-34434401	10.3942	92.8689
mmu-miR-151-3p	miRNA	chr15:73254819-73254841	127.849	92.0478
mmu-miR-423-5p	miRNA	chr11:77078121-77078145	137.896	91.7194
chr16.tRNA267-LysCTT	tRNA	chr16:47250546-47250618	19.9222	91.473
ENSMUST00000122660	misc_RNA	chr13:51014086-51014209	23.5602	91.3088
ENSMUST00000083537	miRNA	chrX:19146893-19146971	193.332	90.734
chr13.tRNA96-AlaAGC	tRNA	chr13:23299061-23299133	26.6784	89.6666
chr13.tRNA94-AlaAGC	tRNA	chr13:23285649-23285721	26.6784	89.5844
chr13.tRNA975-AlaAGC	tRNA	chr13:23412941-23413013	26.6784	88.9275
mmu-miR-574-5p	miRNA	chr5:64970327-64970351	106.887	88.6812
ENSMUST00000082814	rRNA	chr17:47848834-47848952	117.801	88.4349
ENSMUST00000083107	snoRNA	chr9:120128780-120128935	7.79565	88.3528
chr13.tRNA983-ThrAGT	tRNA	chr13:22030100-22030173	3.11826	87.6959
chr13.tRNA87-GlnCTG	tRNA	chr13:21920200-21920271	28.9305	87.4495
chr13.tRNA1007-GlnTTG	tRNA	chr13:21268469-21268540	29.6235	86.4642
ENSMUST00000177583	snoRNA	chr9:88598348-88598419	21.8278	85.8894
ENSMUST00000180122	rRNA	chr8:123587959-123588077	94.9336	85.7252
ENSMUST00000104135	snRNA	chr4:132270080-132270213	122.998	85.6431
chr13.tRNA61-MetCAT	tRNA	chr13:21167604-21167676	21.4813	84.6577
mmu-miR-466b-3p	miRNA	chr2:10476680-10476703	212.908	84.4114
ENSMUST00000093738	snoRNA	chr11:87448627-87448840	31.8755	83.8366
mmu-miR-365-3p	miRNA	chr11:79726466-79726489	122.478	83.7545
ENSMUST00000178197	snoRNA	chr11:87443237-87443450	31.8755	83.7545
ENSMUST00000082606	snoRNA	chr11:78181299-78181363	57.3413	83.6724
ENSMUST00000083173	rRNA	chr9:102127888-102128005	75.5311	83.5902
ENSMUST00000179621	snRNA	chr12:54696782-54696945	31.8755	83.2618
ENSMUST00000158946	snoRNA	chr9:20890757-20890836	43.8289	83.2618
ENSMUST00000175246	misc_RNA	chr4:119406034-119406240	116.242	83.0976
ENSMUST00000179081	rRNA	chr8:123565969-123566087	104.462	82.2765
chr12.tRNA476-IleAAT	tRNA	chr12:110845338-110845411	20.7884	81.3732
chr10.tRNA1105-SerTGA	tRNA	chr10:63429476-63429557	59.2469	81.1269
chr13.tRNA1011-MetCAT	tRNA	chr13:21169687-21169759	15.9378	81.0448
ENSMUST00000082833	snoRNA	chr7:45123025-45123111	42.2697	80.47
mmu-miR-342-5p	miRNA	chr12:108658637-108658660	151.236	79.9773
ENSMUST00000083160	snoRNA	chr11:116674598-116674671	70.8538	78.6635
ENSMUST00000083895	snoRNA	chr9:64175423-64175521	11.7801	78.0066
mmu-miR-664-3p	miRNA	chr1:185243011-185243034	276.832	77.8424
ENSMUST00000083757	rRNA	chr10:78314165-78314283	197.143	77.7603
ENSMUST00000082863	snoRNA	chr9:15315522-15315595	75.1847	77.6782
ENSMUST00000083706	snoRNA	chr11:116672506-116672581	80.555	77.5961
ENSMUST00000179143	rRNA	chr8:123560888-123561006	99.7843	77.5139
ENSMUST00000083724	snRNA	chr17:94869873-94869988	77.0903	77.2676
ENSMUST00000179019	rRNA	chr8:123564286-123564404	95.4534	77.1855
ENSMUST00000083701	snoRNA	chr11:56263165-56263240	80.2085	77.1855
mmu-miR-103-2-5p	miRNA	chr2:131288065-131288089	80.2085	76.4465
ENSMUST00000178203	rRNA	chr8:123557490-123557608	96.8392	76.118
ENSMUST00000178208	rRNA	chr8:123559201-123559319	98.0519	76.118
chr13.tRNA1009-ArgCCG	tRNA	chr13:21215458-21215530	45.388	76.0359
mmu-miR-449c-5p	miRNA	chr13:113036007-113036029	92.3351	75.8717
ENSMUST00000175128	snoRNA	chr2:32221970-32222054	28.0643	75.8717
ENSMUST00000083112	snoRNA	chr2:32225653-32225737	28.2376	75.4611
mmu-miR-148a-3p	miRNA	chr6:51269828-51269851	116.242	75.0506
ENSMUST00000158992	snoRNA	chr6:125186359-125186683	16.4575	75.0506
ENSMUST00000104568	snoRNA	chr2:37400047-37400157	19.9222	75.0506
ENSMUST00000082903	snoRNA	chr1:86351169-86351301	10.3942	74.8042
ENSMUST00000083377	rRNA	chr7:99497718-99497822	105.328	74.5579
chr11.tRNA393-IleAAT	tRNA	chr11:69037003-69037076	18.3631	74.1473
mmu-miR-1957a	miRNA	chr4:119129791-119129811	20.6152	74.0652
chr13.tRNA83-LysTTT	tRNA	chr13:21907940-21908012	32.0488	73.3262
chr3.tRNA27-TyrGTA	tRNA	chr3:19628355-19628447	73.7988	73.162
ENSMUST00000082417	Mt_tRNA	chrM:11671-11741	16.4575	72.5872
ENSMUST00000179675	snRNA	chr12:54714218-54714381	27.0249	71.684
mmu-miR-21b	miRNA	chr3:29636767-29636791	121.785	71.2734
ENSMUST00000083018	snoRNA	chr3:95090625-95090709	28.2376	71.1913
ENSMUST00000178333	snRNA	chr12:54729602-54729765	26.8517	71.1092
ENSMUST00000101973	snRNA	chr12:54719163-54719326	26.8517	71.0271
ENSMUST00000093684	snRNA	chr11:87422867-87423030	26.1587	71.0271
ENSMUST00000177653	snRNA	chr12:54710308-54710471	26.332	70.8629
ENSMUST00000178469	snRNA	chr12:54738459-54738622	26.1587	70.8629
ENSMUST00000082761	snRNA	chr11:87426716-87426879	26.332	70.7807
ENSMUST00000179155	snRNA	chr12:54734555-54734718	25.639	70.7807
ENSMUST00000093750	snRNA	chr19:61164365-61164481	71.027	70.5344
ENSMUST00000104609	snoRNA	chr14:31016206-31016281	49.3724	70.4523
ENSMUST00000084007	snRNA	chr18:14647767-14647930	23.7334	70.3702
ENSMUST00000083435	snRNA	chr18:10150977-10151140	23.0405	69.6312
chr3.tRNA1040-ArgACG	tRNA	chr3:19627959-19628031	12.8195	69.4669
ENSMUST00000178073	snRNA	chr3:96374021-96374185	29.1037	68.7279
mmu-miR-6363	miRNA	chr16:50727203-50727226	98.9181	68.3174
mmu-miR-322-3p	miRNA	chrX:53054268-53054290	189.867	68.2353
ENSMUST00000178250	snRNA	chr3:96359953-96360117	27.8911	67.7426
mmu-miR-466d-3p	miRNA	chr2:10512016-10512038	165.441	67.5784
ENSMUST00000082991	snoRNA	chr9:120130415-120130563	8.48859	67.0857
ENSMUST00000083911	snRNA	chr2:117248271-117248434	18.3631	66.9215
chr7.tRNA1280-LysTTT	tRNA	chr7:28793988-28794060	29.4502	66.8394
ENSMUST00000083856	snoRNA	chr4:130775741-130775823	16.111	66.7572
ENSMUST00000082550	snoRNA	chr4:130766331-130766413	16.111	66.7572
ENSMUST00000083007	snRNA	chr19:18732741-18732904	18.7096	66.4288
mmu-miR-98-5p	miRNA	chrX:151913228-151913251	85.4056	66.3467
ENSMUST00000178300	snRNA	chr3:96488729-96488893	25.4658	66.3467
mmu-let-7g-3p	miRNA	chr9:106178901-106178924	231.098	65.9361
ENSMUST00000083360	snRNA	chr3:96450446-96450611	20.4419	65.854
ENSMUST00000082453	snoRNA	chr4:132352775-132352979	27.0249	65.854
ENSMUST00000179995	rRNA	chr8:123555763-123555881	82.4606	65.7719
ENSMUST00000177643	snRNA	chr3:96486555-96486719	25.2925	65.6898
ENSMUST00000102024	snRNA	chr3:96328425-96328590	20.6152	65.6898
ENSMUST00000083338	snoRNA	chr2:130278016-130278087	43.4824	65.1971
chr13.tRNA990-SerAGA	tRNA	chr13:21940914-21940995	23.7334	64.8687
ENSMUST00000082923	rRNA	chr18:34647400-34647518	97.7054	64.8687
ENSMUST00000104437	snoRNA	chr11:78181686-78181756	41.9233	64.7865
ENSMUST00000083839	snRNA	chr3:96460024-96460189	20.0954	64.5402
ENSMUST00000082989	snRNA	chr4:51812483-51812647	25.2925	64.2939
ENSMUST00000174946	snoRNA	chr17:34952013-34952075	65.8299	63.4728
chr13.tRNA100-IleAAT	tRNA	chr13:23397060-23397133	23.2137	62.7337
ENSMUST00000083971	snRNA	chr1:171027965-171028129	16.4575	62.4053
ENSMUST00000177575	rRNA	chr8:123552364-123552482	77.9565	61.6663
chr13.tRNA968-IleAAT	tRNA	chr13:23438109-23438182	17.8434	61.6663
chr13.tRNA67-AlaAGC	tRNA	chr13:21234045-21234116	41.4035	61.5021
ENSMUST00000175548	snoRNA	chr17:71631281-71631365	12.473	61.3378
ENSMUST00000093707	rRNA	chrX:151777671-151777789	91.4689	61.0094
mmu-miR-122-5p	miRNA	chr18:65248865-65248888	72.2397	60.5988
chr11.tRNA394-SerAGA	tRNA	chr11:69037477-69037558	27.0249	60.5167
mmu-miR-674-3p	miRNA	chr2:117185185-117185208	175.489	60.2704
ENSMUST00000093689	rRNA	chr1:46374197-46374315	110.525	59.8598
mmu-miR-143-3p	miRNA	chr18:61649198-61649220	80.0353	59.7777
ENSMUST00000082882	snoRNA	chr1:161036057-161036139	85.2324	59.3671
ENSMUST00000083694	snoRNA	chr7:45126864-45126947	81.0747	58.7924
chr1.tRNA284-ProAGG	tRNA	chr1:78297795-78297866	13.8589	58.2176
chr19.tRNA2-LeuAAG	tRNA	chr19:3066556-3066627	13.8589	58.2176
chr16.tRNA829-LeuAAG	tRNA	chr16:3012009-3012080	13.8589	58.2176
chr16.tRNA4-LeuAAG	tRNA	chr16:3449838-3449909	13.8589	58.2176
ENSMUST00000083919	snoRNA	chr14:52069300-52069369	19.2293	57.8891
mmu-miR-30e-3p	miRNA	chr4:120772617-120772640	85.9253	57.2322
ENSMUST00000082864	rRNA	chr4:149817732-149817840	59.4201	56.4932
chr19.tRNA371-MetCAT	tRNA	chr19:61320836-61320908	9.87448	56.0005
ENSMUST00000082446	snoRNA	chr9:120129351-120129553	10.221	55.4258
ENSMUST00000158887	snoRNA	chr1:59704258-59704338	28.2376	55.3436
chr11.tRNA1132-MetCAT	tRNA	chr11:121964062-121964134	9.87448	55.2615
mmu-miR-330-3p	miRNA	chr7:19181524-19181548	66.5228	54.5225
ENSMUST00000104305	snoRNA	chr11:74905424-74905516	52.1442	54.2762
ENSMUST00000083348	snoRNA	chr9:15313802-15313932	12.1266	54.0298
ENSMUST00000179396	snRNA	chr10:130557348-130557464	54.0498	54.0298
ENSMUST00000082580	snoRNA	chr9:64177123-64177193	6.40975	54.0298
ENSMUST00000104361	snoRNA	chr8:109839295-109839379	53.5301	53.8656
ENSMUST00000083860	snRNA	chr2:116968039-116968173	12.9927	53.8656
ENSMUST00000083355	snoRNA	chr2:130277697-130277766	63.9243	53.7835
mmu-miR-139-5p	miRNA	chr7:101475381-101475404	114.163	53.4551
mmu-miR-29c-5p	miRNA	chr1:195037561-195037584	93.8942	53.2908
chr13.tRNA984-SerCGA	tRNA	chr13:22022419-22022500	14.3786	53.2908
mmu-miR-16-1-3p	miRNA	chr14:61631893-61631916	91.1224	53.0445
ENSMUST00000180280	rRNA	chr8:123591371-123591489	48.1598	52.5518
mmu-miR-331-3p	miRNA	chr10:93963782-93963804	124.384	52.1413
ENSMUST00000117033	snoRNA	chr7:44250450-44250542	38.6318	52.1413
ENSMUST00000157726	snoRNA	chr4:3835079-3835146	21.1349	52.0592
chr13.tRNA88-SerAGA	tRNA	chr13:21927857-21927938	18.7096	51.4844
ENSMUST00000083942	snRNA	chr10:10100953-10101116	21.8278	51.4023
chr4.tRNA16-SerAGA	tRNA	chr4:10874064-10874145	17.1504	51.0738
chr13.tRNA962-SerAGA	tRNA	chr13:23500957-23501038	16.4575	51.0738
ENSMUST00000179704	rRNA	chr8:123550667-123550785	73.4523	50.9096
ENSMUST00000157165	snoRNA	chr12:65056573-65056658	42.9627	50.9096
chr13.tRNA1002-IleAAT	tRNA	chr13:21855320-21855393	15.5913	50.2527
ENSMUST00000082807	snoRNA	chr7:116333171-116333257	8.83507	50.1706
mmu-miR-193b-3p	miRNA	chr16:13449569-13449592	63.2314	50.0063
chr11.tRNA1823-IleAAT	tRNA	chr11:69062320-69062393	16.4575	49.6779
mmu-miR-338-5p	miRNA	chr11:120014815-120014838	94.5872	49.5958
ENSMUST00000082466	snoRNA	chr19:4078299-4078512	15.0716	49.5137
ENSMUST00000083529	snoRNA	chr3:153912125-153912204	29.1037	49.4316
mmu-miR-106b-3p	miRNA	chr5:138165745-138165768	94.0675	49.3494
ENSMUST00000082972	rRNA	chr2:119631118-119631236	78.9959	49.3494
chr13.tRNA1001-IleAAT	tRNA	chr13:21882033-21882106	16.111	49.1852
chr13.tRNA92-IleAAT	tRNA	chr13:22029223-22029296	16.111	48.8568
chr1.tRNA791-SerGCT	tRNA	chr1:182056008-182056089	17.1504	48.6104
mmu-let-7a-1-3p	miRNA	chr13:48538187-48538210	82.1141	48.6104
ENSMUST00000104157	snoRNA	chr1:59691934-59692020	57.6878	48.6104
mmu-let-7c-2-3p	miRNA	chr15:85706663-85706686	81.7677	48.282
ENSMUST00000175005	misc_RNA	chr6:69516339-69516620	19.5757	48.1178
mmu-miR-449a-5p	miRNA	chr13:113037548-113037571	50.9316	47.6251
ENSMUST00000083874	misc_RNA	chr17:46403875-46404198	154.7	47.4609
mmu-miR-669a-3p	miRNA	chr2:10479365-10479389	85.7521	46.9682
mmu-miR-27a-5p	miRNA	chr8:84208684-84208707	77.7832	46.3934
ENSMUST00000177688	rRNA	chr1:37005439-37005557	74.8382	45.9007
mmu-miR-532-3p	miRNA	chrX:7248418-7248441	329.669	45.8186
chr13.tRNA106-TyrGTA	tRNA	chr13:23467076-23467165	61.6722	45.6544
chr13.tRNA69-AlaAGC	tRNA	chr13:21242570-21242641	46.6006	45.5723
ENSMUST00000179185	rRNA	chr8:123584535-123584653	45.7345	45.5723
chr13.tRNA1008-ThrAGT	tRNA	chr13:21249194-21249267	1.03942	45.5723
ENSMUST00000082873	snoRNA	chr11:96032678-96032891	15.9378	45.4902
chr13.tRNA972-TyrGTA	tRNA	chr13:23427095-23427180	73.2791	44.8333
ENSMUST00000083241	snRNA	chr3:18177462-18177625	15.7645	44.7512
ENSMUST00000083134	rRNA	chrX:18323444-18323562	55.7822	44.6691
mmu-miR-500-3p	miRNA	chrX:7237694-7237717	217.758	44.5869
mmu-miR-27b-5p	miRNA	chr13:63300717-63300740	93.8942	44.4227
ENSMUST00000178861	rRNA	chr8:123571001-123571119	41.4035	44.1764
ENSMUST00000157970	rRNA	chr6:94826781-94826923	3.46473	44.1764
ENSMUST00000102093	miRNA	chr3:89116609-89116672	56.8216	44.0943
mmu-miR-6369	miRNA	chr13:58313118-58313142	51.7977	44.0943
ENSMUST00000083970	snoRNA	chr18:34942644-34942713	21.3081	44.0943
ENSMUST00000174933	misc_RNA	chr5:149247954-149248244	27.1981	43.7658
ENSMUST00000116868	snoRNA	chr8:110842383-110842458	23.3869	43.7658
mmu-miR-223-5p	miRNA	chrX:96242841-96242865	97.359	43.0268
mmu-miR-132-3p	miRNA	chr11:75173722-75173745	32.0488	42.2878
ENSMUST00000116828	snoRNA	chr7:15938762-15938870	23.0405	41.9593
mmu-miR-466f-3p	miRNA	chr2:10468728-10468750	64.9637	41.8772
ENSMUST00000082498	snRNA	chr10:105040273-105040438	12.2998	41.7951
mmu-miR-199a-3p	miRNA	chr9:21496497-21496520	55.6089	41.4667
ENSMUST00000083361	snoRNA	chr2:26912530-26912600	45.9077	41.4667
mmu-miR-199b-3p	miRNA	chr2:32318523-32318546	55.7822	41.3846
ENSMUST00000116890	snoRNA	chr11:106501243-106501377	27.3714	41.2203
mmu-miR-221-5p	miRNA	chrX:19146343-19146370	96.4928	41.1382
ENSMUST00000122729	snRNA	chrX:105819883-105820065	90.6027	40.3171
ENSMUST00000122599	rRNA	chr5:119297245-119297361	52.8372	40.3171
ENSMUST00000101824	snoRNA	chr17:35242678-35242754	95.7998	40.235
ENSMUST00000083116	snRNA	chr2:133008487-133008654	50.2386	40.1529
ENSMUST00000082448	snoRNA	chr16:23111301-23111429	9.18154	40.1529
ENSMUST00000083084	snRNA	chr3:48954722-48954885	11.6069	39.9065
mmu-miR-7044-5p	miRNA	chr6:118085196-118085216	43.8289	39.8244
ENSMUST00000082670	snoRNA	chr4:132309941-132310069	29.277	39.7423
mmu-miR-18a-3p	miRNA	chr14:115043907-115043930	45.5612	39.5781
ENSMUST00000178297	rRNA	chr8:123562595-123562713	36.7262	39.496
ENSMUST00000179060	rRNA	chr8:123548956-123549074	56.4751	39.4139
ENSMUST00000179195	rRNA	chr8:123554060-123554178	45.2147	39.4139
ENSMUST00000083425	snoRNA	chr9:64176661-64176759	6.06328	39.0854
ENSMUST00000082842	snoRNA	chr12:102253474-102253687	14.7251	38.9212
mmu-miR-24-1-5p	miRNA	chr13:63301212-63301236	69.2946	38.4285
chr3.tRNA287-GlyCCC	tRNA	chr3:96382911-96382981	75.3579	38.4285
chr3.tRNA755-GlyCCC	tRNA	chr3:96351167-96351237	75.1847	38.3464
ENSMUST00000157560	snoRNA	chr3:108554338-108554751	12.9927	38.2643
ENSMUST00000116746	snoRNA	chr8:110838528-110838616	54.0498	38.1001
mmu-miR-106a-5p	miRNA	chrX:52742540-52742564	110.525	37.8537
ENSMUST00000082559	snoRNA	chr12:111540941-111541067	9.70125	37.7716
ENSMUST00000082578	snRNA	chr11:94919709-94919833	12.2998	37.6895
ENSMUST00000176208	snRNA	chr2:113288273-113288438	13.5125	37.3611
mmu-miR-9-5p	miRNA	chr3:88215612-88215636	46.7739	37.279
mmu-miR-192-5p	miRNA	chr19:6264856-6264878	65.8299	36.6221
ENSMUST00000083695	snoRNA	chr1:39519533-39519746	20.7884	36.3757
mmu-miR-107-3p	miRNA	chr19:34820699-34820723	68.082	36.2115
ENSMUST00000082614	rRNA	chr12:90801619-90801735	52.3174	36.2115
mmu-miR-29b-2-5p	miRNA	chr1:195037049-195037075	54.916	35.8009
ENSMUST00000082629	snoRNA	chr6:115807975-115808114	40.0176	35.6367
chr2.tRNA263-AlaCGC	tRNA	chr2:57182078-57182149	56.8216	35.5546
ENSMUST00000102110	miRNA	chr16:28599935-28600043	35.167	35.3904
ENSMUST00000175504	snoRNA	chr10:128085289-128085360	25.8123	35.144
chr4.tRNA62-IleAAT	tRNA	chr4:27904779-27904852	12.473	34.2408
ENSMUST00000082922	snRNA	chr11:83271498-83271688	20.9616	34.0766
ENSMUST00000157450	rRNA	chr5:90893380-90893496	46.4274	33.9945
ENSMUST00000116892	snRNA	chr1:118459141-118459265	12.9927	33.9124
ENSMUST00000101806	snRNA	chr1:72236946-72237136	20.6152	33.8302
ENSMUST00000178499	rRNA	chr8:123547265-123547383	49.8921	33.7481
chr13.tRNA997-ArgTCT	tRNA	chr13:21917162-21917247	17.6701	33.5839
mmu-miR-744-5p	miRNA	chr11:65734798-65734821	36.3797	33.4197
ENSMUST00000177868	snRNA	chr1:72244213-72244403	19.056	32.7628
chr13.tRNA71-AlaAGC	tRNA	chr13:21259768-21259839	13.8589	32.6807
chr2.tRNA1506-IleGAT	tRNA	chr2:119056153-119056226	5.89004	32.5986
ENSMUST00000157605	misc_RNA	chr11:86333206-86333308	5.71681	32.2701
ENSMUST00000174895	rRNA	chr16:41217745-41217836	55.9554	32.188
ENSMUST00000082672	snRNA	chr4:83527628-83527768	8.48859	32.1059
ENSMUST00000158738	rRNA	chr1:186123201-186123306	44.3486	31.8595
mmu-miR-340-3p	miRNA	chr11:50069761-50069784	60.1131	31.449
mmu-miR-6408	miRNA	chr10:60923076-60923101	65.137	31.449
mmu-miR-101a-5p	miRNA	chr4:101346992-101347015	66.8693	31.3669
chr13.tRNA66-AlaAGC	tRNA	chr13:21222586-21222657	15.4181	31.2848
mmu-miR-93-3p	miRNA	chr5:138165535-138165558	80.555	31.2026
mmu-miR-34c-3p	miRNA	chr9:51103043-51103066	39.6712	31.1205
ENSMUST00000116888	snRNA	chr2:27539805-27539930	62.3652	30.9563
ENSMUST00000083121	rRNA	chr1:82635013-82635110	55.9554	30.71
ENSMUST00000083836	snRNA	chr6:6924118-6924279	8.83507	30.0531
ENSMUST00000083939	rRNA	chr4:41303158-41303272	54.0498	29.971
mmu-miR-322-5p	miRNA	chrX:53054305-53054328	61.1525	29.8889
ENSMUST00000179876	snRNA	chr1:72255008-72255198	22.694	29.8889
ENSMUST00000179107	rRNA	chr8:123545578-123545696	44.5218	29.8067
chr17.tRNA997-ProTGG	tRNA	chr17:23538766-23538837	6.06328	29.8067
mmu-miR-183-5p	miRNA	chr6:30169710-30169733	40.0176	29.3962
mmu-miR-186-5p	miRNA	chr3:157544284-157544307	29.277	29.3962
ENSMUST00000082620	rRNA	chr5:107401319-107401437	49.1992	29.232
mmu-let-7f-1-3p	miRNA	chr13:48537832-48537855	69.2946	29.0677
chr11.tRNA1818-ArgTCT	tRNA	chr11:69123482-69123568	19.5757	28.9856
ENSMUST00000083111	snRNA	chr3:89967999-89968163	5.89004	28.9856
mmu-miR-149-5p	miRNA	chr1:92850380-92850404	40.1909	28.9035
mmu-miR-2137	miRNA	chrX:72992112-72992134	36.0332	28.9035
ENSMUST00000083886	snRNA	chr11:101604850-101605040	21.6546	28.8214
chr13.tRNA72-ThrCGT	tRNA	chr13:21264580-21264653	5.71681	28.7393
mmu-miR-505-3p	miRNA	chrX:60394415-60394438	56.3019	28.6572
ENSMUST00000083353	snoRNA	chr2:130276237-130276369	3.8112	28.4108
ENSMUST00000116702	snoRNA	chr7:44248090-44248180	25.1193	28.3287
ENSMUST00000083339	snoRNA	chr17:35247175-35247250	58.7272	28.0824
mmu-miR-1195	miRNA	chr17:70860557-70860581	14.0322	27.9182
mmu-miR-362-5p	miRNA	chrX:7242018-7242043	65.3102	27.6718
ENSMUST00000083928	snoRNA	chr11:69667834-69667976	10.7407	27.6718
ENSMUST00000104033	snoRNA	chr2:91596070-91596180	28.7573	27.5897
chr11.tRNA2022-AlaTGC	tRNA	chr11:48834429-48834500	38.6318	27.4255
ENSMUST00000084010	snRNA	chr11:101658238-101658428	20.2687	27.4255
ENSMUST00000082768	snRNA	chr11:101641748-101641938	20.2687	27.4255
ENSMUST00000083833	snRNA	chr11:101627366-101627556	20.2687	27.4255
ENSMUST00000083113	misc_RNA	chr4:114987964-114988061	4.15768	27.4255
mmu-miR-467a-3p	miRNA	chr2:10493558-10493581	91.9886	27.3434
ENSMUST00000083753	snoRNA	chr1:127375131-127375239	11.9533	27.3434
chr13.tRNA73-ThrTGT	tRNA	chr13:21275956-21276029	3.46473	27.1791
ENSMUST00000083715	snoRNA	chr18:35557032-35557227	6.75623	27.1791
chr10.tRNA895-LysTTT	tRNA	chr10:87829886-87829958	11.4336	26.8507
chr13.tRNA1004-SerGCT	tRNA	chr13:21492845-21492926	8.14212	26.6865
ENSMUST00000083282	snRNA	chr6:53433974-53434137	11.4336	26.6044
mmu-miR-29b-1-5p	miRNA	chr6:31063066-31063089	40.5374	26.5222
ENSMUST00000083503	miRNA	chr15:68341208-68341289	30.6629	26.5222
ENSMUST00000104170	snoRNA	chr1:59692509-59692592	54.5695	26.5222
ENSMUST00000083317	snRNA	chr11:101645740-101645930	20.0954	26.4401
ENSMUST00000175542	misc_RNA	chr18:65427469-65427810	9.87448	26.4401
ENSMUST00000083455	snRNA	chr7:110003578-110003718	8.83507	26.358
mmu-miR-872-5p	miRNA	chr4:94665166-94665188	88.8704	26.0296
chr5.tRNA703-AlaTGC	tRNA	chr5:125409472-125409543	37.0726	25.8654
ENSMUST00000083015	snoRNA	chr4:132310240-132310369	41.4035	25.5369
ENSMUST00000175303	snoRNA	chr14:52209785-52209894	6.58299	25.4548
mmu-miR-503-3p	miRNA	chrX:53053986-53054009	33.4347	25.3727
ENSMUST00000082703	snoRNA	chr17:12922790-12922917	3.46473	25.2085
mmu-miR-144-5p	miRNA	chr11:78073009-78073033	27.8911	25.1263
chr13.tRNA973-TyrGTA	tRNA	chr13:23425646-23425734	12.473	25.0442
mmu-miR-874-3p	miRNA	chr13:58023134-58023157	40.8838	24.7979
mmu-miR-6413	miRNA	chr10:20297592-20297614	27.0249	24.7158
ENSMUST00000083163	snoRNA	chr4:132309465-132309600	4.15768	24.7158
chr11.tRNA630-GlnTTG	tRNA	chr11:86262168-86262239	14.8983	24.6337
ENSMUST00000083947	snRNA	chr9:90351995-90352171	7.96888	24.6337
ENSMUST00000082907	snoRNA	chr5:121205010-121205143	5.37033	24.4694
mmu-miR-126a-3p	miRNA	chr2:26591401-26591424	30.8361	24.3052
ENSMUST00000178755	rRNA	chr8:123543873-123543991	38.6318	24.2231
chr13.tRNA970-TyrGTA	tRNA	chr13:23432990-23433077	15.4181	24.0589
chr1.tRNA583-IleTAT	tRNA	chr1:153458664-153458736	12.9927	23.8125
ENSMUST00000082480	rRNA	chr1:85674882-85674985	36.3797	23.7304
mmu-miR-9-3p	miRNA	chr3:88215651-88215674	33.6079	23.6483
chr13.tRNA101-TyrGTA	tRNA	chr13:23426505-23426592	13.166	23.402
mmu-miR-31-3p	miRNA	chr4:88910576-88910600	31.5291	23.3199
mmu-miR-6481	miRNA	chr3:99199366-99199386	1.9056	23.1556
mmu-miR-130b-3p	miRNA	chr16:17124070-17124093	39.4979	23.0735
ENSMUST00000104106	snoRNA	chrX:93164902-93164984	18.7096	23.0735
mmu-miR-212-3p	miRNA	chr11:75173442-75173465	27.3714	22.9093
ENSMUST00000083437	snRNA	chr10:4484234-4484393	7.27594	22.9093
chr7.tRNA158-IleTAT	tRNA	chr7:28372999-28373093	20.9616	22.663
mmu-miR-700-5p	miRNA	chr4:135416600-135416623	38.6318	22.4988
mmu-miR-664-5p	miRNA	chr1:185242974-185242996	24.0799	22.4166
ENSMUST00000083665	miRNA	chr13:63300472-63300568	27.1981	22.4166
ENSMUST00000158656	snoRNA	chr1:87784556-87784820	11.0871	22.4166
mmu-miR-5121	miRNA	chr7:45126924-45126946	10.221	22.4166
ENSMUST00000083949	snoRNA	chr2:121004089-121004301	5.1971	22.3345
ENSMUST00000082836	rRNA	chr17:78858934-78859052	27.7179	22.3345
ENSMUST00000104215	snoRNA	chr4:55299656-55299845	4.85062	22.2524
mmu-miR-501-3p	miRNA	chrX:7241269-7241292	217.758	22.0061
ENSMUST00000174961	misc_RNA	chr18:55622633-55622920	20.4419	21.924
ENSMUST00000084002	snRNA	chr15:64025948-64026052	4.33091	21.924
ENSMUST00000083033	snRNA	chr1:178636905-178637071	7.62241	21.8419
mmu-miR-130b-5p	miRNA	chr16:17124108-17124131	116.242	21.6776
mmu-miR-1983	miRNA	chr13:21896929-21896951	46.2542	21.4313
mmu-miR-467c-5p	miRNA	chr2:10473940-10473963	18.7096	21.4313
mmu-miR-15a-3p	miRNA	chr14:61632037-61632060	79.1691	21.3492
ENSMUST00000082898	rRNA	chr6:132564972-132565092	46.6006	21.3492
ENSMUST00000082984	snoRNA	chr9:64175871-64175941	5.89004	21.2671
mmu-miR-466c-3p	miRNA	chr2:10484019-10484042	53.7033	21.185
ENSMUST00000083227	rRNA	chr6:132591058-132591178	46.6006	21.185
ENSMUST00000082469	snRNA	chr7:91667149-91667293	6.06328	20.8565
ENSMUST00000082967	snoRNA	chr11:97781639-97781775	16.111	20.5281
ENSMUST00000158200	misc_RNA	chr2:49906771-49906880	2.07884	20.3638
ENSMUST00000083083	snRNA	chr6:97572076-97572238	5.71681	20.2817
mmu-miR-145a-5p	miRNA	chr18:61647865-61647889	27.1981	20.1996
ENSMUST00000082579	snoRNA	chr11:6528033-6528165	6.40975	20.1996
ENSMUST00000104478	snRNA	chr9:84188355-84188539	10.5674	20.1175
ENSMUST00000082748	snRNA	chr8:52336915-52337105	19.4025	20.0354
ENSMUST00000122692	rRNA	chr19:43932316-43932432	37.9388	20.0354
chr13.tRNA976-ValCAC	tRNA	chr13:23412077-23412149	5.54357	19.9533
mmu-miR-222-5p	miRNA	chrX:19146939-19146961	43.8289	19.789
mmu-miR-652-5p	miRNA	chrX:142739019-142739044	90.4295	19.6248
mmu-miR-1843a-5p	miRNA	chr12:80391653-80391675	42.2697	19.6248
mmu-miR-182-5p	miRNA	chr6:30165961-30165987	18.7096	19.5427
chr16.tRNA315-IleAAT	tRNA	chr16:75434179-75434252	5.89004	19.1321
ENSMUST00000083977	misc_RNA	chr15:93234363-93234700	11.2604	19.05
chrX.tRNA371-AlaTGC	tRNA	chrX:136553725-136553796	10.5674	18.8858
chrX.tRNA363-AlaTGC	tRNA	chrX:136357602-136357673	10.5674	18.8858
ENSMUST00000116723	snoRNA	chr7:44250135-44250224	11.9533	18.8037
ENSMUST00000122516	rRNA	chr14:62869714-62869832	34.9938	18.8037
ENSMUST00000175146	snoRNA	chr17:71640879-71640956	23.0405	18.7216
ENSMUST00000177331	snoRNA	chr4:41213776-41213853	13.6857	18.6395
chr13.tRNA89-LysTTT	tRNA	chr13:21971788-21971860	7.79565	18.311
ENSMUST00000157083	snRNA	chrX:66728415-66728553	6.06328	17.9826
ENSMUST00000082758	snoRNA	chr11:62776985-62777125	5.02386	17.572
ENSMUST00000083637	miRNA	chr7:99552269-99552363	19.4025	17.4899
mmu-let-7j	miRNA	chr3:140028280-140028305	14.7251	17.4078
mmu-miR-700-3p	miRNA	chr4:135416560-135416582	51.4513	17.4078
mmu-miR-3470b	miRNA	chr16:44013884-44013906	23.3869	17.2436
mmu-miR-3966	miRNA	chr10:97423492-97423514	3.63797	17.0793
ENSMUST00000083787	misc_RNA	chr6:122623547-122623658	6.92946	16.833
mmu-miR-449b	miRNA	chr13:113037428-113037449	20.4419	16.833
mmu-miR-10b-5p	miRNA	chr2:74726073-74726097	22.5208	16.7509
ENSMUST00000178106	rRNA	chr8:123538786-123538904	24.4264	16.3403
mmu-miR-467b-5p	miRNA	chr2:10481255-10481277	17.6701	16.3403
ENSMUST00000082895	snoRNA	chr2:26912231-26912287	16.2842	16.1761
mmu-miR-181d-5p	miRNA	chr8:84178758-84178782	35.86	16.094
mmu-miR-188-5p	miRNA	chrX:7248030-7248052	100.477	16.094
chr13.tRNA1053-LysCTT	tRNA	chr13:4224148-4224220	6.40975	15.8477
ENSMUST00000174989	snoRNA	chr3:123507937-123508066	7.27594	15.7655
mmu-miR-206-3p	miRNA	chr1:20679054-20679077	17.8434	15.6834
mmu-miR-28a-3p	miRNA	chr16:24827907-24827930	14.2054	15.6013
ENSMUST00000157893	snoRNA	chrX:116748842-116748956	4.50415	15.4371
chr15.tRNA355-MetCAT	tRNA	chr15:88641532-88641604	6.58299	15.355
ENSMUST00000158793	misc_RNA	chr1:141314355-141314464	2.07884	15.355
ENSMUST00000178786	snRNA	chr1:72226240-72226430	16.111	15.2729
mmu-miR-6395	miRNA	chr8:34166688-34166711	28.9305	15.1908
mmu-miR-1843b-5p	miRNA	chr1:159340361-159340383	37.4191	15.1908
ENSMUST00000116853	snoRNA	chr7:44249852-44249941	6.40975	15.1908
mmu-miR-452-5p	miRNA	chrX:72262270-72262293	19.9222	15.1087
ENSMUST00000082917	snRNA	chr5:7177706-7177856	3.29149	15.1087
ENSMUST00000083302	rRNA	chr3:88906510-88906628	17.8434	15.0265
ENSMUST00000104032	snoRNA	chr1:161036984-161037049	16.6307	14.9444
ENSMUST00000158210	snoRNA	chr6:124715232-124715502	17.8434	14.8623
ENSMUST00000158365	snoRNA	chr4:132838383-132838547	6.06328	14.8623
ENSMUST00000083728	rRNA	chr6:30379101-30379214	41.9233	14.7802
ENSMUST00000083410	snRNA	chr4:39259631-39259794	5.89004	14.6981
ENSMUST00000083102	snoRNA	chr6:131380273-131380406	9.0083	14.6981
ENSMUST00000083890	misc_RNA	chr2:7076094-7076414	3.11826	14.616
ENSMUST00000082838	snRNA	chrX:14315401-14315591	17.1504	14.4518
chrX.tRNA940-GlnTTG	tRNA	chrX:13859166-13859237	8.66183	14.2875
ENSMUST00000104318	snoRNA	chr9:15326264-15326333	32.9149	14.2054
ENSMUST00000122656	misc_RNA	chr17:17783132-17783417	16.4575	14.2054
ENSMUST00000175746	snoRNA	chr2:130277195-130277280	7.1027	13.9591
mmu-miR-32-5p	miRNA	chr4:56895271-56895294	43.6556	13.877
mmu-miR-362-3p	miRNA	chrX:7241983-7242006	74.8382	13.6306
ENSMUST00000083346	snoRNA	chr19:8724868-8724943	9.87448	13.6306
mmu-miR-194-5p	miRNA	chr19:6264657-6264680	22.001	13.6306
ENSMUST00000082588	snRNA	chr3:66088109-66088261	4.33091	13.5485
ENSMUST00000083047	snoRNA	chrX:74272484-74272620	11.2604	13.4664
mmu-miR-6353	miRNA	chr1:84218925-84218949	20.7884	13.3843
mmu-miR-126a-5p	miRNA	chr2:26591364-26591386	18.3631	13.3022
ENSMUST00000102415	miRNA	chr19:9855319-9855422	7.96888	13.3022
chr6.tRNA1029-CysGCA	tRNA	chr6:48209838-48209909	15.5913	13.2201
ENSMUST00000175157	rRNA	chrX:159449277-159449385	7.1027	13.2201
mmu-miR-361-3p	miRNA	chrX:113074826-113074852	35.5135	13.138
mmu-miR-744-3p	miRNA	chr11:65734741-65734764	24.2531	13.0558
ENSMUST00000083065	misc_RNA	chrX:152923453-152923760	3.63797	13.0558
ENSMUST00000082891	rRNA	chr3:39635964-39636082	17.8434	12.9737
chr13.tRNA1006-MetCAT	tRNA	chr13:21326717-21326789	8.66183	12.8916
mmu-miR-3970	miRNA	chr19:33157121-33157142	10.5674	12.8095
mmu-miR-425-3p	miRNA	chr9:108568829-108568851	21.8278	12.8095
mmu-miR-203-3p	miRNA	chr12:112130926-112130949	15.9378	12.8095
ENSMUST00000122739	rRNA	chr15:100449684-100449793	41.5768	12.7274
chr13.tRNA971-TyrGTA	tRNA	chr13:23428738-23428826	2.94502	12.7274
ENSMUST00000101925	rRNA	chrY:991630-991748	23.0405	12.5632
ENSMUST00000082780	rRNA	chr12:82150468-82150563	10.5674	12.5632
ENSMUST00000093682	rRNA	chr12:53046708-53046826	33.2614	12.5632
ENSMUST00000082983	snoRNA	chr13:86044989-86045048	10.221	12.4811
ENSMUST00000083600	miRNA	chr11:70012043-70012131	6.75623	12.3989
ENSMUST00000083278	snRNA	chr6:81638311-81638469	4.85062	12.3989
ENSMUST00000083791	snoRNA	chr2:144261589-144261726	9.52801	12.3168
ENSMUST00000158908	rRNA	chr10:78518623-78518738	38.6318	12.2347
ENSMUST00000158640	snoRNA	chr4:41203057-41203133	6.92946	12.2347
ENSMUST00000083155	snoRNA	chr8:95746060-95746195	1.55913	12.2347
ENSMUST00000082493	snoRNA	chr12:17546146-17546281	0.51971	12.2347
mmu-miR-466g	miRNA	chr2:10514641-10514663	28.584	12.0705
ENSMUST00000157543	snRNA	chr4:121083986-121084149	5.02386	12.0705
mmu-miR-1839-5p	miRNA	chr7:81529918-81529941	22.001	11.9884
mmu-miR-500-5p	miRNA	chrX:7237729-7237755	18.0166	11.9884
mmu-miR-133b-3p	miRNA	chr1:20682833-20682856	16.4575	11.9884
ENSMUST00000083244	snRNA	chr13:35662135-35662276	6.23652	11.9063
ENSMUST00000082639	snoRNA	chr3:100303288-100303364	9.70125	11.8242
chr6.tRNA1015-CysGCA	tRNA	chr6:48305464-48305535	2.59855	11.8242
ENSMUST00000083215	rRNA	chr9:74059339-74059457	24.5996	11.742
ENSMUST00000082760	misc_RNA	chr5:139844930-139845250	9.52801	11.742
mmu-miR-103-1-5p	miRNA	chr11:35782409-35782433	22.3475	11.6599
chr13.tRNA68-AlaTGC	tRNA	chr13:21240945-21241016	7.44917	11.5778
ENSMUST00000157338	snoRNA	chr13:49684301-49684433	6.40975	11.5778
ENSMUST00000158545	misc_RNA	chr14:56535971-56536077	0.346473	11.5778
ENSMUST00000082921	snRNA	chr9:63027560-63027717	3.46473	11.5778
ENSMUST00000083184	snoRNA	chr7:143531394-143531520	11.2604	11.4957
ENSMUST00000082581	rRNA	chr6:60250792-60250910	12.9927	11.4136
mmu-miR-195a-5p	miRNA	chr11:70235061-70235083	19.4025	11.4136
ENSMUST00000083374	snRNA	chr3:96422733-96422897	7.79565	11.3315
ENSMUST00000175346	miRNA	chr8:111016450-111016530	2.25208	11.2494
mmu-miR-28c	miRNA	chr15:53614215-53614236	17.6701	11.1673
ENSMUST00000102019	rRNA	chr12:85718477-85718595	7.79565	11.0852
mmu-miR-297a-3p	miRNA	chr2:10517115-10517138	24.5996	10.9209
ENSMUST00000157194	snoRNA	chr10:111481493-111481636	11.6069	10.9209
mmu-miR-3470a	miRNA	chr6:83090359-83090381	17.4969	10.8388
chr17.tRNA515-IleTAT	tRNA	chr17:83861944-83862036	4.33091	10.8388
mmu-miR-702-3p	miRNA	chr5:136991519-136991542	22.3475	10.7567
ENSMUST00000104521	snoRNA	chr17:24720772-24720905	13.3392	10.7567
chr3.tRNA2-LysCTT	tRNA	chr3:3149493-3149565	5.02386	10.7567
ENSMUST00000083190	snoRNA	chr2:32963291-32963420	3.11826	10.7567
ENSMUST00000082679	snRNA	chr4:129458351-129458490	2.94502	10.7567
mmu-miR-99b-3p	miRNA	chr17:17830231-17830254	20.4419	10.6746
ENSMUST00000116819	snoRNA	chr10:62765576-62765640	16.6307	10.6746
mmu-miR-1839-3p	miRNA	chr7:81529957-81529981	40.1909	10.5925
mmu-miR-466p-3p	miRNA	chr2:10506058-10506081	26.8517	10.5925
mmu-miR-466e-3p	miRNA	chr2:10479137-10479161	26.8517	10.5925
ENSMUST00000082660	snRNA	chr3:19560253-19560416	4.67739	10.5104
ENSMUST00000158064	snoRNA	chr18:74778391-74778469	6.06328	10.5104
ENSMUST00000083127	snoRNA	chr11:55482694-55482833	4.15768	10.4283
ENSMUST00000083595	miRNA	chr11:75463716-75463810	29.4502	10.3461
ENSMUST00000175581	rRNA	chr12:54666677-54666786	24.7728	10.264
ENSMUST00000093556	snoRNA	chr10:23785347-23785475	3.8112	10.264
chr13.tRNA99-MetCAT	tRNA	chr13:23317466-23317538	8.31536	10.1819
ENSMUST00000157298	snRNA	chr4:114844985-114845117	2.25208	10.1819
ENSMUST00000083965	snoRNA	chr15:34440791-34440922	2.77179	10.1819
ENSMUST00000082828	snRNA	chr4:68182532-68182702	1.73237	10.1819
ENSMUST00000175249	miRNA	chr3:28419943-28420018	10.9139	10.0177
chr13.tRNA75-ThrCGT	tRNA	chr13:21322813-21322886	2.59855	10.0177
ENSMUST00000104004	snoRNA	chr2:26639190-26639321	11.9533	10.0177
mmu-miR-1981-5p	miRNA	chr1:184822464-184822489	20.9616	9.85347
ENSMUST00000082521	rRNA	chr13:103396202-103396306	5.54357	9.85347
mmu-miR-669p-3p	miRNA	chr2:10489166-10489191	18.3631	9.85347
mmu-miR-677-3p	miRNA	chr10:128085334-128085361	2.25208	9.77136
ENSMUST00000175323	misc_RNA	chr1:190482872-190483157	5.02386	9.77136
ENSMUST00000083213	snoRNA	chr14:75847905-75848034	4.50415	9.77136
ENSMUST00000083559	miRNA	chr4:150068454-150068555	1.03942	9.77136
ENSMUST00000083082	snoRNA	chr7:109520120-109520251	8.14212	9.68924
mmu-miR-20b-5p	miRNA	chrX:52742158-52742182	10.3942	9.60713
ENSMUST00000082593	misc_RNA	chr18:73611516-73611622	1.38589	9.60713
ENSMUST00000083510	miRNA	chr8:84208672-84208758	6.40975	9.52502
ENSMUST00000175033	rRNA	chr14:78311226-78311340	3.98444	9.36079
ENSMUST00000101990	rRNA	chr8:123542178-123542296	12.1266	9.36079
ENSMUST00000104387	snoRNA	chr7:109521280-109521409	1.21266	9.36079
mmu-miR-421-3p	miRNA	chrX:103572929-103572953	10.3942	9.27868
mmu-miR-3473d	miRNA	chr8:111016497-111016522	32.7417	9.27868
ENSMUST00000158868	snRNA	chr3:95796699-95796884	11.7801	9.27868
ENSMUST00000157287	snoRNA	chr14:31015148-31015226	7.96888	9.27868
ENSMUST00000083053	snRNA	chr6:67027043-67027176	4.85062	9.19657
mmu-miR-6406	miRNA	chr11:68220916-68220939	3.98444	9.11446
mmu-miR-877-5p	miRNA	chr17:35960794-35960815	14.7251	9.03235
ENSMUST00000122751	snRNA	chr14:99352048-99352169	2.42531	9.03235
ENSMUST00000084005	snoRNA	chr15:98526346-98526482	5.54357	8.95023
mmu-miR-669a-5p	miRNA	chr2:10501353-10501378	16.6307	8.86812
ENSMUST00000122705	rRNA	chr7:6512235-6512342	2.07884	8.86812
ENSMUST00000083136	rRNA	chr3:51828912-51829028	10.5674	8.86812
mmu-miR-338-3p	miRNA	chr11:120014780-120014803	28.4108	8.78601
mmu-miR-96-5p	miRNA	chr6:30169505-30169529	10.5674	8.78601
ENSMUST00000180091	rRNA	chr8:5069259-5069377	16.6307	8.78601
mmu-miR-6386	miRNA	chr9:92267333-92267358	23.3869	8.7039
chr13.tRNA70-AlaCGC	tRNA	chr13:21254220-21254291	6.23652	8.7039
ENSMUST00000083298	snRNA	chr12:59040335-59040525	6.75623	8.7039
ENSMUST00000083427	misc_RNA	chr3:30595346-30595757	22.8672	8.62178
mmu-miR-1191	miRNA	chr7:27205614-27205636	18.1898	8.62178
chr6.tRNA1026-CysGCA	tRNA	chr6:48224329-48224400	10.3942	8.62178
ENSMUST00000083784	snRNA	chr10:46838346-46838507	2.94502	8.62178
ENSMUST00000175442	misc_RNA	chr4:54468333-54468611	6.58299	8.53967
ENSMUST00000082671	snRNA	chr12:54239238-54239386	2.94502	8.53967
ENSMUST00000082547	snRNA	chr15:89019221-89019379	7.62241	8.53967
mmu-miR-218-5p	miRNA	chr5:48223965-48223987	9.18154	8.53967
mmu-miR-7043-3p	miRNA	chr6:116645977-116645999	30.6629	8.29334
mmu-miR-339-3p	miRNA	chr5:139369672-139369696	16.6307	8.29334
ENSMUST00000083471	miRNA	chr1:23272269-23272339	10.0477	8.29334
ENSMUST00000102296	miRNA	chrX:7241243-7241351	5.37033	8.29334
mmu-miR-8114	miRNA	chr1:153899988-153900010	25.4658	8.21122
chr9.tRNA1514-LysCTT	tRNA	chr9:14958433-14958505	12.2998	8.21122
ENSMUST00000082653	snRNA	chr15:81039643-81039793	1.03942	8.21122
ENSMUST00000082617	snRNA	chrX:116345732-116345895	1.73237	8.21122
ENSMUST00000082475	rRNA	chr15:79692502-79692625	1.73237	8.12911
mmu-miR-204-5p	miRNA	chr19:22750609-22750632	10.3942	8.047
ENSMUST00000102368	miRNA	chr19:42274964-42275062	4.15768	8.047
ENSMUST00000127764	sense_intronic	chr11:55482706-55482829	3.29149	8.047
ENSMUST00000158906	snoRNA	chr14:62668612-62668770	8.48859	7.96489
ENSMUST00000083412	snoRNA	chr9:95624502-95624611	1.9056	7.96489
mmu-miR-669c-5p	miRNA	chr2:10509318-10509341	9.70125	7.88277
mmu-miR-3084-3p	miRNA	chr19:24942239-24942261	22.8672	7.88277
ENSMUST00000083735	snoRNA	chr3:96724265-96724400	0.692946	7.88277
ENSMUST00000177910	rRNA	chr8:123540493-123540611	9.87448	7.80066
ENSMUST00000084006	snoRNA	chr7:68952100-68952236	7.1027	7.80066
ENSMUST00000082668	snoRNA	chr1:63179004-63179135	5.89004	7.71855
mmu-miR-212-5p	miRNA	chr11:75173402-75173426	5.71681	7.63644
ENSMUST00000083171	snoRNA	chr17:12919585-12919722	2.77179	7.63644
ENSMUST00000158078	rRNA	chr17:32804867-32804977	1.9056	7.55433
ENSMUST00000158915	snoRNA	chr19:17825520-17825627	16.111	7.55433
ENSMUST00000122639	rRNA	chr11:27085126-27085207	1.55913	7.3901
mmu-miR-671-3p	miRNA	chr5:24592170-24592192	3.8112	7.3901
mmu-miR-200b-5p	miRNA	chr4:156055720-156055743	6.40975	7.30799
mmu-let-7k	miRNA	chr5:147283256-147283276	15.2448	7.22588
mmu-let-7e-3p	miRNA	chr17:17830410-17830433	48.8527	7.22588
mmu-miR-125a-3p	miRNA	chr17:17830854-17830877	16.4575	7.22588
mmu-miR-5103	miRNA	chr1:34433129-34433150	9.18154	7.22588
ENSMUST00000082861	snRNA	chr11:96083673-96083856	2.77179	7.22588
mmu-miR-199a-5p	miRNA	chr1:162217843-162217867	13.8589	7.14376
mmu-miR-466n-3p	miRNA	chr2:10513797-10513820	14.8983	7.14376
mmu-miR-466o-3p	miRNA	chr2:10472588-10472611	16.6307	7.14376
ENSMUST00000157629	snoRNA	chr9:64295931-64296065	9.35478	7.14376
ENSMUST00000104238	snoRNA	chr5:107907345-107907476	2.42531	7.14376
ENSMUST00000082482	snRNA	chrX:151384494-151384643	1.38589	7.14376
ENSMUST00000158630	snoRNA	chr17:24719676-24719803	3.11826	7.06165
mmu-miR-466i-3p	miRNA	chr13:17747551-17747574	7.62241	7.06165
ENSMUST00000082463	misc_RNA	chr9:120791465-120791785	9.35478	7.06165
mmu-miR-6371	miRNA	chr6:50572458-50572482	11.6069	6.97954
mmu-miR-190b-5p	miRNA	chr3:90070029-90070051	12.1266	6.89743
ENSMUST00000158164	snoRNA	chr12:105031075-105031349	5.37033	6.81531
ENSMUST00000083973	snRNA	chrX:110622832-110623022	4.33091	6.81531
ENSMUST00000159000	snoRNA	chr19:11695267-11695342	3.63797	6.81531
chrX.tRNA373-AlaCGC	tRNA	chrX:136569763-136569835	3.8112	6.7332
ENSMUST00000083162	snRNA	chr10:12363410-12363573	2.42531	6.7332
ENSMUST00000083402	snoRNA	chr15:98519716-98519853	3.8112	6.7332
mmu-miR-33-3p	miRNA	chr15:82198166-82198189	16.8039	6.65109
ENSMUST00000175254	miRNA	chr14:61631880-61631972	16.111	6.65109
ENSMUST00000083988	rRNA	chr18:73533403-73533550	6.92946	6.56898
ENSMUST00000082683	rRNA	chr5:120064335-120064443	8.48859	6.56898
mmu-miR-6236	miRNA	chr9:110281352-110281372	0.173237	6.56898
ENSMUST00000083487	miRNA	chr13:48538179-48538272	7.62241	6.48687
chr6.tRNA174-CysGCA	tRNA	chr6:48302459-48302530	8.14212	6.48687
mmu-miR-330-5p	miRNA	chr7:19181485-19181508	7.44917	6.48687
mmu-miR-129-2-3p	miRNA	chr2:94241375-94241398	2.59855	6.48687
chr13.tRNA967-AlaCGC	tRNA	chr13:23438697-23438768	7.79565	6.40475
ENSMUST00000083703	snoRNA	chr8:126944847-126944980	7.44917	6.40475
ENSMUST00000179754	snRNA	chr14:41247686-41247792	2.42531	6.40475
ENSMUST00000157343	snoRNA	chr1:87776938-87777209	2.77179	6.40475
chr3.tRNA1-LysCTT	tRNA	chr3:3123740-3123812	3.11826	6.32264
ENSMUST00000104405	snoRNA	chr18:77682614-77682745	0.51971	6.32264
ENSMUST00000175315	misc_RNA	chrX:87899211-87899488	4.67739	6.24053
ENSMUST00000122759	snoRNA	chr11:69669635-69669778	8.66183	6.24053
ENSMUST00000157583	snoRNA	chr6:125121724-125121859	6.06328	6.24053
ENSMUST00000179690	snRNA	chr16:30814162-30814268	2.59855	6.24053
ENSMUST00000158377	snoRNA	chr13:62384918-62385052	0.692946	6.15842
ENSMUST00000083556	miRNA	chr4:120769534-120769622	2.59855	6.15842
ENSMUST00000082919	snoRNA	chr17:35162563-35162696	1.21266	6.0763
mmu-miR-181c-5p	miRNA	chr8:84178923-84178946	6.92946	6.0763
ENSMUST00000082700	snoRNA	chr9:15315189-15315321	7.27594	6.0763
chr5.tRNA1628-LysCTT	tRNA	chr5:98041090-98041162	3.8112	6.0763
mmu-miR-219a-5p	miRNA	chr17:34025051-34025073	18.5363	5.99419
mmu-miR-98-3p	miRNA	chrX:151913286-151913309	18.3631	5.99419
mmu-miR-6388	miRNA	chr12:115695772-115695794	11.4336	5.99419
ENSMUST00000082821	snRNA	chr14:52342777-52342883	2.77179	5.99419
ENSMUST00000083948	rRNA	chr6:140319630-140319733	23.2137	5.91208
ENSMUST00000083486	miRNA	chr11:87756864-87756927	27.1981	5.82997
ENSMUST00000093658	snoRNA	chr19:8888538-8888685	5.54357	5.82997
chrX.tRNA375-AlaTGC	tRNA	chrX:136590365-136590436	3.46473	5.82997
mmu-miR-677-5p	miRNA	chr10:128085290-128085313	1.73237	5.82997
ENSMUST00000157187	snRNA	chr14:86408522-86408661	1.73237	5.82997
ENSMUST00000177614	snRNA	chr16:82543229-82543335	2.07884	5.82997
mmu-miR-872-3p	miRNA	chr4:94665205-94665228	14.0322	5.74786
ENSMUST00000083488	miRNA	chrX:19146294-19146388	10.0477	5.74786
mmu-miR-214-3p	miRNA	chr1:162223437-162223460	8.14212	5.74786
mmu-miR-455-3p	miRNA	chr4:63256903-63256925	7.96888	5.74786
ENSMUST00000179499	snRNA	chr13:79454970-79455076	2.42531	5.74786
ENSMUST00000178183	snRNA	chr15:77067791-77067897	2.59855	5.74786
ENSMUST00000179017	snRNA	chr17:84391429-84391535	2.25208	5.74786
mmu-miR-1981-3p	miRNA	chr1:184822408-184822430	12.473	5.66574
mmu-miR-6380	miRNA	chr3:137783535-137783560	3.98444	5.66574
ENSMUST00000082607	snRNA	chr17:49292742-49292901	2.59855	5.66574
ENSMUST00000083508	miRNA	chr14:115044157-115044263	3.8112	5.66574
ENSMUST00000116774	miRNA	chr3:85467377-85467498	3.98444	5.66574
ENSMUST00000083727	snRNA	chrX:83536031-83536137	2.25208	5.66574
ENSMUST00000179904	snRNA	chrX:50405813-50405919	2.25208	5.66574
ENSMUST00000083894	snRNA	chrX:162069457-162069563	2.25208	5.66574
mmu-miR-23b-5p	miRNA	chr13:63300491-63300513	20.9616	5.58363
mmu-miR-296-5p	miRNA	chr2:174267092-174267114	12.6463	5.58363
mmu-miR-467e-3p	miRNA	chr2:10505767-10505790	16.111	5.50152
mmu-miR-297c-3p	miRNA	chr2:10509064-10509087	12.2998	5.50152
mmu-miR-297b-3p	miRNA	chr2:10511722-10511745	12.2998	5.50152
mmu-miR-224-5p	miRNA	chrX:72261084-72261106	5.89004	5.50152
mmu-miR-486-3p	miRNA	chr8:23142628-23142650	8.83507	5.41941
ENSMUST00000082990	snRNA	chrX:155046610-155046719	2.07884	5.41941
ENSMUST00000122596	rRNA	chr10:105804087-105804197	2.25208	5.33729
mmu-miR-467c-3p	miRNA	chr2:10473976-10473999	17.6701	5.33729
chr11.tRNA372-ProTGG	tRNA	chr11:67291139-67291210	3.63797	5.33729
chrX.tRNA369-AlaCGC	tRNA	chrX:136401868-136401939	2.77179	5.33729
chrX.tRNA463-LeuTAA	tRNA	chrX:161135134-161135216	1.73237	5.33729
mmu-miR-26b-3p	miRNA	chr1:74394359-74394382	25.4658	5.25518
mmu-miR-511-3p	miRNA	chr2:14261050-14261073	18.8828	5.25518
chr14.tRNA634-ThrAGT	tRNA	chr14:58818153-58818226	1.21266	5.25518
ENSMUST00000104034	snoRNA	chr5:107905177-107905308	2.07884	5.25518
ENSMUST00000180226	snRNA	chr15:88835300-88835406	2.07884	5.25518
ENSMUST00000082666	snoRNA	chr7:110023210-110023342	2.25208	5.25518
ENSMUST00000083631	miRNA	chr1:137966455-137966541	9.87448	5.17307
mmu-miR-3064-3p	miRNA	chr11:106782694-106782717	7.96888	5.17307
ENSMUST00000083889	rRNA	chr4:12812706-12812812	12.1266	5.17307
ENSMUST00000101814	snRNA	chr12:14506587-14506693	4.50415	5.17307
mmu-miR-466i-5p	miRNA	chr13:17747524-17747545	2.59855	5.17307
chr5.tRNA13-SeCTCA	tRNA	chr5:5627681-5627751	3.63797	5.17307
ENSMUST00000175147	snRNA	chr6:48289228-48289427	1.9056	5.17307
ENSMUST00000104415	snoRNA	chr12:59672990-59673120	1.03942	5.17307
ENSMUST00000083459	snRNA	chr16:78624747-78624853	1.55913	5.17307
ENSMUST00000083070	snoRNA	chr12:43743037-43743165	0.173237	5.17307
mmu-miR-331-5p	miRNA	chr10:93963816-93963839	3.8112	5.09096
ENSMUST00000158911	snoRNA	chr1:159340283-159340422	3.46473	5.09096
ENSMUST00000178659	snRNA	chr18:46900801-46900907	1.73237	5.09096
ENSMUST00000157853	miRNA	chr9:21613444-21613576	3.11826	5.00885
ENSMUST00000083370	snoRNA	chr5:129789539-129789673	5.89004	5.00885
ENSMUST00000082465	snRNA	chr14:63099536-63099642	1.55913	5.00885
ENSMUST00000104513	snoRNA	chr4:14079809-14079940	0.346473	5.00885
mmu-miR-466h-3p	miRNA	chr2:10514939-10514959	5.37033	4.92673
mmu-miR-148a-5p	miRNA	chr6:51269866-51269889	5.71681	4.92673
ENSMUST00000082804	snRNA	chr3:88862919-88863080	1.9056	4.92673
ENSMUST00000083009	snRNA	chr1:48462173-48462293	2.25208	4.92673
ENSMUST00000082783	snoRNA	chr12:13163629-13163763	3.63797	4.92673
ENSMUST00000103979	snoRNA	chr10:91118291-91118536	2.07884	4.92673
ENSMUST00000179057	snRNA	chr15:21114369-21114475	1.73237	4.92673
ENSMUST00000179093	snRNA	chr18:32820693-32820799	1.73237	4.92673
mmu-miR-6360	miRNA	chr18:23774937-23774960	7.44917	4.84462
ENSMUST00000175223	miRNA	chr6:83090311-83090387	4.67739	4.84462
mmu-miR-200a-5p	miRNA	chr4:156054948-156054971	4.15768	4.84462
ENSMUST00000083451	rRNA	chr7:29657161-29657276	0.866183	4.84462
ENSMUST00000158115	snoRNA	chr15:80458038-80458174	0.346473	4.84462
ENSMUST00000104163	snoRNA	chr2:42809035-42809166	0.346473	4.84462
mmu-miR-138-5p	miRNA	chr8:94324311-94324335	8.48859	4.76251
ENSMUST00000083677	miRNA	chr8:84208518-84208592	4.85062	4.76251
ENSMUST00000083475	miRNA	chr4:120772606-120772697	5.89004	4.76251
mmu-miR-669a-3-3p	miRNA	chr2:10474495-10474519	8.14212	4.76251
ENSMUST00000157648	snoRNA	chr17:26223502-26223645	7.96888	4.76251
mmu-miR-6414	miRNA	chr5:41891399-41891422	3.11826	4.76251
mmu-miR-20a-3p	miRNA	chr14:115044218-115044241	8.14212	4.6804
ENSMUST00000104074	rRNA	chr6:112234163-112234262	6.06328	4.6804
ENSMUST00000104383	snoRNA	chr1:185242907-185243038	2.94502	4.6804
chrX.tRNA494-SerAGA	tRNA	chrX:166909733-166909814	0.51971	4.6804
ENSMUST00000083932	snRNA	chr13:95896962-95897120	2.42531	4.59828
ENSMUST00000116715	snoRNA	chr12:91573430-91573572	2.42531	4.59828
ENSMUST00000083869	snRNA	chr7:98506954-98507116	1.38589	4.59828
ENSMUST00000083619	miRNA	chr11:35782396-35782481	0.51971	4.59828
mmu-miR-511-5p	miRNA	chr2:14261012-14261034	9.52801	4.51617
mmu-miR-7033-5p	miRNA	chr5:135383782-135383806	3.29149	4.51617
chrX.tRNA368-AlaTGC	tRNA	chrX:136396904-136396975	4.50415	4.51617
chrX.tRNA366-AlaTGC	tRNA	chrX:136380747-136380818	4.50415	4.51617
ENSMUST00000082938	snRNA	chr3:86930743-86930902	2.25208	4.51617
ENSMUST00000082772	misc_RNA	chr18:69777936-69778045	1.03942	4.51617
mmu-miR-6407	miRNA	chr19:53010678-53010702	3.63797	4.51617
ENSMUST00000116876	miRNA	chr10:60960723-60960844	1.03942	4.51617
ENSMUST00000083048	snRNA	chr7:30356732-30356924	0.866183	4.51617
mmu-miR-5100	miRNA	chr11:60728697-60728719	2.07884	4.43406
mmu-miR-30a-3p	miRNA	chr1:23272314-23272337	7.79565	4.43406
chrX.tRNA372-AlaTGC	tRNA	chrX:136569246-136569317	4.50415	4.43406
ENSMUST00000083166	snoRNA	chr8:110923116-110923263	2.25208	4.43406
ENSMUST00000082487	snRNA	chr19:47058162-47058268	2.07884	4.43406
mmu-miR-760-3p	miRNA	chr3:122293614-122293635	5.02386	4.35195
chr6.tRNA176-CysGCA	tRNA	chr6:48311499-48311570	4.67739	4.35195
mmu-miR-30c-1-3p	miRNA	chr4:120769545-120769568	7.1027	4.35195
ENSMUST00000104095	rRNA	chr7:128774846-128774963	5.1971	4.35195
ENSMUST00000122710	snRNA	chr9:105673465-105673551	0.346473	4.35195
ENSMUST00000179101	snRNA	chr13:17440790-17440896	2.07884	4.35195
ENSMUST00000122527	snRNA	chr14:120798853-120798936	1.21266	4.35195
ENSMUST00000083688	snRNA	chrX:43254046-43254235	4.50415	4.26984
mmu-miR-669o-3p	miRNA	chr2:10514354-10514378	7.79565	4.26984
ENSMUST00000083025	rRNA	chr15:82342653-82342771	5.54357	4.26984
ENSMUST00000102405	miRNA	chr16:56070563-56070666	2.94502	4.26984
ENSMUST00000104375	snoRNA	chr8:70895759-70895889	6.23652	4.26984
ENSMUST00000082955	snRNA	chr9:94284496-94284652	2.25208	4.26984
ENSMUST00000117014	snoRNA	chr11:106725258-106725450	1.55913	4.26984
ENSMUST00000158353	rRNA	chr10:26357947-26358046	9.35478	4.18772
ENSMUST00000083960	rRNA	chr14:36855929-36856044	6.40975	4.18772
ENSMUST00000175078	snoRNA	chr18:33795164-33795295	1.03942	4.18772
ENSMUST00000157523	miRNA	chr13:21896918-21897049	4.15768	4.18772
chr13.tRNA981-IleTAT	tRNA	chr13:23270421-23270516	0.51971	4.18772
ENSMUST00000083328	snoRNA	chr11:99017031-99017152	0	4.18772
mmu-miR-30d-3p	miRNA	chr15:68341216-68341239	11.2604	4.10561
ENSMUST00000083667	miRNA	chr11:43374397-43374461	13.6857	4.10561
mmu-miR-27b-3p	miRNA	chr13:63300759-63300781	9.87448	4.10561
mmu-miR-6339	miRNA	chr2:130016368-130016392	5.71681	4.10561
ENSMUST00000083958	snRNA	chr19:12665255-12665361	1.03942	4.10561
ENSMUST00000183056	lincRNA	chr6:31063092-31063495	0.346473	4.10561
ENSMUST00000158315	misc_RNA	chr19:38473120-38473202	0.346473	4.10561
ENSMUST00000158346	rRNA	chr14:102806099-102806146	1.21266	4.0235
mmu-miR-1843a-3p	miRNA	chr12:80391614-80391637	11.2604	4.0235
ENSMUST00000083824	rRNA	chrX:86406128-86406246	20.4419	4.0235
chr6.tRNA1005-CysGCA	tRNA	chr6:48363532-48363603	4.15768	4.0235
chr6.tRNA1008-CysGCA	tRNA	chr6:48349762-48349833	4.15768	4.0235
ENSMUST00000082646	snRNA	chr7:19242130-19242289	1.9056	4.0235
ENSMUST00000082478	snRNA	chr12:95619818-95619924	1.9056	4.0235
chr6.tRNA1009-CysGCA	tRNA	chr6:48337091-48337162	4.15768	3.94139
chr6.tRNA1006-CysGCA	tRNA	chr6:48354019-48354090	4.15768	3.94139
ENSMUST00000082971	misc_RNA	chr8:65367301-65367443	3.98444	3.94139
ENSMUST00000102432	miRNA	chr5:24592114-24592211	0.866183	3.94139
ENSMUST00000082729	snRNA	chr12:52603788-52603894	1.9056	3.94139
ENSMUST00000083446	snRNA	chr19:33954235-33954341	1.73237	3.94139
ENSMUST00000179897	snRNA	chr13:103641926-103642032	1.38589	3.94139
ENSMUST00000116936	miRNA	chr5:82798944-82799065	5.02386	3.85927
ENSMUST00000122598	misc_RNA	chr6:99575891-99576137	4.85062	3.85927
ENSMUST00000083274	snoRNA	chr16:23111617-23111755	1.55913	3.85927
ENSMUST00000180065	snRNA	chr13:62791507-62791613	2.42531	3.85927
ENSMUST00000082471	snoRNA	chr2:158359798-158359929	1.9056	3.85927
ENSMUST00000083060	snoRNA	chr16:56035753-56035887	2.07884	3.85927
ENSMUST00000083320	misc_RNA	chr7:103271550-103271870	0.866183	3.85927
ENSMUST00000083389	snRNA	chr19:15680004-15680110	1.21266	3.85927
ENSMUST00000158481	snRNA	chr16:14382807-14382873	1.03942	3.85927
mmu-miR-191-3p	miRNA	chr9:108568366-108568389	4.85062	3.77716
ENSMUST00000157383	snoRNA	chr5:135053988-135054116	1.38589	3.77716
mmu-miR-6335	miRNA	chr2:67781044-67781067	2.42531	3.77716
chr13.tRNA1003-LeuTAA	tRNA	chr13:21848022-21848104	1.21266	3.77716
ENSMUST00000083357	snRNA	chrX:74534285-74534391	1.38589	3.77716
ENSMUST00000082808	snRNA	chr14:54581177-54581283	1.03942	3.77716
ENSMUST00000082848	snRNA	chr4:49289298-49289403	1.21266	3.77716
mmu-miR-503-5p	miRNA	chrX:53054026-53054050	13.8589	3.69505
mmu-miR-3065-5p	miRNA	chr11:120014779-120014802	3.46473	3.69505
ENSMUST00000158688	snoRNA	chr10:128349242-128349375	2.94502	3.69505
ENSMUST00000180258	snRNA	chrX:61938891-61938997	2.07884	3.69505
ENSMUST00000104523	snoRNA	chr7:28351508-28351632	2.25208	3.69505
ENSMUST00000083004	snoRNA	chr12:87437682-87437817	1.38589	3.69505
mmu-miR-3473f	miRNA	chr1:106546535-106546556	1.55913	3.69505
ENSMUST00000180104	snRNA	chr16:84294535-84294641	1.21266	3.69505
ENSMUST00000083744	snRNA	chr13:100604359-100604462	1.21266	3.69505
ENSMUST00000083602	miRNA	chrX:151913214-151913321	0.51971	3.69505
ENSMUST00000083644	miRNA	chr2:38853830-38853918	6.40975	3.61294
ENSMUST00000082517	snoRNA	chr7:110046364-110046547	0.866183	3.61294
ENSMUST00000083500	miRNA	chr13:58392779-58392886	0.346473	3.61294
mmu-miR-8112	miRNA	chr6:71271744-71271765	6.23652	3.53083
mmu-miR-125b-2-3p	miRNA	chr16:77646317-77646340	5.89004	3.53083
mmu-miR-152-3p	miRNA	chr11:96850438-96850460	7.27594	3.53083
mmu-miR-6393	miRNA	chr15:87795918-87795941	7.1027	3.53083
ENSMUST00000082810	rRNA	chr9:115626600-115626718	4.67739	3.53083
ENSMUST00000175320	miRNA	chr5:77272757-77272838	2.59855	3.53083
ENSMUST00000083809	snRNA	chr17:45620679-45620759	0.692946	3.53083
chr10.tRNA1111-MetCAT	tRNA	chr10:63194240-63194332	0.346473	3.53083
ENSMUST00000083865	snoRNA	chr14:75972486-75972619	0.173237	3.53083
mmu-miR-301a-5p	miRNA	chr11:87113016-87113039	11.0871	3.44871
mmu-miR-3101-5p	miRNA	chr7:27176057-27176079	4.15768	3.44871
chr6.tRNA1010-CysGCA	tRNA	chr6:48336108-48336179	3.98444	3.44871
chr6.tRNA1011-CysGCA	tRNA	chr6:48332840-48332911	3.98444	3.44871
mmu-miR-582-5p	miRNA	chr13:109324752-109324775	3.11826	3.44871
ENSMUST00000083751	snRNA	chr12:116173313-116173419	1.38589	3.44871
ENSMUST00000158536	snoRNA	chr13:65158258-65158408	2.25208	3.44871
ENSMUST00000082725	snRNA	chrX:22861936-22862045	1.03942	3.44871
ENSMUST00000082752	snRNA	chr16:22224244-22224351	1.03942	3.44871
ENSMUST00000179007	snRNA	chr17:72987798-72987904	1.03942	3.44871
mmu-miR-29a-5p	miRNA	chr6:31062710-31062733	8.66183	3.3666
ENSMUST00000083462	miRNA	chr17:17830188-17830257	7.27594	3.3666
ENSMUST00000178285	miRNA	chr7:3415066-3415156	8.48859	3.3666
chr6.tRNA1012-CysGCA	tRNA	chr6:48313018-48313089	3.8112	3.3666
mmu-miR-224-3p	miRNA	chrX:72261036-72261059	3.98444	3.3666
mmu-miR-3064-5p	miRNA	chr11:106782735-106782758	1.73237	3.3666
mmu-miR-467d-5p	miRNA	chr2:10507639-10507662	3.11826	3.3666
ENSMUST00000083708	snoRNA	chrX:37082912-37083042	2.25208	3.3666
ENSMUST00000082719	snRNA	chr13:14087439-14087545	1.38589	3.3666
ENSMUST00000082888	snRNA	chr18:7835177-7835283	1.38589	3.3666
ENSMUST00000082686	snoRNA	chr12:16939994-16940115	0	3.3666
ENSMUST00000083524	miRNA	chr1:137966639-137966718	7.96888	3.28449
ENSMUST00000083659	miRNA	chr5:139369650-139369745	13.3392	3.28449
ENSMUST00000102345	miRNA	chr19:34395647-34395755	3.11826	3.28449
ENSMUST00000083041	snRNA	chr14:50731053-50731159	1.21266	3.28449
ENSMUST00000083372	snRNA	chr17:66086094-66086200	0.866183	3.28449
ENSMUST00000083266	snoRNA	chr12:31258933-31259062	0.51971	3.28449
mmu-miR-7062-5p	miRNA	chr7:139986845-139986870	7.27594	3.20238
mmu-miR-3060-3p	miRNA	chr11:4139412-4139435	5.71681	3.20238
chr6.tRNA1013-CysGCA	tRNA	chr6:48309707-48309778	3.8112	3.20238
ENSMUST00000175596	miRNA	chr5:17776749-17776835	0.346473	3.20238
ENSMUST00000179260	snRNA	chr10:79985506-79985612	1.55913	3.20238
mmu-miR-706	miRNA	chr6:120034289-120034312	1.03942	3.20238
ENSMUST00000103854	miRNA	chr5:64970318-64970395	0.692946	3.20238
mmu-miR-139-3p	miRNA	chr7:101475417-101475440	3.8112	3.12026
ENSMUST00000083594	miRNA	chr14:70443510-70443591	0.173237	3.12026
ENSMUST00000104423	snoRNA	chr14:32191854-32192050	0.866183	3.12026
ENSMUST00000083785	rRNA	chrX:136277505-136277623	5.1971	3.12026
ENSMUST00000178620	snRNA	chr10:79909195-79909301	1.55913	3.12026
ENSMUST00000177461	snoRNA	chr5:129794546-129794676	1.73237	3.12026
ENSMUST00000102112	miRNA	chrX:96242817-96242926	9.70125	3.03815
mmu-miR-467d-3p	miRNA	chr2:10507675-10507698	10.221	3.03815
ENSMUST00000102057	miRNA	chrX:142739000-142739097	3.11826	3.03815
chr16.tRNA76-LysCTT	tRNA	chr16:16854264-16854336	2.25208	3.03815
ENSMUST00000082733	snRNA	chr18:86349586-86349692	1.73237	3.03815
ENSMUST00000157086	rRNA	chrX:102838155-102838255	3.29149	3.03815
ENSMUST00000157189	rRNA	chrX:102801184-102801284	3.29149	3.03815
mmu-miR-6240	miRNA	chr5:114851972-114851999	0.346473	3.03815
ENSMUST00000083844	snoRNA	chr4:123293152-123293282	2.59855	2.95604
ENSMUST00000083061	snoRNA	chr2:158358360-158358472	0	2.95604
mmu-miR-6362	miRNA	chr16:22605341-22605364	2.25208	2.95604
ENSMUST00000083292	snoRNA	chr9:15314845-15314981	5.1971	2.95604
ENSMUST00000082868	snRNA	chr11:12054148-12054303	2.59855	2.95604
ENSMUST00000083781	snoRNA	chr11:83294304-83294400	1.03942	2.95604
mmu-miR-301a-3p	miRNA	chr11:87113053-87113077	11.2604	2.87393
mmu-miR-542-3p	miRNA	chrX:53049414-53049437	17.3237	2.87393
mmu-miR-669o-5p	miRNA	chr2:10514317-10514341	6.40975	2.87393
mmu-miR-21a-3p	miRNA	chr11:86584081-86584104	8.66183	2.87393
mmu-miR-467e-5p	miRNA	chr2:10505730-10505753	2.94502	2.87393
ENSMUST00000116811	snoRNA	chr15:58146616-58146742	2.77179	2.87393
ENSMUST00000083607	miRNA	chr8:84208815-84208921	4.15768	2.87393
ENSMUST00000083393	misc_RNA	chr12:69930904-69931213	1.21266	2.87393
ENSMUST00000083181	snRNA	chr12:80911477-80911583	1.21266	2.87393
ENSMUST00000083472	miRNA	chr10:122985640-122985724	2.59855	2.79182
ENSMUST00000083879	rRNA	chrX:13215698-13215809	2.42531	2.79182
ENSMUST00000083325	snoRNA	chr7:127527874-127528003	3.29149	2.79182
ENSMUST00000157795	snoRNA	chr8:18932989-18933091	0.692946	2.79182
ENSMUST00000179774	snRNA	chrX:54118995-54119101	1.21266	2.79182
ENSMUST00000177655	snRNA	chr14:105250010-105250116	0.866183	2.79182
chr13.tRNA79-SupTTA	tRNA	chr13:21795799-21795881	0.51971	2.79182
ENSMUST00000082556	snRNA	chr6:76200118-76200278	0.173237	2.7097
ENSMUST00000083489	miRNA	chr2:38852735-38852810	5.02386	2.7097
ENSMUST00000083542	miRNA	chr15:68337415-68337510	0.866183	2.7097
mmu-let-7b-3p	miRNA	chr15:85707378-85707401	4.67739	2.7097
mmu-miR-582-3p	miRNA	chr13:109324789-109324811	5.37033	2.7097
ENSMUST00000158444	snoRNA	chr6:93890615-93890750	2.59855	2.7097
mmu-miR-215-5p	miRNA	chr1:185313609-185313631	1.55913	2.7097
ENSMUST00000116714	snoRNA	chr16:18240717-18240842	1.03942	2.7097
ENSMUST00000157533	snoRNA	chr12:80391613-80391751	1.9056	2.7097
ENSMUST00000083073	snRNA	chr11:99856308-99856414	1.21266	2.7097
ENSMUST00000082994	snRNA	chr15:96671793-96671900	0.692946	2.7097
mmu-miR-1306-5p	miRNA	chr16:18284287-18284311	11.2604	2.62759
ENSMUST00000083502	miRNA	chr12:108658620-108658718	6.58299	2.62759
ENSMUST00000083883	snoRNA	chr8:13876097-13876226	2.77179	2.62759
mmu-miR-181a-1-3p	miRNA	chr1:137966507-137966530	15.2448	2.62759
ENSMUST00000175371	misc_RNA	chr8:110498852-110499127	1.73237	2.62759
chr6.tRNA1016-CysGCA	tRNA	chr6:48298950-48299021	3.29149	2.62759
ENSMUST00000082763	snoRNA	chrX:37667233-37667376	1.21266	2.62759
ENSMUST00000083805	snoRNA	chrX:37632205-37632347	1.21266	2.62759
ENSMUST00000104066	snoRNA	chr5:110692049-110692181	3.63797	2.62759
ENSMUST00000175614	snoRNA	chr5:74093530-74093650	2.59855	2.62759
ENSMUST00000083345	snRNA	chr4:101271143-101271306	0.692946	2.62759
ENSMUST00000082512	snRNA	chr14:33644495-33644601	1.03942	2.62759
ENSMUST00000157918	snRNA	chr16:10994386-10994569	0.173237	2.62759
ENSMUST00000102108	miRNA	chr14:115044427-115044506	7.79565	2.54548
mmu-miR-7035-3p	miRNA	chr5:136105582-136105604	4.67739	2.54548
mmu-miR-1198-3p	miRNA	chrX:7807179-7807202	4.50415	2.54548
chr6.tRNA177-CysGCA	tRNA	chr6:48316537-48316606	3.8112	2.54548
chr6.tRNA1017-CysGCA	tRNA	chr6:48293007-48293078	3.11826	2.54548
ENSMUST00000175015	misc_RNA	chr14:18503569-18503854	5.71681	2.54548
ENSMUST00000082647	snoRNA	chr14:96588827-96588956	3.11826	2.54548
ENSMUST00000083154	snoRNA	chrX:37499317-37499459	1.21266	2.54548
ENSMUST00000178420	snRNA	chr10:70882104-70882210	1.55913	2.54548
ENSMUST00000082631	snRNA	chr16:11167105-11167267	1.21266	2.54548
ENSMUST00000084003	snRNA	chr3:146116102-146116254	0.51971	2.54548
ENSMUST00000083794	snoRNA	chr6:97162817-97162947	0.692946	2.54548
ENSMUST00000082751	snRNA	chrX:22434414-22434516	0.692946	2.54548
mmu-miR-3084-5p	miRNA	chr19:24942275-24942298	6.58299	2.46337
ENSMUST00000082721	snoRNA	chr4:123291344-123291474	1.55913	2.46337
mmu-miR-6383	miRNA	chrX:136183261-136183283	4.85062	2.46337
chrX.tRNA637-AlaTGC	tRNA	chrX:136430365-136430436	2.07884	2.46337
ENSMUST00000157904	snoRNA	chr11:117077243-117077435	1.38589	2.46337
ENSMUST00000116924	miRNA	chr13:17747473-17747593	3.11826	2.46337
ENSMUST00000157544	snoRNA	chr11:98710986-98711089	0.866183	2.46337
ENSMUST00000101885	snRNA	chr12:4758547-4758653	1.55913	2.46337
ENSMUST00000157129	snRNA	chr14:49001717-49001836	1.38589	2.46337
ENSMUST00000122503	misc_RNA	chr13:91744705-91745004	3.11826	2.46337
ENSMUST00000093570	miRNA	chrX:66799223-66799297	2.94502	2.46337
mmu-let-7c-1-3p	miRNA	chr16:77599716-77599739	29.6235	2.38125
mmu-miR-101c	miRNA	chr9:3038679-3038699	17.4969	2.38125
mmu-miR-5104	miRNA	chr10:7836440-7836465	6.23652	2.38125
ENSMUST00000174936	miRNA	chr4:44221195-44221267	3.46473	2.38125
ENSMUST00000082624	snoRNA	chr13:46767520-46767649	1.21266	2.38125
mmu-miR-210-5p	miRNA	chr7:141221444-141221467	3.63797	2.38125
ENSMUST00000103257	miRNA	chr3:122293585-122293703	3.98444	2.38125
ENSMUST00000122681	rRNA	chr7:132058641-132058760	5.71681	2.38125
ENSMUST00000084000	snRNA	chr9:35474885-35475046	1.38589	2.38125
ENSMUST00000157715	snoRNA	chr2:61492766-61492894	0.173237	2.38125
ENSMUST00000157269	snRNA	chr4:138827376-138827476	0.51971	2.38125
ENSMUST00000157638	snoRNA	chr6:38057973-38058076	1.38589	2.38125
ENSMUST00000083428	snoRNA	chr2:158356424-158356554	0.692946	2.38125
ENSMUST00000157683	snoRNA	chr13:90098981-90099114	1.38589	2.38125
ENSMUST00000083265	snRNA	chrX:72611803-72611909	0.51971	2.38125
ENSMUST00000082615	snRNA	chr16:54972431-54972537	0.51971	2.38125
mmu-miR-7043-5p	miRNA	chr6:116646019-116646043	11.0871	2.29914
mmu-miR-132-5p	miRNA	chr11:75173685-75173708	3.98444	2.29914
chr6.tRNA1019-CysGCA	tRNA	chr6:48279771-48279842	2.77179	2.29914
mmu-miR-542-5p	miRNA	chrX:53049452-53049475	2.07884	2.29914
mmu-miR-3068-3p	miRNA	chr12:87437684-87437707	3.63797	2.29914
ENSMUST00000082574	rRNA	chr8:47719246-47719369	1.9056	2.29914
ENSMUST00000083517	miRNA	chr4:101346945-101347027	4.85062	2.29914
ENSMUST00000082732	snoRNA	chr7:141448803-141448939	1.03942	2.29914
ENSMUST00000082632	snRNA	chr15:8220004-8220114	1.38589	2.29914
ENSMUST00000082835	snRNA	chr16:35387933-35388085	1.03942	2.29914
ENSMUST00000157621	miRNA	chr1:167340369-167340424	2.25208	2.29914
ENSMUST00000082636	snoRNA	chr17:62456987-62457120	2.77179	2.29914
mmu-miR-107-5p	miRNA	chr19:34820736-34820760	5.71681	2.21703
mmu-miR-6988-3p	miRNA	chr19:6051370-6051393	4.50415	2.21703
mmu-miR-186-3p	miRNA	chr3:157544323-157544346	4.15768	2.21703
mmu-miR-467f	miRNA	chr11:69635418-69635440	7.1027	2.21703
ENSMUST00000182303	lincRNA	chr1:23291537-23291935	2.77179	2.21703
ENSMUST00000174979	rRNA	chr12:119919324-119919441	3.8112	2.21703
ENSMUST00000158082	rRNA	chr5:37092258-37092360	6.75623	2.21703
ENSMUST00000158288	snRNA	chr11:76974086-76974235	1.55913	2.21703
mmu-miR-144-3p	miRNA	chr11:78073046-78073067	1.9056	2.21703
ENSMUST00000178054	snRNA	chr18:78533458-78533564	1.38589	2.21703
ENSMUST00000083902	snRNA	chr14:21812711-21812855	1.55913	2.21703
ENSMUST00000179254	snRNA	chr16:66254786-66254892	1.03942	2.21703
ENSMUST00000082784	snRNA	chr11:61334761-61334867	0.51971	2.21703
ENSMUST00000083496	miRNA	chr10:126995530-126995613	10.9139	2.13492
chr6.tRNA1018-CysGCA	tRNA	chr6:48288876-48288947	2.77179	2.13492
ENSMUST00000082561	snoRNA	chr11:6619808-6619940	4.67739	2.13492
mmu-miR-467g	miRNA	chr5:34732871-34732893	7.1027	2.13492
ENSMUST00000102421	miRNA	chr2:117185127-117185226	4.67739	2.13492
ENSMUST00000083633	miRNA	chr1:23291701-23291784	2.77179	2.13492
ENSMUST00000179244	snRNA	chr10:30493942-30494048	1.21266	2.13492
ENSMUST00000116883	miRNA	chr7:27205536-27205655	1.55913	2.13492
ENSMUST00000082925	snRNA	chr5:86079766-86079935	0.692946	2.13492
ENSMUST00000122780	misc_RNA	chr5:134204469-134204756	0.866183	2.13492
ENSMUST00000158761	snoRNA	chr16:43886682-43886814	0.346473	2.13492
ENSMUST00000180317	snRNA	chr16:43126233-43126339	0.51971	2.13492
ENSMUST00000178674	snoRNA	chr7:59405330-59405408	1.21266	2.13492
mmu-miR-5114	miRNA	chr19:44303170-44303193	2.42531	2.05281
mmu-miR-374c-5p	miRNA	chrX:103573085-103573106	3.11826	2.05281
mmu-miR-1948-5p	miRNA	chr18:12714824-12714846	6.58299	2.05281
mmu-miR-1187	miRNA	chr5:82798963-82798987	3.63797	2.05281
chr1.tRNA1276-LysCTT	tRNA	chr1:110904747-110904819	2.42531	2.05281
mmu-miR-1930-5p	miRNA	chr10:77641235-77641258	3.29149	2.05281
mmu-miR-452-3p	miRNA	chrX:72262234-72262257	3.29149	2.05281
mmu-miR-200c-5p	miRNA	chr6:124718364-124718387	1.73237	2.05281
mmu-miR-122-3p	miRNA	chr18:65248900-65248921	2.59855	2.05281
mmu-miR-192-3p	miRNA	chr19:6264899-6264922	2.59855	2.05281
mmu-miR-211-5p	miRNA	chr7:64205830-64205853	2.25208	2.05281
mmu-miR-183-3p	miRNA	chr6:30169671-30169694	2.07884	2.05281
mmu-miR-690	miRNA	chr16:28599939-28599962	0.692946	2.05281
ENSMUST00000104373	snoRNA	chr4:22396570-22396702	0.346473	2.05281
mmu-miR-466c-5p	miRNA	chr2:10481543-10481568	6.58299	1.97069
ENSMUST00000177794	miRNA	chr4:40850056-40850138	6.75623	1.97069
ENSMUST00000083463	miRNA	chr16:84714140-84714204	3.29149	1.97069
ENSMUST00000083679	miRNA	chrX:52741838-52741928	2.25208	1.97069
mmu-miR-1964-3p	miRNA	chr7:29773343-29773366	6.40975	1.97069
ENSMUST00000083281	snRNA	chr1:77898283-77898446	0.173237	1.97069
chr6.tRNA1021-CysGCA	tRNA	chr6:48268458-48268529	2.59855	1.97069
ENSMUST00000104261	snoRNA	chr13:75768068-75768197	2.59855	1.97069
ENSMUST00000083726	rRNA	chr5:22430331-22430443	1.21266	1.97069
ENSMUST00000177746	snRNA	chr10:19782854-19782960	1.21266	1.97069
ENSMUST00000083752	snoRNA	chr11:6620319-6620454	0.692946	1.97069
mmu-miR-7676-3p	miRNA	chr15:78284787-78284810	2.07884	1.97069
ENSMUST00000083261	snRNA	chr12:35441190-35441296	0.692946	1.97069
ENSMUST00000158271	snoRNA	chrX:158373082-158373232	0.346473	1.97069
mmu-miR-1949	miRNA	chr18:35554611-35554636	2.77179	1.88858
mmu-miR-7b-5p	miRNA	chr17:56243016-56243040	3.29149	1.88858
mmu-miR-466m-3p	miRNA	chr2:10466712-10466735	4.67739	1.88858
mmu-miR-363-3p	miRNA	chrX:52741696-52741719	2.25208	1.88858
chr6.tRNA1022-CysGCA	tRNA	chr6:48261722-48261793	2.42531	1.88858
ENSMUST00000157681	snoRNA	chr2:66128132-66128211	0.866183	1.88858
ENSMUST00000104203	snoRNA	chr19:44113979-44114124	1.38589	1.88858
ENSMUST00000103982	snoRNA	chr4:56897626-56897757	0.51971	1.88858
ENSMUST00000083579	miRNA	chr9:119031796-119031885	12.1266	1.80647
ENSMUST00000082996	snoRNA	chr3:90126535-90126666	2.42531	1.80647
ENSMUST00000116944	miRNA	chr2:10518155-10518279	5.02386	1.80647
ENSMUST00000083505	miRNA	chr8:107551244-107551313	2.94502	1.80647
mmu-miR-669f-3p	miRNA	chr2:10467284-10467308	4.50415	1.80647
mmu-miR-147-5p	miRNA	chr2:122640813-122640838	3.11826	1.80647
chr6.tRNA1024-CysGCA	tRNA	chr6:48252103-48252174	2.25208	1.80647
mmu-miR-350-5p	miRNA	chr1:176772381-176772401	2.42531	1.80647
ENSMUST00000082613	misc_RNA	chr4:121134657-121134975	1.38589	1.80647
ENSMUST00000083466	miRNA	chr4:156054896-156054985	1.21266	1.80647
ENSMUST00000179548	snoRNA	chr16:38158008-38158139	1.38589	1.80647
ENSMUST00000082643	snRNA	chr11:34899017-34899123	0.866183	1.80647
ENSMUST00000083907	snRNA	chrX:154979339-154979448	0.346473	1.80647
ENSMUST00000179241	snoRNA	chr9:42317550-42317681	0.346473	1.80647
ENSMUST00000104384	snoRNA	chr2:21794933-21795055	0.346473	1.80647
mmu-miR-1306-3p	miRNA	chr16:18284247-18284269	1.9056	1.72436
ENSMUST00000157465	rRNA	chr9:60042069-60042179	15.7645	1.72436
mmu-miR-3066-5p	miRNA	chr12:17355403-17355426	3.11826	1.72436
mmu-miR-10a-3p	miRNA	chr11:96317226-96317249	3.63797	1.72436
mmu-miR-497-5p	miRNA	chr11:70234729-70234752	1.38589	1.72436
mmu-miR-708-5p	miRNA	chr7:96249449-96249473	2.42531	1.72436
ENSMUST00000175262	miRNA	chr1:191998554-191998634	1.73237	1.72436
mmu-miR-1940	miRNA	chr13:95330598-95330626	0.346473	1.72436
mmu-miR-345-3p	miRNA	chr12:108837026-108837049	3.8112	1.72436
ENSMUST00000083110	rRNA	chr5:3561154-3561273	2.77179	1.72436
ENSMUST00000116923	miRNA	chr11:69635400-69635519	1.38589	1.72436
ENSMUST00000122587	misc_RNA	chr4:111988650-111988958	0.346473	1.72436
ENSMUST00000082884	snRNA	chrX:154711258-154711365	0.692946	1.72436
ENSMUST00000083170	snRNA	chr11:65626394-65626503	0.51971	1.72436
mmu-miR-877-3p	miRNA	chr17:35960730-35960753	5.89004	1.64224
mmu-miR-199b-5p	miRNA	chr2:32318484-32318508	1.55913	1.64224
mmu-miR-28b	miRNA	chr8:73016522-73016544	1.73237	1.64224
ENSMUST00000104181	snRNA	chr6:71039579-71039733	0	1.64224
ENSMUST00000104328	rRNA	chr1:149841530-149841661	4.50415	1.64224
chr6.tRNA1025-CysGCA	tRNA	chr6:48244316-48244387	2.25208	1.64224
ENSMUST00000116916	snRNA	chr5:69752403-69752528	4.33091	1.64224
mmu-miR-129-5p	miRNA	chr6:29022623-29022645	0	1.64224
ENSMUST00000158108	snRNA	chr18:78648128-78648287	1.03942	1.64224
ENSMUST00000157748	miRNA	chr3:138526421-138526485	0.692946	1.64224
ENSMUST00000102081	miRNA	chr4:125504749-125504857	0.346473	1.64224
ENSMUST00000082977	snRNA	chrX:57989473-57989579	0.51971	1.64224
ENSMUST00000102079	miRNA	chr13:74407065-74407173	0.346473	1.64224
ENSMUST00000178653	miRNA	chr1:83795912-83796032	20.7884	1.56013
ENSMUST00000175089	miRNA	chr3:151023792-151023862	1.55913	1.56013
mmu-miR-184-3p	miRNA	chr9:89802262-89802285	1.9056	1.56013
ENSMUST00000175557	miRNA	chr10:41670739-41670793	1.38589	1.56013
mmu-miR-1291	miRNA	chr15:98519827-98519854	0.692946	1.56013
chr6.tRNA1027-CysGCA	tRNA	chr6:48223094-48223165	2.25208	1.56013
mmu-miR-499-5p	miRNA	chr2:155622892-155622914	2.07884	1.56013
chr6.tRNA1030-CysGCA	tRNA	chr6:48207451-48207522	2.07884	1.56013
chr6.tRNA1031-CysGCA	tRNA	chr6:48156275-48156346	2.07884	1.56013
chr6.tRNA1014-CysGCA	tRNA	chr6:48308729-48308800	1.21266	1.56013
ENSMUST00000157979	snoRNA	chr3:88693931-88694057	1.21266	1.56013
ENSMUST00000083168	rRNA	chr14:110161835-110161945	1.38589	1.56013
ENSMUST00000093641	rRNA	chr7:20010084-20010202	2.07884	1.56013
ENSMUST00000083808	snRNA	chr15:48551308-48551440	1.55913	1.56013
ENSMUST00000083816	snoRNA	chr6:70855444-70855579	0.346473	1.56013
ENSMUST00000083234	snRNA	chr15:68671416-68671522	0.51971	1.56013
ENSMUST00000158343	snRNA	chr19:7246709-7246812	0.51971	1.56013
ENSMUST00000082499	misc_RNA	chr1:29280964-29281075	0.173237	1.56013
ENSMUST00000082795	snRNA	chr2:3291378-3291518	0.173237	1.56013
ENSMUST00000083593	miRNA	chr5:138165523-138165610	4.67739	1.47802
mmu-miR-7669-5p	miRNA	chr3:90011187-90011211	7.44917	1.47802
mmu-miR-669p-5p	miRNA	chr2:10496510-10496535	2.77179	1.47802
ENSMUST00000083519	miRNA	chr13:48536012-48536114	1.9056	1.47802
mmu-miR-5125	miRNA	chr17:23823338-23823359	2.94502	1.47802
ENSMUST00000158852	rRNA	chr9:12780165-12780285	4.15768	1.47802
ENSMUST00000082866	snoRNA	chr12:45984343-45984549	2.59855	1.47802
ENSMUST00000122795	snoRNA	chr11:51737779-51737922	2.94502	1.47802
mmu-miR-6989-3p	miRNA	chr19:6346522-6346545	1.38589	1.47802
mmu-miR-491-5p	miRNA	chr4:88122056-88122079	1.55913	1.47802
chr1.tRNA730-ArgTCT	tRNA	chr1:173390329-173390402	0.866183	1.47802
chr11.tRNA1752-LysCTT	tRNA	chr11:74137315-74137387	0.692946	1.47802
mmu-miR-6340	miRNA	chr2:173701097-173701121	2.25208	1.47802
ENSMUST00000157400	misc_RNA	chr8:3803069-3803358	1.38589	1.47802
ENSMUST00000175013	snRNA	chr14:20701523-20701629	1.03942	1.47802
ENSMUST00000122722	misc_RNA	chr16:81261703-81262015	1.03942	1.47802
mmu-miR-7035-5p	miRNA	chr5:136105526-136105548	0.173237	1.47802
ENSMUST00000102082	miRNA	chr7:45458089-45458197	1.03942	1.47802
ENSMUST00000104614	rRNA	chr13:14118743-14118855	0.51971	1.47802
ENSMUST00000083574	miRNA	chr14:115043671-115043754	0.51971	1.47802
ENSMUST00000082812	snRNA	chr11:15412300-15412406	0.346473	1.47802
mmu-miR-8110	miRNA	chr8:89024790-89024812	0.173237	1.47802
ENSMUST00000157641	snoRNA	chr19:27703876-27704007	0.51971	1.47802
ENSMUST00000175029	miRNA	chr9:41536716-41536811	3.63797	1.39591
mmu-miR-1934-5p	miRNA	chr11:69663054-69663078	4.33091	1.39591
ENSMUST00000082476	snoRNA	chr4:46495155-46495285	2.77179	1.39591
ENSMUST00000083812	snRNA	chr18:84742162-84742317	0.692946	1.39591
ENSMUST00000116730	miRNA	chrX:106697078-106697198	2.77179	1.39591
mmu-miR-6546-3p	miRNA	chr1:171064590-171064612	3.46473	1.39591
ENSMUST00000104833	miRNA	chr13:113037419-113037498	1.9056	1.39591
ENSMUST00000102300	miRNA	chr3:89227116-89227198	1.38589	1.39591
mmu-miR-6409	miRNA	chr10:76008992-76009016	2.42531	1.39591
mmu-miR-3065-3p	miRNA	chr11:120014818-120014842	0.866183	1.39591
chr6.tRNA1032-CysGCA	tRNA	chr6:48144928-48144999	1.73237	1.39591
ENSMUST00000179967	snRNA	chr10:24893980-24894086	1.03942	1.39591
ENSMUST00000175225	miRNA	chr19:47919192-47919273	0.51971	1.39591
ENSMUST00000122632	snRNA	chr16:35234796-35234923	1.21266	1.39591
ENSMUST00000083224	snoRNA	chr13:12589565-12589791	1.38589	1.39591
ENSMUST00000122531	rRNA	chr7:90293734-90293846	1.9056	1.39591
mmu-miR-669c-3p	miRNA	chr2:10509358-10509381	1.9056	1.39591
ENSMUST00000083254	snRNA	chr16:37980087-37980226	0.692946	1.39591
ENSMUST00000083409	misc_RNA	chr6:30143801-30144127	0.346473	1.39591
ENSMUST00000177971	snRNA	chr15:44432595-44432701	0.692946	1.39591
ENSMUST00000103968	rRNA	chr9:111613898-111614015	1.55913	1.39591
ENSMUST00000175011	miRNA	chrX:162874918-162874995	0.346473	1.39591
ENSMUST00000158458	snRNA	chr6:124741225-124741286	1.03942	1.39591
ENSMUST00000122800	misc_RNA	chr1:176793956-176794220	0.51971	1.39591
ENSMUST00000122672	snRNA	chr11:98473675-98473808	0.692946	1.39591
ENSMUST00000122773	misc_RNA	chr14:17884808-17885133	0.346473	1.39591
ENSMUST00000175134	misc_RNA	chr7:6839823-6840121	0.692946	1.39591
ENSMUST00000082946	snoRNA	chr16:23110383-23110507	0.51971	1.39591
ENSMUST00000180345	snRNA	chr5:150547313-150547453	0.692946	1.39591
ENSMUST00000122652	snRNA	chr17:33959663-33959767	0.173237	1.39591
mmu-miR-7688-5p	miRNA	chr10:93433106-93433130	1.55913	1.3138
mmu-miR-6983-3p	miRNA	chr18:61117508-61117532	4.50415	1.3138
mmu-miR-3076-3p	miRNA	chr14:30572184-30572208	3.11826	1.3138
mmu-miR-7219-3p	miRNA	chr18:68260919-68260941	1.9056	1.3138
mmu-miR-18b-5p	miRNA	chrX:52742380-52742404	4.50415	1.3138
ENSMUST00000083541	miRNA	chr13:63300700-63300796	2.25208	1.3138
mmu-miR-1a-1-5p	miRNA	chr2:180389056-180389080	1.55913	1.3138
mmu-miR-145a-3p	miRNA	chr18:61647826-61647849	2.25208	1.3138
mmu-miR-196b-5p	miRNA	chr6:52230128-52230151	0.692946	1.3138
ENSMUST00000104213	rRNA	chr9:37026399-37026507	2.94502	1.3138
chr6.tRNA1034-CysGCA	tRNA	chr6:48139510-48139581	1.73237	1.3138
ENSMUST00000082962	snoRNA	chr19:60774330-60774461	0.866183	1.3138
ENSMUST00000122568	snoRNA	chr3:49491351-49491478	0.346473	1.3138
ENSMUST00000083233	snoRNA	chr19:24942236-24942367	0.692946	1.3138
ENSMUST00000175559	rRNA	chr12:56056636-56056755	0.692946	1.3138
chr3.tRNA622-GluCTC	tRNA	chr3:123899187-123899258	0.346473	1.3138
ENSMUST00000122734	misc_RNA	chrX:140641960-140642261	0.866183	1.3138
ENSMUST00000083585	miRNA	chr11:96317165-96317274	1.03942	1.3138
ENSMUST00000122642	misc_RNA	chr16:93654324-93654601	0.692946	1.3138
ENSMUST00000083755	rRNA	chrX:68949564-68949684	0.51971	1.3138
ENSMUST00000158598	snRNA	chr11:98423290-98423380	0.346473	1.3138
ENSMUST00000158473	snoRNA	chr4:72906201-72906338	1.03942	1.3138
ENSMUST00000082738	snoRNA	chr13:51648199-51648334	0.346473	1.3138
ENSMUST00000102113	miRNA	chr6:27936655-27936750	0.173237	1.3138
mmu-miR-1955-5p	miRNA	chr2:92191993-92192019	2.77179	1.23168
mmu-miR-669f-5p	miRNA	chr2:10467247-10467272	3.11826	1.23168
ENSMUST00000093619	miRNA	chr19:46342762-46342870	1.55913	1.23168
mmu-miR-669l-5p	miRNA	chr2:10468988-10469011	2.59855	1.23168
ENSMUST00000158771	snRNA	chr15:76036459-76036616	5.1971	1.23168
mmu-miR-6397	miRNA	chr4:108087413-108087435	3.46473	1.23168
mmu-miR-23a-5p	miRNA	chr8:84208526-84208549	0.692946	1.23168
ENSMUST00000083545	miRNA	chr17:17830803-17830887	2.77179	1.23168
mmu-miR-3068-5p	miRNA	chr12:87437723-87437748	2.07884	1.23168
ENSMUST00000116818	miRNA	chr17:70860503-70860600	0.866183	1.23168
ENSMUST00000083885	snRNA	chr8:99072463-99072569	0.51971	1.23168
mmu-miR-6911-3p	miRNA	chr10:80278211-80278233	1.73237	1.23168
ENSMUST00000082973	snRNA	chr7:104423274-104423380	0.51971	1.23168
chr6.tRNA1033-CysGCA	tRNA	chr6:48140484-48140555	1.9056	1.23168
ENSMUST00000179541	miRNA	chrX:52173135-52173205	0.51971	1.23168
ENSMUST00000179535	snRNA	chr9:63133283-63133389	0.866183	1.23168
ENSMUST00000083780	snRNA	chr15:5035360-5035462	0.692946	1.23168
ENSMUST00000179494	rRNA	chr1:26959103-26959221	1.21266	1.23168
ENSMUST00000083955	snRNA	chr11:26337540-26337703	0.51971	1.23168
ENSMUST00000175333	snRNA	chr9:86699043-86699156	0.692946	1.23168
ENSMUST00000158512	snRNA	chr15:44940542-44940635	0.173237	1.23168
ENSMUST00000103850	miRNA	chr2:10467229-10467349	0.173237	1.23168
ENSMUST00000083623	miRNA	chr16:77599657-77599750	7.96888	1.14957
mmu-miR-298-5p	miRNA	chr2:174267552-174267576	14.3786	1.14957
mmu-miR-1961	miRNA	chr5:92788464-92788482	1.73237	1.14957
mmu-miR-3572-3p	miRNA	chr7:3656009-3656033	4.15768	1.14957
ENSMUST00000083506	miRNA	chr9:106178840-106178927	2.94502	1.14957
ENSMUST00000158333	snoRNA	chr4:86586453-86586583	1.38589	1.14957
mmu-miR-5129-3p	miRNA	chr2:45023109-45023132	2.07884	1.14957
mmu-miR-6970-3p	miRNA	chr17:34845103-34845125	2.42531	1.14957
mmu-miR-1968-5p	miRNA	chr8:13189067-13189092	1.21266	1.14957
ENSMUST00000093622	miRNA	chr8:105308364-105308460	5.54357	1.14957
ENSMUST00000122737	snoRNA	chr3:96176361-96176487	0.346473	1.14957
ENSMUST00000175595	miRNA	chr2:32652329-32652414	0.866183	1.14957
ENSMUST00000122549	rRNA	chr8:54866261-54866379	4.85062	1.14957
mmu-miR-6967-3p	miRNA	chr17:26920999-26921020	4.33091	1.14957
mmu-miR-504-5p	miRNA	chrX:59097704-59097727	2.59855	1.14957
mmu-miR-598-3p	miRNA	chr14:63727235-63727258	1.38589	1.14957
ENSMUST00000102454	miRNA	chr7:114327255-114327323	1.38589	1.14957
mmu-miR-669d-5p	miRNA	chr2:10468383-10468406	1.9056	1.14957
ENSMUST00000122700	rRNA	chr10:31317169-31317281	2.07884	1.14957
ENSMUST00000083299	rRNA	chr12:67489113-67489231	2.77179	1.14957
chr6.tRNA1023-CysGCA	tRNA	chr6:48253080-48253151	0.51971	1.14957
mmu-miR-704	miRNA	chr6:47803589-47803611	0.692946	1.14957
ENSMUST00000082872	snRNA	chrX:48230286-48230444	0.866183	1.14957
ENSMUST00000122528	misc_RNA	chr6:140530963-140531215	1.21266	1.14957
ENSMUST00000082682	snRNA	chr12:49009883-49009989	0.692946	1.14957
ENSMUST00000116706	miRNA	chr12:110278048-110278129	0.173237	1.14957
ENSMUST00000157743	misc_RNA	chr2:23823053-23823227	0	1.14957
ENSMUST00000157150	misc_RNA	chr3:22251374-22251663	1.03942	1.14957
ENSMUST00000157456	snoRNA	chr7:63961901-63962098	0.346473	1.14957
ENSMUST00000158327	snoRNA	chr18:35309120-35309221	1.55913	1.14957
ENSMUST00000101943	snRNA	chr12:12700039-12700145	0.346473	1.14957
ENSMUST00000122790	snRNA	chr15:81592093-81592199	0.173237	1.14957
ENSMUST00000158132	snoRNA	chr14:82497209-82497277	0.51971	1.14957
mmu-miR-6375	miRNA	chr6:85790202-85790226	0.346473	1.14957
mmu-miR-3473g	miRNA	chr2:126902289-126902310	1.03942	1.06746
mmu-miR-6396	miRNA	chr8:122622264-122622289	0.51971	1.06746
ENSMUST00000083645	miRNA	chr9:108568777-108568861	2.25208	1.06746
mmu-miR-6377	miRNA	chr3:57616698-57616722	1.73237	1.06746
mmu-miR-3079-3p	miRNA	chr15:76290890-76290912	2.42531	1.06746
mmu-miR-6980-3p	miRNA	chr18:37990886-37990907	1.9056	1.06746
ENSMUST00000093728	snRNA	chrX:15896663-15896769	4.15768	1.06746
ENSMUST00000101915	snRNA	chr8:128650997-128651103	0.866183	1.06746
mmu-miR-127-3p	miRNA	chr12:109592887-109592910	1.38589	1.06746
ENSMUST00000157551	misc_RNA	chr8:25678950-25679271	3.46473	1.06746
ENSMUST00000158046	rRNA	chr7:113119698-113119808	2.59855	1.06746
ENSMUST00000082557	snRNA	chr11:98946444-98946550	0.692946	1.06746
ENSMUST00000083711	misc_RNA	chr12:32354885-32355202	0.346473	1.06746
ENSMUST00000158692	snoRNA	chr15:32241853-32241923	1.38589	1.06746
ENSMUST00000104317	snoRNA	chr12:59134072-59134193	0.51971	1.06746
ENSMUST00000093600	miRNA	chrX:7237683-7237774	1.21266	1.06746
ENSMUST00000122659	misc_RNA	chr9:118287786-118288092	0.51971	1.06746
ENSMUST00000083639	miRNA	chr1:176772325-176772423	0.866183	1.06746
ENSMUST00000158632	snRNA	chr18:81026773-81026890	0.346473	1.06746
ENSMUST00000179817	snRNA	chr16:71174822-71174928	0.692946	1.06746
ENSMUST00000116874	snRNA	chr1:69955004-69955129	0.692946	1.06746
ENSMUST00000122673	misc_RNA	chr10:75442620-75442942	0.51971	1.06746
ENSMUST00000082785	snRNA	chr11:53390402-53390508	0.346473	1.06746
ENSMUST00000157123	rRNA	chr5:65136302-65136420	0	1.06746
ENSMUST00000158236	rRNA	chr11:11140514-11140643	0.692946	1.06746
ENSMUST00000122617	misc_RNA	chr12:90981225-90981547	0.346473	1.06746
ENSMUST00000175463	snRNA	chr14:48695982-48696088	0.173237	1.06746
ENSMUST00000157984	miRNA	chr13:9834469-9834525	0.51971	1.06746
ENSMUST00000082858	snoRNA	chr6:52639234-52639355	0	1.06746
ENSMUST00000175425	misc_RNA	chr3:40943041-40943361	0	1.06746
ENSMUST00000158319	snRNA	chrX:56750010-56750115	0	1.06746
ENSMUST00000083668	miRNA	chrX:151912346-151912428	5.71681	0.985347
mmu-miR-5107-5p	miRNA	chr18:60812085-60812107	5.02386	0.985347
mmu-miR-1843b-3p	miRNA	chr1:159340399-159340420	3.8112	0.985347
mmu-miR-8103	miRNA	chr11:97063828-97063850	2.42531	0.985347
mmu-miR-30f	miRNA	chr4:120772620-120772643	2.59855	0.985347
ENSMUST00000082533	rRNA	chr16:61373027-61373144	6.23652	0.985347
mmu-miR-30c-2-3p	miRNA	chr1:23291753-23291776	1.55913	0.985347
ENSMUST00000101994	snoRNA	chr13:62136930-62137062	0.51971	0.985347
ENSMUST00000083729	snoRNA	chr9:15316676-15316808	0.51971	0.985347
mmu-miR-455-5p	miRNA	chr4:63256866-63256889	1.21266	0.985347
mmu-miR-6928-3p	miRNA	chr11:101030387-101030410	0.692946	0.985347
ENSMUST00000116972	snoRNA	chr2:112500869-112500997	1.55913	0.985347
ENSMUST00000083615	miRNA	chr4:156055681-156055750	1.21266	0.985347
ENSMUST00000102350	miRNA	chr19:17891959-17892051	1.21266	0.985347
ENSMUST00000082870	snoRNA	chr6:59705746-59705874	0.51971	0.985347
mmu-miR-466k	miRNA	chr3:85467395-85467419	0.346473	0.985347
ENSMUST00000082621	snRNA	chr5:85829627-85829787	0.51971	0.985347
ENSMUST00000157707	snRNA	chr5:34530649-34530753	0.173237	0.985347
ENSMUST00000122782	snRNA	chr5:83690004-83690125	0.866183	0.985347
mmu-miR-193a-3p	miRNA	chr11:79712008-79712031	1.21266	0.985347
ENSMUST00000177603	miRNA	chr16:53153372-53153442	0.173237	0.985347
mmu-miR-5112	miRNA	chr18:82720290-82720310	1.38589	0.985347
mmu-miR-489-5p	miRNA	chr6:3721956-3721982	1.73237	0.985347
ENSMUST00000083469	miRNA	chr14:115043851-115043946	0.866183	0.985347
ENSMUST00000082773	snRNA	chr10:112931424-112931583	0.51971	0.985347
ENSMUST00000083626	miRNA	chr15:103285125-103285221	1.21266	0.985347
ENSMUST00000122745	misc_RNA	chr2:130705328-130705696	0.51971	0.985347
ENSMUST00000157434	snoRNA	chr18:35554492-35554632	0.866183	0.985347
ENSMUST00000082501	snoRNA	chr1:153440079-153440218	0.692946	0.985347
mmu-miR-6239	miRNA	chr14:117953767-117953788	0.173237	0.985347
ENSMUST00000158488	misc_RNA	chr2:131413661-131413962	0.173237	0.985347
ENSMUST00000103800	miRNA	chr7:10958437-10958512	0.692946	0.985347
ENSMUST00000083603	miRNA	chr11:75173665-75173765	0.173237	0.985347
ENSMUST00000104453	snoRNA	chr18:87925431-87925564	0.866183	0.985347
ENSMUST00000083536	miRNA	chr1:92850378-92850443	0.346473	0.985347
mmu-miR-135a-5p	miRNA	chr9:106154139-106154163	1.9056	0.903235
mmu-miR-26a-2-3p	miRNA	chr10:126995580-126995603	4.33091	0.903235
mmu-miR-7069-3p	miRNA	chr8:84867986-84868008	3.46473	0.903235
ENSMUST00000157321	misc_RNA	chr6:99893226-99893547	3.8112	0.903235
mmu-miR-8097	miRNA	chr15:36240112-36240135	1.55913	0.903235
mmu-miR-30b-3p	miRNA	chr15:68337430-68337453	0.866183	0.903235
ENSMUST00000175319	miRNA	chr10:7836381-7836474	2.25208	0.903235
mmu-miR-6516-3p	miRNA	chr11:117077411-117077434	1.03942	0.903235
mmu-miR-466h-5p	miRNA	chr2:10514900-10514923	0.866183	0.903235
chr6.tRNA167-CysGCA	tRNA	chr6:48186318-48186389	0.866183	0.903235
mmu-miR-130a-3p	miRNA	chr2:84741115-84741138	1.38589	0.903235
mmu-miR-3102-3p	miRNA	chr7:100882306-100882330	1.21266	0.903235
ENSMUST00000175168	miRNA	chr4:139338206-139338265	1.38589	0.903235
ENSMUST00000175405	snoRNA	chr1:127331813-127331941	1.73237	0.903235
mmu-miR-147-3p	miRNA	chr2:122640849-122640872	1.03942	0.903235
mmu-miR-434-3p	miRNA	chr12:109594564-109594587	1.38589	0.903235
mmu-miR-1982-3p	miRNA	chr10:80828847-80828871	1.03942	0.903235
ENSMUST00000178501	miRNA	chr16:21546335-21546405	0.173237	0.903235
ENSMUST00000104449	snoRNA	chr11:74906109-74906199	1.21266	0.903235
ENSMUST00000104086	snoRNA	chr1:86087301-86087422	0.346473	0.903235
mmu-miR-669l-3p	miRNA	chr2:10469026-10469049	1.73237	0.903235
ENSMUST00000082555	snRNA	chr12:52604485-52604591	0.51971	0.903235
ENSMUST00000122619	misc_RNA	chr12:96255941-96256237	0.692946	0.903235
ENSMUST00000178842	snRNA	chr10:93807298-93807404	0.51971	0.903235
ENSMUST00000158398	snoRNA	chr10:11959880-11960005	0.173237	0.903235
ENSMUST00000082485	snRNA	chr5:38546458-38546593	0.51971	0.903235
ENSMUST00000082801	snRNA	chr9:72633447-72633553	0.51971	0.903235
ENSMUST00000116830	snRNA	chr8:98675077-98675202	0.692946	0.903235
ENSMUST00000174943	misc_RNA	chr9:70531347-70531665	0.173237	0.903235
ENSMUST00000082988	snRNA	chr13:16041046-16041152	0.173237	0.903235
ENSMUST00000176903	miRNA	chr7:7298891-7298946	0	0.903235
ENSMUST00000157483	snoRNA	chr13:95330600-95330737	0.346473	0.903235
ENSMUST00000158941	snoRNA	chr2:12979504-12979611	0.346473	0.903235
mmu-miR-505-5p	miRNA	chrX:60394450-60394474	2.42531	0.821122
mmu-miR-33-5p	miRNA	chr15:82198126-82198148	7.79565	0.821122
ENSMUST00000083674	miRNA	chr15:85706603-85706697	1.21266	0.821122
ENSMUST00000116995	miRNA	chrX:7807101-7807221	1.21266	0.821122
mmu-miR-181a-2-3p	miRNA	chr2:38852787-38852810	3.29149	0.821122
ENSMUST00000103795	miRNA	chr2:10472254-10472343	2.94502	0.821122
ENSMUST00000083576	miRNA	chrX:113074824-113074893	0.346473	0.821122
ENSMUST00000083610	miRNA	chr4:56895229-56895298	4.15768	0.821122
mmu-miR-3965	miRNA	chr5:134326493-134326513	2.25208	0.821122
ENSMUST00000102262	miRNA	chr6:120034228-120034311	0.51971	0.821122
mmu-miR-6939-3p	miRNA	chr12:112659276-112659297	1.73237	0.821122
mmu-miR-3098-3p	miRNA	chr6:125195844-125195866	1.55913	0.821122
ENSMUST00000082926	rRNA	chr1:154311408-154311527	1.9056	0.821122
mmu-miR-7651-5p	miRNA	chr11:6401629-6401652	0.51971	0.821122
ENSMUST00000157734	rRNA	chr5:23674289-23674381	1.21266	0.821122
mmu-miR-8101	miRNA	chr11:102230102-102230125	0.692946	0.821122
ENSMUST00000122762	misc_RNA	chr8:105203993-105204081	0.866183	0.821122
ENSMUST00000083940	snoRNA	chr7:118153480-118153610	0	0.821122
mmu-miR-214-5p	miRNA	chr1:162223396-162223419	0.866183	0.821122
ENSMUST00000093630	miRNA	chrX:7248402-7248497	1.21266	0.821122
mmu-miR-335-3p	miRNA	chr6:30741353-30741376	0.51971	0.821122
ENSMUST00000083140	snRNA	chrX:21901732-21901838	0.692946	0.821122
ENSMUST00000175499	rRNA	chr4:48762851-48762962	0.51971	0.821122
ENSMUST00000158980	rRNA	chr6:111603252-111603362	1.21266	0.821122
ENSMUST00000083622	miRNA	chr19:29135279-29135375	1.21266	0.821122
mmu-miR-7015-3p	miRNA	chr4:120973258-120973280	0.173237	0.821122
ENSMUST00000082591	snoRNA	chr14:57697809-57697937	0.51971	0.821122
ENSMUST00000180099	snRNA	chr6:97730439-97730545	0.346473	0.821122
ENSMUST00000122687	misc_RNA	chr7:95171864-95172157	0.51971	0.821122
ENSMUST00000104225	snoRNA	chr1:94615636-94615704	1.21266	0.821122
ENSMUST00000158934	snRNA	chr17:35049218-35049321	0.866183	0.821122
ENSMUST00000083935	snRNA	chr11:22868901-22869004	0.346473	0.821122
ENSMUST00000083617	miRNA	chr7:141221384-141221493	0	0.821122
ENSMUST00000158746	miRNA	chr12:40222712-40222811	0.692946	0.821122
ENSMUST00000083138	snoRNA	chr6:73141485-73141680	0.51971	0.821122
ENSMUST00000104231	snRNA	chr1:155954574-155954722	0.51971	0.821122
ENSMUST00000179879	snRNA	chr9:13275516-13275622	0.173237	0.821122
ENSMUST00000158732	miRNA	chrX:72992079-72992144	0	0.821122
ENSMUST00000157595	misc_RNA	chr19:41744804-41745053	0.51971	0.821122
ENSMUST00000082737	snoRNA	chr11:20847753-20847881	0.692946	0.821122
mmu-miR-1199-5p	miRNA	chr8:84011593-84011614	0.346473	0.821122
chr3.tRNA285-AsnGTT	tRNA	chr3:96334971-96335044	0	0.821122
ENSMUST00000158345	snRNA	chr1:136990211-136990270	0.173237	0.821122
ENSMUST00000157183	snRNA	chr6:35243595-35243750	0	0.821122
ENSMUST00000179484	snRNA	chr17:24362438-24362544	0.346473	0.821122
mmu-miR-6906-5p	miRNA	chr10:60126776-60126801	0	0.821122
ENSMUST00000122803	snRNA	chr3:72737831-72737981	0.51971	0.821122
ENSMUST00000104323	snRNA	chr15:60084788-60084894	0	0.821122
ENSMUST00000083891	snRNA	chrX:11850484-11850590	0.346473	0.821122
ENSMUST00000122491	snRNA	chr4:31998624-31998741	0.173237	0.821122
ENSMUST00000157217	snRNA	chr12:113214149-113214252	0.346473	0.821122
ENSMUST00000083072	snRNA	chr7:12930774-12930880	0	0.821122
mmu-miR-351-3p	miRNA	chrX:53053275-53053297	2.42531	0.73901
mmu-miR-1943-5p	miRNA	chr15:79375270-79375294	1.55913	0.73901
mmu-miR-676-3p	miRNA	chrX:100381150-100381172	2.42531	0.73901
ENSMUST00000083672	miRNA	chr3:69009902-69009996	4.15768	0.73901
mmu-miR-450b-3p	miRNA	chrX:53048007-53048030	2.07884	0.73901
mmu-miR-181b-2-3p	miRNA	chr2:38853882-38853905	2.94502	0.73901
ENSMUST00000083580	miRNA	chr5:138165737-138165818	2.07884	0.73901
ENSMUST00000175536	snoRNA	chr2:32675109-32675245	2.94502	0.73901
mmu-miR-5132-3p	miRNA	chrX:74023533-74023555	1.55913	0.73901
ENSMUST00000083596	miRNA	chr16:77598936-77599000	2.42531	0.73901
mmu-miR-185-3p	miRNA	chr16:18327404-18327426	2.42531	0.73901
ENSMUST00000104497	snoRNA	chr14:56837071-56837156	0.692946	0.73901
mmu-miR-3109-5p	miRNA	chr9:69456957-69456982	1.9056	0.73901
mmu-miR-6389	miRNA	chr7:57581069-57581091	0.866183	0.73901
ENSMUST00000104206	snoRNA	chr9:15326464-15326539	2.07884	0.73901
mmu-miR-3107-3p	miRNA	chr8:23142586-23142607	1.21266	0.73901
mmu-miR-190a-5p	miRNA	chr9:67236699-67236722	1.73237	0.73901
mmu-miR-6352	miRNA	chr1:77496730-77496753	0.51971	0.73901
mmu-miR-3473c	miRNA	chr1:191998601-191998624	1.03942	0.73901
ENSMUST00000117019	miRNA	chr16:20604452-20604536	0.173237	0.73901
ENSMUST00000158331	snoRNA	chr11:60804578-60804703	0.692946	0.73901
ENSMUST00000083063	snoRNA	chr13:62543203-62543335	0.51971	0.73901
mmu-miR-5124a	miRNA	chr13:40865800-40865821	0.346473	0.73901
chrX.tRNA643-LysCTT	tRNA	chrX:136195732-136195804	0.173237	0.73901
ENSMUST00000104464	snRNA	chrX:109009681-109009847	0.51971	0.73901
mmu-miR-3110-5p	miRNA	chrX:38210452-38210474	2.42531	0.73901
mmu-miR-3061-3p	miRNA	chr11:52126803-52126826	1.03942	0.73901
mmu-miR-669e-5p	miRNA	chr2:10467536-10467559	0.866183	0.73901
ENSMUST00000082662	snoRNA	chr2:54100430-54100562	0.346473	0.73901
ENSMUST00000175176	miRNA	chrX:145039344-145039414	0.866183	0.73901
ENSMUST00000083094	snoRNA	chr8:118120954-118121083	0.51971	0.73901
ENSMUST00000122715	misc_RNA	chr12:61867056-61867368	1.73237	0.73901
ENSMUST00000104445	snRNA	chr8:104507902-104508008	1.21266	0.73901
ENSMUST00000122648	misc_RNA	chr12:4394482-4394767	0.346473	0.73901
ENSMUST00000158231	snoRNA	chr8:33691801-33691944	1.38589	0.73901
ENSMUST00000082648	snRNA	chr17:43454255-43454397	0.346473	0.73901
ENSMUST00000082770	rRNA	chr5:149281118-149281223	1.03942	0.73901
ENSMUST00000083925	snRNA	chrX:74713769-74713873	0.51971	0.73901
ENSMUST00000122603	snRNA	chr5:123628201-123628347	0.692946	0.73901
mmu-miR-654-3p	miRNA	chr12:109723269-109723292	0.346473	0.73901
ENSMUST00000175366	snoRNA	chr7:81529855-81529981	0.51971	0.73901
ENSMUST00000157575	snRNA	chr2:126634539-126634687	0	0.73901
mmu-miR-1199-3p	miRNA	chr8:84011548-84011570	0.173237	0.73901
ENSMUST00000122725	misc_RNA	chr3:121337692-121337959	0	0.73901
ENSMUST00000082982	snRNA	chr4:155720040-155720141	0.173237	0.73901
ENSMUST00000157552	misc_RNA	chr6:127849221-127849519	0.173237	0.73901
ENSMUST00000175450	misc_RNA	chr14:31836881-31837181	0.692946	0.73901
mmu-miR-155-3p	miRNA	chr16:84714181-84714203	0	0.73901
ENSMUST00000142709	lincRNA	chr11:83224149-83224593	0	0.73901
ENSMUST00000082638	snRNA	chr12:100769023-100769128	0.346473	0.73901
ENSMUST00000178482	snRNA	chr15:72255350-72255456	0.173237	0.73901
ENSMUST00000178023	snRNA	chr17:13432033-13432139	0.173237	0.73901
ENSMUST00000082950	snRNA	chr15:80088447-80088553	0.173237	0.73901
ENSMUST00000177627	snRNA	chr14:73767862-73767968	0.173237	0.73901
ENSMUST00000180237	snRNA	chr18:67174885-67174991	0.173237	0.73901
ENSMUST00000178877	snRNA	chr16:14807163-14807269	0.173237	0.73901
ENSMUST00000157698	snoRNA	chr1:143778928-143779062	0.173237	0.73901
ENSMUST00000180010	snRNA	chr17:25694114-25694220	0.173237	0.73901
ENSMUST00000082697	rRNA	chr15:87169113-87169216	0	0.73901
ENSMUST00000083024	snRNA	chr12:63609868-63609974	0.173237	0.73901
ENSMUST00000178139	snRNA	chr16:91921309-91921415	0.173237	0.73901
ENSMUST00000157116	snRNA	chr11:23776903-23777047	0	0.73901
ENSMUST00000083531	miRNA	chr15:82198122-82198190	12.8195	0.656898
mmu-miR-3962	miRNA	chr1:194822034-194822055	0.51971	0.656898
mmu-miR-3074-5p	miRNA	chr8:84208872-84208895	1.73237	0.656898
ENSMUST00000122536	misc_RNA	chr15:58565614-58565914	1.9056	0.656898
mmu-miR-5129-5p	miRNA	chr2:45023145-45023168	0.173237	0.656898
ENSMUST00000157927	miRNA	chr4:119129779-119129844	0.346473	0.656898
[truncated: 1,924 more rows]

## Sheet: run 2
Annotation	type	Genomic coordinates (mm10)	Read count per million - Control_2	Read count per million - Control_3	Read count per million - M-CSF withdrawal_2	Read count per million - M-CSF withdrawal_3
mmu-miR-21a-5p	miRNA	11:86584120-86584141(-)	58154.2	63063.4	42646.2	49331.3
mmu-let-7a-5p	miRNA	9:41536732-41536753(+)	38967.6	38542.7	31345.1	30743.8
mmu-let-7f-5p	miRNA	X:151912353-151912374(+)	25934.6	25684.8	23360.1	23076.2
mmu-miR-221-3p	miRNA	X:19146307-19146329(-)	28049.1	28567.4	19447.7	19186.1
mmu-let-7c-5p	miRNA	16:77599672-77599693(+)	27142.7	26687.8	18542.4	17526.3
chr1.tRNA1400-GlyGCC	tRNA	1:74816747-74816817(-)	8929.73	9173.72	15209	14287
chr11.tRNA1819-GlyGCC	tRNA	11:69118794-69118864(-)	8932.44	9181.1	15208.8	14302.7
chr8.tRNA891-GlyGCC	tRNA	8:110631246-110631316(-)	8899.97	9160.9	15205.8	14277.4
chr2.tRNA1747-GlyGCC	tRNA	2:57182394-57182464(-)	8910.79	9152.13	15188.1	14270.8
chr3.tRNA878-GlyGCC	tRNA	3:84229011-84229081(-)	8910.28	9172.88	15183.1	14285.5
chr8.tRNA892-GlyGCC	tRNA	8:110630553-110630623(-)	8904.48	9153.11	15178.3	14274.1
mmu-let-7i-5p	miRNA	10:122985698-122985719(-)	19199.6	19809.6	14628.8	14438.5
ENSMUST00000158323	snoRNA	7:111076060-111076227(-)	14288	14438.1	14592.4	17086.2
chr13.tRNA966-ValCAC	tRNA	13:23446142-23446214(-)	7970.47	8588.84	14527.3	14390.2
chr13.tRNA91-ValCAC	tRNA	13:22026548-22026620(+)	7882.2	8509.32	14291.1	14162.9
chr1.tRNA709-GluCTC	tRNA	1:171103043-171103114(+)	7097.16	6215.47	13370.3	11912.2
chr3.tRNA303-GluCTC	tRNA	3:97158085-97158156(+)	7095.62	6215.06	13369.4	11912.7
chr10.tRNA90-GluCTC	tRNA	10:30811140-30811211(+)	7097.81	6215.61	13368.3	11911.5
chr3.tRNA284-ValCAC	tRNA	3:96332740-96332812(+)	7230.54	7806.35	13110.1	12990.1
chr1.tRNA710-ValCAC	tRNA	1:171111443-171111515(+)	7231.96	7807.32	13108.9	12989.6
chr11.tRNA204-ValCAC	tRNA	11:48818542-48818614(+)	7226.67	7808.02	13102.3	12984.4
chr8.tRNA562-GlyGCC	tRNA	8:111062561-111062631(+)	7392.26	7617.24	12652.2	11897
chr13.tRNA77-GlyGCC	tRNA	13:21710580-21710650(+)	7391.36	7610.97	12647.6	11889.4
chr13.tRNA110-GlyGCC	tRNA	13:23517203-23517273(+)	7398.32	7623.09	12646.6	11890
chr1.tRNA699-GlyGCC	tRNA	1:171044985-171045055(+)	7370.87	7600.94	12618.3	11855.7
chr11.tRNA208-ValAAC	tRNA	11:48856637-48856709(+)	6972.94	7548.86	12611.4	12522
chr3.tRNA48-ValAAC	tRNA	3:30601270-30601342(+)	6977.97	7543.99	12605.9	12532.5
chr13.tRNA1013-GluCTC	tRNA	13:21160785-21160856(-)	6642.4	5812.6	12195.1	10877
chr1.tRNA1010-GluCTC	tRNA	1:171064164-171064235(-)	6639.31	5810.65	12191.8	10872.6
chr1.tRNA1007-GluCTC	tRNA	1:171071792-171071863(-)	6639.83	5809.54	12191.3	10877.5
chr1.tRNA1004-GluCTC	tRNA	1:171079406-171079477(-)	6636.86	5805.5	12190.7	10874.5
chr3.tRNA745-GluCTC	tRNA	3:96501447-96501518(-)	6637.38	5812.46	12189.8	10876.4
chr11.tRNA1912-GluCTC	tRNA	11:58302177-58302248(-)	6641.5	5811.77	12188.1	10878.3
mmu-let-7j	miRNA	3:140028281-140028304(+)	15042.1	15480.1	11266.7	11138.5
chr3.tRNA282-GlyCCC	tRNA	3:96311254-96311324(+)	6418.57	6715.41	11217.5	10574.4
mmu-miR-222-3p	miRNA	X:19146903-19146923(-)	18839.3	17981.2	10742.6	10440.1
ENSMUST00000082910	snoRNA	18:75001880-75001944(+)	14536.1	13199.9	10204.2	10815.2
chr13.tRNA986-ValAAC	tRNA	13:22015791-22015863(-)	5288.05	5590.07	9669.96	9547.13
mmu-miR-92a-3p	miRNA	X:52741854-52741874(-)	14365.5	14209.7	9392.73	8996.5
mmu-miR-26a-5p	miRNA	9:119031811-119031832(+)	13138.4	13918.9	9038.06	8574.74
ENSMUST00000082713	snoRNA	18:75001455-75001519(+)	12820.9	11504.5	8904.5	9580.83
mmu-miR-22-3p	miRNA	11:75463772-75463793(+)	10238.1	10928.4	8846.38	8744.4
mmu-miR-146b-5p	miRNA	19:46342790-46342811(+)	16019	17972.1	8163.72	8318.18
ENSMUST00000082937	snoRNA	18:75001058-75001123(+)	11827.4	10580.8	8124.93	8796.11
chr13.tRNA98-ValCAC	tRNA	13:23307629-23307701(+)	4438.58	4727.51	8069.73	7857.92
ENSMUST00000083919	snoRNA	14:52069300-52069369(+)	11700.6	10469.4	8030.01	8697.32
mmu-miR-146a-5p	miRNA	11:43374435-43374456(-)	8576.65	9637.72	7436.13	7773.33
mmu-let-7b-5p	miRNA	15:85707325-85707346(+)	10393.9	10342.6	6723.72	6432.04
chr6.tRNA10-ValCAC	tRNA	6:10100371-10100443(+)	3622.61	4001.14	6691.37	6627.15
mmu-miR-181a-5p	miRNA	2:38852741-38852763(+)	9171.22	9721.69	6546.77	6303.19
ENSMUST00000104546	snoRNA	15:80078498-80078591(-)	1659.38	1547.85	5544.4	5485.43
chr17.tRNA391-ValCAC	tRNA	17:59068708-59068780(+)	2958.84	3278.4	5512.05	5423.97
mmu-miR-26b-5p	miRNA	1:74394324-74394344(+)	7326.41	7020.8	5388.3	6040.68
mmu-miR-27b-3p	miRNA	13:63300760-63300780(+)	5765.23	6234.69	4598.61	4737.38
ENSMUST00000083988	rRNA	18:73533403-73533550(-)	6143.06	6594.67	4253.45	4020.07
ENSMUST00000157970	rRNA	6:94826781-94826923(-)	5926.7	6374.78	4108.85	3876.84
chr1.tRNA706-GlyGCC	tRNA	1:171081876-171081946(+)	1923.42	1957.68	3897.7	3705.03
mmu-let-7g-5p	miRNA	9:106178846-106178867(+)	3929.31	4246.37	3896.17	4115.39
chr1.tRNA702-GlyGCC	tRNA	1:171066631-171066701(+)	1923.29	1956.84	3893.72	3701.39
chr1.tRNA704-GlyGCC	tRNA	1:171074302-171074372(+)	1922.65	1954.34	3890.04	3715.27
mmu-let-7e-5p	miRNA	17:17830366-17830387(+)	4815.25	4665.54	3756.02	3509.26
mmu-let-7d-5p	miRNA	13:48536078-48536099(-)	4561.26	4372.4	3653.74	3394.44
ENSMUST00000158792	snoRNA	3:69085105-69085447(-)	1767.36	1468.89	3470.81	3421.54
ENSMUST00000157899	snoRNA	16:23108953-23109021(+)	6937.24	5629.76	3376.51	2707.03
ENSMUST00000082395	Mt_tRNA	MT:3845-3913(+)	246.516	267.792	3191.27	2980.77
mmu-miR-98-5p	miRNA	X:151913229-151913250(+)	3671.58	3802.28	2933.51	3080.56
mmu-miR-30d-5p	miRNA	15:68341257-68341278(-)	3783.95	4118.81	2913.42	2909.57
ENSMUST00000083818	snoRNA	9:64175048-64175115(+)	4047.48	3100.15	2872.94	3287.06
mmu-miR-191-5p	miRNA	9:108568325-108568347(+)	4097.09	4870.11	2786.77	2817.88
ENSMUST00000116813	snoRNA	1:161035850-161035911(+)	3810.76	2901.98	2563.51	2446.67
chr4.tRNA622-AlaCGC	tRNA	4:132125259-132125330(+)	880.654	756.724	2056.57	1914.22
chr13.tRNA97-ValCAC	tRNA	13:23300122-23300194(+)	1079.88	1173.8	1962.42	1930.08
chr13.tRNA93-ValAAC	tRNA	13:23285401-23285473(+)	1077.3	1172.13	1958.43	1925.62
chr13.tRNA977-ValAAC	tRNA	13:23401073-23401145(-)	1075.11	1168.23	1951.69	1921.49
chr13.tRNA974-ValAAC	tRNA	13:23413248-23413320(-)	1075.11	1167.81	1951.69	1921.98
ENSMUST00000175596	miRNA	5:17776749-17776835(-)	911.324	706.313	1916.42	1655.67
ENSMUST00000178820	rRNA	8:123610017-123610135(-)	3235.64	3317.53	1695.31	2040.93
ENSMUST00000178804	rRNA	8:123577755-123577873(-)	3227.78	3307.78	1694.54	2026.55
ENSMUST00000179107	rRNA	8:123545578-123545696(-)	3227.13	3318.22	1694.23	2034.15
ENSMUST00000178499	rRNA	8:123547265-123547383(-)	3226.1	3302.91	1693.93	2036.63
ENSMUST00000179542	rRNA	8:123611715-123611833(-)	3221.2	3314.6	1693.77	2036.63
ENSMUST00000177889	rRNA	8:123616810-123616928(-)	3233.32	3326.72	1693.47	2038.78
ENSMUST00000179995	rRNA	8:123555763-123555881(-)	3229.58	3301.23	1692.55	2039.28
ENSMUST00000177995	rRNA	8:123606613-123606731(-)	3221.33	3307.22	1692.09	2036.47
ENSMUST00000178520	rRNA	8:123621928-123622046(-)	3221.08	3305.55	1691.32	2041.92
ENSMUST00000178027	rRNA	8:123618536-123618654(-)	3218.11	3308.75	1690.86	2023.09
ENSMUST00000178983	rRNA	8:123596457-123596575(-)	3218.37	3311.12	1690.09	2033
ENSMUST00000178208	rRNA	8:123559201-123559319(-)	3224.94	3307.5	1689.94	2034.15
ENSMUST00000179275	rRNA	8:123594754-123594872(-)	3232.03	3319.06	1689.63	2033.49
ENSMUST00000179704	rRNA	8:123550667-123550785(-)	3206	3309.73	1689.02	2027.88
ENSMUST00000179476	rRNA	8:123603247-123603365(-)	3218.11	3313.21	1688.41	2030.68
ENSMUST00000177589	rRNA	8:123574397-123574515(-)	3229.32	3305.41	1688.25	2027.71
ENSMUST00000180096	rRNA	8:123586242-123586360(-)	3233.06	3315.02	1687.95	2035.81
ENSMUST00000179081	rRNA	8:123565969-123566087(-)	3220.43	3309.59	1687.49	2034.82
ENSMUST00000178106	rRNA	8:123538786-123538904(-)	3226.36	3301.51	1687.18	2033
ENSMUST00000178066	rRNA	8:123608320-123608438(-)	3206.38	3299.56	1687.18	2036.14
ENSMUST00000178069	rRNA	8:123620241-123620359(-)	3212.7	3305.83	1686.87	2027.22
ENSMUST00000179500	rRNA	8:123576076-123576194(-)	3232.67	3319.76	1686.41	2030.02
ENSMUST00000180334	rRNA	8:123579450-123579568(-)	3220.43	3315.3	1685.19	2036.47
ENSMUST00000178755	rRNA	8:123543873-123543991(-)	3223.65	3300.4	1684.57	2036.3
ENSMUST00000178203	rRNA	8:123557490-123557608(-)	3221.33	3310.01	1684.11	2031.02
ENSMUST00000179060	rRNA	8:123548956-123549074(-)	3202.39	3307.78	1683.81	2030.02
ENSMUST00000178128	rRNA	8:123589654-123589772(-)	3200.59	3302.49	1683.65	2019.78
ENSMUST00000177575	rRNA	8:123552364-123552482(-)	3211.93	3310.7	1683.19	2038.28
ENSMUST00000179843	rRNA	8:123593071-123593189(-)	3232.16	3318.5	1681.81	2043.74
ENSMUST00000178859	rRNA	8:123613414-123613532(-)	3227.52	3306.25	1681.2	2032.67
ENSMUST00000179431	rRNA	8:123567637-123567755(-)	3228.81	3320.03	1681.05	2032.67
ENSMUST00000180000	rRNA	8:123572710-123572828(-)	3216.82	3289.82	1681.05	2037.13
ENSMUST00000178975	rRNA	8:123604948-123605066(-)	3215.92	3311.54	1680.59	2033.49
ENSMUST00000179432	rRNA	8:123615099-123615217(-)	3217.47	3309.03	1678.9	2032.5
ENSMUST00000177555	rRNA	8:123598158-123598276(-)	3229.97	3308.2	1677.98	2032.67
ENSMUST00000179887	rRNA	8:123569328-123569446(-)	3182.16	3285.22	1677.98	2016.15
ENSMUST00000178677	rRNA	8:123582850-123582968(-)	3202.91	3299.56	1676.91	2021.76
ENSMUST00000179377	rRNA	8:123581155-123581273(-)	3206.9	3300.4	1676.6	2020.11
ENSMUST00000179143	rRNA	8:123560888-123561006(-)	3215.28	3296.64	1668.78	2022.42
ENSMUST00000122718	snoRNA	1:161036682-161036741(+)	2665.93	2311.39	1668.32	1361.77
mmu-miR-24-3p	miRNA	8:84208875-84208896(+)	2023.93	2093.04	1623.85	1604.62
ENSMUST00000179080	rRNA	8:123599861-123599979(-)	3157.29	3250.54	1595.64	1929.58
ENSMUST00000104252	snoRNA	10:23786470-23786543(-)	2917.86	2026.19	1585.06	2125.35
ENSMUST00000175042	rRNA	8:123623637-123623745(-)	3149.94	3235.51	1581.38	1940.48
ENSMUST00000093696	rRNA	8:123601572-123601680(-)	3147.11	3239.4	1580.76	1937.68
ENSMUST00000083800	snoRNA	11:62603450-62603521(+)	2242.74	1826.64	1580.46	1384.57
mmu-miR-30a-5p	miRNA	1:23272274-23272295(+)	2079.6	2282.01	1544.58	1534.08
mmu-miR-103-3p	miRNA	2:131288103-131288125(+)	2122.25	2195.53	1528.01	1591.57
chr4.tRNA1308-GlyGCC	tRNA	4:133114496-133114566(-)	863.386	842.228	1493.05	1449.99
ENSMUST00000175580	snoRNA	5:23852210-23852280(+)	1592.75	1461.92	1488.45	1623.62
ENSMUST00000116685	snoRNA	5:23710991-23711061(-)	1588.63	1457.89	1482.78	1616.35
ENSMUST00000175336	miRNA	5:146261003-146261084(+)	1611.96	1637.67	1481.55	1414.64
ENSMUST00000093713	rRNA	16:33001903-33002021(+)	2879.33	2851.71	1478.03	1755.46
ENSMUST00000082394	Mt_tRNA	MT:3772-3842(-)	151.672	155.272	1455.18	1531.93
mmu-miR-320-3p	miRNA	14:70443557-70443578(+)	1406.03	1313.89	1453.65	1278.51
ENSMUST00000083371	snoRNA	19:8725594-8725660(+)	1925.74	1572.35	1445.21	1276.03
mmu-miR-148a-3p	miRNA	6:51269829-51269850(-)	1419.05	1464.99	1378.66	1425.05
ENSMUST00000174939	snoRNA	4:117155770-117155848(-)	908.875	859.636	1360.72	1487.33
mmu-miR-25-3p	miRNA	5:138165332-138165353(-)	2001.77	2101.81	1353.52	1275.21
ENSMUST00000101968	rRNA	X:6106891-6107009(+)	2507.43	2478.78	1308.13	1547.63
ENSMUST00000101990	rRNA	8:123542178-123542296(-)	2299.7	2470.29	1299.08	1484.03
ENSMUST00000179019	rRNA	8:123564286-123564404(-)	2307.17	2512.76	1271.94	1454.62
mmu-miR-181b-5p	miRNA	2:38853845-38853867(+)	1956.02	2002.8	1248.79	1281.16
ENSMUST00000180122	rRNA	8:123587959-123588077(-)	2254.6	2448.84	1241.43	1425.71
ENSMUST00000177910	rRNA	8:123540493-123540611(-)	2256.27	2442.3	1237.9	1427.03
ENSMUST00000178297	rRNA	8:123562595-123562713(-)	2246.09	2434.08	1237.9	1423.4
ENSMUST00000180280	rRNA	8:123591371-123591489(-)	2253.95	2427.53	1233.15	1417.61
ENSMUST00000178861	rRNA	8:123571001-123571119(-)	2260.27	2437.28	1227.93	1424.22
ENSMUST00000179185	rRNA	8:123584535-123584653(-)	2244.68	2414.86	1211.22	1403.74
mmu-miR-378a-3p	miRNA	18:61397838-61397858(-)	1464.02	1619.28	1198.49	1184.02
mmu-miR-16-5p	miRNA	3:69009918-69009939(+)	1860.53	1871.62	1191.13	1186.82
ENSMUST00000116965	snoRNA	4:132310691-132310764(+)	2078.57	1861.31	1189.29	1554.73
ENSMUST00000083953	rRNA	4:53860652-53860770(+)	2337.46	2283.96	1186.22	1420.92
mmu-miR-10a-5p	miRNA	11:96317186-96317208(+)	1607.44	1626.39	1181.16	1147.84
ENSMUST00000083211	misc_RNA	18:36801866-36802008(+)	462.749	454.536	1167.67	1081.59
ENSMUST00000083192	snoRNA	11:106500993-106501062(+)	1305.65	1438.11	1164.6	1183.35
mmu-miR-5099	miRNA	12:36816250-36816269(+)	996.76	994.437	1130.87	1309.74
ENSMUST00000082423	Mt_tRNA	MT:15356-15422(-)	22.9377	26.0411	1129.03	997.996
ENSMUST00000082416	Mt_tRNA	MT:11613-11671(+)	226.542	245.371	1118.91	1055.32
ENSMUST00000104719	rRNA	3:4338998-4339116(+)	2070.71	2013.24	1075.97	1284.13
ENSMUST00000082889	snoRNA	1:86356261-86356330(-)	1126.4	879.828	1075.51	948.931
chr17.tRNA995-ProTGG	tRNA	17:23546476-23546547(-)	433.239	390.338	1058.8	1051.85
ENSMUST00000093668	rRNA	11:74319792-74319910(+)	1943.26	2045.55	1038.1	1187.98
ENSMUST00000103997	snoRNA	5:146834834-146834904(+)	1589.4	1504.12	1032.73	821.063
chr1.tRNA1030-ProCGG	tRNA	1:165642271-165642342(-)	404.503	363.879	1010.19	999.648
chr14.tRNA711-ProAGG	tRNA	14:51064814-51064885(-)	396.9	355.663	999.151	987.588
chr7.tRNA979-ProAGG	tRNA	7:98815676-98815747(-)	396.771	358.031	997.465	993.205
chr13.tRNA969-ProAGG	tRNA	13:23436994-23437065(-)	394.709	357.613	997.005	988.414
chr3.tRNA295-HisGTG	tRNA	3:96452495-96452566(+)	479.115	536.28	994.704	1009.06
chr3.tRNA291-HisGTG	tRNA	3:96410069-96410140(+)	479.115	536.419	994.551	1009.23
chr3.tRNA751-HisGTG	tRNA	3:96458070-96458141(-)	479.115	536.698	994.244	1009.4
chr4.tRNA1691-HisGTG	tRNA	4:82619623-82619694(-)	479.115	536.698	994.244	1009.23
chr2.tRNA1432-HisGTG	tRNA	2:122375494-122375565(-)	479.115	536.698	994.244	1009.23
chr2.tRNA1431-HisGTG	tRNA	2:122377363-122377434(-)	479.115	536.837	994.091	1009.06
chr3.tRNA747-HisGTG	tRNA	3:96500366-96500437(-)	479.115	536.698	994.091	1009.06
chr2.tRNA587-HisGTG	tRNA	2:122377968-122378039(+)	478.728	536.419	994.091	1008.73
ENSMUST00000083848	snoRNA	19:8725341-8725409(+)	1811.05	1215.02	987.191	1467.34
mmu-miR-378c	miRNA	14:46954905-46954925(-)	1144.57	1274.07	945.33	912.09
RNY3	misc_RNA	6:47781624-47781725(+)	405.276	436.99	922.636	818.75
ENSMUST00000082608	snoRNA	4:117154093-117154162(-)	1285.8	861.307	921.562	791.657
mmu-miR-10b-5p	miRNA	2:74726074-74726096(+)	1192.89	1237.86	906.228	876.241
chr3.tRNA749-HisGTG	tRNA	3:96463972-96464043(-)	422.157	472.5	903.468	917.046
ENSMUST00000083338	snoRNA	2:130278016-130278087(+)	1057.2	1024.52	892.735	725.41
ENSMUST00000104327	snoRNA	2:167063473-167063565(+)	1447.01	1351.35	873.414	995.683
ENSMUST00000104510	snoRNA	2:167065276-167065365(+)	1529.35	1481.14	871.421	946.287
mmu-miR-151-3p	miRNA	15:73254820-73254840(-)	1242.12	1292.59	856.393	777.449
ENSMUST00000082516	snoRNA	8:123103038-123103123(+)	978.977	907.122	829.866	1195.75
ENSMUST00000082506	snoRNA	1:161035394-161035473(+)	1026.14	1224.07	813.919	642.312
ENSMUST00000082389	Mt_tRNA	MT:1025-1093(+)	613.391	561.625	811.312	792.317
ENSMUST00000082415	Mt_tRNA	MT:11546-11612(+)	128.992	94.5557	793.525	790.5
mmu-miR-532-5p	miRNA	X:7248456-7248477(-)	1024.59	1187.03	787.391	760.929
chr7.tRNA443-ProTGG	tRNA	7:98815415-98815486(+)	360.947	338.813	781.104	751.512
mmu-miR-107-3p	miRNA	19:34820700-34820722(-)	1014.41	1052.37	718.389	767.206
chr9.tRNA961-GluTTC	tRNA	9:104408667-104408738(-)	598.958	425.71	716.396	656.685
chr14.tRNA352-GluTTC	tRNA	14:76152774-76152845(+)	597.798	424.039	715.476	656.355
chr7.tRNA339-GluTTC	tRNA	7:58399315-58399386(+)	597.412	424.456	715.476	656.024
mmu-miR-99b-5p	miRNA	17:17830194-17830215(+)	1104.1	1181.04	713.789	742.921
chr13.tRNA105-GluTTC	tRNA	13:23463535-23463606(+)	594.963	422.785	712.409	654.537
chr11.tRNA207-ProTGG	tRNA	11:48856280-48856351(+)	327.185	302.606	692.015	686.257
chr14.tRNA193-ProTGG	tRNA	14:51090647-51090718(+)	328.731	300.517	690.788	689.726
chr3.tRNA92-ProTGG	tRNA	3:51358354-51358425(+)	328.216	299.543	688.795	689.726
chr11.tRNA1022-ArgCCT	tRNA	11:115412981-115413053(+)	638.133	622.202	661.654	654.537
chrX.tRNA321-ArgCCT	tRNA	X:111377217-111377289(+)	638.133	621.645	645.707	630.087
chr11.tRNA1234-ArgCCT	tRNA	11:115413304-115413376(-)	638.519	620.809	643.1	629.592
mmu-miR-7a-5p	miRNA	7:78888295-78888317(+)	835.036	891.108	627.613	696.664
ENSMUST00000083959	rRNA	7:16471813-16471931(+)	1133.48	1222.82	623.166	711.533
ENSMUST00000082403	Mt_tRNA	MT:6870-6938(-)	48.0661	52.0822	613.813	599.194
chr11.tRNA396-ProCGG	tRNA	11:69040385-69040456(+)	327.571	306.505	609.059	607.289
chr1.tRNA1555-GluTTC	tRNA	1:34434812-34434883(-)	485.3	365.411	605.532	586.473
chr14.tRNA364-GluTTC	tRNA	14:79481668-79481739(+)	484.141	364.993	605.072	585.978
mmu-miR-140-3p	miRNA	8:107551288-107551308(+)	731.817	780.816	584.678	545.999
chr17.tRNA82-ProCGG	tRNA	17:23540915-23540986(+)	301.412	270.577	584.678	585.317
ENSMUST00000175268	snoRNA	17:34950952-34951017(-)	863.773	784.994	584.218	600.516
ENSMUST00000082762	snoRNA	1:86352008-86352087(-)	364.942	345.497	580.845	654.537
chr10.tRNA866-AspGTC	tRNA	10:91182097-91182168(-)	280.794	229.496	579.618	560.536
chr3.tRNA93-ProAGG	tRNA	3:51359407-51359478(+)	293.422	266.399	574.251	575.074
chr6.tRNA46-ProAGG	tRNA	6:29388824-29388895(+)	292.263	265.007	572.871	568.962
chr1.tRNA672-ProAGG	tRNA	1:165641634-165641705(+)	290.459	261.108	570.725	566.484
mmu-miR-142a-5p	miRNA	11:87756867-87756887(+)	755.914	783.74	566.278	544.346
ENSMUST00000157463	misc_RNA	4:43492788-43493058(-)	705.657	635.849	562.138	546.825
chr3.tRNA286-GluTTC	tRNA	3:96346675-96346746(+)	197.677	168.362	544.964	468.188
ENSMUST00000082410	Mt_tRNA	MT:9391-9458(+)	49.2259	40.5239	542.51	492.307
chr3.tRNA754-GluTTC	tRNA	3:96387405-96387476(-)	189.816	162.513	537.45	462.571
mmu-miR-148b-3p	miRNA	15:103285185-103285206(+)	700.76	901.97	535.917	621.001
ENSMUST00000082846	snoRNA	11:48803139-48803206(+)	779.109	612.454	527.637	481.569
ENSMUST00000158946	snoRNA	9:20890757-20890836(+)	806.429	800.451	523.19	467.857
chr6.tRNA107-ArgCCT	tRNA	6:38533931-38534003(+)	503.599	472.082	515.063	511.471
ENSMUST00000175096	misc_RNA	14:50807449-50807767(-)	781.944	599.921	513.069	425.895
ENSMUST00000083294	snoRNA	1:161038308-161038383(+)	749.6	524.025	513.069	493.629
ENSMUST00000082566	snoRNA	11:48800866-48800932(+)	754.754	592.122	512.916	475.952
ENSMUST00000083801	snoRNA	1:161037601-161037681(+)	719.317	431.001	511.843	394.837
ENSMUST00000082965	snoRNA	11:69073427-69073561(+)	449.605	425.292	510.156	499.411
chr17.tRNA994-ArgCCT	tRNA	17:23548768-23548840(-)	497.414	464.562	502.336	499.081
chr3.tRNA293-HisGTG	tRNA	3:96435972-96436043(+)	294.453	334.496	482.095	473.474
mmu-miR-93-5p	miRNA	5:138165574-138165596(-)	703.595	744.609	472.128	480.908
mmu-miR-342-5p	miRNA	12:108658638-108658659(+)	1041.6	950.014	467.681	457.284
chr3.tRNA755-GlyCCC	tRNA	3:96351167-96351237(-)	277.701	296.479	467.068	439.442
chr3.tRNA287-GlyCCC	tRNA	3:96382911-96382981(+)	278.088	296.897	466.608	439.607
mmu-miR-423-3p	miRNA	11:77078086-77078108(-)	700.374	617.885	466.301	444.894
chr13.tRNA64-GlnCTG	tRNA	13:21172351-21172422(+)	353.473	335.332	461.548	468.022
chr9.tRNA342-GlnCTG	tRNA	9:64738046-64738117(+)	354.246	333.8	460.474	467.692
chr11.tRNA69-AspGTC	tRNA	11:7869777-7869848(+)	185.048	178.667	450.661	428.043
chr11.tRNA397-AspGTC	tRNA	11:69040984-69041055(+)	185.435	178.389	450.354	427.713
chr13.tRNA84-AspGTC	tRNA	13:21911313-21911384(+)	185.435	178.249	450.047	428.373
chr1.tRNA707-AspGTC	tRNA	1:171102371-171102442(+)	184.662	177.971	449.741	428.704
chr13.tRNA994-GlnCTG	tRNA	13:21933961-21934032(-)	340.973	320.292	447.134	454.476
chr3.tRNA756-GlnCTG	tRNA	3:96341156-96341227(-)	340.587	321.824	445.294	460.093
chr11.tRNA1817-GlnCTG	tRNA	11:69124607-69124678(-)	341.102	320.988	445.294	456.293
chr3.tRNA753-GlnCTG	tRNA	3:96399059-96399130(-)	340.329	320.71	444.221	453.484
chr3.tRNA297-GlnCTG	tRNA	3:96479391-96479462(+)	346.643	327.812	440.234	444.563
mmu-miR-21a-3p	miRNA	11:86584082-86584103(-)	529.501	565.663	435.327	449.189
chr17.tRNA719-GluCTC	tRNA	17:56092001-56092072(-)	340.844	292.162	434.56	400.454
chr3.tRNA752-GlyCCC	tRNA	3:96424033-96424103(-)	262.495	283.249	434.56	416.479
ENSMUST00000083529	snoRNA	3:153912125-153912204(-)	242.779	235.066	433.64	367.909
mmu-miR-181d-5p	miRNA	8:84178759-84178781(-)	678.08	701.161	430.88	439.938
mmu-miR-1839-5p	miRNA	7:81529919-81529940(+)	478.857	505.226	425.053	456.458
chr4.tRNA67-GlyCCC	tRNA	4:32230250-32230320(+)	251.8	274.058	424.593	407.393
ENSMUST00000083324	snoRNA	2:26911261-26911334(+)	442.775	449.523	416.466	389.055
chr11.tRNA945-ArgCCG	tRNA	11:107012866-107012938(+)	415.585	334.775	408.186	457.945
ENSMUST00000083444	snoRNA	19:8725092-8725156(+)	448.961	431.141	394.539	385.09
ENSMUST00000104526	snoRNA	2:144265979-144266216(-)	362.751	375.02	389.479	365.266
ENSMUST00000083213	snoRNA	14:75847905-75848034(+)	688.776	530.988	385.952	447.041
ENSMUST00000082991	snoRNA	9:120130415-120130563(+)	124.611	101.101	384.112	443.903
ENSMUST00000175357	miRNA	7:130834437-130834523(+)	44.3291	40.3846	382.425	331.234
ENSMUST00000082519	snoRNA	5:107904555-107904648(+)	225.125	220.584	374.758	366.918
mmu-miR-1198-5p	miRNA	X:7807142-7807163(+)	560.299	535.444	370.312	317.026
chrX.tRNA935-ProTGG	tRNA	X:14702616-14702687(-)	128.992	119.901	370.158	355.353
ENSMUST00000104225	snoRNA	1:94615636-94615704(-)	980.008	510.1	368.625	752.999
ENSMUST00000083285	snoRNA	7:45127382-45127464(-)	340.844	282.832	356.204	413.835
chr1.tRNA1008-AspGTC	tRNA	1:171065358-171065429(-)	154.121	157.082	356.204	340.32
chr10.tRNA861-AspGTC	tRNA	10:93452978-93453049(-)	153.348	155.411	355.744	339.659
chr13.tRNA993-AspGTC	tRNA	13:21935497-21935568(-)	152.961	156.107	354.518	338.998
chr1.tRNA1005-AspGTC	tRNA	1:171072993-171073064(-)	153.734	154.019	354.364	337.181
chr5.tRNA1317-AspGTC	tRNA	5:125405607-125405678(-)	153.219	154.854	354.058	337.677
chr1.tRNA1002-AspGTC	tRNA	1:171080607-171080678(-)	154.25	154.297	353.904	339.329
chr13.tRNA991-AspGTC	tRNA	13:21940319-21940390(-)	154.121	154.576	353.444	338.337
chr1.tRNA1013-AspGTC	tRNA	1:171037029-171037100(-)	154.636	154.993	353.291	336.851
chr5.tRNA1315-AspGTC	tRNA	5:125409016-125409087(-)	153.477	154.854	353.291	338.172
mmu-miR-342-3p	miRNA	12:108658680-108658702(+)	498.831	486.704	352.678	508.002
mmu-miR-423-5p	miRNA	11:77078122-77078144(-)	535.944	463.031	352.371	348.745
chr13.tRNA87-GlnCTG	tRNA	13:21920200-21920271(+)	252.959	243.7	351.604	358.327
ENSMUST00000083458	snoRNA	19:8724251-8724325(+)	292.907	268.488	344.244	334.538
mmu-miR-101a-3p	miRNA	4:101346957-101346977(-)	426.796	488.097	343.784	356.014
ENSMUST00000082787	snoRNA	19:8723996-8724060(+)	351.282	331.572	343.477	323.799
mmu-miR-186-5p	miRNA	3:157544285-157544306(+)	390.07	417.494	334.737	345.606
ENSMUST00000174946	snoRNA	17:34952013-34952075(-)	528.856	406.074	332.59	312.4
ENSMUST00000175257	miRNA	12:36816205-36816278(+)	245.485	226.432	327.07	297.862
mmu-miR-425-5p	miRNA	9:108568789-108568811(+)	456.306	442.838	323.85	294.393
ENSMUST00000082503	snoRNA	11:62603079-62603150(+)	335.432	274.058	321.243	331.068
ENSMUST00000175128	snoRNA	2:32221970-32222054(+)	152.961	170.869	311.89	287.62
ENSMUST00000083112	snoRNA	2:32225653-32225737(+)	152.832	171.008	311.43	287.455
ENSMUST00000083018	snoRNA	3:95090625-95090709(-)	152.703	170.869	311.43	286.463
mmu-miR-30e-5p	miRNA	4:120772660-120772681(-)	426.152	428.773	307.903	301.827
mmu-miR-669c-5p	miRNA	2:10509319-10509340(+)	363.267	351.346	306.83	270.108
mmu-miR-24-2-5p	miRNA	8:84208839-84208860(+)	384.4	438.243	301.769	301.497
ENSMUST00000082420	Mt_tRNA	MT:14071-14139(-)	28.4789	28.13	301.003	331.068
chr12.tRNA796-LysCTT	tRNA	12:70969120-70969192(-)	210.692	200.531	300.236	266.969
chr9.tRNA1035-LysCTT	tRNA	9:90126509-90126581(-)	208.888	201.505	299.163	264.822
ENSMUST00000104437	snoRNA	11:78181686-78181756(-)	346.772	265.285	286.282	233.763
ENSMUST00000082863	snoRNA	9:15315522-15315595(+)	359.53	307.619	285.056	284.151
ENSMUST00000083347	snoRNA	19:8724531-8724602(+)	380.277	347.029	284.289	286.794
ENSMUST00000116960	snoRNA	2:130275506-130275573(+)	346.128	332.547	279.689	243.015
ENSMUST00000179195	rRNA	8:123554060-123554178(-)	418.162	501.605	279.229	296.541
ENSMUST00000083226	snoRNA	1:161037356-161037439(+)	306.438	307.898	270.488	271.43
chr5.tRNA1610-AspGTC	tRNA	5:100992874-100992945(-)	104.251	103.607	270.488	245.162
ENSMUST00000104024	snoRNA	14:31014287-31014366(-)	236.98	312.354	265.275	253.092
ENSMUST00000158917	snoRNA	11:69668852-69668995(-)	157.987	139.536	265.122	264.491
ENSMUST00000082891	rRNA	3:39635964-39636082(-)	452.054	490.882	261.288	295.384
ENSMUST00000178497	snoRNA	9:88521797-88521868(-)	459.528	337.003	258.988	216.417
ENSMUST00000101993	snoRNA	9:88857693-88857764(-)	459.528	337.003	258.988	216.252
ENSMUST00000157750	misc_RNA	10:4567974-4568213(-)	311.335	277.958	255.615	243.345
ENSMUST00000178417	snoRNA	9:89075336-89075407(+)	455.146	332.825	254.235	215.756
ENSMUST00000178154	snoRNA	9:88521529-88521600(-)	455.275	332.825	254.081	215.921
mmu-miR-486b-5p	miRNA	8:23142627-23142648(-)	208.888	219.609	253.621	301.167
mmu-miR-486a-5p	miRNA	8:23142587-23142608(+)	209.403	219.47	253.315	301.332
mmu-miR-7b-5p	miRNA	17:56243017-56243039(+)	333.37	359.284	251.935	273.743
ENSMUST00000083757	rRNA	10:78314165-78314283(+)	652.952	532.52	251.321	375.508
mmu-miR-340-5p	miRNA	11:50069720-50069741(+)	344.324	366.247	250.861	268.621
chr7.tRNA561-LeuAAG	tRNA	7:120917517-120917598(+)	33.3757	29.3833	249.481	250.614
chr13.tRNA63-LeuAAG	tRNA	13:21170206-21170287(+)	33.6334	29.5226	249.021	249.953
chr13.tRNA103-LysCTT	tRNA	13:23436340-23436412(+)	148.837	149.702	248.868	236.076
chr17.tRNA83-LysCTT	tRNA	17:23547360-23547432(+)	147.935	149.284	248.868	236.407
ENSMUST00000177583	snoRNA	9:88598348-88598419(-)	446.126	323.216	248.101	211.13
chr14.tRNA709-LeuTAG	tRNA	14:51082830-51082911(-)	35.4375	30.3581	248.101	244.171
ENSMUST00000104339	snoRNA	8:85050207-85050276(+)	278.861	228.521	247.794	234.92
chr3.tRNA292-LysCTT	tRNA	3:96428235-96428307(+)	147.807	149.284	247.641	236.572
chr17.tRNA81-LysCTT	tRNA	17:23533962-23534034(+)	148.451	148.031	247.488	236.737
ENSMUST00000082639	snoRNA	3:100303288-100303364(+)	407.467	225.875	245.034	225.008
chr3.tRNA748-LysCTT	tRNA	3:96499512-96499584(-)	141.235	144.131	240.128	227.981
chr11.tRNA2023-LysCTT	tRNA	11:48833883-48833955(-)	140.204	144.688	240.128	224.016
ENSMUST00000083804	snoRNA	3:153911610-153911690(-)	174.61	186.187	239.974	217.408
chr17.tRNA999-LysCTT	tRNA	17:23535332-23535404(-)	141.363	144.828	239.361	225.668
chr10.tRNA1326-LeuTAA	tRNA	10:12922571-12922653(-)	178.734	187.162	238.287	259.535
mmu-miR-744-5p	miRNA	11:65734799-65734820(-)	365.071	319.874	234.301	203.696
ENSMUST00000083034	snoRNA	1:161038082-161038158(+)	218.81	181.174	232.767	191.141
ENSMUST00000093689	rRNA	1:46374197-46374315(+)	612.231	490.882	229.394	346.928
ENSMUST00000157343	snoRNA	1:87776938-87777209(+)	239.429	208.19	226.94	233.929
ENSMUST00000083936	snoRNA	10:40258467-40258678(+)	249.738	269.184	226.48	225.668
chr11.tRNA550-ThrCGT	tRNA	11:79704650-79704721(+)	228.475	225.318	225.867	232.607
chr8.tRNA416-LeuCAG	tRNA	8:94703631-94703713(+)	206.697	202.341	225.1	228.146
chr1.tRNA698-LeuCAG	tRNA	1:171038614-171038696(+)	207.213	203.594	224.334	228.146
chr1.tRNA705-LeuCAG	tRNA	1:171081233-171081315(+)	204.893	200.948	224.334	226.494
chr1.tRNA701-LeuCAG	tRNA	1:171065984-171066066(+)	204.635	201.227	223.72	226.329
mmu-miR-130b-3p	miRNA	16:17124071-17124092(-)	325.896	345.497	223.26	238.389
chr1.tRNA703-LeuCAG	tRNA	1:171073619-171073701(+)	204.893	201.645	223.107	226.494
mmu-miR-155-5p	miRNA	16:84714143-84714165(+)	197.935	176.996	222.34	197.584
ENSMUST00000082864	rRNA	4:149817732-149817840(+)	155.152	132.573	222.187	181.724
ENSMUST00000082783	snoRNA	12:13163629-13163763(-)	207.986	190.922	222.034	206.009
ENSMUST00000082834	snoRNA	17:24528476-24528553(+)	125.771	119.622	221.574	197.584
ENSMUST00000082817	snoRNA	4:117155186-117155289(-)	174.739	206.101	220.194	230.79
chr13.tRNA964-LeuCAG	tRNA	13:23453432-23453514(-)	206.568	202.759	219.58	221.208
ENSMUST00000083424	snoRNA	9:40803995-40804080(+)	102.962	71.7175	219.58	206.67
ENSMUST00000083377	rRNA	7:99497718-99497822(+)	572.67	452.586	218.967	333.712
chr8.tRNA1013-LeuCAG	tRNA	8:94704004-94704086(-)	207.599	203.594	218.66	221.703
chr1.tRNA1001-LeuCAG	tRNA	1:171101838-171101920(-)	206.44	202.341	218.66	220.547
chr11.tRNA1432-CysGCA	tRNA	11:97988923-97988994(-)	75.3852	79.3767	217.74	205.514
chrM.tRNA1-LeuTAA	tRNA	MT:2676-2750(+)	84.7923	65.0332	213.293	231.12
mmu-miR-101b-3p	miRNA	19:29135338-29135356(+)	254.377	262.918	211.76	208.818
chr11.tRNA1433-CysGCA	tRNA	11:97988246-97988317(-)	73.5811	79.2374	210.38	197.749
chr11.tRNA1442-CysGCA	tRNA	11:97798906-97798977(-)	72.5502	76.0345	208.847	197.914
ENSMUST00000101927	snoRNA	9:40803583-40803668(+)	103.22	72.2746	207.006	198.74
chr1.tRNA485-LysTTT	tRNA	1:133033962-133034034(+)	190.847	201.227	206.24	202.54
mmu-miR-106b-3p	miRNA	5:138165746-138165767(-)	326.54	304.277	205.626	237.067
chr3.tRNA309-GlnCTG	tRNA	3:97681459-97681530(+)	220.228	198.72	205.473	195.932
chr19.tRNA107-LysTTT	tRNA	19:12006039-12006111(+)	189.043	203.316	205.013	202.705
mmu-miR-221-5p	miRNA	X:19146344-19146369(-)	316.747	357.474	202.866	197.419
chr11.tRNA1816-LysTTT	tRNA	11:69125176-69125248(-)	188.141	203.316	201.18	199.566
ENSMUST00000082814	rRNA	17:47848834-47848952(+)	225.382	228.939	199.493	189.158
chr13.tRNA1012-LysTTT	tRNA	13:21168075-21168147(-)	187.239	201.784	199.34	198.905
chr11.tRNA205-GlyACC	tRNA	11:48823728-48823801(+)	107.859	104.443	197.346	196.262
mmu-miR-1981-5p	miRNA	1:184822465-184822488(-)	250.64	214.039	195.966	186.68
chr19.tRNA641-LysTTT	tRNA	19:12009696-12009768(-)	184.404	198.581	194.126	193.619
mmu-miR-351-5p	miRNA	X:53053315-53053338(-)	424.606	440.192	193.206	175.612
chr1.tRNA1192-LysTTT	tRNA	1:133034327-133034399(-)	185.306	195.935	192.746	192.462
chr9.tRNA593-CysGCA	tRNA	9:104404056-104404127(+)	68.1689	70.882	189.986	178.42
chr12.tRNA892-GluCTC	tRNA	12:42415075-42415146(-)	94.7148	73.6671	186.306	162.065
chr13.tRNA83-LysTTT	tRNA	13:21907940-21908012(+)	174.739	185.491	182.932	177.429
chr6.tRNA157-CysGCA	tRNA	6:47978997-47979068(+)	68.4266	72.6923	182.626	172.968
ENSMUST00000104609	snoRNA	14:31016206-31016281(-)	235.563	219.47	181.706	139.267
chr11.tRNA791-CysGCA	tRNA	11:97797072-97797143(+)	68.2977	73.2494	181.399	171.812
ENSMUST00000180091	rRNA	8:5069259-5069377(-)	292.134	375.856	181.092	185.359
chr17.tRNA457-CysGCA	tRNA	17:71599271-71599342(+)	65.3339	71.5783	180.786	171.482
chr11.tRNA1493-GlnTTG	tRNA	11:95859172-95859243(-)	149.224	137.586	177.566	188.663
chr16.tRNA829-LeuAAG	tRNA	16:3012009-3012080(-)	87.6273	79.5159	177.106	175.777
chr7.tRNA1280-LysTTT	tRNA	7:28793988-28794060(-)	170.229	182.149	175.879	170.821
mmu-miR-30b-3p	miRNA	15:68337431-68337452(-)	153.219	167.666	174.192	168.838
ENSMUST00000082670	snoRNA	4:132309941-132310069(+)	217.908	232.421	169.439	196.758
mmu-miR-142a-3p	miRNA	11:87756903-87756925(+)	224.094	251.638	168.979	193.454
chr7.tRNA969-GluCTC	tRNA	7:99543900-99543971(-)	86.4675	67.4006	168.672	148.188
mmu-miR-182-5p	miRNA	6:30165962-30165986(-)	136.595	126.724	167.292	126.216
ENSMUST00000082882	snoRNA	1:161036057-161036139(+)	250.382	187.997	166.679	156.118
mmu-miR-23b-3p	miRNA	13:63300529-63300549(+)	234.79	200.531	166.219	211.626
ENSMUST00000175032	misc_RNA	12:69361185-69361481(-)	180.409	156.107	163.305	161.9
ENSMUST00000158304	snoRNA	9:15314074-15314144(+)	373.962	188.972	162.692	228.312
ENSMUST00000174924	misc_RNA	12:69159295-69159591(+)	180.796	156.247	162.692	161.569
chr13.tRNA95-ValAAC	tRNA	13:23298781-23298853(+)	88.0139	100.822	162.692	151.822
ENSMUST00000104516	snoRNA	1:39548745-39548854(-)	77.9625	58.6273	162.078	136.624
chr13.tRNA85-LeuCAA	tRNA	13:21914838-21914943(+)	132.858	121.572	161.925	167.517
chr13.tRNA987-GlnCTG	tRNA	13:21996581-21996652(-)	155.538	143.853	160.852	158.1
chr13.tRNA113-GlnTTG	tRNA	13:23519050-23519121(+)	136.724	128.813	157.632	165.534
chr11.tRNA1911-LeuCAA	tRNA	11:58302474-58302580(-)	133.245	130.206	156.865	166.525
chr13.tRNA114-GlnTTG	tRNA	13:23519613-23519684(+)	135.307	128.117	155.945	162.561
ENSMUST00000083694	snoRNA	7:45126864-45126947(-)	146.518	131.18	153.645	131.007
ENSMUST00000175157	rRNA	X:159449277-159449385(+)	84.1479	82.7189	152.878	118.947
chr13.tRNA65-LeuCAA	tRNA	13:21200204-21200308(+)	142.523	131.459	151.498	174.29
ENSMUST00000082844	snoRNA	10:128084143-128084216(+)	215.718	186.605	150.885	129.355
chr11.tRNA2021-LeuAAG	tRNA	11:48856974-48857055(-)	28.9943	23.3952	150.271	140.588
chr14.tRNA189-LeuAAG	tRNA	14:51063883-51063964(+)	29.8964	24.2308	149.351	139.928
mmu-miR-30e-3p	miRNA	4:120772618-120772639(-)	178.863	195.657	149.198	134.145
chr13.tRNA62-LeuAAG	tRNA	13:21170036-21170117(+)	28.6077	23.813	148.585	139.762
ENSMUST00000104051	snoRNA	16:20684239-20684313(+)	159.92	145.802	147.971	170.821
ENSMUST00000082791	snoRNA	11:48802032-48802112(+)	203.218	183.263	147.665	110.356
chr11.tRNA401-LeuTAG	tRNA	11:69124241-69124322(+)	31.5716	24.5093	146.745	133.485
mmu-miR-28a-3p	miRNA	16:24827908-24827929(+)	164.043	164.881	145.671	145.71
ENSMUST00000082870	snoRNA	6:59705746-59705874(-)	183.502	190.783	143.985	168.177
ENSMUST00000082922	snRNA	11:83271498-83271688(+)	78.7357	61.5517	143.831	148.683
ENSMUST00000101806	snRNA	1:72236946-72237136(+)	78.9934	61.8303	143.371	149.179
ENSMUST00000177868	snRNA	1:72244213-72244403(+)	73.3234	55.5637	139.844	144.058
mmu-miR-125b-2-3p	miRNA	16:77646318-77646339(+)	214.687	265.703	137.851	133.485
ENSMUST00000083742	snoRNA	11:78183056-78183124(-)	165.719	154.715	137.698	162.726
mmu-miR-3535	miRNA	1:86352062-86352087(-)	101.802	111.406	137.698	109.365
mmu-miR-192-5p	miRNA	19:6264857-6264877(+)	168.554	146.638	137.238	124.398
chr7.tRNA88-SeCTCA	tRNA	7:19301244-19301329(+)	117.137	82.4403	135.858	130.015
ENSMUST00000082399	Mt_tRNA	MT:5089-5159(-)	1.4175	5.15252	135.858	124.398
ENSMUST00000179876	snRNA	1:72255008-72255198(+)	71.9059	57.2348	134.324	137.45
ENSMUST00000083262	snoRNA	4:130749634-130749706(+)	180.409	169.337	133.404	148.849
mmu-miR-1843b-5p	miRNA	1:159340362-159340382(+)	194.713	207.354	131.564	140.588
RNY1	misc_RNA	6:47788069-47788180(-)	37.8859	38.1565	131.104	120.929
ENSMUST00000083134	rRNA	X:18323444-18323562(-)	218.553	253.727	130.337	132.659
mmu-miR-125a-5p	miRNA	17:17830817-17830840(+)	232.212	232.281	130.337	117.79
chr13.tRNA1007-GlnTTG	tRNA	13:21268469-21268540(-)	101.931	94.138	130.184	139.102
ENSMUST00000093716	snRNA	4:117189942-117190057(+)	157.6	150.259	129.724	144.719
mmu-miR-378d	miRNA	10:126710355-126710376(-)	160.049	167.805	125.737	133.154
mmu-miR-484	miRNA	16:14159630-14159651(+)	182.986	165.438	125.431	121.425
chr5.tRNA1318-AlaTGC	tRNA	5:125404250-125404321(-)	89.3025	75.199	124.357	137.284
ENSMUST00000093738	snoRNA	11:87448627-87448840(+)	134.405	110.153	124.051	108.704
ENSMUST00000178197	snoRNA	11:87443237-87443450(+)	134.018	110.431	124.051	108.539
ENSMUST00000180007	snoRNA	11:87471368-87471581(+)	133.632	110.431	124.051	108.704
ENSMUST00000180029	snoRNA	11:87462286-87462499(+)	133.76	110.71	123.897	108.704
ENSMUST00000116836	snoRNA	10:23785750-23785823(-)	149.482	147.891	123.744	118.947
ENSMUST00000082400	Mt_tRNA	MT:5192-5257(-)	20.4893	19.7745	123.284	127.537
ENSMUST00000082606	snoRNA	11:78181299-78181363(-)	158.245	121.293	122.057	122.086
ENSMUST00000082984	snoRNA	9:64175871-64175941(+)	73.9677	64.8939	120.524	125.555
ENSMUST00000082768	snRNA	11:101641748-101641938(+)	73.71	58.3488	120.217	127.042
mmu-miR-29a-3p	miRNA	6:31062673-31062694(-)	164.43	168.919	120.064	132.989
ENSMUST00000083833	snRNA	11:101627366-101627556(+)	73.8389	59.0451	120.064	127.207
ENSMUST00000084010	snRNA	11:101658238-101658428(+)	73.8389	58.7666	119.757	127.703
ENSMUST00000104269	snoRNA	11:62604515-62604586(+)	119.585	119.344	116.844	128.198
ENSMUST00000116702	snoRNA	7:44248090-44248180(+)	143.683	108.76	116.844	104.574
ENSMUST00000083886	snRNA	11:101604850-101605040(+)	65.7204	51.943	114.697	120.434
ENSMUST00000083317	snRNA	11:101645740-101645930(-)	71.3904	56.3992	114.084	121.26
mmu-miR-210-3p	miRNA	7:141221407-141221428(-)	100.642	110.013	113.777	97.305
mmu-miR-1843a-5p	miRNA	12:80391654-80391674(-)	154.507	161.678	113.01	118.616
ENSMUST00000083888	snoRNA	7:99482785-99482932(-)	90.9777	93.5809	112.704	118.782
mmu-let-7d-3p	miRNA	13:48536024-48536045(-)	175.641	162.792	112.397	101.27
mmu-miR-34a-5p	miRNA	4:150068473-150068494(+)	106.312	122.407	111.937	100.444
chr11.tRNA630-GlnTTG	tRNA	11:86262168-86262239(+)	94.8436	87.8714	111.477	119.773
ENSMUST00000093682	rRNA	12:53046708-53046826(-)	195.744	210.557	109.33	121.92
ENSMUST00000083944	snoRNA	7:45126601-45126670(-)	128.219	97.2016	109.177	107.548
mmu-miR-99a-5p	miRNA	16:77598940-77598961(+)	202.316	227.546	108.257	120.434
ENSMUST00000082748	snRNA	8:52336915-52337105(-)	64.6895	52.7785	106.877	112.504
ENSMUST00000104377	snoRNA	2:167064998-167065086(+)	144.198	145.663	105.957	105.235
ENSMUST00000082507	snoRNA	10:81178950-81179013(+)	135.822	127.699	104.423	97.6354
chr13.tRNA111-MetCAT	tRNA	13:23517692-23517763(+)	80.6686	71.1605	104.117	94.3314
chr13.tRNA90-MetCAT	tRNA	13:21975032-21975103(+)	80.282	71.5783	103.963	94.3314
chr13.tRNA108-MetCAT	tRNA	13:23500080-23500151(+)	80.6686	71.2998	103.657	94.3314
chr13.tRNA78-MetCAT	tRNA	13:21710994-21711065(+)	80.6686	71.0212	103.657	94.001
mmu-miR-23a-3p	miRNA	8:84208563-84208583(+)	142.137	139.954	103.503	122.581
chr13.tRNA995-MetCAT	tRNA	13:21931169-21931240(-)	79.8954	70.0464	102.583	92.1837
chr13.tRNA82-MetCAT	tRNA	13:21907111-21907182(+)	79.6377	69.7679	102.277	92.8445
ENSMUST00000104361	snoRNA	8:109839295-109839379(+)	117.395	83.6937	102.123	85.7408
chr3.tRNA792-MetCAT	tRNA	3:90475860-90475931(-)	77.7048	68.6539	100.283	91.1925
chr13.tRNA959-MetCAT	tRNA	13:23530348-23530419(-)	77.5759	69.0716	100.283	90.5317
mmu-miR-664-5p	miRNA	1:185242975-185242995(+)	130.281	120.736	99.8231	98.2963
ENSMUST00000082873	snoRNA	11:96032678-96032891(+)	110.823	92.1884	99.6698	86.5668
mmu-miR-27a-3p	miRNA	8:84208727-84208747(+)	150.126	147.195	98.9031	121.094
ENSMUST00000082678	snoRNA	1:63178677-63178754(+)	114.302	92.4669	98.9031	110.026
chr8.tRNA171-LeuCAG	tRNA	8:38213201-38213283(+)	95.7457	88.9854	98.5964	107.878
mmu-miR-322-5p	miRNA	X:53054306-53054327(-)	125.642	122.686	98.2897	101.27
ENSMUST00000083355	snoRNA	2:130277697-130277766(+)	150.255	77.2878	98.2897	80.289
mmu-miR-30c-5p	miRNA	4:120769584-120769606(-)	96.7766	107.228	98.1364	115.643
ENSMUST00000083361	snoRNA	2:26912530-26912600(+)	124.869	124.914	97.5231	95.4878
ENSMUST00000104549	snoRNA	15:5118404-5118484(+)	103.349	103.05	93.0762	92.1837
chr13.tRNA112-SerTGA	tRNA	13:23518146-23518227(+)	123.709	116.419	92.7696	88.2188
chr13.tRNA86-SerAGA	tRNA	13:21919215-21919296(+)	123.451	117.115	92.6162	89.5405
chr13.tRNA88-SerAGA	tRNA	13:21927857-21927938(+)	123.451	115.862	92.6162	87.8884
chr13.tRNA992-SerAGA	tRNA	13:21937094-21937175(-)	123.194	115.723	92.1562	88.0536
ENSMUST00000116723	snoRNA	7:44250135-44250224(+)	94.9725	81.7441	92.1562	79.1326
chr11.tRNA394-SerAGA	tRNA	11:69037477-69037558(+)	123.194	115.723	92.0029	87.7232
chr13.tRNA990-SerAGA	tRNA	13:21940914-21940995(-)	122.678	115.305	91.5429	87.2276
chr13.tRNA962-SerAGA	tRNA	13:23500957-23501038(-)	122.678	115.305	91.5429	87.2276
ENSMUST00000177688	rRNA	1:37005439-37005557(+)	213.012	182.845	91.3895	129.52
ENSMUST00000082466	snoRNA	19:4078299-4078512(-)	102.06	86.3396	91.2362	78.8022
mmu-miR-328-3p	miRNA	8:105308379-105308400(-)	108.245	102.076	90.7762	56.8301
chr13.tRNA996-SerTGA	tRNA	13:21924935-21925016(-)	120.487	113.077	90.3162	85.08
chr4.tRNA16-SerAGA	tRNA	4:10874064-10874145(+)	120.23	113.216	90.0095	85.5756
ENSMUST00000082838	snRNA	X:14315401-14315591(-)	43.2982	39.4098	89.3961	89.8709
ENSMUST00000117033	snoRNA	7:44250450-44250542(+)	64.5607	55.8422	87.2494	76.985
ENSMUST00000102326	miRNA	9:56223715-56223771(-)	85.8232	63.7799	86.7894	93.5053
ENSMUST00000082398	Mt_tRNA	MT:5018-5086(-)	8.37614	4.17772	86.7894	74.6721
chr19.tRNA639-ArgTCT	tRNA	19:12011588-12011673(-)	124.353	79.9337	85.8694	91.0273
chr1.tRNA708-GlyTCC	tRNA	1:171102756-171102827(+)	83.8902	79.3767	85.8694	87.0624
ENSMUST00000082668	snoRNA	1:63179004-63179135(+)	114.431	130.066	84.336	82.7671
ENSMUST00000082842	snoRNA	12:102253474-102253687(-)	89.1736	82.0226	83.2626	64.5947
ENSMUST00000158656	snoRNA	1:87784556-87784820(+)	73.0657	74.7812	83.1093	77.1502
ENSMUST00000116853	snoRNA	7:44249852-44249941(+)	71.3904	65.7295	82.4959	67.8988
ENSMUST00000104305	snoRNA	11:74905424-74905516(+)	71.3904	74.5027	82.3426	77.9762
chr11.tRNA1818-ArgTCT	tRNA	11:69123482-69123568(-)	118.297	86.3396	82.0359	92.6793
mmu-miR-652-3p	miRNA	X:142739060-142739080(+)	103.349	114.609	81.1159	93.3401
mmu-miR-29c-3p	miRNA	1:195037600-195037621(+)	115.462	109.038	80.6559	97.6354
ENSMUST00000175258	misc_RNA	7:25868945-25869051(+)	17.7832	22.1419	79.2758	74.1765
ENSMUST00000158064	snoRNA	18:74778391-74778469(-)	77.0604	76.4523	79.1225	74.5069
mmu-miR-100-5p	miRNA	9:41531437-41531458(+)	144.327	157.082	78.5091	80.6194
chr11.tRNA1824-GlyTCC	tRNA	11:69041278-69041349(-)	79.2511	76.4523	77.8958	79.9586
chr3.tRNA1026-LeuCAG	tRNA	3:24163025-24163107(-)	72.5502	70.4642	77.5891	80.289
chr1.tRNA1012-GlyTCC	tRNA	1:171037997-171038068(-)	79.7666	74.9204	77.2824	79.2978
ENSMUST00000178786	snRNA	1:72226240-72226430(+)	37.2416	29.8011	76.5157	79.2978
chr3.tRNA746-GlyTCC	tRNA	3:96501009-96501080(-)	78.9934	74.0849	76.3624	80.289
ENSMUST00000174933	misc_RNA	5:149247954-149248244(-)	87.885	65.8687	76.3624	70.8724
mmu-miR-30a-3p	miRNA	1:23272315-23272336(+)	77.447	75.756	76.3624	56.1693
chr1.tRNA284-ProAGG	tRNA	1:78297795-78297866(+)	36.9839	36.2069	76.3624	76.3241
chr19.tRNA2-LeuAAG	tRNA	19:3066556-3066627(+)	38.1436	34.118	76.3624	74.5069
chr1.tRNA1006-GlyTCC	tRNA	1:171072334-171072405(-)	79.2511	73.6671	76.0557	79.9586
chr16.tRNA4-LeuAAG	tRNA	16:3449838-3449909(+)	37.8859	34.5358	76.0557	74.8373
mmu-miR-361-5p	miRNA	X:113074867-113074888(-)	100.385	107.646	75.5957	70.7072
chr1.tRNA1003-GlyTCC	tRNA	1:171079948-171080019(-)	79.2511	74.3634	75.4424	80.6194
chr1.tRNA1009-GlyTCC	tRNA	1:171064699-171064770(-)	77.447	75.0597	74.9823	78.637
chr15.tRNA913-MetCAT	tRNA	15:57975983-57976055(-)	48.7104	38.9921	74.9823	73.3505
ENSMUST00000102303	miRNA	16:11144125-11144181(+)	73.0657	54.4496	74.829	75.3329
ENSMUST00000083884	snoRNA	7:45126346-45126435(-)	49.7414	44.4231	74.829	71.368
ENSMUST00000159000	snoRNA	19:11695267-11695342(+)	73.8389	72.5531	74.5223	71.2028
ENSMUST00000157318	miRNA	4:139338304-139338360(+)	73.0657	54.4496	74.2157	74.8373
ENSMUST00000158992	snoRNA	6:125186359-125186683(-)	85.952	67.9576	73.909	69.2204
chr8.tRNA788-MetCAT	tRNA	8:121579229-121579301(-)	48.9682	38.1565	73.909	72.1941
mmu-miR-298-5p	miRNA	2:174267553-174267575(-)	97.0343	100.126	73.2956	71.6984
ENSMUST00000104514	snoRNA	9:20889484-20889568(+)	99.0961	72.4138	72.5289	52.0392
chr2.tRNA511-AspGTC	tRNA	2:114103367-114103438(+)	19.9739	14.4828	71.9156	67.0727
ENSMUST00000175168	miRNA	4:139338206-139338265(+)	72.6791	58.9059	71.7622	54.6825
ENSMUST00000157984	miRNA	13:9834469-9834525(-)	69.3286	52.3608	69.9222	72.3593
ENSMUST00000082417	Mt_tRNA	MT:11671-11741(+)	12.1132	8.91247	69.9222	89.8709
chr2.tRNA263-AlaCGC	tRNA	2:57182078-57182149(+)	46.1332	40.5239	69.7689	60.795
chr16.tRNA50-ThrCGT	tRNA	16:13437323-13437394(+)	80.282	68.5146	69.3088	70.542
mmu-miR-301a-3p	miRNA	11:87113054-87113076(+)	108.761	109.735	68.6955	65.9163
chr17.tRNA112-GlyCCC	tRNA	17:25875088-25875158(+)	52.4475	52.2215	68.6955	62.9426
chr6.tRNA317-GlyCCC	tRNA	6:86403893-86403963(+)	52.4475	52.2215	68.6955	62.9426
mmu-miR-223-5p	miRNA	X:96242842-96242864(+)	153.477	158.196	68.5421	67.8988
ENSMUST00000083212	snoRNA	2:26912848-26912915(+)	106.957	98.1764	68.5421	76.985
mmu-miR-3068-5p	miRNA	12:87437724-87437747(-)	95.7457	92.7454	68.3888	67.5683
chr13.tRNA1010-LeuCAA	tRNA	13:21172837-21172942(-)	81.5707	74.3634	68.3888	71.5332
ENSMUST00000101833	snRNA	5:115489459-115489599(+)	34.4066	36.0677	67.6221	58.3169
ENSMUST00000104106	snoRNA	X:93164902-93164984(+)	96.2611	98.7335	67.3154	67.8988
chr13.tRNA66-AlaAGC	tRNA	13:21222586-21222657(+)	31.0561	29.1048	67.1621	67.5683
mmu-miR-28a-5p	miRNA	16:24827868-24827889(+)	101.158	122.686	66.8554	94.1662
mmu-miR-223-3p	miRNA	X:96242884-96242905(+)	96.5189	83.6937	66.8554	67.5683
chr5.tRNA109-TyrGTA	tRNA	5:30888083-30888171(+)	91.622	100.683	66.2421	59.6386
chr13.tRNA997-ArgTCT	tRNA	13:21917162-21917247(-)	99.8693	68.3754	65.4754	77.9762
chr11.tRNA2022-AlaTGC	tRNA	11:48834429-48834500(-)	43.6848	38.435	64.7087	66.2467
ENSMUST00000175437	snoRNA	1:9942463-9942549(-)	74.0966	81.3263	64.402	58.3169
ENSMUST00000177864	snRNA	5:115490254-115490394(+)	34.2777	34.2573	64.2487	56.1693
chr13.tRNA69-AlaAGC	tRNA	13:21242570-21242641(+)	33.118	26.8767	64.0953	66.9075
ENSMUST00000082580	snoRNA	9:64177123-64177193(+)	98.4518	87.4536	63.3286	46.9179
chr13.tRNA67-AlaAGC	tRNA	13:21234045-21234116(+)	31.185	27.2944	63.022	67.7336
ENSMUST00000083521	miRNA	11:86584067-86584158(-)	83.6325	73.8064	61.3353	63.1078
ENSMUST00000082923	rRNA	18:34647400-34647518(+)	62.8854	51.2467	60.2619	57.1605
mmu-miR-152-3p	miRNA	11:96850439-96850459(+)	111.982	123.521	60.1085	86.5668
ENSMUST00000158468	snoRNA	1:59704789-59704874(+)	34.6643	40.3846	59.9552	50.5524
chr13.tRNA967-AlaCGC	tRNA	13:23438697-23438768(-)	35.3086	33.2825	58.4218	57.3257
ENSMUST00000083787	misc_RNA	6:122623547-122623658(+)	18.5564	21.7241	57.9618	44.7702
ENSMUST00000104400	misc_RNA	18:21302198-21302307(+)	13.4018	12.8117	57.8085	60.1342
ENSMUST00000122660	misc_RNA	13:51014086-51014209(+)	12.3709	11.6976	57.1951	61.621
ENSMUST00000083050	snoRNA	3:86138791-86138858(-)	41.4941	26.3196	57.0418	48.2395
ENSMUST00000122695	misc_RNA	2:158487602-158487687(+)	13.0152	11.8369	56.7351	59.4734
ENSMUST00000083153	snoRNA	19:8725866-8725991(+)	26.417	21.7241	56.5818	54.0216
ENSMUST00000158640	snoRNA	4:41203057-41203133(-)	49.6125	49.9934	54.2817	56.0041
mmu-miR-421-3p	miRNA	X:103572930-103572952(-)	87.7561	90.5173	53.8217	52.0392
mmu-miR-181c-5p	miRNA	8:84178924-84178945(-)	64.5607	75.8953	53.8217	55.1781
ENSMUST00000083103	misc_RNA	9:78175303-78175633(-)	60.3082	52.9178	53.515	45.9267
ENSMUST00000082456	snoRNA	3:86140618-86140688(-)	22.9377	17.4072	53.515	55.0129
ENSMUST00000083970	snoRNA	18:34942644-34942713(-)	58.1175	51.2467	53.2083	39.1533
ENSMUST00000082857	snoRNA	9:40804748-40804837(+)	13.273	15.5968	52.9017	43.779
ENSMUST00000157681	snoRNA	2:66128132-66128211(+)	53.3495	60.9947	52.135	52.8652
ENSMUST00000083695	snoRNA	1:39519533-39519746(+)	52.5764	44.1446	51.675	48.4047
ENSMUST00000175243	miRNA	2:73012854-73012927(-)	23.9686	20.1923	51.3683	48.4047
mmu-miR-128-3p	miRNA	9:112118644-112118664(-)	72.9368	72.6923	50.7549	65.9163
chr7.tRNA863-LeuTAG	tRNA	7:120835479-120835560(-)	35.5664	30.9151	50.7549	39.4837
ENSMUST00000082672	snRNA	4:83527628-83527768(-)	27.5768	27.4337	50.7549	46.0919
ENSMUST00000083176	snoRNA	X:57391449-57391521(-)	52.4475	31.8899	50.1416	66.2467
ENSMUST00000175542	misc_RNA	18:65427469-65427810(+)	49.4836	38.435	49.9882	45.431
ENSMUST00000083346	snoRNA	19:8724868-8724943(+)	67.5245	58.0703	49.8349	56.4997
ENSMUST00000178469	snRNA	12:54738459-54738622(-)	54.1227	46.6512	49.3749	39.8141
ENSMUST00000179155	snRNA	12:54734555-54734718(-)	53.7361	45.9549	49.0682	39.3185
ENSMUST00000101973	snRNA	12:54719163-54719326(-)	53.7361	45.8157	48.9149	39.3185
chr9.tRNA1514-LysCTT	tRNA	9:14958433-14958505(-)	41.8807	36.9032	48.7615	42.4574
ENSMUST00000179621	snRNA	12:54696782-54696945(+)	50.2568	43.4483	48.1482	38.8229
chr13.tRNA70-AlaCGC	tRNA	13:21254220-21254291(+)	27.8345	23.256	48.1482	38.3273
ENSMUST00000093684	snRNA	11:87422867-87423030(+)	51.1589	42.6127	47.9948	38.9881
ENSMUST00000082761	snRNA	11:87426716-87426879(+)	50.1279	43.5875	47.8415	37.9969
ENSMUST00000082401	Mt_tRNA	MT:5260-5326(-)	34.922	30.4974	47.6882	47.0831
ENSMUST00000177643	snRNA	3:96486555-96486719(-)	52.9629	45.3979	47.5348	37.9969
ENSMUST00000082989	snRNA	4:51812483-51812647(-)	52.9629	44.0053	47.5348	38.3273
ENSMUST00000178250	snRNA	3:96359953-96360117(-)	52.5764	45.5372	47.0748	37.5013
ENSMUST00000177653	snRNA	12:54710308-54710471(+)	51.2877	43.8661	47.0748	38.9881
ENSMUST00000179675	snRNA	12:54714218-54714381(+)	50.9011	42.6127	47.0748	39.1533
ENSMUST00000104215	snoRNA	4:55299656-55299845(-)	51.8032	44.0053	46.9215	38.9881
ENSMUST00000083949	snoRNA	2:121004089-121004301(+)	52.9629	43.7268	46.9215	37.5013
ENSMUST00000178333	snRNA	12:54729602-54729765(+)	50.2568	42.8913	46.6148	37.8317
ENSMUST00000083728	rRNA	6:30379101-30379214(+)	64.0452	78.1234	46.1548	41.9618
chr13.tRNA92-IleAAT	tRNA	13:22029223-22029296(+)	60.1793	57.5133	46.1548	42.2922
chr12.tRNA476-IleAAT	tRNA	12:110845338-110845411(+)	60.8236	56.9563	46.0014	42.2922
chr11.tRNA393-IleAAT	tRNA	11:69037003-69037076(+)	59.7927	56.817	45.8481	42.2922
ENSMUST00000122599	rRNA	5:119297245-119297361(+)	41.4941	24.9271	45.8481	40.4749
ENSMUST00000178073	snRNA	3:96374021-96374185(+)	47.9373	42.195	45.6948	37.0056
ENSMUST00000158683	snoRNA	4:41211502-41211582(-)	61.5968	50.9682	45.2347	32.7103
ENSMUST00000175620	miRNA	18:41196449-41196531(+)	57.602	65.1724	45.0814	64.7599
chr13.tRNA100-IleAAT	tRNA	13:23397060-23397133(+)	59.9216	53.8926	44.9281	40.9705
ENSMUST00000178300	snRNA	3:96488729-96488893(+)	49.4836	41.9165	44.6214	37.1709
mmu-miR-3968	miRNA	11:115447969-115447989(-)	16.108	16.4324	44.6214	42.6226
ENSMUST00000083746	snoRNA	4:117154514-117154584(-)	41.7518	33.004	44.4681	50.222
mmu-miR-425-3p	miRNA	9:108568830-108568850(+)	57.0866	43.309	44.3147	38.1621
chr3.tRNA628-ArgTCT	tRNA	3:122292948-122293032(-)	37.4993	23.3952	43.8547	40.9705
chr13.tRNA978-AlaAGC	tRNA	13:23400795-23400867(-)	23.8398	24.7878	43.548	45.2658
chr13.tRNA68-AlaTGC	tRNA	13:21240945-21241016(+)	27.7057	22.2812	43.3947	45.1006
mmu-miR-324-5p	miRNA	11:70012060-70012082(+)	66.3648	71.1605	43.2414	40.6401
chr13.tRNA980-IleAAT	tRNA	13:23309052-23309125(-)	58.8907	55.8422	43.2414	39.8141
chr13.tRNA1002-IleAAT	tRNA	13:21855320-21855393(-)	58.6329	55.5637	43.2414	39.8141
chr13.tRNA968-IleAAT	tRNA	13:23438109-23438182(-)	59.0195	55.2852	43.2414	39.4837
mmu-miR-301b-3p	miRNA	16:17124420-17124442(-)	64.3029	61.691	42.9347	44.1094
chr11.tRNA1823-IleAAT	tRNA	11:69062320-69062393(-)	58.6329	55.7029	42.9347	39.4837
chr13.tRNA1001-IleAAT	tRNA	13:21882033-21882106(-)	58.6329	55.5637	42.628	39.3185
chr3.tRNA928-ValCAC	tRNA	3:59474926-59474997(-)	31.0561	31.8899	42.3213	38.3273
chr13.tRNA976-ValCAC	tRNA	13:23412077-23412149(-)	22.8089	18.382	42.3213	36.3448
mmu-miR-19b-3p	miRNA	X:52741991-52742013(-)	47.2929	56.26	42.0146	38.3273
ENSMUST00000082996	snoRNA	3:90126535-90126666(+)	57.602	59.0451	41.0946	39.9793
mmu-miR-3970	miRNA	19:33157122-33157141(+)	62.1123	58.0703	40.9413	42.4574
ENSMUST00000082412	Mt_tRNA	MT:9808-9875(+)	7.86068	5.15252	40.9413	35.1884
mmu-miR-30b-5p	miRNA	15:68337469-68337490(-)	40.0766	39.8276	40.7879	40.4749
mmu-miR-15a-5p	miRNA	14:61632075-61632096(-)	65.0761	60.2984	39.8679	34.1972
ENSMUST00000083302	rRNA	3:88906510-88906628(+)	49.8702	67.2613	39.8679	35.3536
ENSMUST00000082772	misc_RNA	18:69777936-69778045(-)	7.73182	12.9509	39.8679	32.3799
chr11.tRNA1880-TrpCCA	tRNA	11:61407916-61407987(-)	12.4998	19.9138	39.7146	33.206
ENSMUST00000157287	snoRNA	14:31015148-31015226(-)	81.0552	70.325	39.5612	54.0216
mmu-miR-674-5p	miRNA	2:117185151-117185172(+)	61.5968	65.7295	39.5612	39.9793
ENSMUST00000082629	snoRNA	6:115807975-115808114(-)	32.3448	24.0915	39.5612	32.3799
ENSMUST00000083872	rRNA	11:57764427-57764545(+)	44.7157	71.2998	37.5678	22.9633
ENSMUST00000083889	rRNA	4:12812706-12812812(+)	46.5198	63.6406	36.3411	31.5539
ENSMUST00000083149	rRNA	2:120640711-120640835(-)	46.1332	61.9695	35.8811	30.5627
ENSMUST00000083242	snRNA	15:83149644-83149794(+)	5.67	11.2798	35.7278	30.7279
ENSMUST00000179427	snRNA	4:117210844-117210959(+)	47.2929	28.9655	35.5744	37.9969
ENSMUST00000104523	snoRNA	7:28351508-28351632(+)	53.0918	46.9297	35.4211	44.4398
mmu-miR-877-5p	miRNA	17:35960795-35960814(-)	25.1284	17.2679	35.2678	38.4925
chr5.tRNA110-AlaAGC	tRNA	5:30888515-30888587(+)	17.3966	19.6353	35.1144	32.8756
ENSMUST00000157165	snoRNA	12:65056573-65056658(+)	33.3757	26.4589	34.9611	29.5715
ENSMUST00000082397	Mt_tRNA	MT:4950-5016(+)	20.4893	21.7241	34.3477	37.0056
mmu-miR-183-5p	miRNA	6:30169711-30169732(-)	23.1955	26.7374	34.0411	38.1621
chr5.tRNA703-AlaTGC	tRNA	5:125409472-125409543(+)	22.2934	18.1035	33.7344	30.7279
chr13.tRNA975-AlaAGC	tRNA	13:23412941-23413013(-)	16.7523	19.9138	33.7344	31.8843
chr1.tRNA1276-LysCTT	tRNA	1:110904747-110904819(-)	28.7366	24.37	33.5811	28.0846
chr3.tRNA29-AlaAGC	tRNA	3:19628995-19629067(+)	16.8811	18.939	33.5811	31.5539
mmu-miR-511-3p	miRNA	2:14261051-14261072(+)	37.2416	56.5385	33.4277	38.6577
ENSMUST00000175064	misc_RNA	9:88553236-88553534(+)	35.8241	35.2321	33.121	34.6928
chr13.tRNA96-AlaAGC	tRNA	13:23299061-23299133(+)	16.6234	19.2175	32.9677	30.5627
chr13.tRNA94-AlaAGC	tRNA	13:23285649-23285721(+)	16.6234	19.2175	32.9677	30.5627
ENSMUST00000175005	misc_RNA	6:69516339-69516620(+)	36.4684	35.3714	32.8144	33.8668
mmu-miR-140-5p	miRNA	8:107551249-107551270(+)	42.9116	51.386	32.661	31.8843
ENSMUST00000116868	snoRNA	8:110842383-110842458(-)	24.7418	20.8886	32.661	23.9545
chr6.tRNA182-CysGCA	tRNA	6:48356851-48356922(+)	12.1132	12.3939	32.661	30.7279
ENSMUST00000082983	snoRNA	13:86044989-86045048(-)	42.1384	44.4231	32.5077	27.7542
ENSMUST00000083960	rRNA	14:36855929-36856044(-)	63.1432	65.5902	32.3543	47.7439
ENSMUST00000083895	snoRNA	9:64175423-64175521(+)	22.0357	20.4708	32.201	43.4486
mmu-miR-148a-5p	miRNA	6:51269867-51269888(-)	13.273	12.8117	32.201	33.206
mmu-miR-3057-5p	miRNA	10:81271610-81271633(+)	40.7209	36.9032	31.741	36.0144
mmu-miR-222-5p	miRNA	X:19146940-19146960(-)	47.4218	60.4377	31.1276	34.1972
mmu-miR-151-5p	miRNA	15:73254855-73254875(-)	71.0039	92.4669	30.9743	56.1693
mmu-miR-185-5p	miRNA	16:18327438-18327459(-)	28.35	36.0677	30.5143	31.8843
mmu-miR-345-3p	miRNA	12:108837027-108837048(+)	31.4427	32.1684	30.5143	32.0495
mmu-miR-92b-3p	miRNA	3:89227126-89227147(-)	41.6229	40.5239	30.361	27.0934
ENSMUST00000104170	snoRNA	1:59692509-59692592(+)	38.9168	30.4974	30.361	23.4589
chr19.tRNA109-ValTAC	tRNA	19:12011931-12012003(+)	33.7623	20.1923	30.361	35.1884
ENSMUST00000175548	snoRNA	17:71631281-71631365(+)	18.1698	11.5584	30.361	18.8332
ENSMUST00000102112	miRNA	X:96242817-96242926(+)	186.466	172.401	30.0543	42.127
ENSMUST00000122635	rRNA	X:152304001-152304111(+)	46.3909	60.4377	29.9009	33.7016
ENSMUST00000174961	misc_RNA	18:55622633-55622920(-)	31.5716	31.8899	29.9009	29.4063
ENSMUST00000158908	rRNA	10:78518623-78518738(+)	37.1127	47.626	29.2876	24.6154
chr19.tRNA110-ValTAC	tRNA	19:12012266-12012338(+)	32.6025	19.3568	28.6742	33.3712
chrX.tRNA460-ValTAC	tRNA	X:160766110-160766182(+)	32.6025	19.3568	28.6742	33.0408
ENSMUST00000082406	Mt_tRNA	MT:7700-7764(+)	6.44318	1.39257	28.5209	40.6401
ENSMUST00000083032	snoRNA	7:99479563-99479707(-)	17.3966	24.0915	28.3676	25.111
mmu-miR-669a-5p	miRNA	2:10510185-10510208(+)	43.427	58.7666	28.2142	49.5611
mmu-miR-99b-3p	miRNA	17:17830232-17830253(+)	53.2207	44.7016	28.2142	28.7455
ENSMUST00000082422	Mt_tRNA	MT:15289-15355(+)	6.31432	3.34218	27.9075	38.4925
ENSMUST00000175323	misc_RNA	1:190482872-190483157(-)	29.8964	30.3581	27.4475	27.9194
ENSMUST00000174937	snoRNA	17:34952240-34952309(-)	20.4893	33.7003	27.2942	31.2235
mmu-miR-326-3p	miRNA	7:99552328-99552348(+)	24.7418	21.4456	26.8342	20.1549
mmu-miR-671-3p	miRNA	5:24592171-24592191(+)	11.2111	14.7613	26.6808	26.2674
ENSMUST00000082797	snoRNA	3:153910563-153910633(-)	22.4223	16.0146	26.2208	26.5978
ENSMUST00000158588	miRNA	8:85112012-85112068(-)	16.8811	13.7865	26.2208	23.7893
ENSMUST00000104157	snoRNA	1:59691934-59692020(+)	30.6695	25.2056	26.0675	31.5539
mmu-miR-501-3p	miRNA	X:7241270-7241291(-)	35.8241	45.8157	25.9141	14.8683
ENSMUST00000177331	snoRNA	4:41213776-41213853(-)	49.9991	35.3714	25.6075	21.8069
mmu-miR-574-3p	miRNA	5:64970364-64970385(+)	19.845	26.3196	25.3008	28.7455
ENSMUST00000102093	miRNA	3:89116609-89116672(-)	18.943	22.6989	25.1475	23.7893
ENSMUST00000174972	snoRNA	17:71641584-71641659(+)	18.1698	14.622	25.1475	24.1198
mmu-miR-872-5p	miRNA	4:94665167-94665187(+)	26.8036	48.183	24.9941	24.7806
chr14.tRNA710-ThrTGT	tRNA	14:51065168-51065240(-)	10.8245	6.12732	24.8408	21.3113
ENSMUST00000083874	misc_RNA	17:46403875-46404198(+)	28.9943	29.8011	24.6874	18.1724
chr14.tRNA191-ThrTGT	tRNA	14:51088650-51088722(+)	10.6957	5.84881	24.5341	19.494
chr11.tRNA206-ThrTGT	tRNA	11:48853619-48853691(+)	9.79364	6.26658	24.3808	20.1549
ENSMUST00000082917	snRNA	5:7177706-7177856(-)	4.89682	7.93767	24.2274	21.8069
chr13.tRNA71-AlaAGC	tRNA	13:21259768-21259839(+)	15.4636	13.2294	23.9207	22.9633
chr2.tRNA1947-AsnGTT	tRNA	2:18587044-18587117(-)	10.8245	9.74801	23.6141	25.937
ENSMUST00000175146	snoRNA	17:71640879-71640956(+)	26.2882	22.0027	23.4607	32.0495
chr19.tRNA8-AlaAGC	tRNA	19:3576263-3576335(+)	11.2111	12.5332	23.4607	20.4853
ENSMUST00000083339	snoRNA	17:35247175-35247250(+)	22.0357	17.8249	23.3074	23.1285
chr4.tRNA641-AlaAGC	tRNA	4:132516008-132516079(+)	13.9173	14.622	23.1541	22.3025
chr13.tRNA102-AlaAGC	tRNA	13:23431412-23431484(+)	11.4689	12.2546	23.1541	19.9897
chr17.tRNA993-ArgCCG	tRNA	17:23550263-23550335(-)	16.108	17.4072	22.694	21.9721
ENSMUST00000082393	Mt_tRNA	MT:3706-3774(+)	5.92773	3.06366	22.694	22.1373
mmu-miR-19a-3p	miRNA	14:115044048-115044070(+)	31.0561	30.3581	22.5407	23.9545
mmu-miR-1964-3p	miRNA	7:29773344-29773365(+)	26.5459	26.8767	22.5407	17.3464
ENSMUST00000102019	rRNA	12:85718477-85718595(-)	28.8655	36.6247	22.3874	23.1285
mmu-miR-17-5p	miRNA	14:115043684-115043706(+)	20.8759	17.6857	22.3874	20.3201
mmu-miR-296-3p	miRNA	2:174267058-174267079(-)	30.1541	31.6114	22.0807	24.7806
mmu-miR-361-3p	miRNA	X:113074827-113074851(-)	28.4789	32.3077	22.0807	18.3376
ENSMUST00000116815	snoRNA	6:71882557-71882693(-)	6.70091	3.34218	21.774	17.3464
ENSMUST00000104568	snoRNA	2:37400047-37400157(-)	5.54114	13.9257	20.7006	14.5379
mmu-miR-324-3p	miRNA	11:70012095-70012114(+)	22.68	17.8249	20.394	23.6241
ENSMUST00000157627	snoRNA	8:31149864-31149967(-)	16.3657	12.8117	20.394	21.9721
ENSMUST00000101824	snoRNA	17:35242678-35242754(+)	18.943	24.5093	19.6273	23.2937
ENSMUST00000116892	snRNA	1:118459141-118459265(-)	11.5977	16.8501	19.6273	18.5028
ENSMUST00000122789	snoRNA	15:34288819-34288871(-)	14.6905	14.4828	19.6273	15.0335
ENSMUST00000083715	snoRNA	18:35557032-35557227(+)	13.1441	19.496	19.4739	9.25141
mmu-miR-29b-3p	miRNA	6:31063025-31063047(-)	31.3139	23.3952	19.3206	28.9107
chr7.tRNA389-ArgTCG	tRNA	7:79466419-79466491(+)	15.3348	11.8369	19.3206	23.4589
ENSMUST00000083688	snRNA	X:43254046-43254235(+)	14.0461	11.1406	19.1673	20.6505
mmu-miR-139-3p	miRNA	7:101475418-101475439(+)	13.4018	13.3687	18.7073	11.5643
ENSMUST00000158210	snoRNA	6:124715232-124715502(+)	7.34523	7.38064	18.5539	21.9721
chr11.tRNA1849-TrpCCA	tRNA	11:62746015-62746086(-)	5.67	6.82361	18.5539	13.7119
ENSMUST00000083099	snRNA	1:171503048-171503163(-)	26.2882	17.4072	18.4006	16.5204
chr15.tRNA876-MetCAT	tRNA	15:69396623-69396694(-)	14.175	11.9761	18.2472	15.6944
ENSMUST00000083637	miRNA	7:99552269-99552363(+)	21.1336	22.8382	18.0939	15.8596
chrX.tRNA637-AlaTGC	tRNA	X:136430365-136430436(-)	14.3039	15.4576	17.7872	18.668
mmu-miR-6240	miRNA	5:114851973-114851998(+)	1.4175	2.9244	17.3272	19.9897
ENSMUST00000116746	snoRNA	8:110838528-110838616(-)	19.7161	15.0398	17.1739	15.0335
ENSMUST00000082387	Mt_tRNA	MT:1-68(+)	21.9068	12.6724	17.0205	14.5379
mmu-miR-132-3p	miRNA	11:75173723-75173744(+)	28.4789	26.3196	16.8672	17.3464
mmu-miR-30c-1-3p	miRNA	4:120769546-120769567(-)	23.582	12.6724	16.8672	14.0423
ENSMUST00000174895	rRNA	16:41217745-41217836(+)	23.8398	18.382	16.7139	17.3464
chr19.tRNA713-SerGCT	tRNA	19:5038304-5038385(-)	10.5668	7.5199	16.5605	23.4589
chr13.tRNA1053-LysCTT	tRNA	13:4224148-4224220(-)	14.175	13.2294	16.4072	18.3376
chr10.tRNA971-PheGAA	tRNA	10:80248964-80249036(-)	11.8555	10.1658	16.2538	16.0248
chr17.tRNA997-ProTGG	tRNA	17:23538766-23538837(-)	22.0357	20.4708	16.1005	18.9984
mmu-miR-1843a-3p	miRNA	12:80391615-80391636(-)	11.5977	10.8621	16.1005	7.26897
mmu-miR-339-5p	miRNA	5:139369708-139369730(-)	23.3243	27.1552	15.9472	18.668
chr14.tRNA462-PheGAA	tRNA	14:118089525-118089597(-)	12.1132	10.305	15.9472	15.8596
chr13.tRNA61-MetCAT	tRNA	13:21167604-21167676(+)	12.242	12.2546	15.7938	13.5467
mmu-miR-34c-5p	miRNA	9:51103076-51103098(-)	10.1802	6.26658	15.7938	8.09499
mmu-miR-7068-3p	miRNA	8:72470016-72470036(-)	24.8707	15.4576	15.6405	19.8245
ENSMUST00000083532	rRNA	9:103011417-103011520(-)	16.6234	26.3196	15.4872	11.5643
ENSMUST00000104738	miRNA	17:35960730-35960814(-)	8.89159	14.4828	15.4872	16.19
chr5.tRNA1316-PheGAA	tRNA	5:125406055-125406127(-)	11.5977	9.74801	15.4872	15.8596
chr13.tRNA1000-PheGAA	tRNA	13:21882885-21882957(-)	11.2111	10.0265	15.4872	16.0248
mmu-miR-181a-1-3p	miRNA	1:137966508-137966529(+)	31.3139	47.7653	15.3338	21.3113
mmu-miR-17-3p	miRNA	14:115043721-115043742(+)	23.0666	27.4337	15.3338	18.0072
ENSMUST00000179494	rRNA	1:26959103-26959221(-)	22.2934	15.4576	15.3338	11.8947
ENSMUST00000082836	rRNA	17:78858934-78859052(+)	24.4841	30.2188	15.1805	15.0335
mmu-miR-7043-3p	miRNA	6:116645978-116645998(-)	21.2625	18.5212	15.1805	14.8683
chr13.tRNA1011-MetCAT	tRNA	13:21169687-21169759(-)	11.8555	11.2798	15.1805	13.7119
chrX.tRNA371-AlaTGC	tRNA	X:136553725-136553796(+)	14.9482	9.88727	15.1805	11.3991
mmu-miR-181a-2-3p	miRNA	2:38852788-38852809(+)	23.4532	16.9894	15.0271	14.7031
mmu-miR-3068-3p	miRNA	12:87437685-87437706(-)	15.077	24.9271	15.0271	14.3727
chr13.tRNA60-PheGAA	tRNA	13:21161405-21161477(+)	11.4689	10.0265	15.0271	15.8596
chr19.tRNA106-PheGAA	tRNA	19:12002236-12002308(+)	11.4689	9.88727	15.0271	16.0248
mmu-miR-702-5p	miRNA	5:136991442-136991462(+)	11.7266	11.4191	15.0271	10.7382
ENSMUST00000083110	rRNA	5:3561154-3561273(+)	24.4841	29.244	14.8738	15.5292
mmu-miR-130b-5p	miRNA	16:17124109-17124130(-)	23.4532	16.9894	14.8738	14.5379
mmu-miR-1943-5p	miRNA	15:79375271-79375293(-)	14.4327	17.4072	14.8738	18.3376
chr13.tRNA1006-MetCAT	tRNA	13:21326717-21326789(-)	11.7266	10.8621	14.8738	12.5555
ENSMUST00000082521	rRNA	13:103396202-103396306(+)	21.5202	15.7361	14.7205	16.19
ENSMUST00000104416	snoRNA	11:116674148-116674222(+)	9.53591	13.3687	14.5671	15.1987
ENSMUST00000157560	snoRNA	3:108554338-108554751(-)	12.1132	9.74801	14.5671	11.0687
chr13.tRNA99-MetCAT	tRNA	13:23317466-23317538(+)	12.1132	11.2798	14.4138	12.3903
ENSMUST00000158911	snoRNA	1:159340283-159340422(+)	9.9225	8.77321	14.4138	12.0599
ENSMUST00000083425	snoRNA	9:64176661-64176759(+)	9.66477	7.5199	14.4138	13.8771
mmu-miR-125a-3p	miRNA	17:17830855-17830876(+)	35.8241	36.7639	14.2604	17.5116
ENSMUST00000158353	rRNA	10:26357947-26358046(+)	20.8759	24.2308	14.2604	13.5467
ENSMUST00000083706	snoRNA	11:116672506-116672581(+)	9.27818	13.2294	14.2604	15.5292
mmu-miR-30d-3p	miRNA	15:68341217-68341238(-)	23.3243	22.9775	14.1071	15.5292
mmu-miR-29b-1-5p	miRNA	6:31063067-31063088(-)	17.2677	12.1154	14.1071	19.3288
mmu-miR-7688-5p	miRNA	10:93433107-93433129(+)	14.9482	16.2931	14.1071	14.3727
ENSMUST00000083701	snoRNA	11:56263165-56263240(-)	9.27818	13.2294	13.9538	15.5292
chr19.tRNA108-PheGAA	tRNA	19:12008545-12008617(+)	10.8245	9.19098	13.9538	14.5379
chr3.tRNA750-AsnGTT	tRNA	3:96459138-96459211(-)	8.37614	7.65915	13.9538	15.0335
ENSMUST00000175599	miRNA	15:74563821-74563915(+)	3.35045	1.25332	13.9538	15.364
mmu-miR-15b-5p	miRNA	3:69009775-69009796(+)	27.9634	21.5849	13.8004	18.0072
chrX.tRNA363-AlaTGC	tRNA	X:136357602-136357673(+)	13.4018	9.60876	13.8004	12.0599
chr5.tRNA1044-AsnGTT	tRNA	5:149229001-149229074(-)	8.11841	7.38064	13.8004	15.1987
chr3.tRNA298-AsnGTT	tRNA	3:96497781-96497854(+)	8.505	7.79841	13.6471	14.7031
chr11.tRNA1446-AsnGTT	tRNA	11:97702449-97702522(-)	8.37614	7.5199	13.6471	15.1987
chr1.tRNA1014-AsnGTT	tRNA	1:171033942-171034015(-)	8.11841	7.38064	13.6471	15.364
ENSMUST00000104032	snoRNA	1:161036984-161037049(+)	18.943	12.3939	13.4938	11.7295
chr13.tRNA1009-ArgCCG	tRNA	13:21215458-21215530(-)	11.34	12.2546	13.4938	17.5116
mmu-miR-467c-5p	miRNA	2:10473941-10473962(+)	13.6595	10.305	13.4938	8.5906
mmu-miR-671-5p	miRNA	5:24592132-24592154(+)	3.47932	4.87401	13.4938	11.5643
mmu-miR-674-3p	miRNA	2:117185186-117185207(+)	20.8759	22.1419	13.3404	10.4078
chr15.tRNA355-MetCAT	tRNA	15:88641532-88641604(+)	10.9534	10.4443	13.3404	12.2251
chr3.tRNA289-AsnGTT	tRNA	3:96402218-96402291(+)	8.505	7.79841	13.3404	14.3727
chr3.tRNA294-AsnGTT	tRNA	3:96451425-96451498(+)	8.505	7.79841	13.3404	14.0423
mmu-miR-125b-5p	miRNA	9:41581940-41581961(+)	26.8036	35.6499	13.1871	15.8596
chr10.tRNA390-AsnGTT	tRNA	10:80249159-80249232(+)	8.11841	7.65915	13.1871	14.0423
chr10.tRNA895-LysTTT	tRNA	10:87829886-87829958(-)	12.6286	11.9761	13.0337	12.0599
ENSMUST00000104318	snoRNA	9:15326264-15326333(-)	6.44318	12.6724	13.0337	9.74702
ENSMUST00000084007	snRNA	18:14647767-14647930(-)	7.98954	7.38064	13.0337	10.7382
ENSMUST00000083435	snRNA	18:10150977-10151140(-)	7.47409	6.96287	12.8804	10.7382
ENSMUST00000082807	snoRNA	7:116333171-116333257(-)	5.28341	6.26658	12.7271	10.4078
ENSMUST00000083502	miRNA	12:108658620-108658718(+)	72.4214	51.5252	12.5737	13.8771
chr19.tRNA371-MetCAT	tRNA	19:61320836-61320908(-)	10.6957	9.88727	12.5737	11.3991
ENSMUST00000083348	snoRNA	9:15313802-15313932(+)	9.79364	7.5199	12.5737	13.8771
chr11.tRNA1132-MetCAT	tRNA	11:121964062-121964134(-)	10.438	10.0265	12.4204	11.2339
mmu-miR-5114	miRNA	19:44303171-44303192(+)	30.4118	26.0411	12.2671	18.8332
mmu-miR-374b-5p	miRNA	X:103573112-103573133(-)	21.3914	17.8249	12.1137	15.364
mmu-miR-106a-5p	miRNA	X:52742541-52742563(-)	12.8864	9.74801	12.1137	10.2426
ENSMUST00000083977	misc_RNA	15:93234363-93234700(+)	10.9534	10.1658	12.1137	10.2426
chr13.tRNA985-ArgACG	tRNA	13:22021144-22021216(-)	8.89159	10.7228	12.1137	10.4078
chr2.tRNA1506-IleGAT	tRNA	2:119056153-119056226(-)	6.57204	10.5836	12.1137	12.7207
ENSMUST00000116819	snoRNA	10:62765576-62765640(-)	19.2007	19.9138	11.9604	13.2163
mmu-miR-1249-3p	miRNA	15:84951545-84951566(-)	14.9482	5.70955	11.9604	17.1812
chr11.tRNA1023-ArgTCG	tRNA	11:115413779-115413851(+)	10.1802	10.8621	11.9604	14.7031
ENSMUST00000083298	snRNA	12:59040335-59040525(+)	10.5668	7.65915	11.807	9.91223
ENSMUST00000122751	snRNA	14:99352048-99352169(-)	12.8864	6.5451	11.6537	15.6944
ENSMUST00000083890	misc_RNA	2:7076094-7076414(-)	11.0823	10.1658	11.6537	10.2426
ENSMUST00000083160	snoRNA	11:116674598-116674671(+)	5.02568	10.7228	11.6537	6.11254
chr3.tRNA28-TyrGTA	tRNA	3:19628782-19628870(+)	12.1132	7.5199	11.5004	9.58182
mmu-miR-677-5p	miRNA	10:128085291-128085312(+)	5.67	11.6976	11.347	4.62571
ENSMUST00000093721	snRNA	9:65201726-65201841(-)	19.7161	11.9761	11.1937	9.25141
mmu-miR-1199-5p	miRNA	8:84011594-84011613(-)	10.8245	10.4443	11.1937	8.7558
ENSMUST00000083065	misc_RNA	X:152923453-152923760(-)	10.5668	9.4695	11.1937	9.91223
chr11.tRNA1821-SerGCT	tRNA	11:69063042-69063123(-)	10.8245	6.96287	11.0403	12.5555
ENSMUST00000175504	snoRNA	10:128085289-128085360(+)	5.79886	10.4443	11.0403	9.91223
ENSMUST00000083879	rRNA	X:13215698-13215809(-)	19.4584	20.4708	10.887	10.573
mmu-miR-92a-1-5p	miRNA	14:115044437-115044459(+)	15.4636	14.3435	10.887	18.8332
ENSMUST00000175499	rRNA	4:48762851-48762962(-)	7.0875	5.15252	10.887	11.8947
ENSMUST00000122700	rRNA	10:31317169-31317281(-)	37.1127	20.1923	10.7337	18.9984
ENSMUST00000082561	snoRNA	11:6619808-6619940(-)	12.3709	13.508	10.7337	10.4078
mmu-miR-152-5p	miRNA	11:96850400-96850423(+)	8.89159	12.5332	10.7337	12.0599
mmu-let-7k	miRNA	5:147283257-147283275(-)	11.0823	12.1154	10.7337	8.5906
ENSMUST00000175315	misc_RNA	X:87899211-87899488(-)	14.8193	16.1539	10.427	13.5467
chr13.tRNA115-SerGCT	tRNA	13:23521870-23521951(+)	9.53591	6.40584	10.427	11.7295
mmu-miR-338-3p	miRNA	11:120014781-120014802(-)	11.8555	15.5968	10.2737	24.6154
chr9.tRNA783-ArgACG	tRNA	9:123529425-123529497(-)	7.73182	10.1658	10.2737	9.25141
ENSMUST00000116715	snoRNA	12:91573430-91573572(-)	5.28341	8.07693	10.2737	9.74702
ENSMUST00000083537	miRNA	X:19146893-19146971(-)	15.4636	16.2931	10.1203	9.25141
ENSMUST00000082574	rRNA	8:47719246-47719369(+)	13.6595	11.6976	10.1203	11.5643
ENSMUST00000083025	rRNA	15:82342653-82342771(+)	14.0461	11.0013	10.1203	10.573
ENSMUST00000101817	snRNA	9:65196572-65196687(-)	16.4945	9.19098	10.1203	8.921
ENSMUST00000083007	snRNA	19:18732741-18732904(+)	3.99477	3.20292	10.1203	8.5906
ENSMUST00000082533	rRNA	16:61373027-61373144(-)	14.0461	18.1035	9.96698	9.74702
ENSMUST00000083173	rRNA	9:102127888-102128005(+)	14.0461	17.4072	9.96698	10.4078
ENSMUST00000122531	rRNA	7:90293734-90293846(+)	15.077	10.5836	9.96698	10.0774
mmu-miR-148b-5p	miRNA	15:103285148-103285171(+)	11.4689	14.065	9.81364	8.921
mmu-miR-322-3p	miRNA	X:53054269-53054289(-)	14.8193	10.7228	9.81364	8.42539
chr16.tRNA76-LysCTT	tRNA	16:16854264-16854336(+)	9.53591	9.88727	9.81364	12.8859
chr13.tRNA970-TyrGTA	tRNA	13:23432990-23433077(-)	8.11841	5.01326	9.81364	7.92978
chr13.tRNA982-SerGCT	tRNA	13:22050686-22050767(-)	9.02045	5.70955	9.6603	11.2339
mmu-miR-1843b-3p	miRNA	1:159340400-159340419(+)	10.5668	9.60876	9.6603	4.4605
chr14.tRNA192-TyrGTA	tRNA	14:51089489-51089578(+)	9.66477	6.26658	9.6603	6.93856
mmu-miR-760-3p	miRNA	3:122293615-122293634(-)	5.54114	7.24138	9.6603	4.79091
ENSMUST00000117014	snoRNA	11:106725258-106725450(+)	6.05659	8.21618	9.50696	10.0774
ENSMUST00000102400	miRNA	7:18185689-18185789(-)	5.67	7.65915	9.50696	10.7382
ENSMUST00000158333	snoRNA	4:86586453-86586583(-)	6.57204	6.5451	9.50696	2.47806
ENSMUST00000174989	snoRNA	3:123507937-123508066(-)	27.0614	27.1552	9.35363	13.5467
ENSMUST00000083048	snRNA	7:30356732-30356924(-)	9.9225	5.01326	9.35363	12.8859
mmu-miR-330-5p	miRNA	7:19181486-19181507(+)	14.6905	15.1791	9.20029	6.44295
mmu-miR-143-3p	miRNA	18:61649199-61649219(-)	18.6852	17.4072	9.04695	12.8859
ENSMUST00000157583	snoRNA	6:125121724-125121859(+)	12.242	12.9509	9.04695	3.30408
chr2.tRNA1509-SerGCT	tRNA	2:119046750-119046831(-)	9.9225	5.70955	9.04695	10.4078
mmu-miR-27a-5p	miRNA	8:84208685-84208706(+)	8.63386	8.07693	9.04695	9.25141
mmu-miR-7091-5p	miRNA	X:74274083-74274105(-)	5.79886	6.12732	9.04695	4.95611
ENSMUST00000157621	miRNA	1:167340369-167340424(-)	3.47932	4.31698	9.04695	8.26019
ENSMUST00000083911	snRNA	2:117248271-117248434(+)	3.86591	2.50663	9.04695	6.93856
chr13.tRNA961-ArgTCG	tRNA	13:23503980-23504052(-)	9.9225	6.96287	8.89361	9.74702
ENSMUST00000083902	snRNA	14:21812711-21812855(+)	2.06182	3.20292	8.89361	7.43417
chr13.tRNA74-ArgTCG	tRNA	13:21279696-21279768(+)	10.0514	7.10212	8.74027	9.91223
ENSMUST00000083836	snRNA	6:6924118-6924279(-)	5.28341	5.01326	8.74027	8.09499
chr13.tRNA106-TyrGTA	tRNA	13:23467076-23467165(+)	7.86068	4.17772	8.58694	6.77336
chr13.tRNA109-TrpCCA	tRNA	13:23506519-23506590(+)	4.63909	5.15252	8.58694	7.92978
chr13.tRNA107-TrpCCA	tRNA	13:23498106-23498177(+)	4.63909	5.15252	8.58694	7.92978
chr11.tRNA1820-TrpCCA	tRNA	11:69063495-69063566(-)	4.63909	5.29178	8.58694	7.59937
ENSMUST00000157638	snoRNA	6:38057973-38058076(-)	3.47932	1.81035	8.58694	6.44295
chr10.tRNA867-TrpCCA	tRNA	10:91181412-91181483(-)	8.63386	8.07693	8.4336	11.5643
chr3.tRNA757-AsnGTT	tRNA	3:96334615-96334688(-)	4.63909	6.26658	8.4336	9.41662
chr10.tRNA698-SerCGA	tRNA	10:128458464-128458545(-)	6.82977	6.40584	8.4336	6.11254
chr3.tRNA27-TyrGTA	tRNA	3:19628355-19628447(+)	8.11841	4.87401	8.4336	5.78213
chr11.tRNA398-TrpCCA	tRNA	11:69041826-69041897(+)	4.51023	5.29178	8.4336	7.76458
ENSMUST00000083735	snoRNA	3:96724265-96724400(-)	0.386591	1.53183	8.4336	6.77336
ENSMUST00000083503	miRNA	15:68341208-68341289(-)	16.108	10.5836	8.28026	14.0423
ENSMUST00000104135	snRNA	4:132270080-132270213(-)	10.5668	8.63396	8.28026	9.91223
mmu-miR-20a-5p	miRNA	14:115044183-115044205(+)	24.2264	23.256	8.12692	17.016
chr13.tRNA988-SerGCT	tRNA	13:21994190-21994271(-)	7.0875	4.73475	8.12692	8.921
chr6.tRNA172-CysGCA	tRNA	6:48273680-48273751(+)	3.22159	3.06366	8.12692	7.43417
ENSMUST00000082972	rRNA	2:119631118-119631236(+)	16.2368	14.3435	7.97358	9.74702
mmu-miR-511-5p	miRNA	2:14261013-14261033(+)	14.8193	13.508	7.97358	8.7558
chr13.tRNA960-ArgTCG	tRNA	13:23526456-23526528(-)	8.76273	8.4947	7.97358	8.42539
ENSMUST00000104033	snoRNA	2:91596070-91596180(+)	2.19068	5.57029	7.97358	13.3815
ENSMUST00000175303	snoRNA	14:52209785-52209894(-)	3.60818	8.21618	7.97358	6.11254
ENSMUST00000157310	snoRNA	16:23110756-23110933(+)	3.60818	6.68435	7.97358	5.78213
chr11.tRNA1444-CysGCA	tRNA	11:97769829-97769900(-)	5.15454	3.20292	7.97358	7.26897
chr6.tRNA161-CysGCA	tRNA	6:48133937-48134008(+)	2.96386	3.06366	7.97358	7.26897
chr6.tRNA166-CysGCA	tRNA	6:48164101-48164172(+)	2.835	3.06366	7.97358	7.26897
chr6.tRNA178-CysGCA	tRNA	6:48317515-48317586(+)	2.96386	2.9244	7.97358	6.77336
mmu-miR-6516-5p	miRNA	11:117077370-117077391(+)	13.1441	10.8621	7.82024	13.0511
chr1.tRNA791-SerGCT	tRNA	1:182056008-182056089(+)	7.47409	4.73475	7.82024	9.58182
ENSMUST00000083559	miRNA	4:150068454-150068555(+)	6.57204	4.17772	7.82024	5.12132
chr6.tRNA164-CysGCA	tRNA	6:48160179-48160250(+)	3.22159	3.20292	7.82024	8.09499
chr6.tRNA168-CysGCA	tRNA	6:48197026-48197097(+)	2.70614	2.64589	7.82024	7.26897
mmu-miR-22-5p	miRNA	11:75463734-75463755(+)	8.24727	8.63396	7.66691	8.26019
ENSMUST00000158270	snoRNA	15:71794188-71794365(+)	3.60818	5.29178	7.66691	5.28652
chr9.tRNA592-CysGCA	tRNA	9:104400120-104400191(+)	3.09273	3.06366	7.66691	8.09499
ENSMUST00000083353	snoRNA	2:130276237-130276369(+)	2.31955	7.65915	7.66691	2.97367
ENSMUST00000116890	snoRNA	11:106501243-106501377(+)	8.24727	4.45623	7.51357	11.5643
chr4.tRNA62-IleAAT	tRNA	4:27904779-27904852(+)	7.47409	5.98807	7.51357	7.76458
chr13.tRNA972-TyrGTA	tRNA	13:23427095-23427180(-)	9.14932	4.59549	7.51357	6.60815
ENSMUST00000082967	snoRNA	11:97781639-97781775(-)	6.31432	2.36737	7.51357	7.26897
chr6.tRNA171-CysGCA	tRNA	6:48271926-48271997(+)	2.70614	3.06366	7.51357	7.76458
chr6.tRNA173-CysGCA	tRNA	6:48297433-48297504(+)	2.835	3.06366	7.51357	7.59937
ENSMUST00000083939	rRNA	4:41303158-41303272(+)	9.79364	11.6976	7.36023	7.10376
chr13.tRNA973-TyrGTA	tRNA	13:23425646-23425734(-)	8.11841	4.17772	7.36023	6.44295
chr6.tRNA175-CysGCA	tRNA	6:48303465-48303536(+)	2.31955	2.36737	7.20689	7.59937
chr6.tRNA180-CysGCA	tRNA	6:48341588-48341659(+)	2.44841	2.50663	7.20689	6.77336
mmu-miR-2137	miRNA	X:72992113-72992133(+)	1.28864	1.11406	7.20689	7.59937
chr19.tRNA640-LeuTAA	tRNA	19:12011086-12011168(-)	7.73182	9.60876	7.05355	8.7558
ENSMUST00000158458	snRNA	6:124741225-124741286(-)	4.76795	9.4695	7.05355	7.59937
ENSMUST00000083320	misc_RNA	7:103271550-103271870(+)	7.34523	6.96287	7.05355	5.28652
mmu-miR-8103	miRNA	11:97063829-97063849(+)	4.89682	6.96287	7.05355	5.61693
chr6.tRNA1029-CysGCA	tRNA	6:48209838-48209909(-)	3.86591	4.45623	7.05355	6.93856
chr6.tRNA179-CysGCA	tRNA	6:48340613-48340684(+)	2.835	3.06366	7.05355	7.26897
chr6.tRNA181-CysGCA	tRNA	6:48355855-48355926(+)	3.09273	2.9244	7.05355	6.77336
chr6.tRNA162-CysGCA	tRNA	6:48143356-48143427(+)	2.57727	2.64589	7.05355	7.10376
mmu-miR-503-5p	miRNA	X:53054027-53054049(-)	22.0357	17.5464	6.90022	8.26019
mmu-miR-7a-1-3p	miRNA	13:58392800-58392821(-)	11.0823	10.1658	6.90022	6.60815
mmu-miR-467h	miRNA	9:115381898-115381919(+)	7.34523	7.79841	6.90022	4.95611
chr6.tRNA163-CysGCA	tRNA	6:48154714-48154785(+)	2.835	3.48143	6.90022	7.76458
ENSMUST00000093707	rRNA	X:151777671-151777789(+)	11.4689	11.8369	6.74688	8.09499
ENSMUST00000083241	snRNA	3:18177462-18177625(-)	4.2525	4.17772	6.74688	5.61693
ENSMUST00000122780	misc_RNA	5:134204469-134204756(+)	3.73705	3.48143	6.74688	6.77336
ENSMUST00000082446	snoRNA	9:120129351-120129553(+)	3.47932	4.31698	6.74688	5.28652
chr6.tRNA174-CysGCA	tRNA	6:48302459-48302530(+)	6.70091	5.84881	6.59354	5.78213
ENSMUST00000082463	misc_RNA	9:120791465-120791785(-)	6.05659	5.29178	6.59354	4.95611
ENSMUST00000083971	snRNA	1:171027965-171028129(+)	2.06182	1.39257	6.59354	6.11254
mmu-miR-350-5p	miRNA	1:176772382-176772400(-)	7.73182	9.74801	6.4402	9.25141
chr3.tRNA1040-ArgACG	tRNA	3:19627959-19628031(-)	7.47409	7.65915	6.4402	9.25141
chr13.tRNA101-TyrGTA	tRNA	13:23426505-23426592(+)	7.86068	4.31698	6.4402	6.93856
ENSMUST00000158887	snoRNA	1:59704258-59704338(+)	4.89682	4.45623	6.4402	7.10376
ENSMUST00000084006	snoRNA	7:68952100-68952236(-)	6.05659	2.36737	6.4402	7.26897
mmu-miR-326-5p	miRNA	7:99552288-99552311(+)	4.51023	2.36737	6.4402	1.65204
mmu-miR-542-3p	miRNA	X:53049415-53049436(-)	13.7884	12.5332	6.28686	6.11254
mmu-miR-582-3p	miRNA	13:109324790-109324810(+)	7.60295	8.21618	6.28686	10.4078
mmu-miR-27b-5p	miRNA	13:63300718-63300739(+)	6.05659	9.74801	6.28686	6.60815
ENSMUST00000083116	snRNA	2:133008487-133008654(+)	7.47409	6.68435	6.28686	5.78213
mmu-miR-532-3p	miRNA	X:7248419-7248440(-)	7.98954	3.62069	6.28686	7.92978
mmu-miR-106b-5p	miRNA	5:138165787-138165807(-)	10.438	5.43104	6.28686	2.31285
chr13.tRNA1004-SerGCT	tRNA	13:21492845-21492926(-)	6.44318	3.34218	6.28686	6.77336
ENSMUST00000082453	snoRNA	4:132352775-132352979(-)	8.37614	4.17772	6.13353	6.27774
chrX.tRNA643-LysCTT	tRNA	X:136195732-136195804(-)	3.73705	3.20292	6.13353	4.2953
ENSMUST00000082614	rRNA	12:90801619-90801735(+)	14.4327	9.74801	5.98019	7.26897
mmu-miR-16-1-3p	miRNA	14:61631894-61631915(-)	7.0875	8.63396	5.98019	11.5643
ENSMUST00000083665	miRNA	13:63300472-63300568(+)	6.44318	5.70955	5.98019	8.09499
ENSMUST00000082559	snoRNA	12:111540941-111541067(+)	1.54636	3.75995	5.98019	5.78213
ENSMUST00000083359	misc_RNA	17:76111197-76111304(-)	1.28864	1.11406	5.98019	6.77336
mmu-miR-139-5p	miRNA	7:101475382-101475403(+)	1.80409	3.62069	5.98019	1.65204
ENSMUST00000175442	misc_RNA	4:54468333-54468611(+)	4.51023	4.59549	5.82685	5.12132
mmu-miR-877-3p	miRNA	17:35960731-35960752(-)	3.86591	4.73475	5.82685	2.14765
chr6.tRNA1016-CysGCA	tRNA	6:48298950-48299021(-)	2.19068	2.36737	5.82685	5.61693
chr6.tRNA1032-CysGCA	tRNA	6:48144928-48144999(-)	1.93295	1.9496	5.82685	5.28652
chr10.tRNA1292-TrpCCA	tRNA	10:23777083-23777154(-)	2.44841	1.53183	5.82685	3.96489
ENSMUST00000104614	rRNA	13:14118743-14118855(-)	8.89159	10.8621	5.67351	6.77336
ENSMUST00000082475	rRNA	15:79692502-79692625(+)	11.0823	7.5199	5.67351	5.78213
mmu-miR-365-2-5p	miRNA	11:79726428-79726450(+)	6.18545	7.93767	5.67351	9.08621
ENSMUST00000083163	snoRNA	4:132309465-132309600(+)	7.21636	9.4695	5.67351	2.31285
ENSMUST00000101925	rRNA	Y:991630-991748(-)	6.31432	5.43104	5.67351	6.44295
chr6.tRNA1030-CysGCA	tRNA	6:48207451-48207522(-)	2.19068	2.36737	5.67351	5.78213
chr6.tRNA1008-CysGCA	tRNA	6:48349762-48349833(-)	2.44841	1.81035	5.67351	5.61693
chr6.tRNA1025-CysGCA	tRNA	6:48244316-48244387(-)	2.44841	1.9496	5.67351	5.45172
chr6.tRNA1013-CysGCA	tRNA	6:48309707-48309778(-)	1.93295	1.9496	5.67351	5.61693
chr6.tRNA1006-CysGCA	tRNA	6:48354019-48354090(-)	1.67523	2.08886	5.67351	4.95611
ENSMUST00000083299	rRNA	12:67489113-67489231(-)	10.6957	13.2294	5.52017	6.60815
ENSMUST00000083670	miRNA	6:31063017-31063097(-)	3.22159	12.6724	5.52017	5.61693
ENSMUST00000083393	misc_RNA	12:69930904-69931213(+)	6.31432	5.43104	5.52017	4.4605
ENSMUST00000082760	misc_RNA	5:139844930-139845250(+)	4.12364	3.48143	5.52017	4.79091
chr6.tRNA1011-CysGCA	tRNA	6:48332840-48332911(-)	1.80409	2.08886	5.52017	5.28652
ENSMUST00000083184	snoRNA	7:143531394-143531520(-)	8.11841	13.0902	5.36683	6.77336
mmu-miR-18a-3p	miRNA	14:115043908-115043929(+)	9.9225	8.63396	5.36683	2.97367
ENSMUST00000083419	snoRNA	4:132352322-132352526(-)	6.82977	3.75995	5.36683	3.79969
chr16.tRNA315-IleAAT	tRNA	16:75434179-75434252(+)	3.99477	4.73475	5.36683	5.78213
ENSMUST00000180137	snRNA	4:117202528-117202643(+)	5.02568	3.89921	5.36683	4.4605
chr6.tRNA1024-CysGCA	tRNA	6:48252103-48252174(-)	2.06182	2.36737	5.36683	5.61693
chr6.tRNA1031-CysGCA	tRNA	6:48156275-48156346(-)	2.19068	1.9496	5.36683	5.61693
chr6.tRNA1009-CysGCA	tRNA	6:48337091-48337162(-)	2.06182	2.08886	5.36683	5.61693
chr6.tRNA1023-CysGCA	tRNA	6:48253080-48253151(-)	1.93295	1.9496	5.36683	5.12132
mmu-miR-362-3p	miRNA	X:7241984-7242005(-)	6.95864	14.4828	5.2135	9.08621
ENSMUST00000104115	snRNA	X:101242738-101242871(+)	5.28341	3.06366	5.2135	4.62571
mmu-miR-149-5p	miRNA	1:92850381-92850403(+)	5.02568	3.20292	5.2135	2.14765
ENSMUST00000083673	miRNA	10:93963768-93963863(-)	3.47932	3.48143	5.2135	3.63448
ENSMUST00000157748	miRNA	3:138526421-138526485(+)	1.4175	1.39257	5.2135	8.09499
chr6.tRNA1017-CysGCA	tRNA	6:48293007-48293078(-)	1.93295	2.36737	5.2135	5.45172
chrX.tRNA940-GlnTTG	tRNA	X:13859166-13859237(-)	1.67523	2.22812	5.2135	5.78213
chr6.tRNA1005-CysGCA	tRNA	6:48363532-48363603(-)	2.06182	2.08886	5.2135	5.28652
chr6.tRNA1012-CysGCA	tRNA	6:48313018-48313089(-)	2.19068	2.08886	5.2135	4.95611
chr6.tRNA1019-CysGCA	tRNA	6:48279771-48279842(-)	1.93295	1.9496	5.2135	5.28652
mmu-miR-1981-3p	miRNA	1:184822409-184822429(-)	2.835	3.89921	5.2135	0.660815
ENSMUST00000082895	snoRNA	2:26912231-26912287(+)	7.0875	11.6976	5.06016	7.76458
ENSMUST00000083215	rRNA	9:74059339-74059457(+)	8.11841	8.77321	5.06016	5.12132
mmu-miR-669l-5p	miRNA	2:10468989-10469010(+)	10.1802	4.59549	5.06016	3.96489
ENSMUST00000083824	rRNA	X:86406128-86406246(-)	7.47409	7.65915	5.06016	3.30408
chr11.tRNA832-SerGGA	tRNA	11:100538158-100538230(+)	4.89682	3.75995	5.06016	7.59937
ENSMUST00000103979	snoRNA	10:91118291-91118536(-)	5.79886	3.62069	5.06016	2.14765
chr6.tRNA1010-CysGCA	tRNA	6:48336108-48336179(-)	2.06182	2.08886	5.06016	5.45172
chr13.tRNA89-LysTTT	tRNA	13:21971788-21971860(+)	6.05659	5.84881	4.90682	5.61693
ENSMUST00000093750	snRNA	19:61164365-61164481(-)	5.28341	4.17772	4.90682	3.96489
chr13.tRNA971-TyrGTA	tRNA	13:23428738-23428826(-)	5.15454	2.9244	4.90682	4.62571
ENSMUST00000083839	snRNA	3:96460024-96460189(-)	4.12364	2.9244	4.90682	3.13887
chr6.tRNA1021-CysGCA	tRNA	6:48268458-48268529(-)	1.93295	2.22812	4.90682	4.4605
ENSMUST00000082662	snoRNA	2:54100430-54100562(+)	1.54636	4.87401	4.90682	0.991223
ENSMUST00000082833	snoRNA	7:45123025-45123111(-)	2.57727	1.25332	4.90682	3.13887
mmu-miR-669p-5p	miRNA	2:10496511-10496534(+)	7.60295	9.33024	4.75348	8.5906
ENSMUST00000157544	snoRNA	11:98710986-98711089(-)	5.02568	10.8621	4.75348	5.28652
chr10.tRNA1105-SerTGA	tRNA	10:63429476-63429557(-)	4.76795	5.43104	4.75348	4.4605
chr11.tRNA400-SerCGA	tRNA	11:69110919-69111000(+)	3.22159	4.17772	4.75348	4.79091
ENSMUST00000116828	snoRNA	7:15938762-15938870(-)	4.76795	2.08886	4.75348	1.48683
ENSMUST00000083410	snRNA	4:39259631-39259794(-)	1.4175	1.81035	4.75348	4.13009
ENSMUST00000082861	snRNA	11:96083673-96083856(-)	5.15454	3.20292	4.60014	5.28652
chr6.tRNA1022-CysGCA	tRNA	6:48261722-48261793(-)	2.19068	2.08886	4.60014	4.79091
chr6.tRNA1027-CysGCA	tRNA	6:48223094-48223165(-)	1.67523	2.22812	4.60014	4.4605
ENSMUST00000083094	snoRNA	8:118120954-118121083(+)	1.4175	4.59549	4.60014	0.826019
mmu-miR-9-5p	miRNA	7:79505279-79505301(+)	2.70614	0.417772	4.60014	3.96489
ENSMUST00000082404	Mt_tRNA	MT:6942-7011(+)	1.67523	0	4.60014	2.47806
mmu-miR-669o-5p	miRNA	2:10514318-10514340(+)	10.3091	3.62069	4.44681	3.63448
mmu-miR-7682-3p	miRNA	1:151442430-151442450(+)	3.60818	4.03846	4.44681	1.98245
chrX.tRNA463-LeuTAA	tRNA	X:161135134-161135216(+)	2.70614	1.25332	4.44681	5.45172
ENSMUST00000104004	snoRNA	2:26639190-26639321(-)	2.44841	1.39257	4.44681	4.79091
mmu-miR-185-3p	miRNA	16:18327405-18327425(-)	9.27818	4.03846	4.29347	3.46928
ENSMUST00000083708	snoRNA	X:37082912-37083042(-)	4.38136	5.57029	4.29347	3.96489
ENSMUST00000157150	misc_RNA	3:22251374-22251663(+)	5.02568	3.34218	4.29347	4.62571
mmu-miR-451a	miRNA	11:78073186-78073207(+)	5.54114	1.25332	4.29347	6.44295
ENSMUST00000122800	misc_RNA	1:176793956-176794220(+)	2.57727	2.08886	4.29347	3.30408
chr6.tRNA1015-CysGCA	tRNA	6:48305464-48305535(-)	1.54636	1.39257	4.29347	4.2953
mmu-miR-378a-5p	miRNA	18:61397875-61397896(-)	9.79364	10.4443	4.14013	8.42539
ENSMUST00000122739	rRNA	15:100449684-100449793(+)	7.73182	8.21618	4.14013	5.61693
ENSMUST00000082480	rRNA	1:85674882-85674985(+)	7.0875	7.65915	4.14013	5.28652
mmu-miR-338-5p	miRNA	11:120014816-120014837(-)	6.82977	7.93767	4.14013	3.46928
mmu-miR-378b	miRNA	11:88352839-88352858(+)	4.89682	6.40584	4.14013	4.95611
ENSMUST00000082971	misc_RNA	8:65367301-65367443(+)	4.51023	2.9244	4.14013	5.28652
ENSMUST00000157629	snoRNA	9:64295931-64296065(+)	4.38136	4.87401	4.14013	1.65204
mmu-miR-21b	miRNA	3:29636768-29636790(+)	3.35045	4.87401	4.14013	2.47806
ENSMUST00000082476	snoRNA	4:46495155-46495285(+)	8.11841	2.36737	3.98679	3.13887
ENSMUST00000083224	snoRNA	13:12589565-12589791(+)	5.79886	3.62069	3.98679	3.63448
ENSMUST00000083488	miRNA	X:19146294-19146388(-)	1.03091	0.557029	3.98679	0.826019
mmu-miR-8111	miRNA	8:84005704-84005724(+)	6.82977	8.77321	3.83345	2.80846
mmu-miR-486a-3p	miRNA	8:23142629-23142649(+)	3.60818	5.70955	3.83345	2.80846
mmu-miR-8114	miRNA	1:153899989-153900009(+)	5.15454	3.75995	3.83345	2.14765
ENSMUST00000102024	snRNA	3:96328425-96328590(+)	3.86591	2.08886	3.83345	2.47806
chr5.tRNA13-SeCTCA	tRNA	5:5627681-5627751(+)	2.31955	3.06366	3.83345	2.80846
ENSMUST00000082616	snRNA	5:96907632-96907825(+)	1.54636	1.25332	3.83345	1.48683
ENSMUST00000083428	snoRNA	2:158356424-158356554(-)	0.128864	2.64589	3.83345	1.15643
ENSMUST00000083536	miRNA	1:92850378-92850443(+)	6.57204	9.33024	3.68012	4.62571
mmu-miR-199a-3p	miRNA	9:21496498-21496519(-)	4.63909	5.57029	3.68012	4.62571
ENSMUST00000158345	snRNA	1:136990211-136990270(-)	3.22159	6.5451	3.68012	4.4605
chr13.tRNA965-ArgACG	tRNA	13:23446792-23446864(-)	3.73705	4.45623	3.68012	3.79969
mmu-miR-3066-5p	miRNA	12:17355404-17355425(+)	0.515454	3.20292	3.68012	6.27774
ENSMUST00000158132	snoRNA	14:82497209-82497277(-)	3.35045	2.36737	3.68012	2.47806
mmu-miR-128-1-5p	miRNA	1:128202369-128202389(+)	5.79886	9.88727	3.52678	3.46928
ENSMUST00000083108	snRNA	14:96444955-96445070(+)	7.86068	5.01326	3.52678	4.62571
mmu-miR-449a-5p	miRNA	13:113037549-113037570(+)	2.31955	7.65915	3.52678	6.11254
chr13.tRNA963-ArgACG	tRNA	13:23500522-23500594(-)	3.99477	4.59549	3.52678	3.96489
chr14.tRNA210-ArgACG	tRNA	14:54517696-54517768(+)	3.22159	4.45623	3.52678	4.2953
mmu-miR-700-3p	miRNA	4:135416561-135416581(-)	3.73705	3.06366	3.52678	3.30408
ENSMUST00000083542	miRNA	15:68337415-68337510(-)	2.96386	2.50663	3.52678	3.30408
chr7.tRNA158-IleTAT	tRNA	7:28372999-28373093(+)	2.44841	3.06366	3.52678	3.13887
ENSMUST00000083360	snRNA	3:96450446-96450611(+)	3.73705	2.08886	3.52678	2.47806
ENSMUST00000175033	rRNA	14:78311226-78311340(-)	2.57727	2.50663	3.52678	3.13887
mmu-let-7e-3p	miRNA	17:17830411-17830432(+)	2.835	1.53183	3.52678	1.15643
ENSMUST00000083244	snRNA	13:35662135-35662276(+)	1.03091	0.696287	3.52678	3.46928
mmu-miR-676-3p	miRNA	X:100381151-100381171(+)	6.05659	11.0013	3.37344	3.13887
mmu-miR-5132-5p	miRNA	X:74023571-74023591(-)	9.14932	5.57029	3.37344	2.31285
mmu-miR-200c-3p	miRNA	6:124718324-124718346(-)	6.82977	7.24138	3.37344	2.97367
ENSMUST00000157483	snoRNA	13:95330600-95330737(+)	3.22159	7.79841	3.37344	6.77336
chr5.tRNA1628-LysCTT	tRNA	5:98041090-98041162(-)	3.73705	4.45623	3.37344	4.2953
mmu-let-7f-2-3p	miRNA	X:151912403-151912423(+)	1.28864	7.10212	3.37344	4.13009
ENSMUST00000083856	snoRNA	4:130775741-130775823(+)	2.44841	4.73475	3.37344	4.2953
ENSMUST00000082550	snoRNA	4:130766331-130766413(+)	2.44841	4.73475	3.37344	4.2953
ENSMUST00000083127	snoRNA	11:55482694-55482833(+)	3.47932	2.78515	3.37344	2.64326
ENSMUST00000127764	sense_intronic	11:55482706-55482829(+)	3.47932	2.78515	3.37344	2.64326
chr13.tRNA984-SerCGA	tRNA	13:22022419-22022500(-)	2.19068	2.50663	3.37344	3.63448
chr3.tRNA283-AsnGTT	tRNA	3:96322074-96322147(+)	2.44841	1.39257	3.37344	3.79969
mmu-miR-1306-3p	miRNA	16:18284248-18284268(-)	1.54636	2.22812	3.37344	2.97367
chr15.tRNA1013-AsnGTT	tRNA	15:16275950-16276023(-)	1.4175	0.974801	3.37344	3.96489
ENSMUST00000083703	snoRNA	8:126944847-126944980(-)	5.92773	5.57029	3.2201	4.13009
mmu-miR-130a-3p	miRNA	2:84741116-84741137(-)	3.35045	6.26658	3.2201	4.79091
ENSMUST00000082947	snRNA	1:192745571-192745686(+)	4.76795	3.48143	3.2201	1.81724
ENSMUST00000104375	snoRNA	8:70895759-70895889(-)	3.60818	2.36737	3.2201	1.48683
mmu-miR-466h-5p	miRNA	2:10514901-10514922(+)	3.60818	1.25332	3.2201	0.826019
ENSMUST00000157477	misc_RNA	5:91982705-91982980(+)	1.4175	2.08886	3.2201	2.47806
chr1.tRNA717-HisATG	tRNA	1:171669439-171669511(+)	1.67523	1.81035	3.2201	2.14765
mmu-miR-664-3p	miRNA	1:185243012-185243033(+)	0.902045	2.64589	3.2201	1.65204
ENSMUST00000083437	snRNA	10:4484234-4484393(+)	1.03091	0.835544	3.2201	3.13887
ENSMUST00000083753	snoRNA	1:127375131-127375239(+)	1.54636	1.39257	3.2201	0.495611
mmu-miR-7666-3p	miRNA	8:40307875-40307893(-)	0	0.557029	3.2201	2.64326
ENSMUST00000175254	miRNA	14:61631880-61631972(-)	11.0823	12.9509	3.06676	5.78213
ENSMUST00000093622	miRNA	8:105308364-105308460(-)	7.21636	5.98807	3.06676	5.94734
mmu-miR-486b-3p	miRNA	8:23142587-23142606(-)	3.47932	4.87401	3.06676	2.64326
mmu-let-7c-2-3p	miRNA	15:85706664-85706685(+)	1.80409	5.43104	3.06676	3.13887
mmu-let-7a-1-3p	miRNA	13:48538188-48538209(-)	1.80409	5.43104	3.06676	3.13887
mmu-miR-3964	miRNA	15:29713337-29713356(-)	4.76795	2.36737	3.06676	2.64326
ENSMUST00000104521	snoRNA	17:24720772-24720905(+)	2.06182	3.75995	3.06676	2.31285
ENSMUST00000104206	snoRNA	9:15326464-15326539(-)	3.22159	3.06366	3.06676	1.65204
mmu-miR-331-5p	miRNA	10:93963817-93963838(-)	1.4175	1.67109	3.06676	5.12132
mmu-miR-181b-1-3p	miRNA	1:137966690-137966708(+)	1.4175	3.48143	3.06676	2.64326
ENSMUST00000157904	snoRNA	11:117077243-117077435(+)	2.57727	1.67109	3.06676	0.495611
ENSMUST00000083668	miRNA	X:151912346-151912428(+)	2.06182	0.557029	3.06676	1.98245
ENSMUST00000082862	misc_RNA	3:96414437-96414859(-)	7.0875	12.5332	2.91342	3.13887
mmu-miR-7062-5p	miRNA	7:139986846-139986869(-)	4.89682	8.77321	2.91342	3.96489
mmu-miR-30c-2-3p	miRNA	1:23291754-23291775(+)	5.92773	5.29178	2.91342	2.97367
mmu-miR-7059-5p	miRNA	7:126579506-126579527(-)	3.86591	5.29178	2.91342	3.79969
mmu-miR-330-3p	miRNA	7:19181525-19181547(+)	4.76795	5.01326	2.91342	2.80846
mmu-miR-1933-5p	miRNA	11:21344640-21344663(-)	7.34523	3.20292	2.91342	0.495611
mmu-miR-190b-5p	miRNA	3:90070030-90070050(+)	5.15454	2.50663	2.91342	3.46928
ENSMUST00000157400	misc_RNA	8:3803069-3803358(-)	2.57727	2.50663	2.91342	3.63448
mmu-miR-219a-1-3p	miRNA	17:34025010-34025031(-)	2.57727	3.20292	2.91342	2.31285
chr6.tRNA1026-CysGCA	tRNA	6:48224329-48224400(-)	1.93295	2.78515	2.91342	1.81724
ENSMUST00000083015	snoRNA	4:132310240-132310369(+)	1.93295	1.25332	2.91342	2.14765
mmu-miR-25-5p	miRNA	5:138165370-138165391(-)	4.2525	5.43104	2.76009	1.98245
mmu-miR-6988-3p	miRNA	19:6051371-6051392(+)	2.835	6.40584	2.76009	2.14765
chr13.tRNA999-IleTAT	tRNA	13:21896938-21897031(-)	2.19068	2.08886	2.76009	2.14765
chr13.tRNA981-IleTAT	tRNA	13:23270421-23270516(-)	2.06182	2.08886	2.76009	1.98245
ENSMUST00000082949	misc_RNA	4:98275725-98275838(+)	1.67523	0.974801	2.76009	2.31285
mmu-miR-7658-5p	miRNA	4:156230096-156230115(-)	1.54636	1.11406	2.76009	1.98245
ENSMUST00000102368	miRNA	19:42274964-42275062(+)	0.644318	0.835544	2.76009	0.991223
ENSMUST00000083659	miRNA	5:139369650-139369745(-)	5.92773	4.31698	2.60675	1.65204
mmu-miR-5129-5p	miRNA	2:45023146-45023167(-)	4.76795	3.89921	2.60675	3.30408
mmu-miR-1955-3p	miRNA	2:92192035-92192055(+)	4.12364	3.89921	2.60675	3.46928
mmu-miR-144-5p	miRNA	11:78073010-78073032(+)	3.47932	2.9244	2.60675	5.45172
mmu-miR-574-5p	miRNA	5:64970328-64970350(+)	3.73705	3.34218	2.60675	2.14765
mmu-miR-5121	miRNA	7:45126925-45126945(-)	2.70614	0.417772	2.60675	4.79091
chrX.tRNA375-AlaTGC	tRNA	X:136590365-136590436(+)	2.70614	2.78515	2.60675	1.65204
ENSMUST00000157533	snoRNA	12:80391613-80391751(-)	1.03091	3.06366	2.60675	1.98245
ENSMUST00000179396	snRNA	10:130557348-130557464(-)	2.06182	1.9496	2.60675	1.65204
mmu-miR-3064-5p	miRNA	11:106782736-106782757(-)	1.93295	0.835544	2.60675	0.165204
ENSMUST00000082498	snRNA	10:105040273-105040438(+)	0.515454	0.835544	2.60675	1.65204
ENSMUST00000157726	snoRNA	4:3835079-3835146(-)	6.57204	5.70955	2.45341	5.61693
mmu-miR-505-5p	miRNA	X:60394451-60394473(-)	8.37614	5.84881	2.45341	1.32163
mmu-miR-21c	miRNA	8:128278188-128278208(-)	5.54114	4.73475	2.45341	3.30408
mmu-miR-669m-5p	miRNA	2:10513457-10513479(+)	3.86591	4.45623	2.45341	3.30408
ENSMUST00000082493	snoRNA	12:17546146-17546281(+)	0.515454	2.64589	2.45341	5.61693
ENSMUST00000082581	rRNA	6:60250792-60250910(+)	1.93295	2.9244	2.45341	2.64326
ENSMUST00000083724	snRNA	17:94869873-94869988(-)	2.06182	2.08886	2.45341	1.98245
ENSMUST00000122729	snRNA	X:105819883-105820065(+)	1.15977	3.20292	2.45341	1.32163
ENSMUST00000122725	misc_RNA	3:121337692-121337959(+)	1.28864	1.11406	2.45341	2.97367
chr17.tRNA515-IleTAT	tRNA	17:83861944-83862036(+)	1.03091	1.81035	2.45341	2.14765
ENSMUST00000157383	snoRNA	5:135053988-135054116(-)	1.80409	1.67109	2.45341	0.991223
ENSMUST00000082831	misc_RNA	3:155092018-155092128(+)	1.67523	0.974801	2.45341	1.98245
mmu-miR-144-3p	miRNA	11:78073047-78073066(+)	1.03091	1.81035	2.45341	1.81724
ENSMUST00000083113	misc_RNA	4:114987964-114988061(+)	0.515454	0.835544	2.45341	1.98245
ENSMUST00000083622	miRNA	19:29135279-29135375(+)	1.28864	0.278515	2.45341	0.330408
mmu-miR-8112	miRNA	6:71271745-71271764(+)	0.644318	0.278515	2.45341	0.826019
mmu-miR-34b-3p	miRNA	9:51103574-51103595(-)	0.902045	0.139257	2.45341	0
mmu-miR-1199-3p	miRNA	8:84011549-84011569(-)	0.773182	0	2.45341	0.165204
ENSMUST00000082898	rRNA	6:132564972-132565092(+)	3.73705	3.62069	2.30007	2.97367
ENSMUST00000083631	miRNA	1:137966455-137966541(+)	4.63909	2.9244	2.30007	1.65204
ENSMUST00000083489	miRNA	2:38852735-38852810(+)	2.57727	2.78515	2.30007	1.65204
ENSMUST00000083781	snoRNA	11:83294304-83294400(+)	1.28864	3.75995	2.30007	1.81724
mmu-miR-7115-5p	miRNA	11:70438256-70438279(+)	2.06182	3.62069	2.30007	0
ENSMUST00000083325	snoRNA	7:127527874-127528003(+)	1.54636	2.08886	2.30007	1.32163
ENSMUST00000082647	snoRNA	14:96588827-96588956(+)	1.54636	2.08886	2.30007	1.32163
ENSMUST00000157937	misc_RNA	1:184858080-184858412(-)	1.03091	1.11406	2.30007	2.97367
mmu-miR-1938	miRNA	12:40222782-40222803(-)	1.93295	1.11406	2.30007	0.660815
mmu-miR-3061-3p	miRNA	11:52126804-52126825(+)	1.15977	1.11406	2.30007	1.32163
ENSMUST00000083865	snoRNA	14:75972486-75972619(-)	0	1.25332	2.30007	1.48683
ENSMUST00000083475	miRNA	4:120772606-120772697(-)	2.44841	5.01326	2.14673	3.30408
mmu-miR-6539	miRNA	14:67859699-67859722(-)	4.51023	5.43104	2.14673	0.165204
ENSMUST00000082903	snoRNA	1:86351169-86351301(-)	3.09273	4.73475	2.14673	2.47806
ENSMUST00000082907	snoRNA	5:121205010-121205143(+)	3.09273	3.34218	2.14673	3.79969
ENSMUST00000083486	miRNA	11:87756864-87756927(+)	5.28341	1.39257	2.14673	2.80846
chr13.tRNA1003-LeuTAA	tRNA	13:21848022-21848104(-)	1.93295	1.67109	2.14673	3.13887
mmu-miR-6900-3p	miRNA	1:92464483-92464503(-)	0.515454	5.15252	2.14673	0.660815
ENSMUST00000175371	misc_RNA	8:110498852-110499127(+)	1.67523	2.22812	2.14673	2.47806
ENSMUST00000083374	snRNA	3:96422733-96422897(+)	3.22159	1.11406	2.14673	1.65204
ENSMUST00000122672	snRNA	11:98473675-98473808(-)	2.44841	1.39257	2.14673	1.98245
ENSMUST00000104231	snRNA	1:155954574-155954722(+)	1.80409	1.25332	2.14673	2.47806
ENSMUST00000157510	snoRNA	11:29849461-29849600(+)	1.54636	2.36737	2.14673	1.32163
mmu-miR-200b-3p	miRNA	4:156055685-156055706(-)	1.67523	1.53183	2.14673	0.330408
mmu-miR-141-3p	miRNA	6:124717917-124717938(-)	0.515454	0.696287	2.14673	2.64326
mmu-miR-10a-3p	miRNA	11:96317227-96317248(+)	1.28864	0.557029	2.14673	1.65204
mmu-miR-1956	miRNA	3:138526425-138526446(+)	1.03091	0.835544	2.14673	1.48683
mmu-miR-200a-3p	miRNA	4:156054911-156054932(-)	0.515454	1.11406	2.14673	1.81724
ENSMUST00000174955	miRNA	9:62122518-62122594(-)	0.386591	2.22812	2.14673	0
mmu-miR-6928-3p	miRNA	11:101030388-101030409(+)	0	1.9496	2.14673	0.165204
ENSMUST00000157683	snoRNA	13:90098981-90099114(+)	0.902045	0.139257	2.14673	0.165204
mmu-miR-29a-5p	miRNA	6:31062711-31062732(-)	0	0.835544	2.14673	0.165204
mmu-miR-449c-5p	miRNA	13:113036008-113036028(+)	9.66477	8.77321	1.9934	1.32163
mmu-miR-29b-2-5p	miRNA	1:195037050-195037074(+)	2.31955	6.68435	1.9934	2.14765
mmu-miR-15b-3p	miRNA	3:69009813-69009834(+)	4.63909	3.20292	1.9934	1.48683
ENSMUST00000082810	rRNA	9:115626600-115626718(-)	3.09273	3.48143	1.9934	2.47806
ENSMUST00000158852	rRNA	9:12780165-12780285(+)	2.835	2.9244	1.9934	2.47806
ENSMUST00000122571	snRNA	GL456216.1:50830-50978(-)	3.73705	1.67109	1.9934	2.47806
ENSMUST00000083394	snoRNA	14:10478674-10478873(+)	2.96386	2.08886	1.9934	1.65204
ENSMUST00000158906	snoRNA	14:62668612-62668770(+)	2.96386	2.08886	1.9934	1.65204
ENSMUST00000157743	misc_RNA	2:23823053-23823227(+)	1.54636	2.50663	1.9934	1.98245
ENSMUST00000083538	miRNA	16:77646273-77646343(+)	2.835	1.67109	1.9934	0.330408
ENSMUST00000103968	rRNA	9:111613898-111614015(-)	1.67523	1.39257	1.9934	2.14765
ENSMUST00000102377	miRNA	7:18417839-18417933(-)	1.54636	1.39257	1.9934	1.98245
mmu-miR-1983	miRNA	13:21896930-21896950(-)	0.902045	3.62069	1.9934	0
ENSMUST00000102365	miRNA	5:134448574-134448672(+)	1.15977	1.39257	1.9934	1.98245
ENSMUST00000157456	snoRNA	7:63961901-63962098(-)	1.28864	1.53183	1.9934	1.48683
ENSMUST00000102415	miRNA	19:9855319-9855422(+)	0.902045	1.11406	1.9934	2.14765
ENSMUST00000102411	miRNA	3:135147408-135147513(+)	0.773182	1.11406	1.9934	2.14765
mmu-miR-126a-5p	miRNA	2:26591365-26591385(+)	1.15977	1.11406	1.9934	0.826019
ENSMUST00000082675	snoRNA	10:9852019-9852149(-)	0.128864	1.11406	1.9934	1.48683
ENSMUST00000083472	miRNA	10:122985640-122985724(-)	0.128864	1.25332	1.9934	0
ENSMUST00000104238	snoRNA	5:107907345-107907476(+)	0.128864	0.696287	1.9934	0.495611
mmu-miR-7060-5p	miRNA	7:127489251-127489272(+)	0	0.835544	1.9934	0
ENSMUST00000102314	miRNA	X:103573060-103573154(-)	5.15454	4.59549	1.84006	5.12132
ENSMUST00000082732	snoRNA	7:141448803-141448939(+)	3.99477	3.89921	1.84006	3.13887
mmu-miR-301a-5p	miRNA	11:87113017-87113038(+)	2.44841	4.31698	1.84006	2.31285
mmu-miR-184-3p	miRNA	9:89802263-89802284(-)	4.2525	3.34218	1.84006	0.991223
mmu-miR-199b-3p	miRNA	2:32318524-32318545(+)	2.31955	2.78515	1.84006	2.31285
ENSMUST00000083138	snoRNA	6:73141485-73141680(-)	2.835	2.08886	1.84006	1.48683
mmu-miR-194-5p	miRNA	19:6264658-6264679(+)	2.57727	2.22812	1.84006	1.32163
mmu-miR-23b-5p	miRNA	13:63300492-63300512(+)	1.54636	1.39257	1.84006	1.98245
ENSMUST00000116888	snRNA	2:27539805-27539930(-)	1.15977	1.39257	1.84006	1.65204
mmu-miR-466b-5p	miRNA	2:10503574-10503595(+)	1.15977	1.81035	1.84006	1.15643
ENSMUST00000083004	snoRNA	12:87437682-87437817(-)	0.515454	1.81035	1.84006	1.81724
ENSMUST00000083816	snoRNA	6:70855444-70855579(+)	1.54636	0.139257	1.84006	0.660815
ENSMUST00000083752	snoRNA	11:6620319-6620454(-)	1.54636	0.139257	1.84006	0.660815
chr11.tRNA372-ProTGG	tRNA	11:67291139-67291210(+)	1.03091	0.417772	1.84006	0.826019
mmu-miR-147-5p	miRNA	2:122640814-122640837(+)	1.67523	0.278515	1.84006	0
ENSMUST00000102409	miRNA	2:27401852-27401951(+)	0.128864	0.974801	1.84006	0.991223
ENSMUST00000104034	snoRNA	5:107905177-107905308(+)	0.128864	0.696287	1.84006	0.826019
ENSMUST00000083083	snRNA	6:97572076-97572238(-)	0.386591	0.417772	1.84006	0.826019
ENSMUST00000083672	miRNA	3:69009902-69009996(+)	0	0.278515	1.84006	1.15643
ENSMUST00000157994	miRNA	7:80152890-80153015(-)	0	0.557029	1.84006	0.330408
ENSMUST00000083155	snoRNA	8:95746060-95746195(-)	0	0.417772	1.84006	0.330408
mmu-miR-6481	miRNA	3:99199367-99199385(-)	0	0.139257	1.84006	0.495611
mmu-miR-195a-5p	miRNA	11:70235062-70235082(+)	0.128864	0	1.84006	0
mmu-miR-669d-5p	miRNA	2:10471658-10471679(+)	5.79886	7.24138	1.68672	3.30408
mmu-miR-6960-5p	miRNA	15:99080810-99080831(+)	4.89682	3.06366	1.68672	1.81724
mmu-miR-7015-3p	miRNA	4:120973259-120973279(-)	5.79886	2.22812	1.68672	1.48683
mmu-miR-1933-3p	miRNA	11:21344600-21344621(-)	2.19068	4.03846	1.68672	3.46928
chr3.tRNA2-LysCTT	tRNA	3:3149493-3149565(+)	2.44841	3.06366	1.68672	2.97367
mmu-miR-101c	miRNA	9:3038680-3038698(-)	1.03091	4.17772	1.68672	2.31285
mmu-miR-669f-5p	miRNA	2:10467248-10467271(+)	2.70614	2.36737	1.68672	2.14765
ENSMUST00000093658	snoRNA	19:8888538-8888685(-)	1.28864	2.36737	1.68672	2.64326
mmu-miR-18a-5p	miRNA	14:115043867-115043889(+)	4.51023	0	1.68672	0.495611
mmu-miR-188-5p	miRNA	X:7248031-7248051(-)	0.644318	4.03846	1.68672	0.495611
mmu-miR-1947-5p	miRNA	16:33105375-33105396(+)	1.15977	1.67109	1.68672	1.81724
ENSMUST00000122587	misc_RNA	4:111988650-111988958(-)	1.54636	1.67109	1.68672	1.32163
mmu-miR-7054-5p	miRNA	7:45012458-45012482(-)	0	1.25332	1.68672	2.14765
ENSMUST00000082919	snoRNA	17:35162563-35162696(-)	0.773182	0.417772	1.68672	1.65204
mmu-miR-350-3p	miRNA	1:176772342-176772363(-)	1.03091	0.696287	1.68672	0.330408
mmu-miR-150-5p	miRNA	7:45121762-45121783(+)	0	1.81035	1.68672	0
mmu-miR-194-2-3p	miRNA	19:6264694-6264715(+)	0.515454	0	1.68672	0
mmu-miR-7677-3p	miRNA	17:27091289-27091311(+)	0	0	1.68672	0
mmu-miR-3082-3p	miRNA	17:25831366-25831387(-)	5.54114	5.98807	1.53338	4.79091
mmu-miR-32-3p	miRNA	4:56895232-56895252(-)	3.99477	5.01326	1.53338	2.97367
mmu-miR-3079-5p	miRNA	15:76290932-76290954(-)	1.28864	5.98807	1.53338	1.65204
ENSMUST00000083227	rRNA	6:132591058-132591178(+)	2.70614	3.20292	1.53338	2.14765
mmu-miR-129-5p	miRNA	6:29022624-29022644(+)	2.31955	1.11406	1.53338	4.95611
ENSMUST00000104449	snoRNA	11:74906109-74906199(+)	2.96386	2.22812	1.53338	2.14765
ENSMUST00000104423	snoRNA	14:32191854-32192050(-)	3.09273	1.25332	1.53338	0.991223
ENSMUST00000158630	snoRNA	17:24719676-24719803(-)	2.44841	0	1.53338	2.97367
ENSMUST00000122722	misc_RNA	16:81261703-81262015(-)	2.06182	1.53183	1.53338	1.15643
ENSMUST00000083500	miRNA	13:58392779-58392886(-)	0.515454	1.9496	1.53338	2.47806
ENSMUST00000083190	snoRNA	2:32963291-32963420(+)	1.28864	0.974801	1.53338	1.48683
ENSMUST00000174920	miRNA	4:82061112-82061221(-)	1.15977	0.835544	1.53338	1.65204
ENSMUST00000116811	snoRNA	15:58146616-58146742(+)	0.257727	1.11406	1.53338	1.65204
mmu-miR-467a-5p	miRNA	2:10503287-10503308(+)	0.257727	0.974801	1.53338	1.65204
mmu-miR-6963-5p	miRNA	15:103350497-103350520(-)	0	1.39257	1.53338	1.32163
ENSMUST00000158050	misc_RNA	6:69326844-69327170(-)	0.257727	1.53183	1.53338	0.660815
ENSMUST00000116874	snRNA	1:69955004-69955129(-)	0.902045	0.557029	1.53338	0.991223
mmu-miR-28c	miRNA	15:53614216-53614235(-)	0.128864	1.53183	1.53338	0.660815
mmu-miR-6916-5p	miRNA	10:128512005-128512025(-)	1.28864	0	1.53338	0.991223
mmu-miR-31-5p	miRNA	4:88910614-88910635(-)	1.28864	0.139257	1.53338	0.330408
mmu-miR-1961	miRNA	5:92788465-92788481(-)	0.644318	0.696287	1.53338	0.330408
ENSMUST00000104383	snoRNA	1:185242907-185243038(+)	0.128864	0	1.53338	0.826019
ENSMUST00000083463	miRNA	16:84714140-84714204(+)	0	0	1.53338	0.495611
mmu-miR-708-5p	miRNA	7:96249450-96249472(+)	0	0	1.53338	0.165204
mmu-miR-7044-3p	miRNA	6:118085243-118085263(+)	0	0	1.53338	0
mmu-miR-340-3p	miRNA	11:50069762-50069783(+)	2.70614	3.62069	1.38004	4.62571
ENSMUST00000158841	snoRNA	4:132485885-132485994(+)	1.93295	1.53183	1.38004	1.48683
ENSMUST00000083646	miRNA	3:69009756-69009853(+)	2.06182	1.9496	1.38004	0.660815
mmu-miR-1191a	miRNA	7:27205615-27205635(+)	0.773182	1.9496	1.38004	2.14765
ENSMUST00000102345	miRNA	19:34395647-34395755(-)	1.80409	0.557029	1.38004	2.14765
ENSMUST00000083409	misc_RNA	6:30143801-30144127(-)	1.03091	1.67109	1.38004	1.32163
mmu-miR-146b-3p	miRNA	19:46342828-46342849(+)	3.09273	0	1.38004	0.495611
ENSMUST00000082737	snoRNA	11:20847753-20847881(-)	1.28864	0.974801	1.38004	1.48683
ENSMUST00000175023	snoRNA	5:149145724-149145821(+)	0.128864	1.53183	1.38004	1.98245
ENSMUST00000082671	snRNA	12:54239238-54239386(+)	1.03091	0.835544	1.38004	1.65204
mmu-miR-7009-5p	miRNA	3:36475498-36475519(-)	0.902045	0.835544	1.38004	1.48683
ENSMUST00000122773	misc_RNA	14:17884808-17885133(-)	0.902045	0.557029	1.38004	1.48683
chr13.tRNA73-ThrTGT	tRNA	13:21275956-21276029(+)	0.644318	0.557029	1.38004	1.32163
ENSMUST00000116945	snRNA	15:3603272-3603397(-)	0.902045	0.696287	1.38004	0.826019
ENSMUST00000102082	miRNA	7:45458089-45458197(-)	0.386591	0.417772	1.38004	1.65204
ENSMUST00000082579	snoRNA	11:6528033-6528165(-)	0	1.39257	1.38004	0.330408
mmu-miR-3076-3p	miRNA	14:30572185-30572207(+)	0.257727	0.139257	1.38004	0.991223
ENSMUST00000083621	miRNA	17:34024983-34025092(-)	0	0.696287	1.38004	0.495611
mmu-miR-1970	miRNA	X:135786174-135786196(-)	0	0	1.38004	0
mmu-miR-147-3p	miRNA	2:122640850-122640871(+)	1.80409	3.34218	1.22671	2.80846
mmu-miR-1668	miRNA	8:83723903-83723923(-)	0.515454	4.17772	1.22671	3.46928
mmu-miR-15a-3p	miRNA	14:61632038-61632059(-)	3.22159	1.67109	1.22671	2.31285
ENSMUST00000083580	miRNA	5:138165737-138165818(-)	2.06182	4.45623	1.22671	0.330408
mmu-miR-467e-5p	miRNA	2:10505731-10505752(+)	3.22159	2.08886	1.22671	1.32163
mmu-miR-7091-3p	miRNA	X:74274027-74274047(-)	1.28864	2.9244	1.22671	2.47806
mmu-miR-669b-5p	miRNA	2:10467814-10467835(+)	1.93295	2.22812	1.22671	1.65204
ENSMUST00000083121	rRNA	1:82635013-82635110(+)	1.80409	1.81035	1.22671	1.48683
ENSMUST00000082780	rRNA	12:82150468-82150563(+)	2.06182	1.39257	1.22671	1.32163
chr3.tRNA1-LysCTT	tRNA	3:3123740-3123812(+)	1.15977	1.81035	1.22671	1.98245
ENSMUST00000103894	miRNA	10:45095629-45095708(-)	1.4175	0.835544	1.22671	1.81724
mmu-miR-34b-5p	miRNA	9:51103610-51103632(-)	2.57727	0.278515	1.22671	0.826019
ENSMUST00000082830	snRNA	15:85351063-85351254(-)	1.15977	0.974801	1.22671	1.65204
chr16.tRNA267-LysCTT	tRNA	16:47250546-47250618(+)	1.15977	1.11406	1.22671	1.32163
ENSMUST00000082591	snoRNA	14:57697809-57697937(+)	1.15977	0.974801	1.22671	1.48683
ENSMUST00000083534	miRNA	1:74394310-74394394(+)	0.386591	1.25332	1.22671	1.65204
mmu-miR-7033-5p	miRNA	5:135383783-135383805(-)	0.773182	0.278515	1.22671	2.14765
ENSMUST00000082916	snoRNA	4:93545150-93545277(-)	1.15977	0.974801	1.22671	0.826019
ENSMUST00000104095	rRNA	7:128774846-128774963(-)	0.902045	0.696287	1.22671	0.991223
chr1.tRNA819-AsnGTT	tRNA	1:188941406-188941479(+)	0.644318	0.696287	1.22671	1.32163
ENSMUST00000158377	snoRNA	13:62384918-62385052(+)	0.773182	0.557029	1.22671	1.15643
ENSMUST00000083973	snRNA	X:110622832-110623022(-)	0.773182	0.557029	1.22671	1.15643
ENSMUST00000083047	snoRNA	X:74272484-74272620(+)	0.773182	0.557029	1.22671	1.15643
chr7.tRNA1217-ThrAGT	tRNA	7:35234770-35234843(-)	0.644318	0.557029	1.22671	1.15643
ENSMUST00000157795	snoRNA	8:18932989-18933091(+)	0.644318	0.557029	1.22671	0.991223
mmu-miR-8097	miRNA	15:36240113-36240134(-)	0	0.835544	1.22671	1.15643
mmu-miR-362-5p	miRNA	X:7242019-7242042(-)	0.257727	1.25332	1.22671	0.165204
mmu-miR-6966-3p	miRNA	17:25780859-25780879(+)	0.644318	0	1.22671	0.991223
mmu-miR-6937-5p	miRNA	12:28679325-28679348(+)	0.644318	0	1.22671	0.660815
chr13.tRNA79-SupTTA	tRNA	13:21795799-21795881(+)	0.128864	0.139257	1.22671	1.15643
mmu-miR-6945-3p	miRNA	13:55507627-55507647(-)	0	0	1.22671	1.15643
mmu-miR-1839-3p	miRNA	7:81529958-81529980(+)	0.128864	0.696287	1.22671	0.165204
ENSMUST00000157927	miRNA	4:119129779-119129844(+)	0.257727	0.139257	1.22671	0.660815
mmu-miR-8105	miRNA	10:128458732-128458753(+)	0.902045	0	1.22671	0
ENSMUST00000083541	miRNA	13:63300700-63300796(+)	0.257727	0.278515	1.22671	0.330408
ENSMUST00000083629	miRNA	2:131288052-131288137(+)	0	0	1.22671	0.991223
mmu-miR-1191b-5p	miRNA	10:81416276-81416297(-)	0	0.696287	1.22671	0
ENSMUST00000175595	miRNA	2:32652329-32652414(+)	0	0	1.22671	0
mmu-miR-132-5p	miRNA	11:75173686-75173707(+)	0	0	1.22671	0
mmu-miR-760-5p	miRNA	3:122293649-122293671(-)	0	0	1.22671	0
ENSMUST00000183056	lincRNA	6:31063092-31063495(-)	0	0	1.22671	0
mmu-miR-16-2-3p	miRNA	3:69009960-69009981(+)	6.31432	3.75995	1.07337	4.95611
mmu-miR-1934-3p	miRNA	11:69663092-69663113(+)	5.54114	3.89921	1.07337	4.95611
ENSMUST00000083593	miRNA	5:138165523-138165610(-)	2.06182	4.73475	1.07337	0
mmu-miR-450b-3p	miRNA	X:53048008-53048029(-)	3.60818	0.696287	1.07337	2.64326
ENSMUST00000083928	snoRNA	11:69667834-69667976(-)	3.47932	0.417772	1.07337	2.80846
ENSMUST00000175746	snoRNA	2:130277195-130277280(+)	0.773182	3.34218	1.07337	1.48683
ENSMUST00000083136	rRNA	3:51828912-51829028(+)	1.54636	1.67109	1.07337	1.81724
mmu-miR-212-3p	miRNA	11:75173443-75173464(+)	1.15977	1.25332	1.07337	2.47806
ENSMUST00000175015	misc_RNA	14:18503569-18503854(+)	1.15977	1.53183	1.07337	1.65204
ENSMUST00000176208	snRNA	2:113288273-113288438(+)	1.67523	1.39257	1.07337	1.15643
ENSMUST00000157979	snoRNA	3:88693931-88694057(+)	2.06182	0.417772	1.07337	1.32163
mmu-miR-1968-5p	miRNA	8:13189068-13189091(-)	1.67523	0.278515	1.07337	1.98245
ENSMUST00000157121	snRNA	18:65907163-65907222(-)	1.03091	1.25332	1.07337	1.48683
mmu-miR-7012-5p	miRNA	3:90270154-90270176(+)	0	3.34218	1.07337	0.330408
ENSMUST00000122734	misc_RNA	X:140641960-140642261(-)	1.54636	1.11406	1.07337	0.826019
ENSMUST00000082924	snoRNA	2:26637848-26637974(-)	0.644318	1.11406	1.07337	1.98245
ENSMUST00000083084	snRNA	3:48954722-48954885(+)	1.03091	1.39257	1.07337	0.991223
mmu-miR-7063-5p	miRNA	7:141620706-141620728(+)	1.15977	1.39257	1.07337	0.826019
ENSMUST00000083266	snoRNA	12:31258933-31259062(-)	1.03091	0.974801	1.07337	1.32163
chr11.tRNA399-ThrAGT	tRNA	11:69110465-69110538(+)	0.773182	0.557029	1.07337	1.98245
ENSMUST00000175405	snoRNA	1:127331813-127331941(+)	1.4175	0.417772	1.07337	1.32163
ENSMUST00000104074	rRNA	6:112234163-112234262(-)	1.03091	0.696287	1.07337	1.32163
ENSMUST00000157506	snoRNA	5:4985111-4985237(-)	1.28864	0.417772	1.07337	1.15643
ENSMUST00000157365	snoRNA	11:11913621-11913748(-)	1.4175	0.278515	1.07337	1.15643
ENSMUST00000157453	snoRNA	2:106809335-106809458(+)	1.4175	0.278515	1.07337	1.15643
ENSMUST00000175322	rRNA	2:166655027-166655142(-)	0.773182	0.835544	1.07337	1.15643
ENSMUST00000102184	miRNA	9:78478528-78478635(-)	0.386591	0.139257	1.07337	2.14765
ENSMUST00000122642	misc_RNA	16:93654324-93654601(+)	0.515454	1.25332	1.07337	0.660815
chr6.tRNA176-CysGCA	tRNA	6:48311499-48311570(+)	0.644318	0.696287	1.07337	1.15643
chr13.tRNA72-ThrCGT	tRNA	13:21264580-21264653(+)	0.644318	0.417772	1.07337	1.15643
ENSMUST00000104389	snRNA	14:70428496-70428597(-)	0.515454	0.278515	1.07337	1.32163
ENSMUST00000083123	snRNA	2:129315329-129315479(-)	0.128864	0.974801	1.07337	0.991223
ENSMUST00000082666	snoRNA	7:110023210-110023342(+)	0.128864	0.557029	1.07337	1.48683
mmu-miR-181c-3p	miRNA	8:84178885-84178906(-)	1.28864	0.417772	1.07337	0.165204
ENSMUST00000082469	snRNA	7:91667149-91667293(-)	0.128864	1.25332	1.07337	0.660815
ENSMUST00000158511	snRNA	12:32999909-33000010(-)	0.644318	0.417772	1.07337	0.826019
ENSMUST00000104042	snRNA	X:145160477-145160621(+)	0.644318	0.696287	1.07337	0.330408
mmu-miR-7674-5p	miRNA	2:32050946-32050969(+)	0	1.11406	1.07337	0.330408
ENSMUST00000175134	misc_RNA	7:6839823-6840121(-)	0.128864	0.835544	1.07337	0.330408
mmu-miR-32-5p	miRNA	4:56895272-56895293(-)	0.902045	0	1.07337	0
chrX.tRNA373-AlaCGC	tRNA	X:136569763-136569835(+)	0.128864	0.278515	1.07337	0.660815
ENSMUST00000082578	snRNA	11:94919709-94919833(+)	0.128864	0.417772	1.07337	0.330408
ENSMUST00000083510	miRNA	8:84208672-84208758(+)	0.257727	0.139257	1.07337	0.165204
ENSMUST00000175549	miRNA	7:3655962-3656047(+)	0	0	1.07337	0.660815
mmu-miR-500-5p	miRNA	X:7237730-7237754(-)	0.515454	0	1.07337	0
mmu-miR-672-5p	miRNA	X:104116228-104116250(-)	0	0	1.07337	0.660815
ENSMUST00000083947	snRNA	9:90351995-90352171(+)	0.128864	0	1.07337	0.330408
ENSMUST00000083402	snoRNA	15:98519716-98519853(-)	0.257727	0	1.07337	0.165204
mmu-miR-203-3p	miRNA	12:112130927-112130948(+)	0	0	1.07337	0
ENSMUST00000175495	miRNA	19:30261441-30261517(-)	0	0	1.07337	0
ENSMUST00000083453	rRNA	9:65836353-65836465(+)	1.54636	5.01326	0.920029	1.32163
mmu-miR-450b-5p	miRNA	X:53048044-53048065(-)	3.73705	2.08886	0.920029	0.826019
ENSMUST00000093641	rRNA	7:20010084-20010202(-)	2.57727	1.67109	0.920029	1.48683
mmu-miR-500-3p	miRNA	X:7237695-7237716(-)	1.93295	2.08886	0.920029	1.65204
ENSMUST00000122659	misc_RNA	9:118287786-118288092(+)	2.19068	1.67109	0.920029	0.991223
ENSMUST00000175078	snoRNA	18:33795164-33795295(+)	2.44841	1.11406	0.920029	1.15643
ENSMUST00000082703	snoRNA	17:12922790-12922917(+)	1.4175	1.39257	0.920029	1.98245
mmu-miR-702-3p	miRNA	5:136991520-136991541(+)	2.835	0.278515	0.920029	1.15643
mmu-miR-1945	miRNA	16:11254381-11254402(-)	3.09273	0.696287	0.920029	0
ENSMUST00000082770	rRNA	5:149281118-149281223(-)	1.54636	1.53183	0.920029	0.991223
ENSMUST00000104192	snoRNA	13:95332618-95332749(+)	2.06182	1.25332	0.920029	0.660815
mmu-miR-6238	miRNA	7:53891796-53891817(-)	2.06182	0.139257	0.920029	1.81724
mmu-miR-1934-5p	miRNA	11:69663055-69663077(+)	1.03091	2.50663	0.920029	0.330408
chr11.tRNA1822-ThrAGT	tRNA	11:69062744-69062817(-)	2.06182	0.557029	0.920029	1.15643
chr13.tRNA104-ThrAGT	tRNA	13:23450622-23450695(+)	1.03091	0.557029	0.920029	2.14765
chr13.tRNA81-ThrAGT	tRNA	13:21856021-21856094(+)	0.902045	0.278515	0.920029	2.47806
mmu-miR-26a-2-3p	miRNA	10:126995581-126995602(+)	0.773182	1.53183	0.920029	1.15643
ENSMUST00000083942	snRNA	10:10100953-10101116(+)	0.773182	0.974801	0.920029	1.32163
ENSMUST00000083111	snRNA	3:89967999-89968163(-)	1.03091	0.974801	0.920029	0.826019
ENSMUST00000082471	snoRNA	2:158359798-158359929(-)	0.128864	1.67109	0.920029	0.991223
ENSMUST00000083505	miRNA	8:107551244-107551313(+)	1.15977	0.835544	0.920029	0.495611
chr11.tRNA395-ThrAGT	tRNA	11:69037853-69037926(+)	0.773182	0.557029	0.920029	1.32163
ENSMUST00000082721	snoRNA	4:123291344-123291474(+)	0.386591	1.67109	0.920029	0.495611
ENSMUST00000122617	misc_RNA	12:90981225-90981547(+)	0.386591	1.25332	0.920029	0.660815
mmu-let-7b-3p	miRNA	15:85707379-85707400(+)	0.773182	0.696287	0.920029	0.660815
mmu-miR-1932	miRNA	11:119390524-119390545(+)	0.773182	0.696287	0.920029	0.660815
ENSMUST00000174979	rRNA	12:119919324-119919441(-)	1.15977	0.557029	0.920029	0.330408
ENSMUST00000116972	snoRNA	2:112500869-112500997(+)	0.902045	0.696287	0.920029	0.495611
mmu-miR-466c-5p	miRNA	2:10491349-10491372(+)	0	2.08886	0.920029	0
mmu-miR-92b-5p	miRNA	3:89227165-89227188(-)	1.03091	0	0.920029	0.991223
chr14.tRNA634-ThrAGT	tRNA	14:58818153-58818226(-)	0.644318	0.557029	0.920029	0.660815
ENSMUST00000083171	snoRNA	17:12919585-12919722(+)	0.128864	1.39257	0.920029	0.330408
mmu-miR-331-3p	miRNA	10:93963783-93963803(-)	0.515454	0.557029	0.920029	0.660815
ENSMUST00000083487	miRNA	13:48538179-48538272(-)	0	0.139257	0.920029	1.48683
mmu-miR-1931	miRNA	10:93162879-93162900(+)	0.644318	0.557029	0.920029	0
ENSMUST00000083370	snoRNA	5:129789539-129789673(+)	0	0.696287	0.920029	0.165204
mmu-miR-1948-3p	miRNA	18:12714862-12714883(+)	0.128864	0.696287	0.920029	0
ENSMUST00000175559	rRNA	12:56056636-56056755(-)	0.386591	0.139257	0.920029	0.330408
mmu-miR-3089-3p	miRNA	2:30721259-30721281(+)	0.515454	0	0.920029	0.165204
ENSMUST00000116791	miRNA	15:84951526-84951623(-)	0	0.417772	0.920029	0
ENSMUST00000157685	snoRNA	19:11695041-11695179(+)	0.128864	0	0.920029	0.330408
chr4.tRNA1177-ValAAC	tRNA	4:139430506-139430577(-)	0.128864	0.139257	0.920029	0.165204
ENSMUST00000158610	snoRNA	18:74778561-74778700(-)	0.128864	0	0.920029	0.330408
ENSMUST00000158329	misc_RNA	4:51799920-51800352(+)	0.257727	0	0.920029	0
mmu-miR-6963-3p	miRNA	15:103350455-103350477(-)	0	0	0.920029	0.165204
mmu-miR-6964-5p	miRNA	16:97877266-97877286(-)	0	0.139257	0.920029	0
ENSMUST00000175508	misc_RNA	7:15946248-15946490(+)	0	0	0.920029	0
mmu-miR-1929-5p	miRNA	10:44359692-44359714(+)	0	0	0.920029	0
mmu-miR-6919-3p	miRNA	11:50232286-50232306(+)	0	0	0.920029	0
ENSMUST00000083545	miRNA	17:17830803-17830887(+)	9.53591	8.91247	0.766691	4.4605
mmu-miR-99a-3p	miRNA	16:77598977-77598997(+)	8.505	7.93767	0.766691	3.30408
mmu-miR-191-3p	miRNA	9:108568367-108568388(+)	4.12364	1.67109	0.766691	1.65204
ENSMUST00000083726	rRNA	5:22430331-22430443(-)	2.57727	1.67109	0.766691	1.15643
mmu-miR-5113	miRNA	15:80940049-80940071(+)	2.31955	2.22812	0.766691	0.330408
mmu-miR-6970-5p	miRNA	17:34845143-34845167(-)	0.515454	1.53183	0.766691	2.31285
ENSMUST00000104328	rRNA	1:149841530-149841661(+)	1.54636	1.39257	0.766691	1.15643
ENSMUST00000177960	snoRNA	8:21456090-21456181(-)	1.80409	0.974801	0.766691	0.660815
ENSMUST00000179245	snoRNA	8:21594038-21594129(-)	1.80409	0.974801	0.766691	0.660815
mmu-let-7c-1-3p	miRNA	16:77599717-77599738(+)	2.19068	0.278515	0.766691	0.991223
mmu-miR-1950	miRNA	19:34965402-34965423(+)	0.902045	2.36737	0.766691	0
mmu-miR-542-5p	miRNA	X:53049453-53049474(-)	0.773182	0.696287	0.766691	1.81724
mmu-miR-93-3p	miRNA	5:138165536-138165557(-)	1.03091	1.9496	0.766691	0
mmu-miR-7013-3p	miRNA	3:95004213-95004236(+)	0	2.78515	0.766691	0
ENSMUST00000158046	rRNA	7:113119698-113119808(+)	1.03091	1.25332	0.766691	0.495611
ENSMUST00000083844	snoRNA	4:123293152-123293282(+)	0.386591	1.53183	0.766691	0.495611
ENSMUST00000158915	snoRNA	19:17825520-17825627(+)	0.902045	0.835544	0.766691	0.660815
chr1.tRNA583-IleTAT	tRNA	1:153458664-153458736(+)	1.15977	0.417772	0.766691	0.826019
ENSMUST00000157338	snoRNA	13:49684301-49684433(+)	0.773182	0.139257	0.766691	1.65204
ENSMUST00000158941	snoRNA	2:12979504-12979611(-)	0.644318	0.835544	0.766691	0.991223
mmu-miR-7667-3p	miRNA	17:29595579-29595600(+)	1.80409	0	0.766691	0.330408
ENSMUST00000083878	snoRNA	15:61357871-61358004(-)	0.644318	0.835544	0.766691	0.660815
chrX.tRNA368-AlaTGC	tRNA	X:136396904-136396975(+)	0.773182	0.557029	0.766691	0.660815
chr13.tRNA75-ThrCGT	tRNA	13:21322813-21322886(+)	0.515454	0.278515	0.766691	1.32163
chr13.tRNA983-ThrAGT	tRNA	13:22030100-22030173(-)	0.644318	0.417772	0.766691	0.991223
ENSMUST00000158301	rRNA	2:166189697-166189801(+)	0.644318	0.557029	0.766691	0.826019
mmu-miR-3572-5p	miRNA	7:3655970-3655991(+)	1.03091	0.835544	0.766691	0
mmu-miR-1306-5p	miRNA	16:18284288-18284310(-)	0	0.696287	0.766691	1.32163
ENSMUST00000122803	snRNA	3:72737831-72737981(-)	0.773182	0.417772	0.766691	0.660815
ENSMUST00000082624	snoRNA	13:46767520-46767649(-)	0.128864	0.974801	0.766691	0.495611
ENSMUST00000083860	snRNA	2:116968039-116968173(-)	0.644318	0.278515	0.766691	0.660815
ENSMUST00000158761	snoRNA	16:43886682-43886814(-)	0.515454	0.417772	0.766691	0.660815
chrX.tRNA366-AlaTGC	tRNA	X:136380747-136380818(+)	0.515454	0.278515	0.766691	0.660815
mmu-miR-7238-5p	miRNA	8:11635719-11635736(-)	0.515454	0.557029	0.766691	0.165204
ENSMUST00000102084	miRNA	17:6131836-6131944(-)	0.257727	0.139257	0.766691	0.991223
ENSMUST00000083100	snRNA	6:42775573-42775680(-)	0.515454	0.278515	0.766691	0.495611
ENSMUST00000102081	miRNA	4:125504749-125504857(+)	0.128864	0.139257	0.766691	0.991223
mmu-miR-505-3p	miRNA	X:60394416-60394437(-)	0.515454	0	0.766691	0.660815
ENSMUST00000102079	miRNA	13:74407065-74407173(+)	0.128864	0.139257	0.766691	0.991223
mmu-let-7i-3p	miRNA	10:122985642-122985663(-)	0	0	0.766691	0.991223
ENSMUST00000102405	miRNA	16:56070563-56070666(+)	0.128864	0.417772	0.766691	0.330408
ENSMUST00000122795	snoRNA	11:51737779-51737922(-)	0.128864	0.139257	0.766691	0.495611
mmu-miR-3069-3p	miRNA	12:105031078-105031099(-)	0.128864	0.278515	0.766691	0
mmu-miR-872-3p	miRNA	4:94665206-94665227(+)	0	0.417772	0.766691	0
mmu-miR-6239	miRNA	14:117953768-117953787(-)	0	0	0.766691	0.330408
ENSMUST00000102169	miRNA	4:135416555-135416633(-)	0	0	0.766691	0.165204
mmu-miR-6953-3p	miRNA	15:76248235-76248258(+)	0	0	0.766691	0
chr6.tRNA1020-CysGCA	tRNA	6:48278792-48278863(-)	0	0	0.766691	0
ENSMUST00000161282	lincRNA	1:85326738-85326921(+)	0	0	0.766691	0
mmu-miR-6996-5p	miRNA	2:26470094-26470114(-)	0	0	0.766691	0
mmu-miR-7035-3p	miRNA	5:136105583-136105603(+)	0	0	0.766691	0
ENSMUST00000102315	miRNA	14:60228806-60228915(-)	0	0	0.766691	0
ENSMUST00000175086	miRNA	2:180257536-180257611(+)	0	0	0.766691	0
mmu-miR-1949	miRNA	18:35554612-35554635(+)	0	0	0.766691	0
mmu-miR-23a-5p	miRNA	8:84208527-84208548(+)	7.21636	2.36737	0.613353	0.660815
ENSMUST00000083667	miRNA	11:43374397-43374461(-)	3.99477	0.974801	0.613353	1.32163
ENSMUST00000083585	miRNA	11:96317165-96317274(+)	2.19068	2.50663	0.613353	0.495611
mmu-miR-3094-5p	miRNA	4:40993696-40993716(+)	2.31955	2.08886	0.613353	0.495611
mmu-miR-1231-5p	miRNA	1:135454661-135454683(-)	3.35045	0.835544	0.613353	0
ENSMUST00000175501	miRNA	2:75659244-75659317(+)	2.835	0.696287	0.613353	0.826019
mmu-miR-7235-3p	miRNA	11:97146364-97146386(-)	1.4175	1.53183	0.613353	1.48683
ENSMUST00000083496	miRNA	10:126995530-126995613(+)	2.19068	1.67109	0.613353	0.330408
ENSMUST00000122516	rRNA	14:62869714-62869832(+)	1.54636	1.25332	0.613353	0.495611
ENSMUST00000179812	snoRNA	8:21326548-21326639(-)	1.80409	0.835544	0.613353	0.495611
mmu-miR-200a-5p	miRNA	4:156054949-156054970(-)	1.03091	0	0.613353	2.31285
mmu-miR-1198-3p	miRNA	X:7807180-7807201(+)	1.28864	0.417772	0.613353	1.48683
ENSMUST00000122639	rRNA	11:27085126-27085207(+)	1.03091	0.835544	0.613353	0.826019
ENSMUST00000122681	rRNA	7:132058641-132058760(+)	0.902045	0.974801	0.613353	0.826019
ENSMUST00000122686	misc_RNA	10:50866075-50866364(-)	1.15977	0.557029	0.613353	0.826019
ENSMUST00000104097	snoRNA	11:98999508-98999622(+)	0.902045	0.974801	0.613353	0.660815
ENSMUST00000082660	snRNA	3:19560253-19560416(+)	0.773182	0.974801	0.613353	0.826019
mmu-miR-212-5p	miRNA	11:75173403-75173425(+)	0	1.11406	0.613353	1.48683
ENSMUST00000083292	snoRNA	9:15314845-15314981(+)	0.773182	0.278515	0.613353	1.32163
ENSMUST00000157715	snoRNA	2:61492766-61492894(+)	0.773182	1.11406	0.613353	0.330408
ENSMUST00000157578	misc_RNA	13:45294654-45294996(-)	0.515454	1.25332	0.613353	0.495611
ENSMUST00000083009	snRNA	1:48462173-48462293(-)	0.644318	0.974801	0.613353	0.660815
ENSMUST00000177901	snoRNA	8:21095624-21095715(-)	0.902045	0.835544	0.613353	0.495611
ENSMUST00000175536	snoRNA	2:32675109-32675245(+)	0.773182	0.278515	0.613353	1.15643
mmu-miR-7676-3p	miRNA	15:78348639-78348660(+)	0.515454	0.696287	0.613353	0.991223
ENSMUST00000083883	snoRNA	8:13876097-13876226(+)	0.128864	1.53183	0.613353	0.495611
mmu-miR-1966-5p	miRNA	8:105615481-105615505(+)	1.80409	0	0.613353	0.165204
ENSMUST00000158164	snoRNA	12:105031075-105031349(-)	0	1.39257	0.613353	0.826019
mmu-miR-33-5p	miRNA	15:82198127-82198147(+)	1.28864	0.139257	0.613353	0.660815
ENSMUST00000083794	snoRNA	6:97162817-97162947(-)	0	0	0.613353	2.47806
mmu-miR-363-3p	miRNA	X:52741697-52741718(-)	0.644318	1.11406	0.613353	0
ENSMUST00000158488	misc_RNA	2:131413661-131413962(-)	0.257727	0.696287	0.613353	0.826019
mmu-miR-5126	miRNA	1:84695890-84695911(+)	0.515454	0.835544	0.613353	0.330408
ENSMUST00000116790	snoRNA	16:32243712-32243855(-)	1.28864	0.139257	0.613353	0
ENSMUST00000158346	rRNA	14:102806099-102806146(+)	0.515454	0.417772	0.613353	0.660815
ENSMUST00000082613	misc_RNA	4:121134657-121134975(+)	0.644318	0.557029	0.613353	0.330408
mmu-miR-3963	miRNA	3:151023839-151023857(-)	0.128864	0.696287	0.613353	0.826019
mmu-miR-7118-3p	miRNA	15:89162849-89162870(-)	0.515454	0	0.613353	0.991223
ENSMUST00000122547	misc_RNA	10:78370013-78370320(-)	0.257727	0.835544	0.613353	0.330408
ENSMUST00000122648	misc_RNA	12:4394482-4394767(+)	0.257727	0.974801	0.613353	0.165204
mmu-miR-195a-3p	miRNA	11:70235100-70235121(+)	0	0	0.613353	1.65204
ENSMUST00000083336	snRNA	3:149028932-149029038(+)	0.515454	0.417772	0.613353	0.330408
ENSMUST00000104166	snoRNA	5:100831281-100831414(+)	0.128864	0.557029	0.613353	0.660815
mmu-miR-3962	miRNA	1:194822035-194822054(+)	0.257727	0.557029	0.613353	0.495611
chrX.tRNA372-AlaTGC	tRNA	X:136569246-136569317(+)	0.257727	0.557029	0.613353	0.495611
ENSMUST00000104567	snoRNA	8:42522136-42522203(-)	0.644318	0.139257	0.613353	0.330408
mmu-miR-98-3p	miRNA	X:151913287-151913308(+)	0	0.696287	0.613353	0.495611
ENSMUST00000083594	miRNA	14:70443510-70443591(+)	0.515454	0.139257	0.613353	0.495611
mmu-miR-6932-5p	miRNA	11:107637727-107637748(+)	0.902045	0	0.613353	0
mmu-miR-7070-3p	miRNA	8:85062152-85062171(+)	0	0.974801	0.613353	0
ENSMUST00000175012	rRNA	4:58938025-58938109(+)	0.257727	0.139257	0.613353	0.660815
ENSMUST00000175021	miRNA	19:45024613-45024678(+)	0.257727	0.278515	0.613353	0.495611
ENSMUST00000082956	snRNA	3:99707740-99707847(-)	0.386591	0.139257	0.613353	0.495611
ENSMUST00000102083	miRNA	3:93433197-93433305(-)	0.257727	0.139257	0.613353	0.495611
mmu-miR-6985-3p	miRNA	19:4263818-4263838(-)	0.515454	0.278515	0.613353	0
ENSMUST00000083782	snoRNA	X:169695781-169695899(-)	0.257727	0.417772	0.613353	0.165204
ENSMUST00000122654	misc_RNA	8:3615529-3615855(+)	0.128864	0.139257	0.613353	0.495611
mmu-miR-365-3p	miRNA	16:13453895-13453916(+)	0.515454	0	0.613353	0
mmu-miR-3473d	miRNA	8:111016498-111016521(-)	0.386591	0.139257	0.613353	0
ENSMUST00000102108	miRNA	14:115044427-115044506(+)	0	0.417772	0.613353	0.165204
ENSMUST00000104499	snoRNA	4:109537039-109537169(+)	0	0.139257	0.613353	0.330408
mmu-miR-219c-5p	miRNA	17:34025012-34025033(+)	0	0	0.613353	0.495611
mmu-miR-7053-3p	miRNA	7:44538106-44538126(-)	0	0	0.613353	0.495611
mmu-miR-34c-3p	miRNA	9:51103044-51103065(-)	0	0	0.613353	0.165204
mmu-miR-6928-5p	miRNA	11:101030345-101030367(+)	0	0	0.613353	0.165204
ENSMUST00000158868	snRNA	3:95796699-95796884(-)	0	0	0.613353	0
ENSMUST00000179763	miRNA	9:37453722-37453792(+)	0	0	0.613353	0
ENSMUST00000158768	snRNA	5:40405750-40405929(-)	0	0	0.613353	0
mmu-miR-29c-5p	miRNA	1:195037562-195037583(+)	0	0	0.613353	0
mmu-miR-8096	miRNA	1:85751983-85752002(+)	0	0	0.613353	0
ENSMUST00000158642	snoRNA	15:84323209-84323352(-)	0	0	0.613353	0
mmu-miR-7068-5p	miRNA	8:72470069-72470089(-)	0	0	0.613353	0
mmu-miR-3103-5p	miRNA	7:128288414-128288434(-)	0	0	0.613353	0
mmu-miR-6981-5p	miRNA	18:37974592-37974617(-)	0	0	0.613353	0
mmu-miR-467d-5p	miRNA	2:10507640-10507661(+)	2.57727	3.34218	0.460014	1.48683
ENSMUST00000082448	snoRNA	16:23111301-23111429(+)	2.31955	3.62069	0.460014	1.48683
mmu-miR-5620-5p	miRNA	7:7298891-7298913(+)	1.15977	4.31698	0.460014	0.826019
mmu-miR-879-5p	miRNA	5:9375714-9375734(+)	2.44841	1.67109	0.460014	1.81724
mmu-miR-7030-3p	miRNA	5:115645612-115645632(+)	3.35045	0.696287	0.460014	1.48683
mmu-miR-6952-3p	miRNA	15:76064828-76064849(-)	1.67523	2.50663	0.460014	0.991223
mmu-miR-1960	miRNA	5:30170751-30170772(+)	0	3.89921	0.460014	0.330408
ENSMUST00000175366	snoRNA	7:81529855-81529981(+)	1.67523	0.835544	0.460014	1.15643
ENSMUST00000175581	rRNA	12:54666677-54666786(-)	1.28864	1.39257	0.460014	0.991223
mmu-miR-6990-5p	miRNA	19:6914261-6914281(-)	0.257727	2.64589	0.460014	0.660815
ENSMUST00000083166	snoRNA	8:110923116-110923263(+)	1.28864	1.25332	0.460014	0.991223
mmu-miR-6979-3p	miRNA	18:37854605-37854625(-)	1.54636	1.39257	0.460014	0.330408
ENSMUST00000158155	snoRNA	8:21703175-21703266(-)	1.54636	0.835544	0.460014	0.660815
ENSMUST00000175266	miRNA	14:61632027-61632110(-)	1.80409	0.557029	0.460014	0.495611
mmu-miR-1943-3p	miRNA	15:79375236-79375256(-)	1.4175	0.835544	0.460014	0.495611
mmu-miR-8091	miRNA	19:41588691-41588712(+)	1.28864	0.974801	0.460014	0.495611
ENSMUST00000083755	rRNA	X:68949564-68949684(-)	1.28864	0.835544	0.460014	0.495611
mmu-miR-3103-3p	miRNA	7:128288370-128288391(-)	0.644318	1.25332	0.460014	0.660815
mmu-miR-26b-3p	miRNA	1:74394360-74394381(+)	1.67523	0	0.460014	0.826019
ENSMUST00000083082	snoRNA	7:109520120-109520251(+)	0.128864	1.81035	0.460014	0.660815
ENSMUST00000083600	miRNA	11:70012043-70012131(+)	2.19068	0	0.460014	0
ENSMUST00000122470	misc_RNA	11:53701179-53701488(+)	1.54636	0.417772	0.460014	0.330408
mmu-miR-1969	miRNA	8:70925541-70925563(+)	0	0.417772	0.460014	2.31285
mmu-miR-8107	miRNA	9:110636065-110636085(-)	2.19068	0	0.460014	0
ENSMUST00000157405	rRNA	13:23682545-23682652(-)	0.902045	0.835544	0.460014	0.660815
ENSMUST00000122603	snRNA	5:123628201-123628347(+)	0.773182	0.835544	0.460014	0.660815
ENSMUST00000083060	snoRNA	16:56035753-56035887(-)	0.515454	1.25332	0.460014	0.495611
ENSMUST00000158066	snoRNA	1:112467911-112468046(+)	0.773182	0.974801	0.460014	0.495611
mmu-miR-6919-5p	miRNA	11:50232250-50232272(+)	0	1.9496	0.460014	0.330408
chr13.tRNA1008-ThrAGT	tRNA	13:21249194-21249267(-)	0.773182	0.139257	0.460014	1.48683
mmu-miR-181b-2-3p	miRNA	2:38853883-38853904(+)	1.28864	0.557029	0.460014	0
ENSMUST00000083808	snRNA	15:48551308-48551440(+)	0.773182	0.557029	0.460014	0.660815
ENSMUST00000177603	miRNA	16:53153372-53153442(+)	1.15977	0.417772	0.460014	0.330408
ENSMUST00000157831	misc_RNA	14:21263624-21263859(+)	0.515454	0.835544	0.460014	0.495611
mmu-miR-6933-5p	miRNA	11:118002279-118002300(+)	0	0.696287	0.460014	1.32163
ENSMUST00000084000	snRNA	9:35474885-35475046(+)	0.644318	0.417772	0.460014	0.660815
mmu-miR-339-3p	miRNA	5:139369673-139369695(-)	0	1.53183	0.460014	0.165204
ENSMUST00000174945	miRNA	10:86705316-86705448(-)	0.257727	0	0.460014	1.65204
chr3.tRNA622-GluCTC	tRNA	3:123899187-123899258(-)	0.515454	0.417772	0.460014	0.660815
ENSMUST00000179754	snRNA	14:41247686-41247792(+)	0.515454	0.696287	0.460014	0.330408
mmu-miR-1951	miRNA	2:115638777-115638798(+)	0	1.11406	0.460014	0.495611
ENSMUST00000180237	snRNA	18:67174885-67174991(-)	0.515454	0.696287	0.460014	0.330408
ENSMUST00000122512	snRNA	10:123432566-123432749(+)	0.386591	0.417772	0.460014	0.660815
mmu-miR-3087-3p	miRNA	2:25442813-25442833(+)	1.28864	0	0.460014	0
mmu-miR-6911-3p	miRNA	10:80278212-80278232(+)	0	1.39257	0.460014	0
ENSMUST00000082973	snRNA	7:104423274-104423380(+)	0.515454	0.557029	0.460014	0.330408
ENSMUST00000178877	snRNA	16:14807163-14807269(-)	0.515454	0.557029	0.460014	0.330408
ENSMUST00000083278	snRNA	6:81638311-81638469(+)	0.515454	0.417772	0.460014	0.330408
ENSMUST00000178183	snRNA	15:77067791-77067897(+)	0.386591	0.417772	0.460014	0.495611
ENSMUST00000083772	snoRNA	9:85772351-85772480(-)	0.644318	0	0.460014	0.660815
ENSMUST00000158614	snoRNA	18:34941234-34941300(-)	0.773182	0.278515	0.460014	0.165204
chr6.tRNA177-CysGCA	tRNA	6:48316537-48316606(+)	0.386591	0.557029	0.460014	0.330408
ENSMUST00000093648	snRNA	8:7428222-7428328(-)	0.386591	0.557029	0.460014	0.330408
ENSMUST00000102350	miRNA	19:17891959-17892051(-)	0.515454	0.417772	0.460014	0.330408
ENSMUST00000102427	miRNA	8:111194964-111195045(+)	0.386591	0.696287	0.460014	0
ENSMUST00000157734	rRNA	5:23674289-23674381(-)	0.515454	0.139257	0.460014	0.495611
ENSMUST00000083311	snRNA	3:67055958-67056064(+)	0.386591	0.278515	0.460014	0.495611
mmu-miR-7029-5p	miRNA	5:115580954-115580976(+)	0	1.11406	0.460014	0
chr6.tRNA1034-CysGCA	tRNA	6:48139510-48139581(-)	0.257727	0.557029	0.460014	0.330408
ENSMUST00000083894	snRNA	X:162069457-162069563(+)	0.386591	0.278515	0.460014	0.495611
ENSMUST00000179775	snRNA	1:95832129-95832235(-)	0.386591	0.278515	0.460014	0.330408
ENSMUST00000083855	snRNA	3:103427437-103427543(+)	0.257727	0.417772	0.460014	0.330408
ENSMUST00000083854	snRNA	3:130205465-130205571(+)	0.515454	0.139257	0.460014	0.330408
chr6.tRNA167-CysGCA	tRNA	6:48186318-48186389(+)	0	0.139257	0.460014	0.991223
ENSMUST00000102078	miRNA	15:39308470-39308578(-)	0.257727	0.139257	0.460014	0.495611
ENSMUST00000082602	snoRNA	X:73809417-73809481(+)	0.386591	0.139257	0.460014	0.330408
ENSMUST00000083711	misc_RNA	12:32354885-32355202(-)	0.128864	0.417772	0.460014	0.330408
ENSMUST00000179782	snRNA	4:16675923-16676029(+)	0.257727	0.278515	0.460014	0.330408
ENSMUST00000083293	snRNA	7:84323309-84323415(-)	0.257727	0.278515	0.460014	0.330408
ENSMUST00000083885	snRNA	8:99072463-99072569(+)	0.257727	0.278515	0.460014	0.330408
ENSMUST00000093693	snRNA	7:52927070-52927177(+)	0.386591	0.139257	0.460014	0.330408
ENSMUST00000179101	snRNA	13:17440790-17440896(+)	0.386591	0.139257	0.460014	0.330408
ENSMUST00000179018	snRNA	7:46450413-46450519(+)	0.257727	0.278515	0.460014	0.330408
ENSMUST00000082700	snoRNA	9:15315189-15315321(+)	0.128864	0	0.460014	0.660815
ENSMUST00000122574	miRNA	8:128359241-128359320(+)	0.644318	0	0.460014	0
ENSMUST00000102075	miRNA	15:38238572-38238680(+)	0.128864	0.139257	0.460014	0.495611
ENSMUST00000083607	miRNA	8:84208815-84208921(+)	0.257727	0.278515	0.460014	0.165204
ENSMUST00000097247	snRNA	12:13507862-13507968(-)	0.257727	0.139257	0.460014	0.330408
ENSMUST00000083321	snoRNA	1:45746895-45747025(+)	0.128864	0.278515	0.460014	0.330408
ENSMUST00000082953	snRNA	8:66002346-66002452(-)	0.128864	0.139257	0.460014	0.330408
ENSMUST00000157305	snoRNA	1:140003825-140003966(+)	0.128864	0.278515	0.460014	0.165204
ENSMUST00000083638	miRNA	16:17124061-17124142(-)	0.128864	0.417772	0.460014	0
ENSMUST00000180129	snRNA	1:175904545-175904651(+)	0.257727	0	0.460014	0.330408
ENSMUST00000157893	snoRNA	X:116748842-116748956(+)	0	0.278515	0.460014	0.330408
ENSMUST00000093657	snoRNA	12:21287927-21288059(+)	0.128864	0	0.460014	0.495611
ENSMUST00000178491	snRNA	1:96617099-96617205(+)	0.257727	0	0.460014	0.165204
mmu-miR-708-3p	miRNA	7:96249496-96249517(+)	0	0	0.460014	0.495611
mmu-miR-3097-5p	miRNA	5:35021050-35021072(+)	0.386591	0	0.460014	0
mmu-miR-501-5p	miRNA	X:7241307-7241328(-)	0	0.417772	0.460014	0
mmu-miR-33-3p	miRNA	15:82198167-82198188(+)	0.386591	0	0.460014	0
ENSMUST00000082542	snRNA	4:150964735-150964894(+)	0.257727	0	0.460014	0.165204
ENSMUST00000082636	snoRNA	17:62456987-62457120(-)	0	0.278515	0.460014	0.165204
ENSMUST00000083512	miRNA	7:101475376-101475443(+)	0	0	0.460014	0.495611
ENSMUST00000157209	rRNA	7:66370392-66370481(-)	0	0.139257	0.460014	0.330408
ENSMUST00000083719	snoRNA	10:108363665-108363798(+)	0	0.139257	0.460014	0.330408
ENSMUST00000158558	snRNA	6:123195632-123195713(-)	0	0.139257	0.460014	0.165204
ENSMUST00000083685	miRNA	6:30169668-30169737(-)	0	0	0.460014	0.330408
ENSMUST00000175575	misc_RNA	9:65333278-65333511(+)	0	0	0.460014	0.165204
chr10.tRNA989-AlaAGC	tRNA	10:78383645-78383717(-)	0	0.139257	0.460014	0
mmu-miR-202-3p	miRNA	7:139957695-139957716(-)	0	0	0.460014	0
mmu-miR-8104	miRNA	10:122679336-122679357(+)	0	0	0.460014	0
mmu-miR-6935-5p	miRNA	11:120347387-120347408(-)	0	0	0.460014	0
mmu-miR-677-3p	miRNA	10:128085335-128085360(+)	0	0	0.460014	0
ENSMUST00000102058	miRNA	6:85336292-85336373(-)	0	0	0.460014	0
ENSMUST00000123757	lincRNA	6:31087609-31087912(-)	0	0	0.460014	0
mmu-miR-6955-5p	miRNA	15:78891845-78891868(+)	0	0	0.460014	0
ENSMUST00000157523	miRNA	13:21896918-21897049(-)	0	0	0.460014	0
mmu-miR-6927-3p	miRNA	11:97677106-97677126(+)	0	0	0.460014	0
ENSMUST00000157488	miRNA	5:30170739-30170816(+)	0	0	0.460014	0
mmu-miR-7656-5p	miRNA	9:94751829-94751850(+)	0	0	0.460014	0
ENSMUST00000157450	rRNA	5:90893380-90893496(+)	0	0	0.460014	0
mmu-miR-7069-3p	miRNA	8:84867987-84868007(+)	0	0	0.460014	0
ENSMUST00000175304	miRNA	7:5124050-5124120(-)	0	0	0.460014	0
ENSMUST00000083482	miRNA	14:115044000-115044081(+)	0	0	0.460014	0
mmu-miR-6992-5p	miRNA	19:8742976-8742998(+)	0	0	0.460014	0
ENSMUST00000175063	miRNA	8:112335302-112335372(-)	0	0	0.460014	0
ENSMUST00000104831	miRNA	2:10514595-10514674(+)	0	0	0.460014	0
mmu-miR-6921-5p	miRNA	11:60200591-60200612(-)	0	0	0.460014	0
ENSMUST00000116720	snoRNA	4:56761922-56762041(-)	0	0	0.460014	0
mmu-miR-5107-5p	miRNA	18:60812086-60812106(+)	7.0875	2.64589	0.306676	0.495611
ENSMUST00000104203	snoRNA	19:44113979-44114124(-)	4.51023	1.39257	0.306676	0.330408
mmu-miR-138-5p	miRNA	9:122682898-122682920(+)	0.257727	3.62069	0.306676	0.330408
ENSMUST00000104066	snoRNA	5:110692049-110692181(-)	2.19068	0.835544	0.306676	1.15643
mmu-miR-196a-5p	miRNA	15:102973365-102973386(+)	1.54636	0.835544	0.306676	0.991223
mmu-miR-874-3p	miRNA	13:58023135-58023156(-)	0.515454	1.9496	0.306676	0.826019
mmu-miR-3074-1-3p	miRNA	13:63301211-63301232(-)	1.4175	1.25332	0.306676	0.165204
ENSMUST00000122724	rRNA	4:111427818-111427933(-)	0.902045	0.974801	0.306676	0.660815
mmu-miR-328-5p	miRNA	8:105308419-105308440(-)	1.54636	0	0.306676	0.991223
mmu-miR-24-1-5p	miRNA	13:63301213-63301235(+)	0.128864	1.9496	0.306676	0.330408
ENSMUST00000082684	rRNA	8:9568132-9568249(-)	0.515454	0.557029	0.306676	1.15643
mmu-miR-7019-5p	miRNA	4:138316173-138316195(-)	0	1.9496	0.306676	0.165204
ENSMUST00000083596	miRNA	16:77598936-77599000(+)	0.257727	1.67109	0.306676	0.165204
mmu-miR-296-5p	miRNA	2:174267093-174267113(-)	0.386591	1.39257	0.306676	0.330408
mmu-miR-5122	miRNA	4:133369784-133369803(+)	0.644318	0.557029	0.306676	0.991223
mmu-miR-196b-5p	miRNA	6:52230129-52230150(-)	0.773182	0.417772	0.306676	0.826019
ENSMUST00000122692	rRNA	19:43932316-43932432(+)	1.15977	0.278515	0.306676	0.330408
mmu-miR-6934-5p	miRNA	11:119154111-119154132(-)	0.773182	0.974801	0.306676	0
ENSMUST00000122503	misc_RNA	13:91744705-91745004(-)	0.644318	0.696287	0.306676	0.495611
ENSMUST00000082718	snoRNA	2:32831989-32832116(+)	0.386591	0.696287	0.306676	0.826019
ENSMUST00000157876	snRNA	18:34024220-34024280(-)	0.515454	0.696287	0.306676	0.660815
ENSMUST00000082683	rRNA	5:120064335-120064443(+)	0.773182	0.835544	0.306676	0
ENSMUST00000083297	snoRNA	8:105988501-105988631(-)	0.902045	0	0.306676	0.826019
ENSMUST00000177941	snRNA	7:109774612-109774718(-)	0.515454	0.696287	0.306676	0.495611
ENSMUST00000104369	snoRNA	16:8480660-8480741(-)	0.773182	0.278515	0.306676	0.660815
ENSMUST00000083817	snRNA	7:111947181-111947330(-)	0.515454	0.417772	0.306676	0.660815
mmu-miR-6954-5p	miRNA	15:76433219-76433240(+)	0	0.696287	0.306676	0.991223
ENSMUST00000175147	snRNA	6:48289228-48289427(+)	0.902045	0.278515	0.306676	0.330408
ENSMUST00000104129	snRNA	18:51607544-51607668(-)	0.386591	0.835544	0.306676	0.330408
ENSMUST00000178844	snRNA	10:117662282-117662388(-)	0.515454	0.557029	0.306676	0.495611
mmu-miR-1955-5p	miRNA	2:92191994-92192018(+)	0.773182	0.696287	0.306676	0
ENSMUST00000157648	snoRNA	17:26223502-26223645(+)	0	0.278515	0.306676	1.32163
ENSMUST00000157465	rRNA	9:60042069-60042179(-)	0.515454	0.557029	0.306676	0.330408
ENSMUST00000104391	snoRNA	16:87528030-87528165(-)	0.257727	0.557029	0.306676	0.660815
ENSMUST00000083693	snRNA	11:4324149-4324255(-)	0.386591	0.557029	0.306676	0.330408
mmu-miR-28b	miRNA	8:73016523-73016543(+)	0	0.974801	0.306676	0.330408
chrX.tRNA369-AlaCGC	tRNA	X:136401868-136401939(+)	0.644318	0.417772	0.306676	0.165204
ENSMUST00000116802	miRNA	16:18284239-18284317(-)	0.515454	0.557029	0.306676	0.165204
ENSMUST00000179690	snRNA	16:30814162-30814268(+)	0.515454	0.417772	0.306676	0.330408
ENSMUST00000179535	snRNA	9:63133283-63133389(+)	0.386591	0.278515	0.306676	0.495611
ENSMUST00000165760	lincRNA	X:150312951-150313364(-)	0	0.278515	0.306676	0.991223
ENSMUST00000158980	rRNA	6:111603252-111603362(+)	0.386591	0.557029	0.306676	0.165204
ENSMUST00000178620	snRNA	10:79909195-79909301(+)	0.386591	0.278515	0.306676	0.495611
ENSMUST00000082474	snRNA	6:74451797-74451904(-)	0.257727	0.417772	0.306676	0.495611
ENSMUST00000179111	snRNA	1:80135466-80135572(+)	0.386591	0.278515	0.306676	0.495611
ENSMUST00000179260	snRNA	10:79985506-79985612(+)	0.386591	0.278515	0.306676	0.495611
ENSMUST00000083033	snRNA	1:178636905-178637071(+)	0.644318	0.139257	0.306676	0.165204
ENSMUST00000179274	snRNA	6:13549506-13549612(+)	0.386591	0.278515	0.306676	0.330408
ENSMUST00000083413	snRNA	2:141640490-141640596(+)	0.386591	0.278515	0.306676	0.330408
ENSMUST00000179499	snRNA	13:79454970-79455076(+)	0.128864	0.417772	0.306676	0.495611
ENSMUST00000082926	rRNA	1:154311408-154311527(-)	0.257727	0.557029	0.306676	0.165204
ENSMUST00000179017	snRNA	17:84391429-84391535(+)	0.386591	0.278515	0.306676	0.330408
chrX.tRNA636-AlaCGC	tRNA	X:136567865-136567936(-)	0.257727	0.417772	0.306676	0.330408
ENSMUST00000082729	snRNA	12:52603788-52603894(+)	0.386591	0.278515	0.306676	0.330408
ENSMUST00000179419	snRNA	1:167349025-167349131(+)	0.257727	0.417772	0.306676	0.330408
ENSMUST00000179034	snRNA	16:17205792-17205898(-)	0.257727	0.417772	0.306676	0.330408
ENSMUST00000179904	snRNA	X:50405813-50405919(+)	0.257727	0.417772	0.306676	0.330408
ENSMUST00000083992	snRNA	3:52722649-52722755(-)	0.257727	0.417772	0.306676	0.330408
ENSMUST00000178420	snRNA	10:70882104-70882210(+)	0.257727	0.278515	0.306676	0.330408
ENSMUST00000101994	snoRNA	13:62136930-62137062(+)	0.257727	0	0.306676	0.660815
ENSMUST00000083204	snRNA	3:151608343-151608449(+)	0.257727	0.278515	0.306676	0.330408
ENSMUST00000083480	miRNA	9:122682876-122682974(+)	0.773182	0	0.306676	0
ENSMUST00000082560	snRNA	8:105172496-105172602(+)	0.257727	0.139257	0.306676	0.495611
ENSMUST00000082938	snRNA	3:86930743-86930902(+)	0.515454	0.278515	0.306676	0
ENSMUST00000178688	snRNA	5:91217898-91218004(-)	0.128864	0.417772	0.306676	0.330408
ENSMUST00000083727	snRNA	X:83536031-83536137(+)	0.257727	0.278515	0.306676	0.330408
ENSMUST00000178290	snRNA	4:116922384-116922490(-)	0.386591	0.139257	0.306676	0.330408
ENSMUST00000179791	snRNA	4:108466944-108467050(-)	0.128864	0.278515	0.306676	0.495611
ENSMUST00000082478	snRNA	12:95619818-95619924(+)	0.386591	0.139257	0.306676	0.330408
ENSMUST00000104213	rRNA	9:37026399-37026507(+)	0.128864	0.139257	0.306676	0.660815
ENSMUST00000122598	misc_RNA	6:99575891-99576137(+)	0.515454	0.278515	0.306676	0
ENSMUST00000177627	snRNA	14:73767862-73767968(-)	0.257727	0.139257	0.306676	0.495611
ENSMUST00000177746	snRNA	10:19782854-19782960(+)	0.257727	0.278515	0.306676	0.330408
ENSMUST00000083741	snRNA	3:139417757-139417863(-)	0.257727	0.278515	0.306676	0.330408
ENSMUST00000101915	snRNA	8:128650997-128651103(+)	0.386591	0.278515	0.306676	0.165204
ENSMUST00000083729	snoRNA	9:15316676-15316808(+)	0.257727	0	0.306676	0.660815
mmu-miR-3061-5p	miRNA	11:52126759-52126780(+)	0.257727	0	0.306676	0.660815
ENSMUST00000083150	snRNA	2:126109908-126110014(-)	0.257727	0.278515	0.306676	0.330408
ENSMUST00000178482	snRNA	15:72255350-72255456(-)	0.257727	0.278515	0.306676	0.330408
ENSMUST00000180294	snRNA	6:10840587-10840693(-)	0.257727	0.278515	0.306676	0.330408
ENSMUST00000178023	snRNA	17:13432033-13432139(-)	0.386591	0.139257	0.306676	0.330408
ENSMUST00000102183	miRNA	17:21284103-21284212(-)	0.515454	0.139257	0.306676	0
ENSMUST00000179376	snRNA	5:50290380-50290486(-)	0.257727	0.139257	0.306676	0.330408
ENSMUST00000083434	snRNA	7:11967150-11967256(-)	0.386591	0.139257	0.306676	0.165204
ENSMUST00000178275	snRNA	1:54249102-54249208(-)	0.257727	0.278515	0.306676	0.165204
ENSMUST00000177557	miRNA	10:130592136-130592244(-)	0.128864	0	0.306676	0.660815
ENSMUST00000083484	miRNA	X:53054255-53054349(-)	0	0.139257	0.306676	0.660815
ENSMUST00000082555	snRNA	12:52604485-52604591(-)	0.257727	0.139257	0.306676	0.330408
ENSMUST00000175574	miRNA	19:44303171-44303231(+)	0	0	0.306676	0.826019
ENSMUST00000083645	miRNA	9:108568777-108568861(+)	0.644318	0	0.306676	0
ENSMUST00000082692	snRNA	2:37282051-37282157(+)	0.257727	0.278515	0.306676	0.165204
chr6.tRNA1033-CysGCA	tRNA	6:48140484-48140555(-)	0.128864	0.278515	0.306676	0.330408
ENSMUST00000117039	snoRNA	15:69685578-69685706(-)	0.515454	0.139257	0.306676	0
mmu-miR-6341	miRNA	1:12426016-12426038(+)	0.515454	0.139257	0.306676	0
ENSMUST00000082824	snRNA	8:89589435-89589541(-)	0.257727	0.139257	0.306676	0.330408
ENSMUST00000157605	misc_RNA	11:86333206-86333308(+)	0	0	0.306676	0.826019
mmu-miR-219c-3p	miRNA	17:34025050-34025071(+)	0	0	0.306676	0.826019
ENSMUST00000179440	snRNA	5:151700202-151700308(-)	0.257727	0.139257	0.306676	0.330408
ENSMUST00000083751	snRNA	12:116173313-116173419(+)	0.257727	0.139257	0.306676	0.330408
mmu-miR-466o-5p	miRNA	2:10472553-10472574(+)	0.257727	0.278515	0.306676	0.165204
mmu-miR-7656-3p	miRNA	9:94751869-94751890(+)	0	0.557029	0.306676	0
ENSMUST00000082821	snRNA	14:52342777-52342883(+)	0.128864	0.278515	0.306676	0.165204
ENSMUST00000180099	snRNA	6:97730439-97730545(+)	0.257727	0.139257	0.306676	0.165204
ENSMUST00000157972	snRNA	3:83702252-83702358(+)	0.128864	0.139257	0.306676	0.330408
ENSMUST00000102454	miRNA	7:114327255-114327323(-)	0.128864	0.139257	0.306676	0.330408
ENSMUST00000104460	snoRNA	1:160876202-160876322(-)	0	0.278515	0.306676	0.330408
ENSMUST00000083232	snRNA	13:17809591-17809697(-)	0.128864	0.139257	0.306676	0.330408
ENSMUST00000175087	miRNA	17:70958039-70958121(+)	0.128864	0.139257	0.306676	0.330408
ENSMUST00000082868	snRNA	11:12054148-12054303(-)	0.257727	0.278515	0.306676	0
ENSMUST00000116763	snRNA	7:16234738-16234864(-)	0.128864	0	0.306676	0.495611
ENSMUST00000101885	snRNA	12:4758547-4758653(+)	0.257727	0.278515	0.306676	0
ENSMUST00000083702	snRNA	8:92039917-92040020(+)	0.257727	0.278515	0.306676	0
mmu-miR-351-3p	miRNA	X:53053276-53053296(-)	0.257727	0	0.306676	0.330408
chrX.tRNA640-AlaCGC	tRNA	X:136379366-136379437(-)	0.128864	0.139257	0.306676	0.330408
ENSMUST00000083073	snRNA	11:99856308-99856414(+)	0.257727	0.139257	0.306676	0.165204
ENSMUST00000179184	snRNA	6:17436306-17436412(+)	0.257727	0.139257	0.306676	0.165204
ENSMUST00000157873	snRNA	1:151260824-151260914(-)	0.128864	0.139257	0.306676	0.330408
ENSMUST00000122673	misc_RNA	10:75442620-75442942(+)	0.128864	0.139257	0.306676	0.330408
mmu-miR-7036a-5p	miRNA	5:137296661-137296683(-)	0.515454	0	0.306676	0
mmu-miR-5133	miRNA	9:62122565-62122585(-)	0	0	0.306676	0.660815
ENSMUST00000175614	snoRNA	5:74093530-74093650(+)	0	0.278515	0.306676	0.330408
chr11.tRNA1752-LysCTT	tRNA	11:74137315-74137387(-)	0.128864	0.139257	0.306676	0.165204
ENSMUST00000083462	miRNA	17:17830188-17830257(+)	0.386591	0	0.306676	0
ENSMUST00000178139	snRNA	16:91921309-91921415(-)	0.257727	0	0.306676	0.165204
ENSMUST00000177110	miRNA	1:82839446-82839498(+)	0.386591	0	0.306676	0
ENSMUST00000102077	miRNA	11:45829779-45829887(+)	0	0	0.306676	0.495611
ENSMUST00000083193	snRNA	2:39027777-39027883(+)	0.128864	0.139257	0.306676	0.165204
mmu-miR-6236	miRNA	9:110281353-110281371(+)	0.257727	0	0.306676	0.165204
ENSMUST00000102076	miRNA	13:8921336-8921438(-)	0	0	0.306676	0.495611
ENSMUST00000179794	snRNA	4:27700671-27700777(+)	0.128864	0	0.306676	0.330408
ENSMUST00000158078	rRNA	17:32804867-32804977(-)	0.257727	0.139257	0.306676	0
ENSMUST00000179093	snRNA	18:32820693-32820799(+)	0.128864	0.139257	0.306676	0.165204
ENSMUST00000178659	snRNA	18:46900801-46900907(+)	0.128864	0	0.306676	0.330408
ENSMUST00000180010	snRNA	17:25694114-25694220(-)	0.128864	0.139257	0.306676	0.165204
ENSMUST00000178706	snRNA	9:83938369-83938475(-)	0.128864	0.139257	0.306676	0.165204
ENSMUST00000180326	snRNA	6:107001452-107001558(+)	0.128864	0	0.306676	0.165204
ENSMUST00000083809	snRNA	17:45620679-45620759(+)	0	0	0.306676	0.330408
ENSMUST00000158662	snoRNA	3:4567203-4567335(-)	0	0.139257	0.306676	0.165204
ENSMUST00000102348	miRNA	19:17928111-17928226(+)	0	0	0.306676	0.330408
ENSMUST00000083286	snRNA	10:79703484-79703590(-)	0	0.139257	0.306676	0.165204
mmu-miR-3066-3p	miRNA	12:17355441-17355462(+)	0.128864	0	0.306676	0
mmu-miR-210-5p	miRNA	7:141221445-141221466(-)	0	0.139257	0.306676	0
ENSMUST00000122632	snRNA	16:35234796-35234923(-)	0	0	0.306676	0.165204
mmu-miR-193a-3p	miRNA	11:79712009-79712030(+)	0	0	0.306676	0.165204
ENSMUST00000122528	misc_RNA	6:140530963-140531215(+)	0	0	0.306676	0.165204
ENSMUST00000179713	snRNA	5:72418713-72418819(-)	0.128864	0	0.306676	0
ENSMUST00000175187	miRNA	6:48048703-48048795(+)	0	0	0.306676	0
ENSMUST00000175380	misc_RNA	7:45743324-45743561(-)	0	0	0.306676	0
ENSMUST00000175102	miRNA	2:84928074-84928175(+)	0	0	0.306676	0
mmu-miR-6989-3p	miRNA	19:6346523-6346544(+)	0	0	0.306676	0
ENSMUST00000083758	snoRNA	10:8824011-8824147(-)	0	0	0.306676	0
ENSMUST00000175409	miRNA	12:30834932-30835002(+)	0	0	0.306676	0
ENSMUST00000158034	rRNA	18:69551963-69552071(+)	0	0	0.306676	0
ENSMUST00000158390	snRNA	2:75686740-75686838(-)	0	0	0.306676	0
ENSMUST00000180313	miRNA	16:25855437-25855507(-)	0	0	0.306676	0
ENSMUST00000174891	miRNA	8:60854225-60854295(-)	0	0	0.306676	0
ENSMUST00000177119	misc_RNA	5:145197048-145197325(-)	0	0	0.306676	0
ENSMUST00000102296	miRNA	X:7241243-7241351(-)	0	0	0.306676	0
mmu-miR-7683-5p	miRNA	1:171641879-171641900(-)	0	0	0.306676	0
ENSMUST00000157551	misc_RNA	8:25678950-25679271(+)	0	0	0.306676	0
mmu-miR-466e-5p	miRNA	2:10479099-10479120(+)	0	0	0.306676	0
ENSMUST00000157114	snoRNA	2:104040669-104040807(+)	0	0	0.306676	0
ENSMUST00000180166	miRNA	16:16078159-16078229(-)	0	0	0.306676	0
mmu-miR-871-3p	miRNA	X:66810438-66810460(-)	0	0	0.306676	0
ENSMUST00000175355	miRNA	11:115447961-115448060(-)	0	0	0.306676	0
ENSMUST00000158837	misc_RNA	2:78550508-78550737(-)	0	0	0.306676	0
ENSMUST00000174914	miRNA	19:60580529-60580617(+)	0	0	0.306676	0
chr6.tRNA1014-CysGCA	tRNA	6:48308729-48308800(-)	0	0	0.306676	0
ENSMUST00000179340	miRNA	14:45570338-45570408(-)	0	0	0.306676	0
ENSMUST00000158993	misc_RNA	10:95603792-95604116(+)	0	0	0.306676	0
mmu-miR-8090	miRNA	19:47755062-47755081(-)	0	0	0.306676	0
mmu-miR-7030-5p	miRNA	5:115645578-115645599(+)	0	0	0.306676	0
mmu-miR-5615-5p	miRNA	10:81104616-81104637(+)	0	0	0.306676	0
ENSMUST00000158455	snRNA	5:32913631-32913730(+)	0	0	0.306676	0
mmu-miR-5103	miRNA	1:34433130-34433149(-)	0	0	0.306676	0
ENSMUST00000175177	miRNA	2:127040561-127040685(+)	0	0	0.306676	0
mmu-miR-467a-3p	miRNA	2:10503322-10503343(+)	0	0	0.306676	0
ENSMUST00000175573	miRNA	19:8888699-8888774(-)	0	0	0.306676	0
ENSMUST00000177860	miRNA	3:103324233-103324303(+)	0	0	0.306676	0
mmu-miR-6541	miRNA	14:62865610-62865630(+)	0.773182	1.81035	0.153338	3.96489
mmu-miR-6909-5p	miRNA	10:79531064-79531085(-)	1.03091	3.34218	0.153338	0.660815
mmu-miR-7024-5p	miRNA	5:33898946-33898966(-)	1.67523	0.278515	0.153338	1.81724
mmu-miR-3473g	miRNA	2:126902290-126902309(-)	1.15977	1.11406	0.153338	1.48683
ENSMUST00000157521	snoRNA	X:96150837-96150972(-)	1.28864	1.25332	0.153338	0.991223
ENSMUST00000175004	miRNA	4:133369776-133369864(+)	0.386591	2.78515	0.153338	0.165204
mmu-miR-215-5p	miRNA	1:185313610-185313630(+)	2.44841	0.557029	0.153338	0
ENSMUST00000093619	miRNA	19:46342762-46342870(+)	1.28864	1.25332	0.153338	0.330408
ENSMUST00000157427	rRNA	X:102856291-102856391(-)	0.902045	0.974801	0.153338	0.330408
ENSMUST00000082620	rRNA	5:107401319-107401437(+)	0.773182	0.835544	0.153338	0.495611
mmu-miR-8108	miRNA	8:25159150-25159171(-)	1.93295	0	0.153338	0
ENSMUST00000175467	miRNA	12:8298278-8298339(-)	0.902045	0.557029	0.153338	0.660815
ENSMUST00000083950	snoRNA	4:75280626-75280755(-)	0.902045	1.11406	0.153338	0
mmu-miR-744-3p	miRNA	11:65734742-65734763(-)	0	1.67109	0.153338	0.330408
mmu-miR-7084-5p	miRNA	9:22113988-22114008(-)	0.773182	0.974801	0.153338	0
ENSMUST00000158152	snoRNA	5:92429785-92429928(+)	0.773182	0.139257	0.153338	0.826019
mmu-miR-669h-5p	miRNA	2:10518174-10518197(+)	0.773182	0	0.153338	0.991223
ENSMUST00000157189	rRNA	X:102801184-102801284(+)	0.773182	0.557029	0.153338	0.330408
mmu-miR-7017-5p	miRNA	4:133195660-133195683(+)	1.4175	0	0.153338	0.165204
ENSMUST00000104261	snoRNA	13:75768068-75768197(+)	0.386591	1.11406	0.153338	0
mmu-miR-7061-5p	miRNA	7:130908273-130908294(+)	0.644318	0.835544	0.153338	0
ENSMUST00000157086	rRNA	X:102838155-102838255(+)	0.773182	0.417772	0.153338	0.165204
mmu-miR-5104	miRNA	10:7836441-7836464(+)	0	0.835544	0.153338	0.660815
ENSMUST00000104497	snoRNA	14:56837071-56837156(-)	0.515454	0.278515	0.153338	0.495611
ENSMUST00000104461	snoRNA	11:77244928-77245015(-)	0.644318	0.139257	0.153338	0.495611
ENSMUST00000082849	snoRNA	19:20033504-20033635(-)	0.128864	0.835544	0.153338	0.330408
ENSMUST00000175448	misc_RNA	10:5036175-5036456(-)	0	0.696287	0.153338	0.660815
chrX.tRNA494-SerAGA	tRNA	X:166909733-166909814(-)	1.03091	0.139257	0.153338	0
mmu-miR-125b-1-3p	miRNA	9:41581980-41582001(+)	0	0.278515	0.153338	0.991223
ENSMUST00000176598	miRNA	5:30647936-30648015(+)	0.128864	0	0.153338	1.15643
ENSMUST00000177614	snRNA	16:82543229-82543335(+)	0.386591	0.278515	0.153338	0.495611
mmu-miR-6395	miRNA	8:34166689-34166710(-)	0.128864	0.835544	0.153338	0.165204
mmu-miR-497a-5p	miRNA	11:70234730-70234751(+)	0	1.11406	0.153338	0
ENSMUST00000122553	misc_RNA	9:76773232-76773524(-)	0.773182	0.278515	0.153338	0
ENSMUST00000083940	snoRNA	7:118153480-118153610(+)	0.128864	0.696287	0.153338	0.165204
ENSMUST00000179244	snRNA	10:30493942-30494048(+)	0.257727	0.278515	0.153338	0.495611
ENSMUST00000180065	snRNA	13:62791507-62791613(+)	0.257727	0.278515	0.153338	0.495611
ENSMUST00000180226	snRNA	15:88835300-88835406(+)	0.386591	0.278515	0.153338	0.330408
ENSMUST00000175246	misc_RNA	4:119406034-119406240(+)	0.515454	0.278515	0.153338	0.165204
ENSMUST00000178850	snRNA	15:18009263-18009369(-)	0.386591	0.278515	0.153338	0.165204
mmu-miR-138-1-3p	miRNA	9:122682936-122682957(+)	0	0	0.153338	0.991223
chrX.tRNA639-AlaCGC	tRNA	X:136395522-136395593(-)	0	0.417772	0.153338	0.495611
ENSMUST00000082719	snRNA	13:14087439-14087545(+)	0.128864	0.557029	0.153338	0.165204
ENSMUST00000157251	misc_RNA	8:4274853-4275136(+)	0.386591	0.417772	0.153338	0
ENSMUST00000157129	snRNA	14:49001717-49001836(-)	0.128864	0.417772	0.153338	0.330408
mmu-miR-879-3p	miRNA	5:9375748-9375769(+)	0	0	0.153338	0.991223
ENSMUST00000083464	miRNA	X:7247989-7248056(-)	0.773182	0	0.153338	0
ENSMUST00000082465	snRNA	14:63099536-63099642(+)	0.257727	0.139257	0.153338	0.330408
mmu-miR-7237-3p	miRNA	8:121978065-121978086(+)	0	0.696287	0.153338	0
ENSMUST00000179841	snRNA	1:107756602-107756708(-)	0.257727	0.278515	0.153338	0.165204
ENSMUST00000122504	snRNA	7:126563874-126563980(-)	0.257727	0.139257	0.153338	0.330408
ENSMUST00000083063	snoRNA	13:62543203-62543335(-)	0.257727	0	0.153338	0.495611
mmu-miR-690	miRNA	16:28599940-28599961(-)	0.257727	0.417772	0.153338	0
chr1.tRNA730-ArgTCT	tRNA	1:173390329-173390402(+)	0.515454	0	0.153338	0.165204
mmu-miR-6987-5p	miRNA	19:5679050-5679071(-)	0	0.696287	0.153338	0
mmu-let-7f-1-3p	miRNA	13:48537833-48537854(-)	0	0.417772	0.153338	0.330408
ENSMUST00000178517	snRNA	3:88970623-88970729(-)	0.257727	0.278515	0.153338	0.165204
ENSMUST00000158746	miRNA	12:40222712-40222811(-)	0	0	0.153338	0.826019
ENSMUST00000082897	snRNA	11:16732605-16732711(-)	0.257727	0.278515	0.153338	0.165204
ENSMUST00000082801	snRNA	9:72633447-72633553(+)	0.257727	0.139257	0.153338	0.330408
ENSMUST00000122619	misc_RNA	12:96255941-96256237(-)	0.257727	0.139257	0.153338	0.330408
ENSMUST00000158082	rRNA	5:37092258-37092360(-)	0.386591	0.278515	0.153338	0
ENSMUST00000179897	snRNA	13:103641926-103642032(+)	0.257727	0.139257	0.153338	0.330408
ENSMUST00000158536	snoRNA	13:65158258-65158408(+)	0	0.139257	0.153338	0.495611
ENSMUST00000179144	snRNA	7:109076136-109076242(-)	0.128864	0.278515	0.153338	0.165204
ENSMUST00000179834	snRNA	1:12374936-12375042(+)	0.128864	0.278515	0.153338	0.165204
ENSMUST00000179288	snRNA	9:109295542-109295648(-)	0.257727	0.139257	0.153338	0.165204
chr6.tRNA170-CysGCA	tRNA	6:48205068-48205139(+)	0.257727	0	0.153338	0.330408
ENSMUST00000083162	snRNA	10:12363410-12363573(+)	0.257727	0.139257	0.153338	0.165204
ENSMUST00000083168	rRNA	14:110161835-110161945(+)	0.128864	0.139257	0.153338	0.330408
ENSMUST00000082988	snRNA	13:16041046-16041152(-)	0.257727	0	0.153338	0.330408
ENSMUST00000180118	snRNA	1:151062004-151062110(-)	0.128864	0.139257	0.153338	0.330408
ENSMUST00000102421	miRNA	2:117185127-117185226(+)	0.257727	0.139257	0.153338	0.165204
ENSMUST00000083230	snRNA	2:119793942-119794043(-)	0.257727	0.139257	0.153338	0.165204
ENSMUST00000175456	misc_RNA	12:21273304-21273532(+)	0.386591	0.139257	0.153338	0
ENSMUST00000104326	snoRNA	4:103586272-103586400(-)	0	0.278515	0.153338	0.330408
ENSMUST00000082758	snoRNA	11:62776985-62777125(+)	0	0	0.153338	0.660815
ENSMUST00000179817	snRNA	16:71174822-71174928(-)	0.128864	0.139257	0.153338	0.330408
ENSMUST00000082526	snRNA	3:137715658-137715764(+)	0.257727	0.139257	0.153338	0.165204
ENSMUST00000179714	snRNA	14:54449958-54450064(-)	0.257727	0.139257	0.153338	0.165204
ENSMUST00000179962	snRNA	17:34687696-34687802(-)	0.257727	0	0.153338	0.330408
ENSMUST00000083445	snoRNA	11:104251012-104251144(-)	0	0	0.153338	0.660815
ENSMUST00000083925	snRNA	X:74713769-74713873(-)	0.128864	0	0.153338	0.495611
ENSMUST00000157536	misc_RNA	1:104485957-104486286(+)	0.128864	0.139257	0.153338	0.165204
ENSMUST00000157956	misc_RNA	17:69594539-69594777(-)	0	0.278515	0.153338	0.165204
ENSMUST00000083198	snRNA	3:123743297-123743403(-)	0.128864	0.139257	0.153338	0.165204
ENSMUST00000157133	misc_RNA	4:34434296-34434401(+)	0.128864	0.139257	0.153338	0.165204
ENSMUST00000083820	snoRNA	6:60071058-60071186(-)	0	0.417772	0.153338	0
ENSMUST00000178217	snRNA	9:109347524-109347630(-)	0.128864	0.139257	0.153338	0.165204
ENSMUST00000178972	snRNA	1:178028033-178028139(-)	0.257727	0.139257	0.153338	0
ENSMUST00000083785	rRNA	X:136277505-136277623(+)	0.128864	0.278515	0.153338	0
ENSMUST00000083459	snRNA	16:78624747-78624853(+)	0.128864	0.139257	0.153338	0.165204
ENSMUST00000083877	snRNA	16:91349702-91349784(-)	0.128864	0.139257	0.153338	0.165204
ENSMUST00000083744	snRNA	13:100604359-100604462(+)	0.128864	0.139257	0.153338	0.165204
ENSMUST00000179057	snRNA	15:21114369-21114475(+)	0.128864	0.139257	0.153338	0.165204
ENSMUST00000177553	snRNA	5:86916216-86916322(-)	0.128864	0	0.153338	0.330408
ENSMUST00000122687	misc_RNA	7:95171864-95172157(+)	0	0.139257	0.153338	0.330408
ENSMUST00000175346	miRNA	8:111016450-111016530(-)	0.128864	0.278515	0.153338	0
ENSMUST00000178825	snRNA	10:30942379-30942485(-)	0.128864	0.139257	0.153338	0.165204
ENSMUST00000082485	snRNA	5:38546458-38546593(+)	0.128864	0.139257	0.153338	0.165204
ENSMUST00000083231	snRNA	7:69498579-69498685(-)	0.128864	0.139257	0.153338	0.165204
ENSMUST00000179879	snRNA	9:13275516-13275622(+)	0.128864	0.139257	0.153338	0.165204
ENSMUST00000082848	snRNA	4:49289298-49289403(+)	0.128864	0.139257	0.153338	0.165204
ENSMUST00000082871	snRNA	2:85885155-85885334(-)	0.128864	0.139257	0.153338	0.165204
chr6.tRNA1018-CysGCA	tRNA	6:48288876-48288947(-)	0.257727	0	0.153338	0.165204
ENSMUST00000180367	snRNA	4:62264314-62264420(+)	0.128864	0.139257	0.153338	0.165204
ENSMUST00000082648	snRNA	17:43454255-43454397(+)	0.128864	0.139257	0.153338	0.165204
mmu-miR-466f-3p	miRNA	2:10472007-10472027(+)	0	0	0.153338	0.495611
ENSMUST00000158604	misc_RNA	13:33567794-33568005(+)	0.257727	0	0.153338	0.165204
ENSMUST00000157294	snoRNA	4:14239618-14239744(+)	0.128864	0	0.153338	0.330408
ENSMUST00000102382	miRNA	11:16645438-16645538(-)	0.128864	0	0.153338	0.165204
ENSMUST00000157939	rRNA	1:137987657-137987776(-)	0	0.139257	0.153338	0.165204
ENSMUST00000082763	snoRNA	X:37667233-37667376(-)	0	0	0.153338	0.330408
ENSMUST00000157559	snRNA	11:87444474-87444580(-)	0.128864	0	0.153338	0.165204
ENSMUST00000083269	snRNA	3:8429158-8429264(+)	0.128864	0	0.153338	0.165204
ENSMUST00000157379	rRNA	3:9829620-9829728(-)	0	0.139257	0.153338	0.165204
ENSMUST00000082490	snRNA	12:101223592-101223698(-)	0.128864	0	0.153338	0.165204
ENSMUST00000158481	snRNA	16:14382807-14382873(+)	0.128864	0	0.153338	0.165204
ENSMUST00000083414	snRNA	12:118504928-118505034(-)	0.128864	0	0.153338	0.165204
ENSMUST00000179541	miRNA	X:52173135-52173205(+)	0	0.278515	0.153338	0
ENSMUST00000179037	miRNA	14:27174655-27174725(-)	0.128864	0	0.153338	0.165204
ENSMUST00000093566	miRNA	16:14159626-14159692(+)	0	0.278515	0.153338	0
ENSMUST00000083228	snRNA	11:106260206-106260313(+)	0.128864	0	0.153338	0.165204
ENSMUST00000083154	snoRNA	X:37499317-37499459(+)	0	0	0.153338	0.330408
ENSMUST00000083005	snRNA	11:61936446-61936552(-)	0.128864	0.139257	0.153338	0
ENSMUST00000083917	snRNA	2:125105009-125105115(+)	0.128864	0	0.153338	0.165204
mmu-miR-467b-5p	miRNA	2:10481256-10481276(+)	0	0.139257	0.153338	0.165204
ENSMUST00000082633	snoRNA	11:72616006-72616150(-)	0	0.139257	0.153338	0.165204
ENSMUST00000122486	snRNA	5:79750381-79750529(-)	0.128864	0.139257	0.153338	0
ENSMUST00000178130	snRNA	1:165809636-165809742(-)	0.128864	0	0.153338	0.165204
ENSMUST00000122618	misc_RNA	11:67364090-67364402(+)	0	0.139257	0.153338	0.165204
ENSMUST00000082679	snRNA	4:129458351-129458490(+)	0.128864	0	0.153338	0.165204
ENSMUST00000082990	snRNA	X:155046610-155046719(+)	0	0.139257	0.153338	0.165204
[truncated: 708 more rows]
