# Supplementary material for: RNY-derived small RNAs as a signature of coronary artery disease
Source: BMC Med. 2015 Oct 8;13:259. doi: 10.1186/s12916-015-0489-y (PMC4599655; doi:10.1186/s12916-015-0489-y)
Supplement: Additional file 10: Table S3. — Statistical analysis of the small RNAs expression in human primary macrophages stimulated with staurosporine at the indicated time and in mouse bone marrow-derived macrophages stimulated with macrophage-colony stimulating factor withdrawal and controls. (XLS 911 kb) [file 12916_2015_489_MOESM10_ESM.xls]

## Sheet: human macrophage_- STS_vs_Ctl
feature	type	description	logFC 4h vs contr	AveExpr (log2) 4h vs contr	t 4h vs contr	P.Value 4h vs contr	adj.P.Val 4h vs contr	B 4h vs contr	logFC 6h vs contr	AveExpr (log2) 6h vs contr	t 6h vs contr	P.Value 6h vs contr	adj.P.Val 6h vs contr	B 6h vs contr	Expr (log2) Control_1	Expr (log2) STS 4h_1	Expr (log2) STS 6h_1	Expr (log2) Control_2	Expr (log2) STS 4h_2	Expr (log2) STS 6h_2	Expr (log2) Control_3	Expr (log2) STS 4h_3	Expr (log2) STS 6h_3
ENST00000363005	misc_RNA	ENST00000363005	4.17018	2.97923	15.0202	8.25443e-07	0.000133937	6.45124	4.87265	2.97923	17.4842	2.75854e-07	2.639e-05	7.38769	1.3	5.2	5.8	1.3	5.3	6	0.7	5.2	6
ENST00000363271	misc_RNA	ENST00000363271	4.25279	4.60138	13.9557	1.39837e-06	0.000133937	5.98391	6.22931	4.60138	21.1969	6.80731e-08	2.639e-05	8.49208	2	6.6	8	2.4	6.2	8.3	1.8	6.1	8.5
ENST00000384749	misc_RNA	ENST00000384749	5.11761	1.55701	17.3603	2.90431e-07	0.000133937	7.32612	5.89211	1.55701	19.8143	1.11253e-07	2.639e-05	8.09933	-2	2.9	4.2	-1.7	3.1	3.8	-2.3	3.4	3.7
ENST00000391146	misc_RNA	ENST00000391146	3.61202	4.15726	15.2285	7.47632e-07	0.000133937	6.50761	4.58001	4.15726	19.6463	1.18361e-07	2.639e-05	8.03118	2.2	6	7	2.4	6	6.9	2.5	5.9	7
ENST00000459006	misc_RNA	ENST00000459006	3.60943	4.87005	15.3487	7.06507e-07	0.000133937	6.54743	4.11272	4.87005	17.6767	2.54831e-07	2.639e-05	7.42541	3.3	7.1	7.4	3.4	6.9	7.4	3.3	6.9	7.5
ENST00000516594	misc_RNA	ENST00000516594	4.27986	6.07936	15.6609	6.11144e-07	0.000133937	6.67693	5.55788	6.07936	20.1904	9.70238e-08	2.639e-05	8.13192	4.1	8.6	9.8	4.6	8.3	9.7	4	8.6	9.9
RNY4	misc_RNA	ENST00000516507	3.78141	12.0903	14.4201	1.10614e-06	0.000133937	6.06354	5.06463	12.0903	18.7832	1.64058e-07	2.639e-05	7.50069	8.9	12.9	14.2	9.2	12.8	14.1	9.2	12.8	14.1
RNY4P10	misc_RNA	ENST00000365571	3.75503	11.4043	14.8499	8.95935e-07	0.000133937	6.26195	5.03635	11.4043	19.3748	1.30963e-07	2.639e-05	7.70324	8	12	13.2	8.2	11.8	13.2	8.2	11.9	13.1
RNY4P18	misc_RNA	ENST00000391107	3.68846	7.26532	14.3669	1.13582e-06	0.000133937	6.13325	5.30346	7.26532	20.106	1.0003e-07	2.639e-05	8.0202	4	7.8	9.7	4.2	7.9	9.4	4.3	7.8	9.3
RNY4P25	misc_RNA	ENST00000459254	3.8271	8.32246	14.1296	1.27977e-06	0.000133937	6.0015	5.14914	8.32246	18.5213	1.8166e-07	2.639e-05	7.53864	5	9.3	10.5	5.4	9	10.4	5.4	9	10.3
RNY4P9	misc_RNA	ENST00000363194	3.50045	6.45366	13.6151	1.66859e-06	0.000140359	5.80944	4.58347	6.45366	17.6812	2.54354e-07	2.639e-05	7.3868	3.5	7.4	8.3	3.7	7.1	8.4	3.9	7.2	8.2
ENST00000363745	misc_RNA	ENST00000363745	3.46077	5.45493	12.307	3.42422e-06	0.000182676	5.17068	5.57405	5.45493	20.1815	9.73372e-08	2.639e-05	8.15626	3.6	7.4	9.1	4	7	9.2	3.4	7.1	9.4
RNY4P7	misc_RNA	ENST00000364600	3.11613	9.20456	12.1832	3.67855e-06	0.000182676	5.079	4.78244	9.20456	18.0863	2.15849e-07	2.639e-05	7.3917	5.6	8.7	10	5.4	8.5	10.4	5.4	8.5	10.3
ENST00000459091	misc_RNA	ENST00000459091	3.70294	4.60053	11.7755	4.67968e-06	0.000198681	4.88827	5.44506	4.60053	17.9106	2.31677e-07	2.639e-05	7.5426	2.3	6.4	7.5	2.7	5.8	7.9	2.1	5.9	8
ENST00000364409	misc_RNA	ENST00000364409	3.38796	5.12769	10.4767	1.06326e-05	0.000289533	4.11213	5.51224	5.12769	17.5712	2.66116e-07	2.639e-05	7.41268	2.8	7.1	8.6	3.5	6.2	8.7	3.3	6.6	8.8
ENST00000384095	misc_RNA	ENST00000384095	2.87164	3.95245	11.7586	4.72752e-06	0.000198681	4.87732	4.11551	3.95245	17.0272	3.34143e-07	2.99685e-05	7.21256	2.7	5.4	6.6	2.4	5.5	6.6	2.6	5.5	6.8
ENST00000384123	misc_RNA	ENST00000384123	3.59572	4.94932	14.332	1.15578e-06	0.000133937	6.1326	4.09776	4.94932	16.4951	4.20322e-07	3.22033e-05	7.02356	3.2	7.2	7.5	3.4	6.9	7.5	3.6	7	7.5
ENST00000384290	antisense	ENST00000384290	3.58734	4.52576	14.0297	1.34649e-06	0.000133937	6.00148	4.15417	4.52576	16.4624	4.26386e-07	3.22033e-05	7.01639	2.5	6.4	7.1	2.8	6.3	6.8	3	6.3	6.9
RNY4P34	misc_RNA	ENST00000364779	3.16731	2.12172	10.9509	7.80064e-06	0.00024539	4.41908	4.88863	2.12172	16.5598	4.08597e-07	3.22033e-05	7.07281	-0.8	2.1	4.3	-0.6	2.4	4	-1.2	2.5	3.8
ENST00000364684	misc_RNA	ENST00000364684	5.27403	1.25804	16.6651	3.90324e-07	0.000133937	7.08603	4.83426	1.25804	15.3823	6.95486e-07	3.80078e-05	6.64526	-1.8	2.8	2.9	-1.9	3.5	2.6	-2.5	3.2	2.8
RNY4P37	misc_RNA	ENST00000516225	4.20895	6.38224	14.5676	1.02824e-06	0.000133937	6.22745	4.55529	6.38224	15.7152	5.96104e-07	3.80078e-05	6.71468	3.6	8.1	7.9	3.8	7.7	8.4	3.4	7.6	8.2
ENST00000363566	misc_RNA	ENST00000363566	3.85289	2.03103	13.6378	1.64883e-06	0.000140359	5.8581	4.48921	2.03103	15.7805	5.78547e-07	3.80078e-05	6.78929	0.1	3.7	4.6	0.3	4.2	4.4	-0.3	3.7	4.5
ENST00000363558	misc_RNA	ENST00000363558	3.68842	2.92415	13.0124	2.3046e-06	0.000143787	5.55081	4.52516	2.92415	15.8619	5.57495e-07	3.80078e-05	6.81004	1.3	5.2	6.2	1.9	5.2	6.1	1.3	5.1	5.8
ENST00000411222	lincRNA	ENST00000411222	3.47889	4.61755	12.2271	3.5861e-06	0.000182676	5.12918	4.26167	4.61755	15.2456	7.41617e-07	3.80078e-05	6.55703	3.2	7.1	7.2	3.2	6.7	7.6	3.3	6.5	7.7
ENST00000365202	misc_RNA	ENST00000365202	3.1675	1.88836	11.7175	4.84587e-06	0.000198681	4.87233	4.18806	1.88836	15.2829	7.28682e-07	3.80078e-05	6.59383	0.4	3.5	4.3	0.5	3.4	4.7	-0.1	3.5	4.5
ENST00000410369	misc_RNA	ENST00000410369	3.34459	7.75883	11.8736	4.41339e-06	0.000198681	4.92436	4.38716	7.75883	15.2819	7.29031e-07	3.80078e-05	6.49788	4.1	7.3	8.9	4.3	7.7	8.4	4.2	7.6	8.4
ENST00000411317	misc_RNA	ENST00000411317	3.48332	3.90401	10.9657	7.72699e-06	0.00024539	4.42034	4.87899	3.90401	15.6334	6.18941e-07	3.80078e-05	6.72675	2.2	5.5	6.6	2.1	5.4	7.2	1.5	5.5	6.8
ENST00000364950	misc_RNA	ENST00000364950	3.85007	4.15331	10.7348	8.96957e-06	0.000264074	4.27853	5.40515	4.15331	15.5196	6.5237e-07	3.80078e-05	6.69486	1.1	5.1	7.3	1.9	5.5	6.8	1.3	5.3	6.4
ENST00000384113	misc_RNA	ENST00000384113	3.45815	5.02629	13.1996	2.08157e-06	0.000143787	5.61732	3.93579	5.02629	15.159	7.7261e-07	3.82309e-05	6.51212	3.3	7.2	7.6	3.8	6.9	7.4	3.6	7	7.5
ENST00000363171	misc_RNA	ENST00000363171	6.83678	4.41061	13.9534	1.40004e-06	0.000133937	6.01573	7.2799	4.41061	14.9523	8.52758e-07	4.07903e-05	6.48266	0	5.2	6.2	-1.4	6.3	6.5	-1.2	6.3	6.5
ENST00000365532	misc_RNA	ENST00000365532	4.59424	1.0857	13.4112	1.85841e-06	0.000140359	5.75741	5.00829	1.0857	14.5242	1.05049e-06	4.81975e-05	6.28329	-2.1	3	2.8	-1.6	2.7	3	-2.2	2.1	3.4
ENST00000365537	misc_RNA	ENST00000365537	3.78486	1.56607	13.4927	1.77977e-06	0.000140359	5.79364	4.07895	1.56607	14.478	1.07479e-06	4.81975e-05	6.26163	-0.5	3.2	3.9	-0.1	3.5	3.7	-0.7	3.5	3.4
RNY4P27	misc_RNA	ENST00000363341	3.57533	9.01337	10.9378	7.86615e-06	0.00024539	4.38117	4.78491	9.01337	14.2892	1.18086e-06	5.13497e-05	6.06345	6.2	10.1	10.5	6.2	9.4	11.2	6.1	9.6	11.2
RNY3P5	misc_RNA	ENST00000384127	4.57086	2.31791	13.0173	2.29844e-06	0.000143787	5.55511	5.01153	2.31791	14.2175	1.22416e-06	5.16668e-05	6.13722	0.1	3.8	4.8	-0.2	4.5	4.7	-0.8	4.6	4.7
ENST00000391004	misc_RNA	ENST00000391004	3.48553	5.00558	12.1226	3.81069e-06	0.000182676	5.07342	3.96082	5.00558	13.9009	1.43832e-06	5.87417e-05	5.9748	3.2	7.3	7.6	3.8	6.9	7.4	3.6	6.9	7.5
RNY1	misc_RNA	ENST00000364228	3.114	8.21489	11.5344	5.41516e-06	0.000215854	4.73138	3.78807	8.21489	13.8538	1.47366e-06	5.87417e-05	5.90071	6.5	9.2	9.9	6.1	9.4	10.1	6.1	9.5	10.1
ENST00000365197	misc_RNA	ENST00000365197	5.57539	2.89479	13.1051	2.19095e-06	0.000143787	5.593	5.73747	2.89479	13.4931	1.77938e-06	6.71951e-05	5.80032	0.3	4.6	5.6	-0.3	5.7	5.3	-0.9	5.6	5.4
ENST00000363865	misc_RNA	ENST00000363865	3.85425	6.38989	10.6621	9.4063e-06	0.000269961	4.22932	4.93114	6.38989	13.5187	1.75543e-06	6.71951e-05	5.78455	4.4	9.2	10	5.5	8.5	9.7	4.9	8.6	9.9
ENST00000516603	misc_RNA	ENST00000516603	3.61392	1.66186	12.6371	2.83781e-06	0.00016289	5.36916	3.80214	1.66186	13.2597	2.01529e-06	6.83641e-05	5.69737	-0.1	3.5	4	0.3	3.9	3.6	-0.3	3.4	3.7
RNY3P16	misc_RNA	ENST00000516338	4.60346	2.39809	12.1189	3.81902e-06	0.000182676	5.08924	5.0113	2.39809	13.1451	2.14382e-06	6.83641e-05	5.6336	0.3	3.9	4.8	-0.1	4.7	4.6	-0.7	4.7	5.1
ENST00000516950	misc_RNA	ENST00000516950	4.46614	1.13612	11.3317	6.13533e-06	0.00023244	4.64966	5.27019	1.13612	13.2102	2.06967e-06	6.83641e-05	5.67173	-1.7	2.4	2.7	-2	2.4	3.9	-2.6	2.3	2.9
RNY5	misc_RNA	ENST00000516501	3.36541	12.7418	10.4438	1.08685e-05	0.000289533	4.05414	4.37122	12.7418	13.2841	1.98903e-06	6.83641e-05	5.55707	11.1	13.8	15.2	10.7	14.3	15.2	10.5	14.4	15.1
RNY4P20	misc_RNA	ENST00000516678	3.01903	8.73601	9.49801	2.09973e-05	0.000424383	3.45151	4.29198	8.73601	13.17	2.11512e-06	6.83641e-05	5.57481	6.2	8.4	10.1	5.6	8.9	10.1	5.6	9.1	10.1
ENST00000362330	misc_RNA	ENST00000362330	3.30663	4.10173	8.94282	3.17526e-05	0.000522317	3.04435	4.79902	4.10173	13.2802	1.99315e-06	6.83641e-05	5.69841	1.5	4.1	5.8	0.5	4.4	6.2	1.2	4.8	5.7
ENST00000517209	misc_RNA	ENST00000517209	3.93469	4.62713	8.04834	6.48707e-05	0.000872216	2.32551	6.26047	4.62713	13.3078	1.96387e-06	6.83641e-05	5.72392	2.7	6.1	8.4	1.3	6.3	8.7	3	6.4	8.7
ENST00000384753	misc_RNA	ENST00000384753	5.91065	5.58912	11.0344	7.39593e-06	0.00024539	4.46983	6.8884	5.58912	12.7674	2.6383e-06	7.93344e-05	5.44822	3.1	7.3	8.7	1.9	8.3	9.2	1.3	8.3	9.2
ENST00000364930	misc_RNA	ENST00000364930	3.6351	4.30121	10.7267	9.01715e-06	0.000264074	4.27109	4.2684	4.30121	12.757	2.65369e-06	7.93344e-05	5.43034	2.6	7	7.2	3.5	6.4	7.2	2.9	6.4	7.3
ENST00000365259	misc_RNA	ENST00000365259	2.89813	7.13922	9.88517	1.59294e-05	0.000374734	3.72127	3.7921	7.13922	12.7857	2.61161e-06	7.93344e-05	5.41752	3.9	6.1	7.3	3.5	6.7	7.4	3.3	6.6	7.4
ENST00000363792	misc_RNA	ENST00000363792	4.06809	1.06122	9.68351	1.83724e-05	0.000393499	3.5827	5.44052	1.06122	12.6921	2.75163e-06	8.05834e-05	5.40887	-2.2	1.8	4.1	-1.5	2.3	3.8	-2.1	2.4	2.6
ENST00000363391	misc_RNA	ENST00000363391	3.8717	0.68043	10.9586	7.76238e-06	0.00024539	4.42604	4.48978	0.68043	12.5778	2.9342e-06	8.42117e-05	5.35516	-1.8	1.3	2.7	-1.9	2.3	2.5	-2.5	1.9	2.1
ENST00000363880	misc_RNA	ENST00000363880	4.01786	2.13474	11.2899	6.29698e-06	0.00023244	4.62146	4.47466	2.13474	12.5164	3.03791e-06	8.54784e-05	5.31505	0.3	3.6	4.9	0.3	4.5	4.2	-0.3	4.2	4.5
ENST00000365617	misc_RNA	ENST00000365617	3.74309	2.25985	10.8485	8.33144e-06	0.000254375	4.35407	4.32935	2.25985	12.4726	3.1146e-06	8.5951e-05	5.29133	0.7	3.8	5.1	0.7	4.5	4.3	0.1	4.4	5
ENST00000516002	misc_RNA	ENST00000516002	3.41917	1.38312	10.9921	7.59795e-06	0.00024539	4.445	3.89473	1.38312	12.4303	3.1906e-06	8.63869e-05	5.27402	-0.3	3.1	3	-0.3	2.7	3.6	-0.9	3	3.6
ENST00000362433	misc_RNA	ENST00000362433	2.58924	1.19516	8.98793	3.06787e-05	0.000522317	3.06936	3.62066	1.19516	12.3432	3.35364e-06	8.91199e-05	5.22802	0	2.2	3.4	0	2.6	3.4	-0.6	2.3	3.5
ENST00000384282	misc_RNA	ENST00000384282	4.5845	1.40908	12.6672	2.7903e-06	0.00016289	5.3831	4.38646	1.40908	12.1612	3.72596e-06	9.54777e-05	5.12881	-0.8	2.9	2.9	-1.3	3.4	3.1	-1.9	3.4	3.1
ENST00000363257	misc_RNA	ENST00000363257	3.44182	3.49937	9.39819	2.2583e-05	0.000443926	3.38096	4.45041	3.49937	12.1674	3.71257e-06	9.54777e-05	5.12291	1.3	5.4	6.5	2.3	5	6.4	1.7	5.3	5.8
ENST00000410441	misc_RNA	ENST00000410441	3.94165	6.43338	11.0183	7.4721e-06	0.00024539	4.44641	4.30678	6.43338	12.0013	4.09196e-06	9.73663e-05	5.0191	1.9	6.6	7.2	2.9	6.4	6.6	2.7	6.3	6.6
ENST00000384665	misc_RNA	ENST00000384665	3.21986	5.00332	10.2525	1.23633e-05	0.000311251	3.96677	3.72534	5.00332	11.9869	4.12688e-06	9.73663e-05	5.01585	3.3	7.2	7.5	4.2	6.8	7.3	3.6	6.8	7.4
ENST00000363973	misc_RNA	ENST00000363973	3.93842	0.799482	10.0155	1.45456e-05	0.000357992	3.81345	4.7795	0.799482	11.9906	4.11773e-06	9.73663e-05	5.03521	-1.7	1.6	2.6	-2	2	3.4	-2.6	2	2.1
ENST00000364338	misc_RNA	ENST00000364338	4.02175	1.61353	8.79269	3.56438e-05	0.000555966	2.92089	5.59364	1.61353	11.9819	4.13891e-06	9.73663e-05	5.02512	-1.7	3.7	4.5	-0.4	2.8	4.4	-1	2.3	4.7
ENST00000364535	misc_RNA	ENST00000364535	3.0234	2.8123	8.30358	5.25657e-05	0.000754318	2.53192	4.45149	2.8123	12.0767	3.91443e-06	9.73663e-05	5.07461	1.2	4.4	5.6	0.8	3.8	5.8	1.8	4.7	5.7
ENST00000516186	misc_RNA	ENST00000516186	4.49531	1.41361	11.7901	4.63906e-06	0.000198681	4.91173	4.5051	1.41361	11.819	4.55961e-06	9.91371e-05	4.93755	-1.6	3.5	3.9	-0.5	3.2	3.2	-1.1	3.5	3.1
ENST00000362415	misc_RNA	ENST00000362415	3.45544	4.71475	9.99846	1.47188e-05	0.000357992	3.79938	4.04432	4.71475	11.8651	4.43591e-06	9.91371e-05	4.95213	3	6.8	7.4	3.9	6.6	7.2	2.8	6.7	7.3
ENST00000516350	misc_RNA	ENST00000516350	3.73894	6.49305	9.32886	2.37636e-05	0.000444589	3.33181	4.78493	6.49305	11.8238	4.54631e-06	9.91371e-05	4.91928	4.6	9.3	9.9	5.8	8.5	9.7	4.9	8.7	10
RNY4P6	misc_RNA	ENST00000363667	3.26004	10.3113	9.08604	2.84807e-05	0.000504566	3.15464	4.35068	10.3113	11.8593	4.45107e-06	9.91371e-05	4.91108	7.9	10.3	11.4	7	10.7	11.9	7.1	10.8	11.8
ENST00000365350	misc_RNA	ENST00000365350	3.49115	0.698804	8.64303	4.00641e-05	0.000617804	2.79654	4.95918	0.698804	11.8901	4.37033e-06	9.91371e-05	4.978	-2	2.1	2.4	-1.7	1	3.3	-2.3	1.3	3.2
ENST00000362697	misc_RNA	ENST00000362697	5.47735	4.85236	9.6117	1.93421e-05	0.000408175	3.53271	6.60624	4.85236	11.7552	4.73708e-06	9.94194e-05	4.90475	2.8	6.6	7.9	0.7	7.5	8.6	1.7	7.5	8.5
chr1.tRNA40-LeuCAG	hsa-ucsc-tRNA	chr1.tRNA40-LeuCAG	1.37277	8.69957	5.88081	0.00049739	0.00440265	0.236233	2.81419	8.69957	11.7093	4.8697e-06	9.94194e-05	4.84521	6.9	8.4	9.9	7.1	8.3	9.8	7	8.4	9.8
chr16.tRNA17-LeuCAG	hsa-ucsc-tRNA	chr16.tRNA17-LeuCAG	1.32627	8.70673	5.67988	0.000616904	0.00530094	0.0107996	2.82324	8.70673	11.7307	4.8076e-06	9.94194e-05	4.85702	7	8.3	9.9	7.1	8.3	9.8	7	8.4	9.8
chr1.tRNA42-LeuCAG	hsa-ucsc-tRNA	chr1.tRNA42-LeuCAG	1.34645	8.66593	5.64528	0.000640539	0.0054389	-0.0280335	2.87573	8.66593	11.6926	4.91901e-06	9.94194e-05	4.83532	6.8	8.3	9.9	7	8.3	9.8	6.9	8.3	9.7
chr16.tRNA26-LeuCAG	hsa-ucsc-tRNA	chr16.tRNA26-LeuCAG	1.30943	8.74703	5.61192	0.000664282	0.00557453	-0.0669133	2.83681	8.74703	11.7871	4.6473e-06	9.94194e-05	4.88822	7	8.3	10	7.1	8.4	9.9	7	8.4	9.8
chr6.tRNA7-LeuCAG	hsa-ucsc-tRNA	chr6.tRNA7-LeuCAG	1.40539	8.67984	5.8757	0.000500092	0.00440265	0.231099	2.87047	8.67984	11.6519	5.04167e-06	0.000100483	4.81258	6.8	8.4	9.9	7	8.3	9.8	7	8.4	9.7
RNY4P23	misc_RNA	ENST00000364507	3.51835	5.82555	9.43454	2.19904e-05	0.000438281	3.40796	4.30679	5.82555	11.6124	5.16376e-06	0.000101507	4.80607	4.5	6.9	8	3.7	7.6	8.2	3.5	7.7	8.3
chr1.tRNA34-LeuCAG	hsa-ucsc-tRNA	chr1.tRNA34-LeuCAG	1.43882	8.65921	5.91456	0.000479959	0.00430464	0.274454	2.88592	8.65921	11.523	5.45319e-06	0.000105748	4.73971	6.7	8.4	9.9	7	8.3	9.8	6.9	8.3	9.7
ENST00000364908	misc_RNA	ENST00000364908	4.48928	4.057	7.87513	7.50586e-05	0.000979174	2.17357	6.31734	4.057	11.473	5.62293e-06	0.000107585	4.74043	2.5	5.3	7.9	1.5	6.8	8.5	0.9	6.3	7.4
ENST00000365270	misc_RNA	ENST00000365270	3.49244	0.235716	11.2848	6.31718e-06	0.00023244	4.62655	3.54934	0.235716	11.448	5.70993e-06	0.000107813	4.72859	-2	1.7	1.2	-1.8	1.1	1.7	-2.4	1.6	1.8
ENST00000384119	misc_RNA	ENST00000384119	6.38235	5.89466	10.485	1.05739e-05	0.000289533	4.12436	6.94608	5.89466	11.3319	6.13471e-06	0.000108683	4.6524	3.4	7.9	8.8	1.9	9	9.4	1.3	9	9.4
chr1.tRNA64-GluTTC	hsa-ucsc-tRNA	chr1.tRNA64-GluTTC	2.44768	8.49901	8.87962	3.33294e-05	0.000537009	2.99987	3.17545	8.49901	11.3591	6.0322e-06	0.000108683	4.64292	5.2	7.1	8	4.8	7.5	8	4.7	7.4	8.1
ENST00000362808	misc_RNA	ENST00000362808	3.26004	6.31622	8.09999	6.21403e-05	0.000865741	2.37433	4.58249	6.31622	11.3344	6.12532e-06	0.000108683	4.64116	4.4	8.9	9.8	5.3	8.1	9.5	5.6	8.1	9.7
ENST00000411009	misc_RNA	ENST00000411009	2.3889	0.80749	6.97606	0.000167255	0.00183215	1.31947	4.06131	0.80749	11.4025	5.87233e-06	0.000108683	4.697	-1.2	1.7	3.8	-0.2	1.6	3.1	-0.8	1.7	3.1
chr1.tRNA38-LeuCAG	hsa-ucsc-tRNA	chr1.tRNA38-LeuCAG	1.23936	8.71272	5.28267	0.000958883	0.00747825	-0.452234	2.74987	8.71272	11.3685	5.99712e-06	0.000108683	4.65257	7.2	8.2	9.9	7.1	8.3	9.8	7	8.4	9.8
RNY3P8	misc_RNA	ENST00000411366	5.65012	4.53358	9.68838	1.83086e-05	0.000393499	3.58696	6.48676	4.53358	11.2862	6.31161e-06	0.000110453	4.62968	1.6	5.5	6.4	0.2	6.4	7.2	-0.4	6.4	7.2
ENST00000384007	misc_RNA	ENST00000384007	4.62308	2.87439	9.32359	2.3856e-05	0.000444589	3.32587	5.56836	2.87439	11.194	6.68651e-06	0.000115604	4.56855	1	4.2	5.4	0	5.1	5.7	-0.6	5	6.1
ENST00000410577	misc_RNA	ENST00000410577	3.08241	2.14471	9.34464	2.34889e-05	0.000444589	3.34002	3.7062	2.14471	11.1527	6.86225e-06	0.000115851	4.5453	0.4	3.3	3.4	0.3	3.1	4	-0.3	3.1	4.1
ENST00000363736	misc_RNA	ENST00000363736	2.92731	0.985892	8.2847	5.33798e-05	0.000758417	2.50678	4.02937	0.985892	11.1701	6.78732e-06	0.000115851	4.55782	-0.7	1.6	3.4	-0.7	2	3.1	-1.3	2.6	2.9
ENST00000362421	misc_RNA	ENST00000362421	6.20822	4.50256	9.77043	1.72711e-05	0.000393398	3.64426	6.96463	4.50256	11.0858	7.15841e-06	0.000116731	4.50835	1.2	5.6	6.2	-1	6.5	7.2	-0.4	6.3	7.3
ENST00000364678	misc_RNA	ENST00000364678	3.05701	1.57586	7.97548	6.89542e-05	0.000910544	2.24934	4.32988	1.57586	11.0919	7.13102e-06	0.000116731	4.50858	-0.5	3.6	4.1	0.5	2.5	4.3	-0.1	2.8	4.5
chr1.tRNA36-LeuCAG	hsa-ucsc-tRNA	chr1.tRNA36-LeuCAG	1.20744	8.7374	5.09142	0.00119478	0.00897646	-0.683475	2.71106	8.7374	11.0883	7.14718e-06	0.000116731	4.4885	7.3	8.2	9.9	7.1	8.4	9.9	7.1	8.4	9.8
ENST00000410949	misc_RNA	ENST00000410949	3.07085	0.609639	9.69695	1.81971e-05	0.000393499	3.59103	3.51891	0.609639	10.9731	7.69087e-06	0.000123394	4.43832	-1.4	2.3	2.2	-0.8	1.5	2.6	-1.4	1.8	2.4
RNY4P14	misc_RNA	ENST00000363656	2.89485	5.76497	7.37738	0.000115858	0.00142099	1.74391	4.25084	5.76497	10.9633	7.73898e-06	0.000123394	4.42214	3.6	5.3	7.2	2.9	6.1	7.4	2.5	6.2	7.1
ENST00000459107	misc_RNA	ENST00000459107	5.35932	3.35922	8.95485	3.14621e-05	0.000522317	3.0508	6.42083	3.35922	10.8906	8.1085e-06	0.000127865	4.38491	1.2	4.6	6.1	-0.2	5.8	6.7	-0.8	5.8	6.5
ENST00000364904	misc_RNA	ENST00000364904	6.05882	2.7305	9.505	2.0891e-05	0.000424383	3.45751	6.88668	2.7305	10.8311	8.42556e-06	0.00013142	4.34646	-0.8	3.9	4.1	-3	4.4	5.5	-2	4.2	5.3
ENST00000364018	misc_RNA	ENST00000364018	5.76025	5.54217	9.33463	2.36626e-05	0.000444589	3.33255	6.67747	5.54217	10.764	8.80055e-06	0.000135793	4.30536	3.3	7.1	8.4	1.8	8.4	9.1	1.2	8.2	9.1
ENST00000410920	misc_RNA	ENST00000410920	3.44221	2.29439	7.50167	0.000103734	0.00129442	1.83437	5.01003	2.29439	10.7367	8.95827e-06	0.000136757	4.28688	0.9	3.7	4.5	0.1	3.8	5.7	-0.5	3.5	5.5
ENST00000362591	misc_RNA	ENST00000362591	5.00821	5.31168	9.18322	2.64766e-05	0.000480936	3.22225	5.80307	5.31168	10.707	9.1335e-06	0.000137854	4.26903	3.7	7.1	7.9	2.4	7.9	8.8	1.8	7.9	8.7
chr1.tRNA137-Pseudo???	hsa-ucsc-tRNA	chr1.tRNA137-Pseudo???	2.19846	3.84285	9.00318	3.03249e-05	0.000522317	3.09171	2.61356	3.84285	10.6922	9.22231e-06	0.000137854	4.2525	1.6	4	4.2	1.8	4	4.3	1.6	3.7	4.3
ENST00000363963	misc_RNA	ENST00000363963	3.52917	1.32311	10.3858	1.12989e-05	0.000289533	4.06075	3.61893	1.32311	10.641	9.5372e-06	0.000141092	4.22787	-0.7	3.2	3.7	0.2	3	3	-0.4	3.4	3.1
ENST00000365063	misc_RNA	ENST00000365063	3.42426	2.86189	9.00192	3.03538e-05	0.000522317	3.08593	4.05789	2.86189	10.6075	9.74963e-06	0.000142762	4.20455	1	5.2	5.5	1.1	4.6	5.5	2.1	4.7	5.4
ENST00000516362	misc_RNA	ENST00000516362	3.48242	2.59611	9.9155	1.55947e-05	0.000372972	3.74512	3.68428	2.59611	10.4734	1.06557e-05	0.000152909	4.11855	0	4	4.5	1	3.8	4	0.4	3.9	3.9
ENST00000363031	misc_RNA	ENST00000363031	2.7641	0.0354484	8.04529	6.50363e-05	0.000872216	2.29406	3.69595	0.0354484	10.4739	1.06524e-05	0.000152909	4.11978	-2.2	0.7	2.1	-1.5	1.2	1.2	-2.1	0.6	1.9
ENST00000362344	misc_RNA	ENST00000362344	3.12075	3.22147	6.4576	0.000275483	0.00284401	0.82815	5.0588	3.22147	10.4531	1.08008e-05	0.000153457	4.10529	0.5	4.5	7.1	2	4.2	6.2	1.4	4.6	5.8
ENST00000362375	misc_RNA	ENST00000362375	3.52749	1.56724	9.08986	2.83988e-05	0.000504566	3.14968	4.03766	1.56724	10.3248	1.17728e-05	0.000164019	4.0214	0.1	2.7	3.5	-0.4	3.6	4	-1	3.1	3.4
chr6.tRNA141-LeuCAA	hsa-ucsc-tRNA	chr6.tRNA141-LeuCAA	1.28583	5.33668	3.88422	0.00540781	0.0290645	-2.24	3.30961	5.33668	10.3373	1.1674e-05	0.000164019	4.02635	2.7	3.8	6.6	2.9	4.3	5.9	2.9	4.3	5.9
ENST00000365652	misc_RNA	ENST00000365652	3.37404	0.65266	10.4056	1.11499e-05	0.000289533	4.07434	3.32868	0.65266	10.2984	1.19845e-05	0.000165363	4.00362	-1.2	1.9	2.3	-0.9	2	2.4	-1.5	2.5	1.6
ENST00000384097	misc_RNA	ENST00000384097	6.22723	4.97865	9.80111	1.69003e-05	0.00039116	3.66552	6.44512	4.97865	10.1617	1.31526e-05	0.000178056	3.91196	1.7	5.9	6.2	-0.3	7	7.1	-0.2	7	7.2
RNY3P2	misc_RNA	ENST00000362918	5.76337	5.4319	8.93143	3.20306e-05	0.000522317	3.02964	6.57302	5.4319	10.1637	1.31343e-05	0.000178056	3.91378	3.1	6.9	7.8	1.1	7.9	8.7	1.2	8	8.7
ENST00000459041	misc_RNA	ENST00000459041	3.67212	0.741704	7.80572	7.96356e-05	0.00102033	2.09664	4.85442	0.741704	10.094	1.37785e-05	0.000184786	3.86645	-1.5	0.8	2.7	-2.2	2.1	2.5	-2.8	1.7	2.8
ENST00000384763	misc_RNA	ENST00000384763	3.17135	3.43679	10.4035	1.11655e-05	0.000289533	4.06733	2.97054	3.43679	9.76417	1.73479e-05	0.000230503	3.64039	2.1	4.8	4.6	1.9	5	4.9	1.3	5	4.7
ENST00000384766	misc_RNA	ENST00000384766	3.29801	2.65941	8.96826	3.11417e-05	0.000522317	3.06014	3.58308	2.65941	9.71975	1.79039e-05	0.000235707	3.60822	0	4.1	4.6	1	3.8	4.1	0.8	3.7	3.8
ENST00000364201	misc_RNA	ENST00000364201	2.824	3.01305	9.5242	2.06024e-05	0.000424383	3.4716	2.87104	3.01305	9.6812	1.84028e-05	0.000240073	3.58173	1.8	4.2	4	1.3	4.3	4.6	1.2	4.3	4.4
ENST00000384660	misc_RNA	ENST00000384660	3.50589	1.32967	8.48534	4.54001e-05	0.000671641	2.67604	3.99022	1.32967	9.59095	1.96329e-05	0.000253813	3.51499	-0.2	2.1	3.3	-0.8	3.1	3.2	-1.4	3.1	3.2
ENST00000384214	snoRNA	ENST00000384214	2.39555	8.70785	6.68272	0.00022103	0.00233219	1.08871	3.48307	8.70785	9.50917	2.0828e-05	0.000266859	3.46071	7.4	8.8	10.2	6.7	9.4	10.4	6.4	9.5	10.3
ENST00000364469	misc_RNA	ENST00000364469	4.09537	0.97164	7.6316	9.25575e-05	0.0011754	1.94575	5.17103	0.97164	9.47229	2.13935e-05	0.000271678	3.42973	-1.8	2.6	2.1	-2	1.2	3.8	-2.6	2.1	3.4
ENST00000384562	misc_RNA	ENST00000384562	3.11277	0.866653	8.48637	4.53629e-05	0.000671641	2.67416	3.47732	0.866653	9.42055	2.22164e-05	0.000279653	3.38979	-0.5	1.8	2.4	-0.9	2.7	2.8	-1.5	2	2.4
ENST00000385104	miRNA	ENST00000385104	-3.86979	0.927519	-5.70709	0.00059899	0.00517802	0.0229727	-6.19943	0.927519	-9.32567	2.38195e-05	0.000297226	3.32272	3.6	0	-0.7	4.6	0.6	-1.9	4.8	0.8	-3.1
ENST00000362710	misc_RNA	ENST00000362710	3.36262	1.86428	8.85168	3.40542e-05	0.000537009	2.96845	3.52405	1.86428	9.25873	2.50288e-05	0.000305366	3.27261	0	3.2	4.1	-0.3	3.4	3.4	0.7	4	3.5
ENST00000459194	misc_RNA	ENST00000459194	3.71296	1.57376	8.85815	3.38849e-05	0.000537009	2.97292	3.88689	1.57376	9.2523	2.51487e-05	0.000305366	3.26739	-0.4	3	4.4	0.2	3.5	3.3	-0.4	4	3.3
ENST00000384187	misc_RNA	ENST00000384187	6.32196	5.38027	8.08229	6.30612e-05	0.000870123	2.33994	7.29772	5.38027	9.27233	2.47777e-05	0.000305366	3.28102	3.2	7	8.3	0.4	8.5	9.3	1.3	8.3	9.3
chr6.tRNA140-LeuCAA	hsa-ucsc-tRNA	chr6.tRNA140-LeuCAA	1.18631	7.25681	3.41924	0.0102441	0.0481976	-2.91828	3.26237	7.25681	9.24299	2.53231e-05	0.000305366	3.26946	5.9	6.4	9.5	5.8	7.2	8.8	5.7	7.3	8.8
RNY3P9	misc_RNA	ENST00000384727	4.1642	1.2847	8.63025	4.04694e-05	0.000617804	2.79326	4.45536	1.2847	9.19439	2.62566e-05	0.000313985	3.2239	-1.8	3.1	4.2	-0.3	3.1	2.9	-0.9	3.2	3.2
ENST00000459329	misc_RNA	ENST00000459329	3.73558	1.5989	9.20747	2.60017e-05	0.000478364	3.23854	3.70136	1.5989	9.13342	2.74832e-05	0.000325937	3.17783	-0.3	3.1	4.3	0.3	3.7	3.2	-0.3	4.1	3.2
ENST00000384268	misc_RNA	ENST00000384268	6.65857	5.80429	8.37315	4.96829e-05	0.000720152	2.58602	7.19744	5.80429	8.99051	3.06183e-05	0.000360141	3.07003	3.4	7.8	8.6	0.4	9.1	9.5	2.1	9	9.5
ENST00000362487	misc_RNA	ENST00000362487	3.68043	1.13998	7.3614	0.000117528	0.00142449	1.70044	4.46975	1.13998	8.83588	3.44719e-05	0.000402172	2.9494	-0.6	2.1	2.4	-1.5	2.3	3.8	-2.1	2.4	3
hsa-miR-92a-1-5p	miRNA	MIMAT0004507	-2.07471	3.3153	-6.01199	0.000433335	0.00398613	0.395063	-2.97415	3.3153	-8.73369	3.73175e-05	0.000428405	2.88343	4.3	2.4	2.1	4.8	2.7	1.4	4.8	2.5	1.3
chr6.tRNA74-LeuCAA	hsa-ucsc-tRNA	chr6.tRNA74-LeuCAA	1.0814	7.47499	3.21478	0.0136966	0.0599493	-3.22247	3.0015	7.47499	8.7341	3.73053e-05	0.000428405	2.88618	6	6.8	9.6	6.2	7.4	8.9	6.1	7.4	8.8
ENST00000515983	misc_RNA	ENST00000515983	5.65907	5.07722	7.50934	0.000103034	0.00129442	1.83976	6.52286	5.07722	8.71376	3.79026e-05	0.000431669	2.85066	3.1	7.1	7.9	2.5	8	8.9	0.3	7.9	8.7
ENST00000384673	misc_RNA	ENST00000384673	3.61405	2.16293	7.2981	0.000124417	0.00147552	1.64816	4.33972	2.16293	8.69346	3.85092e-05	0.000435124	2.84004	1.1	3.3	4.1	0	4.1	4.7	-0.6	4	4.8
chr5.tRNA4-ValAAC	hsa-ucsc-tRNA	chr5.tRNA4-ValAAC	1.15253	9.01613	4.27468	0.00324116	0.0193524	-1.73238	2.38422	9.01613	8.6153	4.09489e-05	0.000459076	2.79162	6.9	8.3	9.2	7.2	8	9.4	6.7	8	9.5
ENST00000363301	misc_RNA	ENST00000363301	3.68356	1.34003	7.35572	0.000118129	0.00142449	1.69669	4.33367	1.34003	8.56839	4.24965e-05	0.000472732	2.73754	-0.3	2.5	2.7	-1.1	2.7	4.2	-1.7	2.8	3
ENST00000516713	misc_RNA	ENST00000516713	4.97946	3.57332	7.97188	6.91632e-05	0.000910544	2.25576	5.31014	3.57332	8.5381	4.35305e-05	0.000476936	2.71644	2.3	5.3	5.9	0.8	6.5	6.6	0.2	6.4	6.6
RNY4P28	misc_RNA	ENST00000365281	3.37997	5.45146	7.10274	0.000148694	0.00173476	1.48484	4.02843	5.45146	8.53786	4.35391e-05	0.000476936	2.72349	1.9	6.6	7.4	3.3	6	6.6	3.3	6.1	6.6
chr11.tRNA4-LeuTAA	hsa-ucsc-tRNA	chr11.tRNA4-LeuTAA	3.25109	3.26329	7.02486	0.000159814	0.00181827	1.39831	3.93773	3.26329	8.47436	4.58004e-05	0.000486841	2.66839	0.1	4.6	4.8	1.6	3.7	4.7	0.6	3.8	4.6
ENST00000362554	misc_RNA	ENST00000362554	3.52613	1.92347	6.76826	0.00020358	0.00218013	1.13541	4.47785	1.92347	8.49486	4.50564e-05	0.000486841	2.6804	0.7	2.8	3.8	-0.4	3.4	4.2	-1	3.8	4.8
RNY4P17	misc_RNA	ENST00000364948	2.27761	5.74317	4.4338	0.00264807	0.0165938	-1.50366	4.26953	5.74317	8.48395	4.54505e-05	0.000486841	2.68233	3.5	5.1	6.1	2.4	5	7.5	2.3	5	7.5
chr3.tRNA2-ValAAC	hsa-ucsc-tRNA	chr3.tRNA2-ValAAC	1.21089	9.01708	4.3716	0.00286447	0.0174915	-1.60185	2.4091	9.01708	8.47935	4.5618e-05	0.000486841	2.68357	6.8	8.4	9.2	7.2	8	9.4	6.7	8	9.5
ENST00000364808	misc_RNA	ENST00000364808	3.14915	2.63313	8.20795	5.68398e-05	0.000799659	2.45397	3.24328	2.63313	8.45	4.67027e-05	0.000490706	2.64507	1	4	4.2	1.5	4.1	4.2	0.2	4.2	4.1
chr6.tRNA139-ValAAC	hsa-ucsc-tRNA	chr6.tRNA139-ValAAC	1.14127	9.2231	4.09662	0.00408186	0.0229705	-1.97258	2.41803	9.2231	8.44613	4.68479e-05	0.000490706	2.65745	6.9	8.5	9.4	7.4	8	9.5	6.9	8	9.5
chr6.tRNA37-ValAAC	hsa-ucsc-tRNA	chr6.tRNA37-ValAAC	1.25158	7.63717	4.3894	0.00280065	0.0172455	-1.56908	2.43103	7.63717	8.3947	4.88261e-05	0.000507721	2.6158	5.8	7.2	7.9	6	6.9	8.2	5.5	6.9	8.4
ENST00000364659	misc_RNA	ENST00000364659	3.07919	3.04839	8.39398	4.88543e-05	0.000715366	2.61022	3.0357	3.04839	8.28281	5.34622e-05	0.00055193	2.51068	2	4.4	4.1	0.9	4.5	4.7	1.5	4.6	4.6
ENST00000365606	misc_RNA	ENST00000365606	3.25375	0.273737	6.98106	0.000166475	0.00183215	1.32545	3.93667	0.273737	8.27317	5.38843e-05	0.000552314	2.48853	-2.6	2	2.3	-1.2	1.5	2	-1.8	0.7	2.1
ENST00000364596	misc_RNA	ENST00000364596	4.32199	2.41493	6.98308	0.000166162	0.00183215	1.35146	5.15113	2.41493	8.26035	5.44513e-05	0.000554167	2.4895	0.9	3.2	4.6	-0.5	4.5	5.1	-1.1	4.5	5
ENST00000362997	misc_RNA	ENST00000362997	3.36567	1.36915	9.74326	1.76072e-05	0.000393499	3.62544	2.81419	1.36915	8.22052	5.62562e-05	0.000560609	2.44676	0.4	3.3	2.5	0.1	3.3	2.8	-0.5	3.5	3.2
ENST00000363331	misc_RNA	ENST00000363331	4.03119	3.97076	5.5725	0.000693598	0.00575325	-0.130793	5.77326	3.97076	8.22184	5.61954e-05	0.000560609	2.45074	1.6	5.1	7	-0.3	5.2	7.1	2.6	5.7	7
chr5.tRNA5-ValAAC	hsa-ucsc-tRNA	chr5.tRNA5-ValAAC	1.23346	8.9629	4.3353	0.00299962	0.0181623	-1.65007	2.40167	8.9629	8.23531	5.55784e-05	0.000560609	2.48496	6.8	8.4	9	7.1	7.9	9.3	6.7	7.9	9.4
hsa-miR-4521	miRNA	MIMAT0019058	-4.96782	1.57088	-5.86078	0.000508067	0.00444558	0.204339	-6.79004	1.57088	-8.18338	5.80001e-05	0.000574001	2.42588	4.5	1.6	0.7	6.9	1	-1.5	7.2	1.1	-1.1
ENST00000362562	misc_RNA	ENST00000362562	3.69619	1.51213	8.06636	6.39032e-05	0.000872216	2.33	3.72298	1.51213	8.12675	6.07767e-05	0.000593296	2.37096	-0.5	2.9	4.3	0.2	3.4	3.2	-0.4	4.1	3
RNY1P5	misc_RNA	ENST00000383890	3.0456	0.878871	7.00387	0.000162968	0.00182703	1.3573	3.57466	0.878871	8.13365	6.04306e-05	0.000593296	2.37411	-0.3	1.9	2	-1.1	2	2.9	-1.7	2.1	2.8
ENST00000391017	misc_RNA	ENST00000391017	2.65864	0.470061	6.25855	0.000336299	0.00336497	0.587669	3.51804	0.470061	8.06898	6.37641e-05	0.000608315	2.31676	-1.4	2.1	2.1	-0.7	0.7	2.3	-1.3	1.7	2.8
hsa-miR-146b-3p	miRNA	MIMAT0004766	-1.32861	5.75061	-5.25994	0.000984022	0.00759178	-0.460945	-2.05147	5.75061	-8.06781	6.38261e-05	0.000608315	2.34802	6.3	4.7	4.2	6.1	5	4	6.2	4.9	4.1
ENST00000365142	misc_RNA	ENST00000365142	3.66546	3.51914	5.17884	0.00107982	0.00819862	-0.601307	5.62362	3.51914	8.06434	6.40109e-05	0.000608315	2.31974	1.7	4.6	5.7	-0.6	4.7	7.2	1.6	4.4	6.6
chr1.tRNA58-LeuCAA	hsa-ucsc-tRNA	chr1.tRNA58-LeuCAA	1.24806	7.50034	3.29535	0.0122074	0.0554311	-3.10323	3.13162	7.50034	8.08266	6.30422e-05	0.000608315	2.36096	6.2	6.6	9.6	6	7.6	8.9	5.8	7.5	8.9
chr6.tRNA132-ValAAC	hsa-ucsc-tRNA	chr6.tRNA132-ValAAC	0.998819	9.18546	3.65358	0.00739521	0.0372499	-2.59561	2.24539	9.18546	7.99777	6.76752e-05	0.000638907	2.28636	7.3	8.4	9.2	7.4	8.1	9.6	7	8.1	9.6
ENST00000459155	snoRNA	ENST00000459155	3.276	5.36835	6.05434	0.000414655	0.00388908	0.424641	4.24982	5.36835	7.97167	6.91757e-05	0.000648805	2.25271	3.5	5	7	1.9	6.3	7	2.7	6.5	6.8
ENST00000384297	misc_RNA	ENST00000384297	6.09437	5.53631	7.41446	0.000112082	0.00138653	1.75366	6.44327	5.53631	7.81947	7.87047e-05	0.000725627	2.10655	3.6	7.2	7.5	1.4	8.5	8.9	0.8	8.5	8.9
chr2.tRNA6-GluTTC	hsa-ucsc-tRNA	chr2.tRNA6-GluTTC	2.00716	4.06234	6.3875	0.00029538	0.00300617	0.783848	2.45531	4.06234	7.8186	7.8763e-05	0.000725627	2.12904	2.6	4.1	4.7	2.5	4.5	4.8	1.8	4.4	4.8
ENST00000363872	misc_RNA	ENST00000363872	5.28606	3.79624	6.14207	0.000378744	0.00367229	0.497819	6.54988	3.79624	7.81681	7.88834e-05	0.000725627	2.10013	2.3	4.7	6.4	0	6.3	7.5	-0.7	6.3	7.3
ENST00000363985	misc_RNA	ENST00000363985	5.61645	5.41291	7.01978	0.000160572	0.00181827	1.38376	6.24706	5.41291	7.80541	7.96566e-05	0.000728072	2.09492	3.8	6.9	7.6	1.6	8.2	8.8	1	8.1	8.8
ENST00000362931	misc_RNA	ENST00000362931	3.39916	2.08389	7.28193	0.000126249	0.00148497	1.6331	3.64449	2.08389	7.78558	8.10216e-05	0.000733767	2.07888	0.2	4.8	4.9	1.6	3.7	4.3	1	4.6	4.6
chr1.tRNA84-GluTTC	hsa-ucsc-tRNA	chr1.tRNA84-GluTTC	1.56512	9.42963	4.21063	0.00351955	0.020699	-1.81152	2.98113	9.42963	7.78154	8.13024e-05	0.000733767	2.10394	7.9	8.8	9.8	7.2	9	10.6	6.9	8.9	10.6
ENST00000363636	misc_RNA	ENST00000363636	5.34112	5.9188	6.88417	0.00018234	0.00198225	1.25941	6.02991	5.9188	7.72319	8.54891e-05	0.00076673	2.03053	4.5	7.5	8.3	2.9	8.8	9.4	1.5	8.7	9.4
ENST00000390930	snoRNA	ENST00000390930	1.32072	9.62878	5.05363	0.0012486	0.00933197	-0.718931	2.03887	9.62878	7.68886	8.80648e-05	0.000784106	2.02044	7.9	9.2	10.3	8.1	9.4	9.9	8.1	9.5	9.9
chr6.tRNA100-LeuCAA	hsa-ucsc-tRNA	chr6.tRNA100-LeuCAA	0.921489	7.46921	2.47505	0.0407404	0.137236	-4.33303	2.92023	7.46921	7.68292	8.85193e-05	0.000784106	2.01676	6.2	6.5	9.6	6.2	7.4	8.8	6.1	7.4	8.8
ENST00000384138	misc_RNA	ENST00000384138	6.67253	4.81809	7.32163	0.000121806	0.00145659	1.66119	6.9504	4.81809	7.64659	9.13566e-05	0.00079539	1.9443	1.9	5.7	6	-1.2	7.2	7.4	-0.6	7.1	7.5
ENST00000384677	misc_RNA	ENST00000384677	3.00724	1.64403	7.01745	0.00016092	0.00181827	1.37791	3.29045	1.64403	7.64534	9.1456e-05	0.00079539	1.95103	1	3	3.2	0.2	3.3	4	-0.4	3.6	3.6
hsa-miR-365b-5p	miRNA	MIMAT0022833	-1.43671	3.90142	-5.1922	0.00106336	0.00811663	-0.53516	-2.10364	3.90142	-7.6573	9.05101e-05	0.00079539	1.99331	4.8	2.9	2.3	4.5	3.1	2.6	4.3	3.2	2.4
ENST00000385204	miRNA	ENST00000385204	-3.49917	2.23867	-6.01984	0.000429802	0.00397913	0.386196	-4.25997	2.23867	-7.4646	0.000107194	0.00092665	1.80185	3.8	2	0.1	4.9	1	0.9	5	0.1	0
hsa-miR-21-3p	miRNA	MIMAT0004494	-0.954508	8.08578	-3.85958	0.00558957	0.0299292	-2.31283	-1.83177	8.08578	-7.43661	0.000109893	0.000944293	1.77706	9.2	8	7.4	9	8.3	7.2	9.2	8.2	7.2
ENST00000363338	misc_RNA	ENST00000363338	4.7963	3.82402	6.20247	0.000356035	0.00349939	0.563983	5.63827	3.82402	7.41167	0.000112362	0.000959759	1.74004	1.8	4.2	5.5	0.3	5.7	6.3	-1	5.5	6.2
chr5.tRNA12-ValAAC	hsa-ucsc-tRNA	chr5.tRNA12-ValAAC	0.893102	9.24966	3.16223	0.0147711	0.0625266	-3.31341	2.14296	9.24966	7.38774	0.000114789	0.000974691	1.74879	7.4	8.3	9.1	7.4	8.1	9.6	6.9	8.1	9.6
ENST00000411288	misc_RNA	ENST00000411288	3.37564	0.95354	5.98948	0.000443643	0.00405496	0.310817	4.21772	0.95354	7.37487	0.000116118	0.000980174	1.70265	-0.6	2.2	1.9	-1.5	2.5	3.3	-2.1	1.3	3.3
ENST00000384090	misc_RNA	ENST00000384090	4.08735	1.91356	6.3008	0.000322237	0.00325641	0.658421	4.80982	1.91356	7.35453	0.000118256	0.000992379	1.69021	-0.3	2.6	3.6	-0.3	3.4	3.9	-2.5	3.3	4
ENST00000459189	misc_RNA	ENST00000459189	4.64882	3.59165	6.72253	0.00021271	0.00226103	1.10098	5.04317	3.59165	7.32463	0.000121476	0.0010133	1.66511	2.7	5.2	5.9	1	6.5	6.7	0.4	6.4	6.6
chr5.tRNA15-ValAAC	hsa-ucsc-tRNA	chr5.tRNA15-ValAAC	2.01105	8.32393	4.85662	0.00157613	0.0110329	-0.960623	3.09431	8.32393	7.31839	0.000122161	0.0010133	1.6901	6.3	8.6	9.4	7.3	8.3	9.5	5.7	8.3	9.6
RNY3P7	misc_RNA	ENST00000384073	4.85522	3.30617	5.89055	0.000492288	0.00438779	0.224235	5.93095	3.30617	7.26044	0.000128729	0.00106165	1.60189	1.2	4	4.2	-1	4.7	6.1	-1.6	4.5	6
RNY1P13	misc_RNA	ENST00000365030	2.48054	2.50008	8.60594	4.12529e-05	0.000623135	2.77916	2.05346	2.50008	7.16281	0.000140708	0.00114725	1.51162	1.5	4.1	3.3	1.7	3.7	3.6	1.1	4	3.7
ENST00000458975	misc_RNA	ENST00000458975	5.60657	2.56396	6.61831	0.00023527	0.00246433	0.993777	6.08599	2.56396	7.16616	0.000140277	0.00114725	1.51694	-0.5	4	2.9	-3.3	3.8	5.1	-1.5	3.7	5.1
ENST00000365498	misc_RNA	ENST00000365498	5.66804	2.77448	6.06885	0.000408463	0.00387261	0.418609	6.66907	2.77448	7.15319	0.000141954	0.00115087	1.50296	0.6	3.7	4.1	-2	4.7	6	-2.6	4.7	6
chr2.tRNA25-PseudoCTC	hsa-ucsc-tRNA	chr2.tRNA25-PseudoCTC	2.6309	9.73946	6.78924	0.000199541	0.00215294	1.19612	2.74288	9.73946	7.06418	0.000154088	0.00124222	1.44974	7.1	9	8.7	6.2	9.1	9.4	6	9.1	9.5
ENST00000410769	misc_RNA	ENST00000410769	4.53993	2.53178	6.06476	0.0004102	0.00387261	0.411063	5.27664	2.53178	7.00451	0.000162871	0.0013057	1.36154	1.2	3.3	4.4	-0.8	4.7	5.4	-1.4	4.6	5.1
ENST00000516508	misc_RNA	ENST00000516508	2.8643	3.18474	5.62326	0.000656102	0.00553827	-0.0731873	3.57276	3.18474	6.97415	0.000167555	0.00132975	1.33817	2.4	4.1	4.4	0.9	4.5	5.4	1.1	4.5	5.5
chr5.tRNA10-ValCAC	hsa-ucsc-tRNA	chr5.tRNA10-ValCAC	0.816306	9.40874	2.95782	0.019878	0.0772057	-3.61551	1.97271	9.40874	6.97307	0.000167724	0.00132975	1.3603	7.7	8.6	9.3	7.8	8.3	9.7	7.4	8.3	9.7
chr5.tRNA6-ValCAC	hsa-ucsc-tRNA	chr5.tRNA6-ValCAC	0.831419	9.34755	3.03581	0.0177387	0.0706934	-3.49959	1.95145	9.34755	6.95671	0.000170312	0.00134285	1.34373	7.7	8.6	9.3	7.7	8.3	9.7	7.3	8.3	9.7
hsa-miR-148a-3p	miRNA	MIMAT0000243	-0.645539	8.22159	-2.67622	0.0301412	0.108949	-4.05171	-1.6543	8.22159	-6.91704	0.000176777	0.0013862	1.285	8.2	7.8	6.7	8.3	7.7	6.6	8.5	7.6	6.7
ENST00000365312	misc_RNA	ENST00000365312	2.93607	0.493568	6.24772	0.000340014	0.00336497	0.582548	3.26855	0.493568	6.89903	0.000179801	0.00140225	1.23754	-0.8	0.8	2.2	-1.3	2.1	1.9	-1.9	2	1.6
ENST00000408813	snoRNA	ENST00000408813	0.975078	9.52606	3.63936	0.00754124	0.0377062	-2.60725	1.87982	9.52606	6.88312	0.000182522	0.00141578	1.27345	8	9.4	10.1	8.2	9.2	10.1	8.4	8.9	10.1
chr6.tRNA40-ValTAC	hsa-ucsc-tRNA	chr6.tRNA40-ValTAC	1.32683	3.9973	3.9777	0.0047741	0.0263494	-2.12437	2.29997	3.9973	6.8762	0.000183719	0.0014174	1.26242	1.9	4	4.1	2.3	3.2	4.6	2.2	3.1	4.6
hsa-miR-301a-3p	miRNA	MIMAT0000688	-1.09517	3.99552	-3.74278	0.00654609	0.0344089	-2.43402	-1.98347	3.99552	-6.83907	0.000190296	0.0014603	1.23206	5.2	4	3.6	5.5	4.2	3.1	5.2	4.3	3.1
ENST00000384413	misc_RNA	ENST00000384413	5.05378	5.5068	5.92322	0.000475601	0.00429237	0.258742	5.79195	5.5068	6.80202	0.000197123	0.00150464	1.16097	4.3	6.7	7.5	1.6	8.1	8.8	1.7	8	8.8
ENST00000363640	misc_RNA	ENST00000363640	3.51593	2.07852	5.35941	0.000879123	0.00696574	-0.396536	4.50905	2.07852	6.79456	0.000198529	0.00150735	1.15275	1.2	2.8	3.8	-0.4	3.7	5.1	-1	3.8	4.4
ENST00000384511	misc_RNA	ENST00000384511	2.69218	1.38248	5.66453	0.000627268	0.00535792	-0.0493519	3.24295	1.38248	6.76975	0.00020329	0.00152734	1.1195	0.9	2.6	2.7	0	2.9	3.9	-0.6	2.7	3.4
chr5.tRNA2-ValCAC	hsa-ucsc-tRNA	chr5.tRNA2-ValCAC	0.827103	9.34789	2.94711	0.0201923	0.0778925	-3.63256	1.94605	9.34789	6.77001	0.000203241	0.00152734	1.16137	7.8	8.6	9.3	7.7	8.4	9.7	7.3	8.4	9.7
ENST00000362212	miRNA	ENST00000362212	-1.28834	4.71789	-3.61046	0.00784767	0.0389668	-2.61514	-2.38989	4.71789	-6.75726	0.000205736	0.00153766	1.15577	5.5	4.6	3.7	5.8	4.7	2.8	6.1	4.4	3.8
ENST00000384419	misc_RNA	ENST00000384419	5.96203	2.22233	5.77253	0.000558238	0.00485498	0.0884241	7.01134	2.22233	6.74545	0.000208077	0.00154137	1.10696	-0.4	2.2	3.6	-3.3	4.1	5	-3.9	4	4.8
ENST00000365436	misc_RNA	ENST00000365436	3.12366	4.12616	4.58834	0.002184	0.0139913	-1.32368	4.49831	4.12616	6.74167	0.000208834	0.00154137	1.10618	3.7	5.5	7.2	3.6	6.5	7.9	1.4	6.2	7.2
ENST00000563103	sense_intronic	ENST00000563103	-5.10402	3.75494	-4.19316	0.00359997	0.0210856	-1.84314	-7.7287	3.75494	-6.73858	0.000209454	0.00154137	1.0862	6.4	2.5	2.3	8.9	3.1	-2.1	8.8	3.2	0.4
hsa-miR-181d-5p	miRNA	MIMAT0002821	-0.945045	8.432	-4.00138	0.00462673	0.0257339	-2.10864	-1.57373	8.432	-6.71101	0.000215081	0.0015667	1.08422	8.6	7.5	7.1	8.5	7.6	7	8.6	7.7	7
chr5.tRNA18-ValCAC	hsa-ucsc-tRNA	chr5.tRNA18-ValCAC	0.826652	9.40629	2.91442	0.0211845	0.0808504	-3.6805	1.95097	9.40629	6.71428	0.000214404	0.0015667	1.10682	7.7	8.7	9.3	7.8	8.3	9.7	7.4	8.3	9.7
ENST00000384251	misc_RNA	ENST00000384251	3.81727	2.07586	6.17614	0.000365743	0.00357035	0.527518	4.1186	2.07586	6.64282	0.000229735	0.001665	0.998278	-1.7	3.7	4.3	0.4	3.1	3.3	-0.2	3	3.1
RNY3	misc_RNA	ENST00000365484	4.41571	6.92127	6.0894	0.000399871	0.00382543	0.465654	4.84207	6.92127	6.63258	0.000232029	0.00167317	1.01846	5.7	7.8	8.2	3.3	9	9.4	3.4	8.9	9.4
ENST00000365512	misc_RNA	ENST00000365512	5.06605	1.93611	7.03679	0.000158052	0.00181827	1.40402	4.73201	1.93611	6.60026	0.000239443	0.00170945	0.954152	0.2	2.9	3.2	-1.6	4.5	3.7	-2.2	4.3	3.7
hsa-miR-10b-5p	miRNA	MIMAT0000254	-0.880488	4.55144	-3.03405	0.0177842	0.0706934	-3.46063	-1.90049	4.55144	-6.60444	0.00023847	0.00170945	1.00337	5.1	4.3	3.4	5.3	4	3.3	5.2	4.7	3.2
ENST00000384078	misc_RNA	ENST00000384078	3.7717	1.93789	6.25021	0.000339157	0.00336497	0.605577	3.97393	1.93789	6.56932	0.000246789	0.00175299	0.922163	1	3.7	2.9	-0.3	3.9	4.3	-0.9	3.5	4.6
hsa-miR-1260b	miRNA	MIMAT0015041	-1.80445	5.97365	-4.80189	0.00168314	0.011612	-1.03241	-2.48537	5.97365	-6.56439	0.000247983	0.00175299	0.953761	8.2	5.7	5.9	7.8	6.3	5.1	8.1	6.7	5.6
ENST00000363294	misc_RNA	ENST00000363294	5.32757	3.90136	5.50358	0.000748373	0.00610179	-0.217929	6.13537	3.90136	6.45922	0.000275042	0.00193473	0.802782	2	4.3	5.2	-0.7	5.9	6.4	-1.3	5.8	6.8
chr6.tRNA83-LeuTAA	hsa-ucsc-tRNA	chr6.tRNA83-LeuTAA	1.69813	5.36031	3.65144	0.007417	0.0372499	-2.57346	2.90977	5.36031	6.40679	0.000289748	0.00202824	0.783737	3.1	5.9	6.9	4.7	5.1	6.6	3.4	5.3	6.5
chr1.tRNA90-ValCAC	hsa-ucsc-tRNA	chr1.tRNA90-ValCAC	0.890008	9.3359	2.98991	0.0189666	0.0743636	-3.56793	1.94943	9.3359	6.40114	0.000291387	0.0020298	0.787952	7.6	8.7	9.1	7.7	8.2	9.6	7.3	8.2	9.6
ENST00000516862	misc_RNA	ENST00000516862	3.03727	0.670234	5.36302	0.000875558	0.00696574	-0.412047	3.67475	0.670234	6.39033	0.000294547	0.00203209	0.72596	-0.4	0.9	1.9	-1.7	2.2	2.7	-2.3	1.8	2
chr1.tRNA85-ValCAC	hsa-ucsc-tRNA	chr1.tRNA85-ValCAC	0.701221	9.36641	2.44741	0.0424704	0.139462	-4.38626	1.87871	9.36641	6.39414	0.000293429	0.00203209	0.781375	7.8	8.4	9.2	7.7	8.3	9.7	7.3	8.3	9.7
ENST00000365625	misc_RNA	ENST00000365625	4.30849	2.16856	5.15185	0.00111395	0.00841329	-0.642851	5.3373	2.16856	6.31533	0.00031755	0.00218031	0.663769	0.4	2.2	3.4	-2.6	3.5	4.6	-1.6	3.5	4.4
hsa-miR-30a-5p	miRNA	MIMAT0000087	-0.699645	8.66307	-2.90082	0.0216122	0.082264	-3.70116	-1.49924	8.66307	-6.2903	0.000325667	0.00222539	0.654042	9.1	8.2	7.6	8.9	8.5	7.6	9.1	8.4	7.5
ENST00000363220	misc_RNA	ENST00000363220	4.26332	3.16394	5.02385	0.00129289	0.00956342	-0.792466	5.32231	3.16394	6.27371	0.000331178	0.00225232	0.619549	1.7	3.4	4.9	-1.5	5	5.8	0.3	4.8	5.6
ENST00000365462	misc_RNA	ENST00000365462	5.38465	4.6657	5.30534	0.000934518	0.00732805	-0.459863	6.26688	4.6657	6.26658	0.000333576	0.00225793	0.595421	3.3	5.7	7	1.6	7.5	8.2	-0.6	7.3	8
hsa-miR-4443	miRNA	MIMAT0018961	2.50164	2.86474	4.98927	0.00134651	0.00980831	-0.832965	3.14387	2.86474	6.23316	0.000345081	0.00231195	0.58194	1.9	3	4.3	1.3	4.1	4.2	0.2	3.9	4.5
ENST00000384567	snoRNA	ENST00000384567	2.98654	6.24155	4.24455	0.00336899	0.0199773	-1.768	4.38837	6.24155	6.23131	0.00034573	0.00231195	0.599539	4.9	5.9	7	3	6.7	8.3	2.5	6.8	8.3
ENST00000577275	miRNA	ENST00000577275	-3.32385	2.50283	-3.05917	0.0171461	0.0695581	-3.4412	-6.36901	2.50283	-6.22944	0.000346389	0.00231195	0.576478	4.8	2.4	1.8	7	2.5	-0.5	6.8	3.8	-1.7
chr1.tRNA133-GlyCCC	hsa-ucsc-tRNA	chr1.tRNA133-GlyCCC	1.86941	8.64413	5.37759	0.000861318	0.00690498	-0.331724	2.15393	8.64413	6.16412	0.000370272	0.00245991	0.534816	6	7	7.5	5.5	7.6	7.7	5	7.5	7.7
ENST00000410561	misc_RNA	ENST00000410561	3.12683	3.49344	5.54281	0.000716633	0.00591016	-0.158351	3.47463	3.49344	6.15144	0.000375119	0.00246925	0.501884	1.2	6	6	3	4.7	5.2	2.4	5.2	5.9
RNY4P24	misc_RNA	ENST00000362735	2.54602	3.32557	4.65959	0.00200071	0.0131097	-1.24048	3.38218	3.32557	6.15276	0.000374613	0.00246925	0.503549	1.9	3.4	3.5	0.8	3.6	4.8	0.1	3.5	4.7
ENST00000384661	misc_RNA	ENST00000384661	5.1805	2.10996	5.43286	0.000809602	0.00652684	-0.30397	5.8635	2.10996	6.10922	0.00039177	0.00256708	0.443547	0.2	3.1	2.7	-2.3	3.9	5.1	-2.9	3.5	4.8
ENST00000363421	misc_RNA	ENST00000363421	2.56928	1.86476	5.01149	0.00131178	0.00965335	-0.823089	3.14717	1.86476	6.08467	0.000401832	0.00262104	0.409149	0.1	3.7	4.7	0.8	3.1	3.7	1.8	3.6	3.8
ENST00000408493	snoRNA	ENST00000408493	5.07847	5.75902	6.39722	0.000292529	0.00299842	0.773316	4.80386	5.75902	6.05157	0.000415849	0.0027002	0.388167	2.8	7.5	7.4	4.3	7.7	7.4	0.7	7.9	7.6
chr6.tRNA124-ArgTCG	hsa-ucsc-tRNA	chr6.tRNA124-ArgTCG	-0.704585	2.81737	-2.60816	0.0333661	0.117932	-4.12943	-1.61056	2.81737	-6.04154	0.000420205	0.00271619	0.395144	3.6	2.9	1.6	3.3	2.6	2.1	3.4	2.8	1.9
chr6.tRNA77-GluCTC	hsa-ucsc-tRNA	chr6.tRNA77-GluCTC	2.17777	12.1743	5.04527	0.00126086	0.00937477	-0.670143	2.61899	12.1743	6.01541	0.000431792	0.00277857	0.426108	10.5	11.6	12	9.5	12.2	12.6	9.3	12.1	12.7
hsa-miR-3679-5p	miRNA	MIMAT0018104	-0.73643	0.741215	-2.17271	0.0642883	0.183772	-4.86304	-1.97633	0.741215	-5.99676	0.00044028	0.00282054	0.283169	1.9	0.7	0.1	1.9	1.7	-0.3	1.6	0.8	-0.3
chr1.tRNA71-GluCTC	hsa-ucsc-tRNA	chr1.tRNA71-GluCTC	2.12005	12.0895	4.99069	0.00134426	0.00980831	-0.738415	2.55534	12.0895	5.96483	0.000455242	0.00290343	0.370101	10.5	11.5	12	9.5	12.1	12.5	9.3	12.1	12.5
chr6.tRNA87-GluCTC	hsa-ucsc-tRNA	chr6.tRNA87-GluCTC	2.11176	12.0683	4.957	0.00139876	0.0100866	-0.780268	2.55863	12.0683	5.95413	0.000460385	0.00292324	0.358168	10.4	11.5	12	9.5	12.1	12.4	9.2	12	12.5
ENST00000516851	misc_RNA	ENST00000516851	4.38749	2.62851	4.9777	0.00136499	0.00989271	-0.8528	5.28039	2.62851	5.94865	0.000463041	0.00292715	0.269507	1.6	3.1	4.5	-0.8	4.8	5.6	-1.4	4.7	5.3
ENST00000391023	misc_RNA	ENST00000391023	4.0146	3.25978	5.26288	0.000980732	0.00759178	-0.498232	4.53425	3.25978	5.93963	0.000467453	0.00294208	0.261369	1	5.8	5.5	2.8	4.8	5.8	-0.1	5.1	6.1
ENST00000515982	snoRNA	ENST00000515982	0.983456	5.72442	3.05466	0.017259	0.0695692	-3.4446	1.87635	5.72442	5.93105	0.000471691	0.00295579	0.280747	4.1	5.5	6.8	4.8	5.5	6.3	4.6	5.5	6.1
ENST00000365341	misc_RNA	ENST00000365341	4.37917	2.75491	4.6998	0.00190479	0.0127366	-1.20384	5.55425	2.75491	5.92334	0.00047554	0.00296695	0.241245	1.8	3.1	4.6	-0.8	4.9	5.9	-1.4	4.7	5.7
hsa-miR-181a-3p	miRNA	MIMAT0000270	-1.04783	5.48503	-3.36669	0.0110322	0.0512335	-2.97643	-1.84848	5.48503	-5.91675	0.000478852	0.00297468	0.281653	6.1	5.5	4.7	6.4	5	4.2	6.6	5.5	4.7
ENST00000384478	misc_RNA	ENST00000384478	3.07222	0.566952	5.46656	0.000779762	0.0063218	-0.290053	3.34572	0.566952	5.89875	0.00048804	0.0030187	0.190094	-0.7	2.1	0.9	-1.4	1.4	2.6	-2	1.5	2.6
chr1.tRNA77-GluCTC	hsa-ucsc-tRNA	chr1.tRNA77-GluCTC	2.11144	12.1114	4.93073	0.00144296	0.0102002	-0.811408	2.543	12.1114	5.88911	0.000493039	0.00303653	0.288243	10.5	11.5	12	9.5	12.1	12.5	9.3	12.1	12.6
chr1.tRNA74-GluCTC	hsa-ucsc-tRNA	chr1.tRNA74-GluCTC	2.11809	12.088	4.93999	0.0014272	0.0101892	-0.800515	2.53903	12.088	5.87369	0.000501159	0.00305304	0.270862	10.5	11.5	12	9.5	12.1	12.5	9.3	12.1	12.5
hsa-miR-151b	miRNA	MIMAT0010214	-0.872987	4.22409	-3.09394	0.0163026	0.0678094	-3.3766	-1.64686	4.22409	-5.87836	0.000498682	0.00305304	0.234955	4.8	4.2	3.6	5	4	3.2	5.3	4.3	3.3
chr1.tRNA98-ValCAC	hsa-ucsc-tRNA	chr1.tRNA98-ValCAC	0.804005	9.0986	2.61084	0.0332328	0.117751	-4.14412	1.84911	9.0986	5.87191	0.000502102	0.00305304	0.217675	7.4	8.2	8.6	7.3	7.9	9.3	6.9	7.9	9.3
chr1.tRNA80-GluCTC	hsa-ucsc-tRNA	chr1.tRNA80-GluCTC	2.11877	12.0919	4.933	0.00143908	0.0102002	-0.808955	2.53018	12.0919	5.84415	0.000517126	0.00310965	0.238513	10.5	11.5	11.9	9.5	12.1	12.5	9.3	12.1	12.5
ENST00000387416	Mt_tRNA	ENST00000387416	1.24426	6.50135	4.46935	0.00253247	0.0160092	-1.45707	1.62094	6.50135	5.84272	0.000517914	0.00310965	0.183748	6.2	7.1	7.4	5.7	7.1	7.6	5.9	7.4	7.7
hsa-miR-92b-3p	miRNA	MIMAT0003218	-0.904694	6.4731	-3.53981	0.00865448	0.0422421	-2.75897	-1.51726	6.4731	-5.84947	0.000514212	0.00310965	0.189804	7.3	6.2	6	7.2	6.6	5.6	7.4	6.4	5.8
ENST00000363439	misc_RNA	ENST00000363439	3.37878	1.23912	4.59222	0.00217355	0.0139913	-1.36158	4.3531	1.23912	5.83	0.000524973	0.0031389	0.126965	-1.5	2	3.1	0.1	1.7	3.3	-2.8	2.3	2.4
ENST00000387439	Mt_tRNA	ENST00000387439	2.22296	5.46431	6.50359	0.000263245	0.00273736	0.902516	2.00269	5.46431	5.82038	0.000530384	0.00315809	0.160784	3.7	6.4	5.5	4.2	5.7	6	3.4	5.9	5.8
chr6.tRNA133-ValCAC	hsa-ucsc-tRNA	chr6.tRNA133-ValCAC	0.63051	4.7687	1.97606	0.0864875	0.223621	-5.05131	1.8291	4.7687	5.79581	0.000544491	0.00321541	0.136548	4	4.7	5.7	4.5	4.6	5.8	3.5	4.5	5.9
chr6.tRNA157-ValCAC	hsa-ucsc-tRNA	chr6.tRNA157-ValCAC	0.222341	7.13696	0.91188	0.390581	0.590277	-6.38762	1.41372	7.13696	5.79853	0.000542908	0.00321541	0.13094	5.7	5.8	7.1	5.8	5.9	7.1	5.5	5.9	7
ENST00000384063	misc_RNA	ENST00000384063	4.87027	3.49174	4.86233	0.0015654	0.0110115	-0.991593	5.73506	3.49174	5.78699	0.000549651	0.00323258	0.0828436	1.5	3.2	4.1	-1.3	4.9	5.8	-1.9	4.7	5.5
hsa-miR-486-5p	miRNA	MIMAT0002177_1	-0.817785	5.35383	-3.11679	0.0157724	0.0662842	-3.34054	-1.51298	5.35383	-5.75147	0.000571009	0.00334448	0.100709	5.5	4.5	3.8	5.2	4.5	3.9	5.5	4.8	4
hsa-miR-151a-3p	miRNA	MIMAT0000757	-0.596289	8.9344	-2.23598	0.0584275	0.174769	-4.69085	-1.50471	8.9344	-5.73184	0.000583202	0.00340201	0.0484636	9.1	8.8	8	9.4	8.8	7.7	9.6	8.6	7.8
chr6.tRNA136-ValAAC	hsa-ucsc-tRNA	chr6.tRNA136-ValAAC	0.658514	9.463	1.97687	0.0863821	0.223621	-5.08126	1.9549	9.463	5.70867	0.00059797	0.00347403	0.0418548	8.2	8.3	9.3	7.7	8.4	9.9	7.3	8.4	9.9
ENST00000384358	misc_RNA	ENST00000384358	3.39366	1.56384	5.23272	0.00101509	0.00778958	-0.551877	3.71474	1.56384	5.69935	0.000604026	0.00349507	-0.0219574	0.1	2.6	2.6	0.1	2.6	3.3	-2.1	3.1	3.4
hsa-miR-181b-3p	miRNA	MIMAT0022692	-2.88888	0.597531	-4.73282	0.00182978	0.0123856	-1.17664	-3.44454	0.597531	-5.68953	0.000610481	0.00351444	-0.0445617	2.2	0.6	-0.2	3.3	0.5	-1.2	3.5	-1	0
ENST00000467146	misc_RNA	ENST00000467146	3.05877	0.780948	4.42016	0.00269397	0.016808	-1.60131	4.02622	0.780948	5.68683	0.000612271	0.00351444	-0.0409179	-0.9	2.5	1.4	-1.3	2	3.7	-1.9	0.6	3.1
RNY1P12	misc_RNA	ENST00000364251	1.61125	1.45931	4.38616	0.00281215	0.0172455	-1.63554	2.10271	1.45931	5.67744	0.000618534	0.00353624	-0.0520128	0.7	1.6	2	0.2	1.9	2.4	-0.4	1.9	2.5
chr1.tRNA116-GluCTC	hsa-ucsc-tRNA	chr1.tRNA116-GluCTC	2.03554	11.527	4.56024	0.00226128	0.0144219	-1.29429	2.55011	11.527	5.65673	0.000632608	0.00360235	0.0187369	9.7	10.5	11.2	8.7	11.3	11.6	8.4	11.2	11.7
FR365501	piRNA	FR365501	0.881774	7.60199	2.77962	0.0258468	0.0953475	-3.88253	1.80787	7.60199	5.64053	0.000643861	0.00363891	-0.0452127	7.9	8.2	8.9	7.1	8.3	9.3	7.3	8.5	9.5
chr6.tRNA9-ValCAC	hsa-ucsc-tRNA	chr6.tRNA9-ValCAC	0.742602	9.37983	2.3724	0.047552	0.150967	-4.49753	1.80621	9.37983	5.64019	0.0006441	0.00363891	-0.0388047	8	8.6	9.1	7.8	8.4	9.7	7.4	8.4	9.8
ENST00000363959	misc_RNA	ENST00000363959	3.3302	1.75045	6.11616	0.000388978	0.0037462	0.460826	3.03165	1.75045	5.59684	0.000675329	0.00380038	-0.142414	1.3	3	3.1	0.2	3.8	3.8	-0.4	4.3	3.3
chr1.tRNA59-GluCTC	hsa-ucsc-tRNA	chr1.tRNA59-GluCTC	2.13434	12.0999	4.69118	0.00192491	0.0127882	-1.11128	2.5599	12.0999	5.58005	0.000687874	0.00385585	-0.0564531	10.5	11.5	11.8	9.4	12.1	12.5	9.2	12	12.5
ENST00000363248	misc_RNA	ENST00000363248	5.42528	2.34216	4.81873	0.0016494	0.0114343	-1.0519	6.31721	2.34216	5.57386	0.000692562	0.00386703	-0.154078	0.6	2.6	3.2	-2.7	4.2	5.3	-3.3	4.1	5.1
hsa-miR-10a-5p	miRNA	MIMAT0000253	-0.873303	5.68141	-2.7692	0.0262491	0.0965831	-3.87274	-1.77203	5.68141	-5.56562	0.000698865	0.0038871	-0.113874	6.4	5.7	5.1	6.8	5.4	4.7	6.6	6.2	4.7
ENST00000362352	misc_RNA	ENST00000362352	4.55222	4.49619	4.94297	0.00142218	0.0101892	-0.888246	5.05976	4.49619	5.55424	0.000707668	0.00392087	-0.181542	3.7	5.9	5.5	1.2	6.7	7.6	0.6	6.6	7.5
chr11.tRNA3-ArgTCT	hsa-ucsc-tRNA	chr11.tRNA3-ArgTCT	-1.57931	4.14178	-4.83963	0.00160853	0.0112051	-0.966508	-1.80654	4.14178	-5.54963	0.000711267	0.00392565	-0.1345	5.7	3.5	3.2	5.1	3.7	3.6	5	3.8	3.6
hsa-miR-1260a	miRNA	MIMAT0005911	-1.24946	6.78317	-3.17909	0.014417	0.0615273	-3.30305	-2.22304	6.78317	-5.54147	0.000717692	0.00394593	-0.166572	9	7.4	7.4	8.9	7.9	6.2	9.4	8.3	7.1
chr5.tRNA22-AspGTC	hsa-ucsc-tRNA	chr5.tRNA22-AspGTC	1.40042	5.85342	3.63665	0.00756946	0.0377159	-2.5998	2.09825	5.85342	5.50582	0.000746516	0.00408874	-0.201539	5.3	6.4	6.3	4.9	6.2	7.3	4.4	6.2	7.2
hsa-miR-27a-5p	miRNA	MIMAT0004501	-3.55578	1.55038	-3.66413	0.00728888	0.0370906	-2.5923	-5.12858	1.55038	-5.44044	0.000802786	0.00438022	-0.315803	5.3	1.4	-0.3	5.1	0.7	-1.8	4.7	2.4	1.8
ENST00000384541	misc_RNA	ENST00000384541	2.37276	0.534634	5.35504	0.00088346	0.00696574	-0.426129	2.40524	0.534634	5.41885	0.000822382	0.00445328	-0.370931	-1	2.2	1.3	-1.1	0.9	2.1	-0.2	1.6	1.6
ENST00000391131	rRNA	ENST00000391131	-1.06165	5.70595	-3.71635	0.00678612	0.0351556	-2.47539	-1.55626	5.70595	-5.41916	0.000822093	0.00445328	-0.284388	6.1	4.8	4.6	6.3	5.2	4.6	5.8	5	4.2
ENST00000362862	misc_RNA	ENST00000362862	4.49183	3.03752	4.45547	0.00257696	0.016219	-1.51933	5.45212	3.03752	5.40147	0.000838544	0.00452372	-0.356864	1.5	3.1	3.6	-1.3	4.4	5.5	-1.9	4.2	5.5
chr17.tRNA4-ArgTCT	hsa-ucsc-tRNA	chr17.tRNA4-ArgTCT	-1.17715	4.1335	-4.6983	0.00190827	0.0127366	-1.1467	-1.34712	4.1335	-5.38687	0.00085239	0.00456636	-0.324779	4.9	3.6	3.7	4.9	3.7	3.5	4.9	3.9	3.5
chr1.tRNA5-GluTTC	hsa-ucsc-tRNA	chr1.tRNA5-GluTTC	1.48295	9.04494	3.08484	0.0165191	0.0679224	-3.42433	2.65516	9.04494	5.38643	0.000852811	0.00456636	-0.330499	7.6	8.3	8.7	6.6	8.4	9.9	6.3	8.2	10
hsa-miR-378a-5p	miRNA	MIMAT0000731	-0.951894	6.16452	-3.7345	0.00662024	0.0344204	-2.46555	-1.38341	6.16452	-5.37198	0.000866775	0.00462388	-0.349193	7.8	6.9	6.7	8	6.9	6.4	7.9	7.1	6.5
ENST00000516935	misc_RNA	ENST00000516935	5.28805	3.80461	4.73491	0.00182514	0.0123856	-1.15632	5.89724	3.80461	5.34774	0.000890768	0.00473427	-0.430603	2.2	4.4	4.3	-0.9	5.7	6.6	-1.5	5.5	6.4
hsa-miR-1307-5p	miRNA	MIMAT0022727	-0.829088	5.9118	-2.69594	0.0292686	0.1066	-3.99159	-1.66247	5.9118	-5.33081	0.00090796	0.00480783	-0.39088	7.2	6.2	6.1	7.3	6.7	5.6	7.4	6.6	5.3
hsa-miR-23b-3p	miRNA	MIMAT0000418	-0.657091	5.50247	-2.22049	0.0598103	0.178066	-4.68949	-1.5839	5.50247	-5.3141	0.000925286	0.00486368	-0.404169	6.5	6.4	5.5	7	6.1	5.3	7.2	6.2	5.1
hsa-miR-34a-5p	miRNA	MIMAT0000255	-0.415504	7.3643	-1.61184	0.148731	0.313406	-5.61555	-1.38115	7.3643	-5.3149	0.00092445	0.00486368	-0.444905	8.2	8	7.3	8.6	8	6.9	8.4	7.9	7
ENST00000362540	misc_RNA	ENST00000362540	1.65719	1.57738	3.20517	0.0138868	0.0602202	-3.31264	2.79908	1.57738	5.30969	0.000929929	0.00487025	-0.477336	-0.1	2.3	4.3	1.4	2.3	2.7	0.8	2.4	3.5
ENST00000516881	processed_transcript	ENST00000516881	-0.468514	6.66339	-1.98252	0.0856508	0.223065	-5.08098	-1.27339	6.66339	-5.30536	0.000934495	0.00487637	-0.438988	6.6	6.2	5.6	6.7	6.3	5.4	6.8	6.3	5.3
chr6.tRNA106-PheGAA	hsa-ucsc-tRNA	chr6.tRNA106-PheGAA	-0.575269	2.25292	-2.2261	0.0593063	0.176932	-4.7211	-1.3424	2.25292	-5.28028	0.000961497	0.00499909	-0.488557	2.9	2.4	1.5	3.1	2.1	1.5	2.7	2.4	1.7
hsa-miR-27a-3p	miRNA	MIMAT0000084	-0.561723	7.52544	-1.83463	0.106926	0.256586	-5.30918	-1.61904	7.52544	-5.25358	0.000991184	0.00513484	-0.519174	8.4	8.5	7.6	9.1	8.3	7	9.1	8.2	7.2
ENST00000458790	snoRNA	ENST00000458790	4.20217	4.12853	6.03037	0.000425116	0.00396131	0.385301	3.68441	4.12853	5.24236	0.00100397	0.00516379	-0.530868	2.2	4.4	4.3	1.2	5.6	4.9	-0.4	5.6	4.8
hsa-miR-378e	miRNA	MIMAT0018927	-1.50715	1.84629	-2.98113	0.0192117	0.074915	-3.58855	-2.57117	1.84629	-5.2453	0.00100059	0.00516379	-0.54296	3.9	1.7	2	3.8	2.9	1.4	4	2.7	0.5
ENST00000384863	miRNA	ENST00000384863	-0.728201	1.49346	-1.81492	0.110119	0.262058	-5.33954	-2.02544	1.49346	-5.23857	0.00100832	0.00516766	-0.569672	2.9	2.1	1.3	3.5	1.9	0.6	2.7	2.9	1
chr19.tRNA13-ValCAC	hsa-ucsc-tRNA	chr19.tRNA13-ValCAC	0.630958	7.05736	2.07176	0.0748734	0.203089	-4.93262	1.58443	7.05736	5.20008	0.00105378	0.00538141	-0.561942	6.1	7.4	7.9	6.8	6.9	8	6.3	6.8	8.1
hsa-miR-27b-3p	miRNA	MIMAT0000419	-0.94236	6.28821	-3.38903	0.0106895	0.0499658	-2.97041	-1.4581	6.28821	-5.17765	0.0010813	0.00550238	-0.584581	7.2	5.9	5.9	7.1	6.4	5.5	7.2	6.3	5.7
chr14.tRNA23-ProAGG	hsa-ucsc-tRNA	chr14.tRNA23-ProAGG	0.710313	7.15037	2.50801	0.0387717	0.132786	-4.28695	1.46914	7.15037	5.17386	0.00108603	0.0055069	-0.595025	5.6	5.8	6.7	5.3	6.1	6.8	5	6.2	6.8
hsa-miR-3176	miRNA	MIMAT0015053	-0.852366	3.05806	-1.82514	0.108451	0.25938	-5.27558	-2.35084	3.05806	-5.14778	0.0011192	0.00565511	-0.632885	4.1	4.1	2.6	5.1	3.9	2.7	4.7	3.3	1.6
hsa-miR-99a-5p	miRNA	MIMAT0000097	-0.569573	4.05024	-1.82014	0.109265	0.260749	-5.26897	-1.58968	4.05024	-5.1292	0.00114352	0.00575774	-0.637035	6	4.9	4.6	5.9	5.4	4.2	5.8	5.7	4.1
ENST00000384202	misc_RNA	ENST00000384202	2.24213	0.976361	4.68685	0.00193512	0.0127967	-1.24616	2.4566	0.976361	5.11205	0.00116648	0.00578131	-0.730391	0.9	1.9	2.1	-0.1	2.8	2.8	-0.7	2.3	2.7
ENST00000384070	misc_RNA	ENST00000384070	4.54542	3.64162	3.98411	0.00473373	0.0262274	-2.15472	5.73066	3.64162	5.10833	0.00117152	0.00578131	-0.71889	2.9	3.8	5.1	-1.1	5.8	6.9	-0.2	5.6	6.6
hsa-miR-941	miRNA	MIMAT0004984_3	-0.704372	8.2699	-2.42491	0.043934	0.141994	-4.43135	-1.47432	8.2699	-5.11494	0.00116257	0.00578131	-0.6884	8	7.2	7	8.2	7.6	6.4	8.3	7.5	6.5
hsa-miR-28-3p	miRNA	MIMAT0004502	-0.56497	9.82462	-2.10868	0.0708148	0.194673	-4.84725	-1.34598	9.82462	-5.10781	0.00117223	0.00578131	-0.662616	9.6	9.2	8.7	9.9	9.3	8.3	9.9	9.2	8.3
hsa-miR-186-5p	miRNA	MIMAT0000456	-0.505301	8.09861	-1.92506	0.0933785	0.23304	-5.17322	-1.3352	8.09861	-5.12099	0.00115445	0.00578131	-0.683603	8.3	7.8	7.4	8.5	8.1	7	8.5	7.9	7
hsa-miR-152-3p	miRNA	MIMAT0000438	-0.447219	5.10285	-1.56603	0.159032	0.327889	-5.60766	-1.45889	5.10285	-5.10771	0.00117238	0.00578131	-0.651715	5.2	5.3	4.1	5.7	5.1	4.1	5.6	4.8	3.9
hsa-miR-7-5p	miRNA	MIMAT0000252_2	-0.876582	6.6617	-2.43069	0.0435533	0.1414	-4.42376	-1.86556	6.6617	-5.06713	0.00122907	0.0060401	-0.728026	7.1	6.3	6.2	7.4	6.5	5.1	7.7	6.8	5.4
ENST00000387409	Mt_tRNA	ENST00000387409	-0.550168	7.69378	-2.06412	0.0757415	0.204303	-4.97854	-1.34481	7.69378	-5.04113	0.00126698	0.00620518	-0.781323	8	7.7	7.2	8.4	7.7	6.8	8.4	7.8	6.8
chr8.tRNA4-TyrGTA	hsa-ucsc-tRNA	chr8.tRNA4-TyrGTA	-1.77715	3.39551	-3.65075	0.00742401	0.0372499	-2.57416	-2.42463	3.39551	-5.027	0.00128812	0.00626595	-0.769124	4.8	4	3.8	6	3.7	3.2	6.1	3.8	2.5
hsa-miR-769-3p	miRNA	MIMAT0003887	-0.756848	3.43478	-2.32692	0.0509295	0.159894	-4.54168	-1.61767	3.43478	-5.02835	0.00128609	0.00626595	-0.769197	4.1	2.7	2.6	3.8	3.3	2.3	3.9	3.5	2.1
ENST00000363894	misc_RNA	ENST00000363894	4.91739	3.57692	4.13065	0.00390444	0.0223222	-1.95419	5.85285	3.57692	4.98392	0.00135503	0.00656913	-0.872027	3	4.3	5	-0.4	6.1	7.1	-1	6	6.9
hsa-miR-128-3p	miRNA	MIMAT0000424_1	-0.669728	6.42641	-2.51095	0.0386004	0.132516	-4.28917	-1.3497	6.42641	-4.97885	0.00136314	0.00658623	-0.829549	6.8	6.6	5.8	7.1	6.2	5.7	7.3	6.4	5.7
hsa-miR-192-5p	miRNA	MIMAT0000222	-0.667247	4.79182	-2.31059	0.0522008	0.162139	-4.54651	-1.42145	4.79182	-4.94561	0.00141774	0.00682706	-0.852563	5.2	4.5	4.3	5.4	4.7	3.9	5.5	4.9	3.7
hsa-miR-106a-5p	miRNA	MIMAT0000103	-0.488011	4.70306	-1.68182	0.134181	0.297145	-5.45154	-1.4219	4.70306	-4.9289	0.00144608	0.00694023	-0.874693	5.1	5.1	4	5.5	4.6	3.8	5.5	4.9	4
chr8.tRNA5-TyrGTA	hsa-ucsc-tRNA	chr8.tRNA5-TyrGTA	-1.9273	3.37559	-3.79546	0.00609437	0.0322709	-2.36906	-2.4763	3.37559	-4.91569	0.00146895	0.00702647	-0.906819	4.8	4.1	3.8	6.2	3.4	3.2	6.2	3.9	2.6
hsa-miR-532-5p	miRNA	MIMAT0002888	-0.735881	8.12207	-2.53532	0.0372139	0.128679	-4.26913	-1.41701	8.12207	-4.90941	0.00147994	0.00705554	-0.944634	8.7	8	7.8	9	8.1	7.1	9	8.3	7.4
hsa-miR-629-5p	miRNA	MIMAT0004810	-0.407679	4.38311	-1.33294	0.222142	0.409736	-5.90314	-1.48717	4.38311	-4.90646	0.00148516	0.00705695	-0.90718	4.9	4	3.4	4.4	4.7	3.1	4.9	4.3	3.2
hsa-miR-378g	miRNA	MIMAT0018937	-0.613404	3.43106	-1.98066	0.0858914	0.223286	-5.05155	-1.50123	3.43106	-4.90163	0.00149371	0.00707417	-0.926753	4	3	2.6	3.7	3.7	2.1	4	3.2	2.5
ENST00000383972	misc_RNA	ENST00000383972	4.92479	3.58552	4.3297	0.00302112	0.0182156	-1.68432	5.47454	3.58552	4.84776	0.00159294	0.0075193	-1.0382	2.1	4.1	3.7	-0.6	5.2	6.2	-2	4.9	6
chr6.tRNA3-ArgTCG	hsa-ucsc-tRNA	chr6.tRNA3-ArgTCG	-0.855118	4.4602	-3.05865	0.0171593	0.0695581	-3.4272	-1.34153	4.4602	-4.81946	0.00164795	0.00772812	-1.01308	6.1	4.8	4.6	5.7	5.1	4.6	6	5.2	4.4
hsa-miR-378d	miRNA	MIMAT0018926_1	-0.77913	6.38792	-2.35326	0.0489451	0.154705	-4.52801	-1.62713	6.38792	-4.82095	0.001645	0.00772812	-1.02641	7.9	6.4	6.4	7.6	7.1	5.9	7.6	7.2	5.9
hsa-miR-125a-5p	miRNA	MIMAT0000443	-0.776017	8.78251	-2.46474	0.0413773	0.137723	-4.35513	-1.48745	8.78251	-4.77855	0.0017312	0.00806984	-1.09794	9.7	9	8.9	10	9.3	8.3	10.1	9.3	8.2
chr1.tRNA67-LeuCAG	hsa-ucsc-tRNA	chr1.tRNA67-LeuCAG	0.950406	7.45479	2.20759	0.0609879	0.179362	-4.73742	2.07804	7.45479	4.77278	0.00174331	0.00806984	-1.08713	6.2	6.4	6.9	5.2	6.4	7.9	5.1	6.5	7.9
chr16.tRNA4-ProAGG	hsa-ucsc-tRNA	chr16.tRNA4-ProAGG	-0.751868	2.76403	-2.00472	0.0828354	0.218509	-5.02769	-1.76258	2.76403	-4.77382	0.00174113	0.00806984	-1.09964	3.3	2.7	1.2	3.5	1.9	1.3	2.9	2.8	2
hsa-let-7f-2-3p	miRNA	MIMAT0004487	-0.547358	1.28167	-1.47553	0.18132	0.361382	-5.81211	-1.7167	1.28167	-4.77802	0.00173231	0.00806984	-1.15123	1.8	1.9	0.1	2.2	1.8	0.3	2.1	0.7	0.5
hsa-miR-574-3p	miRNA	MIMAT0003239	-1.05772	6.57027	-3.21062	0.0137786	0.0600981	-3.24516	-1.58788	6.57027	-4.759	0.00177261	0.00817906	-1.11395	7.1	6.4	6.4	7.6	6.3	5.6	7.8	6.7	5.8
hsa-miR-185-5p	miRNA	MIMAT0000455	-1.17795	7.73285	-3.54213	0.0086266	0.0422421	-2.7741	-1.58479	7.73285	-4.75594	0.0017792	0.00818316	-1.13876	9.9	8	8.1	9.2	8.3	8.1	9.6	8.8	7.8
ENST00000363765	misc_RNA	ENST00000363765	5.12756	3.46972	4.27252	0.00325012	0.0193524	-1.76172	5.66743	3.46972	4.75317	0.00178516	0.00818437	-1.15857	2.9	4.4	4.6	-0.6	6.2	6.7	-1.2	5.9	6.7
ENST00000383994	misc_RNA	ENST00000383994	4.95539	3.10619	4.14911	0.00381168	0.0219669	-1.92929	5.65083	3.10619	4.74018	0.00181351	0.00828784	-1.17166	1.8	3.8	3.7	-0.5	5	6.1	-2.6	4.8	5.8
chr16.tRNA18-GlyGCC	hsa-ucsc-tRNA	chr16.tRNA18-GlyGCC	1.71921	10.7925	4.66648	0.0019839	0.0130592	-1.17155	1.74072	10.7925	4.72486	0.00184756	0.00841667	-1.11866	9.4	10.5	10.2	8.9	10.7	10.9	8.4	10.7	10.8
ENST00000363444	misc_RNA	ENST00000363444	5.40098	5.25863	4.72684	0.00184312	0.0124173	-1.17201	5.3949	5.25863	4.71563	0.00186841	0.00843137	-1.20873	4.5	6.7	5.8	0.8	7.9	8.3	0.9	7.8	8.3
hsa-miR-99b-3p	miRNA	MIMAT0004678	-0.967236	5.7727	-3.17675	0.0144655	0.0615273	-3.26146	-1.44553	5.7727	-4.71756	0.00186403	0.00843137	-1.14296	6.3	5	5.3	6.4	5.7	4.7	6.3	5.4	4.7
ENST00000363538	rRNA	ENST00000363538	-1.07068	6.83145	-2.98544	0.019091	0.0746473	-3.59054	-1.71525	6.83145	-4.71934	0.00186001	0.00843137	-1.17197	6.9	6.1	5.4	7.6	6.1	5.7	6.7	5.8	4.9
ENST00000391033	misc_RNA	ENST00000391033	3.18389	1.2414	4.7767	0.00173507	0.0118563	-1.12028	3.12876	1.2414	4.70238	0.0018988	0.00852148	-1.24041	0.8	1.7	2.5	-0.8	3.2	2.7	-1.4	3.4	2.8
chr14.tRNA16-TyrGTA	hsa-ucsc-tRNA	chr14.tRNA16-TyrGTA	-1.88065	3.26429	-3.44675	0.00985566	0.0469863	-2.87093	-2.53949	3.26429	-4.69919	0.0019062	0.00852148	-1.18335	4.7	4	3.8	6.2	3.4	3.1	6.1	3.9	2.4
chr7.tRNA23-CysGCA	hsa-ucsc-tRNA	chr7.tRNA23-CysGCA	-0.583866	1.808	-1.97214	0.0869998	0.224541	-5.11025	-1.36063	1.808	-4.70125	0.00190143	0.00852148	-1.22574	2.8	2.1	1.2	2.7	2.1	1	2.5	2.1	1.8
hsa-miR-24-2-5p	miRNA	MIMAT0004497	-0.98655	6.63571	-2.93174	0.0206527	0.0794546	-3.66444	-1.60025	6.63571	-4.68879	0.00193053	0.00860346	-1.20497	7.4	7	6.7	8.2	6.7	6.3	8	7	5.8
ENST00000363094	misc_RNA	ENST00000363094	4.89436	3.12461	4.30982	0.00309866	0.0186049	-1.71103	5.3075	3.12461	4.67812	0.00195586	0.00866253	-1.25042	1.7	3.3	3.2	-1.5	4.9	5.5	-2.1	4.6	5.3
hsa-miR-130b-3p	miRNA	MIMAT0000691	-0.698697	6.12415	-2.32498	0.0510791	0.159894	-4.55678	-1.42895	6.12415	-4.67882	0.00195418	0.00866253	-1.19904	6.4	5.5	5.5	6.6	6	4.8	6.6	5.9	5
ENST00000384656	misc_RNA	ENST00000384656	5.50226	3.92353	4.39839	0.002769	0.0171272	-1.59934	5.80759	3.92353	4.67495	0.00196347	0.00866945	-1.2657	2.6	4.2	4.3	-1	6.1	6.4	-1.7	6	6.4
hsa-miR-181a-2-3p	miRNA	MIMAT0004558	-0.565284	4.0059	-2.1979	0.0618875	0.180873	-4.72604	-1.18975	4.0059	-4.65359	0.00201549	0.00887186	-1.23195	4.5	3.8	3	4.4	3.7	3.3	4.1	3.8	3.1
hsa-miR-107	miRNA	MIMAT0000104	-0.658901	9.12471	-2.34177	0.0498008	0.15672	-4.52914	-1.29115	9.12471	-4.64766	0.0020302	0.00890928	-1.25824	9.3	8.3	8.3	9.2	8.8	7.8	9.3	8.7	7.9
ENST00000384001	misc_RNA	ENST00000384001	4.69669	2.36423	4.16071	0.00375463	0.0218133	-1.91924	5.22597	2.36423	4.60701	0.00213426	0.00933626	-1.34412	1.5	3	2.9	-1.7	4.3	5.2	-2.3	4.2	5.1
hsa-miR-99b-5p	miRNA	MIMAT0000689	-0.874887	10.2788	-2.61154	0.0331979	0.117751	-4.07995	-1.52111	10.2788	-4.60464	0.00214051	0.00933626	-1.27934	11	10	10.1	11.2	10.5	9.3	11.4	10.4	9.5
ENST00000387400	Mt_tRNA	ENST00000387400	1.56563	4.50712	4.09972	0.00406534	0.0229705	-1.94427	1.74371	4.50712	4.57166	0.00222952	0.00969503	-1.33878	3.8	5.5	4.7	3.7	4.8	5.5	3.2	5	5.6
hsa-miR-320e	miRNA	MIMAT0015072	-1.34115	1.06499	-3.18151	0.0143669	0.0615273	-3.33562	-1.8926	1.06499	-4.555	0.00227601	0.00984181	-1.43933	2.6	0.5	0.5	2.1	1.8	0.5	2.2	0.5	0.1
hsa-miR-151a-5p	miRNA	MIMAT0004697	-0.632932	5.9687	-1.86879	0.101599	0.248372	-5.21941	-1.57069	5.9687	-4.55466	0.00227699	0.00984181	-1.35477	6.5	6.7	5.7	7.2	6.2	5.3	7.4	6.3	5.3
chr1.tRNA94-GluTTC	hsa-ucsc-tRNA	chr1.tRNA94-GluTTC	1.20081	8.32542	2.1125	0.0704077	0.194298	-4.88467	2.65859	8.32542	4.54987	0.00229055	0.00987067	-1.36759	7.1	6.8	7.8	5.5	7.4	9	5.3	7.2	9
chr14.tRNA5-TyrGTA	hsa-ucsc-tRNA	chr14.tRNA5-TyrGTA	-1.65031	3.34953	-3.25509	0.0129287	0.0576172	-3.15107	-2.28412	3.34953	-4.54621	0.00230098	0.00988594	-1.38009	4.9	3.9	3.8	5.9	3.2	3.3	5.8	4.4	2.6
ENST00000387460	Mt_tRNA	ENST00000387460	0.594215	3.75617	1.70239	0.130163	0.293963	-5.45484	1.59766	3.75617	4.54235	0.00231204	0.00990379	-1.38136	4.1	4	5.2	3.9	4.3	5.4	3.1	4.6	5.3
hsa-miR-502-3p	miRNA	MIMAT0004775	-0.854302	5.54649	-2.99692	0.0187734	0.0740105	-3.5216	-1.29846	5.54649	-4.53817	0.00232408	0.00992576	-1.36985	6.5	5.4	5.5	6.7	5.8	5	6.4	5.7	5.1
hsa-miR-22-5p	miRNA	MIMAT0004495	-0.937735	3.59374	-2.1467	0.0668635	0.187943	-4.80506	-1.95586	3.59374	-4.53357	0.0023374	0.00995304	-1.39516	4.6	4.7	3.8	5.7	4.1	3.2	5.8	4.4	3.1
ENST00000384240	misc_RNA	ENST00000384240	3.98788	2.71279	3.80668	0.00600261	0.0319028	-2.41185	4.77778	2.71279	4.5298	0.00234839	0.00997025	-1.44344	2	3.1	3.3	-1.7	4.3	5.5	-0.7	4.2	5.3
hsa-miR-4709-3p	miRNA	MIMAT0019812	-0.133743	1.2346	-0.334618	0.747202	0.8755	-6.81754	-1.73153	1.2346	-4.52404	0.00236527	0.0100123	-1.48792	2	1.9	0.2	2.3	1.6	-0.4	1.7	2.1	0.9
chr2.tRNA17-PseudoTTC	hsa-ucsc-tRNA	chr2.tRNA17-PseudoTTC	1.90579	7.91541	3.83667	0.0057646	0.0307517	-2.32005	2.25501	7.91541	4.5146	0.00239327	0.010101	-1.41829	6.3	6.7	7.3	5.2	7.6	7.8	4.6	7.5	7.8
ENST00000365096	rRNA	ENST00000365096	-0.396243	8.73003	-1.26214	0.245235	0.444334	-6.02534	-1.39263	8.73003	-4.50657	0.00241734	0.0101727	-1.45351	7.7	7.9	6.8	8.5	7.6	6.6	8.1	7.5	6.6
ENST00000383990	misc_RNA	ENST00000383990	5.77776	3.45224	4.15078	0.0038034	0.0219669	-1.92873	6.21634	3.45224	4.49737	0.00244525	0.0102004	-1.49301	2.1	3.9	3.6	-2.7	5.6	6.3	-1.7	5.6	6.3
ENST00000362645	misc_RNA	ENST00000362645	1.90163	1.67043	3.29347	0.0122399	0.0554311	-3.17464	2.62399	1.67043	4.49818	0.0024428	0.0102004	-1.49951	1.1	2.4	3.9	2	3.1	3.4	-0.2	3.2	3.5
chr6.tRNA152-ValCAC	hsa-ucsc-tRNA	chr6.tRNA152-ValCAC	0.800861	6.09528	2.12666	0.0689187	0.191664	-4.83816	1.67307	6.09528	4.4999	0.00243753	0.0102004	-1.4424	4.5	5.9	5.6	4.7	5.1	6.4	4.3	5	6.5
ENST00000364902	snoRNA	ENST00000364902	-1.82308	3.7911	-5.58593	0.000683451	0.00570204	-0.0787727	-1.47104	3.7911	-4.49179	0.00246236	0.010242	-1.43972	4.3	2.7	3.3	4.6	3	2.7	4.7	2.4	3.2
ENST00000384689	misc_RNA	ENST00000384689	4.75395	2.59724	3.94811	0.00496555	0.0272769	-2.21133	5.42462	2.59724	4.48164	0.0024938	0.0103428	-1.50662	1.8	3.1	3.2	-1.6	4.6	5.6	-2.2	4.5	5.5
ENST00000364407	misc_RNA	ENST00000364407	4.39181	2.9505	3.73881	0.00658151	0.0344126	-2.50528	5.27195	2.9505	4.47399	0.00251781	0.0104123	-1.51697	1.8	2.3	3.6	-1.6	4.6	5.2	-2.2	4.3	5
chr20.tRNA6-LeuAAG	hsa-ucsc-tRNA	chr20.tRNA6-LeuAAG	0.555972	2.89142	1.56945	0.158241	0.326727	-5.66356	1.59914	2.89142	4.46037	0.00256116	0.0105611	-1.50953	2	2.6	4.1	2.8	2.6	3.5	1.8	3	3.8
hsa-miR-103a-3p	miRNA	MIMAT0000101_1	-0.640887	10.7904	-2.18115	0.0634736	0.183184	-4.70643	-1.27782	10.7904	-4.40698	0.00273913	0.0112626	-1.52383	11.2	10.3	10.2	11.2	10.8	9.7	11.3	10.7	9.8
ENST00000364977	snoRNA	ENST00000364977	-0.976591	5.64238	-3.18045	0.0143888	0.0615273	-3.25078	-1.35761	5.64238	-4.40417	0.00274883	0.0112702	-1.54789	5.6	4.9	4.8	5.7	4.9	4.3	6.3	4.9	4.5
hsa-miR-511-5p	miRNA	MIMAT0002808_1	-1.03149	5.42415	-3.24604	0.0130971	0.0580035	-3.14904	-1.39545	5.42415	-4.3837	0.00282091	0.0115328	-1.57245	6	4.3	4.6	5.6	4.9	4.4	5.7	5	4.1
ENST00000363564	rRNA	ENST00000363564	-1.09865	10.5702	-3.11269	0.015866	0.0662961	-3.32017	-1.53054	10.5702	-4.37792	0.00284162	0.0115802	-1.56552	10.8	9.5	9.8	11.3	10.1	9.2	10.7	10	9.2
hsa-miR-125a-3p	miRNA	MIMAT0004602	-1.30677	3.17023	-2.71614	0.0284017	0.104236	-3.96046	-2.08271	3.17023	-4.37597	0.00284865	0.0115802	-1.60874	4.6	2.4	1.7	3.5	2.8	1.4	4	3	2.8
chr11.tRNA8-SerGCT	hsa-ucsc-tRNA	chr11.tRNA8-SerGCT	0.925632	4.46598	2.7883	0.0255164	0.0943711	-3.84268	1.44942	4.46598	4.37158	0.00286456	0.0116112	-1.59963	3.6	4.8	4.9	4.1	4.5	5.1	3.2	4.4	5.3
hsa-miR-146a-5p	miRNA	MIMAT0000449	-0.522751	13.0749	-1.70112	0.130407	0.293963	-5.31085	-1.32198	13.0749	-4.3694	0.00287246	0.0116112	-1.5141	13.6	13.2	12.7	13.8	13.3	12.3	14	13.3	12.3
ENST00000383893	snoRNA	ENST00000383893	1.49164	5.28995	5.92784	0.00047329	0.00429237	0.30037	1.10627	5.28995	4.35879	0.00291141	0.0117356	-1.61624	4.1	5.3	5	3.9	5.5	5.1	3.7	5.5	5
hsa-miR-197-3p	miRNA	MIMAT0000227	-0.845499	6.45212	-2.30448	0.0526846	0.162936	-4.60307	-1.62727	6.45212	-4.35654	0.00291972	0.0117361	-1.63228	7.4	6.6	6.7	7.7	7	5.6	8	7.1	6
ENST00000363760	misc_RNA	ENST00000363760	3.77149	1.49494	3.54204	0.00862765	0.0422421	-2.80647	4.678	1.49494	4.33747	0.00299136	0.011969	-1.70813	0.8	1.4	2.1	-2.2	3	4	-2.8	2.8	3.8
hsa-miR-1180-3p	miRNA	MIMAT0005825	-1.13043	2.14042	-3.08792	0.0164457	0.0679224	-3.4278	-1.56579	2.14042	-4.33451	0.00300267	0.011969	-1.68873	3.1	1.6	2.1	3.1	2.3	1.5	3.3	2.3	1.2
hsa-miR-424-3p	miRNA	MIMAT0004749	-0.709816	3.6566	-1.93534	0.0919481	0.231077	-5.11292	-1.57441	3.6566	-4.33462	0.00300222	0.011969	-1.65659	4.7	3.7	2.7	4.6	3.5	2.5	4.1	4	3.5
ENST00000364358	misc_RNA	ENST00000364358	4.79465	1.79986	4.50963	0.00240812	0.0152905	-1.45383	4.58928	1.79986	4.32847	0.00302582	0.0120278	-1.72107	0.8	2	2.5	-2.2	4.2	3.5	-2.8	4.1	3.6
hsa-miR-23a-3p	miRNA	MIMAT0000078	-0.412032	8.27311	-1.16575	0.279923	0.478772	-6.14905	-1.51219	8.27311	-4.32626	0.00303438	0.0120285	-1.70092	9.4	9.9	8.6	10.2	9.3	8.4	10.3	9.4	8.4
ENST00000364953	snoRNA	ENST00000364953	-1.1991	9.91569	-3.35125	0.0112759	0.0520288	-2.99097	-1.53403	9.91569	-4.32113	0.00305426	0.012074	-1.65995	10.8	9	9.5	10.5	9.7	9	10.8	9.8	8.9
ENST00000365699	miRNA	ENST00000365699	-2.11143	3.16213	-3.24243	0.0131648	0.0580035	-3.1723	-2.78053	3.16213	-4.31263	0.00308759	0.0121722	-1.69213	3.5	3.5	2.6	5.8	2.3	1.7	5.2	2.4	1.8
chr6.tRNA168-TrpCCA	hsa-ucsc-tRNA	chr6.tRNA168-TrpCCA	-0.594076	3.64855	-2.23562	0.0584594	0.174769	-4.67625	-1.1381	3.64855	-4.30798	0.00310593	0.012211	-1.69105	4.3	3.8	3.1	4.6	3.7	3.1	4.1	3.7	3.3
ENST00000365529	misc_RNA	ENST00000365529	3.12234	1.81307	3.93466	0.00505525	0.0275828	-2.24236	3.41783	1.81307	4.28856	0.00318402	0.0124838	-1.77708	1.8	2.6	2.8	-0.3	4	4.3	-0.9	3.4	3.9
hsa-let-7e-5p	miRNA	MIMAT0000066	-0.407973	10.9449	-1.4823	0.179559	0.359369	-5.67473	-1.16141	10.9449	-4.2849	0.00319899	0.0125083	-1.68336	10.7	10.3	9.9	10.9	10.5	9.5	10.9	10.5	9.6
ENST00000410980	misc_RNA	ENST00000410980	4.74386	2.35684	3.73734	0.00659475	0.0344126	-2.51097	5.44235	2.35684	4.26086	0.00329912	0.0128648	-1.80307	1.6	2.5	2.9	-2.1	4.5	5.2	-2.7	4.1	5.1
hsa-miR-425-5p	miRNA	MIMAT0003393	-0.487693	9.10904	-1.75224	0.120891	0.279355	-5.3854	-1.16718	9.10904	-4.25146	0.00333918	0.0129157	-1.78333	10	9.6	9.4	10.3	9.8	8.8	10.3	9.8	8.9
ENST00000391076	snoRNA	ENST00000391076	-0.466067	2.65884	-1.73485	0.124052	0.283011	-5.4169	-1.13114	2.65884	-4.25275	0.00333366	0.0129157	-1.78485	2.9	2.8	2.2	3.3	2.7	2	3.3	2.7	1.8
hsa-miR-450b-5p	miRNA	MIMAT0004909	-1.27218	-0.0150989	-1.22486	0.258198	0.458659	-6.14616	-4.3113	-0.0150989	-4.25315	0.00333197	0.0129157	-1.86254	0.8	2.1	-2.6	2.8	1.3	-3.2	2.3	-1.4	-1.2
ENST00000363110	misc_RNA	ENST00000363110	3.52172	1.89194	3.69893	0.00694954	0.0356164	-2.57443	4.07124	1.89194	4.2472	0.00335755	0.0129518	-1.82937	1.2	1.5	2.8	-2.1	3.6	3.6	-1.1	3.4	3.8
chr6.tRNA4-ArgTCG	hsa-ucsc-tRNA	chr6.tRNA4-ArgTCG	-0.680524	3.64916	-2.50612	0.0388818	0.132846	-4.27163	-1.14684	3.64916	-4.24487	0.0033676	0.0129558	-1.77556	4.6	3.7	3.6	4.4	4	3.5	4.7	4	3.2
hsa-miR-181b-5p	miRNA	MIMAT0000257_1	-0.697498	11.409	-2.29012	0.0538394	0.164733	-4.52435	-1.27702	11.409	-4.24148	0.00338235	0.0129777	-1.72626	11.8	11.4	11.1	12.2	11.3	10.6	12.3	11.4	10.7
ENST00000364647	snRNA	ENST00000364647	1.68811	1.78206	2.14184	0.0673567	0.187943	-4.91128	3.424	1.78206	4.2298	0.00343359	0.0131389	-1.85193	0.2	2.4	5.1	2.6	2.8	3.8	-0.3	2.5	3.9
ENST00000384534	snRNA	ENST00000384534	1.05902	3.00868	1.9659	0.0878196	0.225071	-5.11769	2.30522	3.00868	4.22569	0.00345182	0.0131389	-1.8261	2	3.3	5.6	3.5	3.7	4.3	2	3.7	4.5
hsa-miR-98-5p	miRNA	MIMAT0000096	-0.408422	10.0129	-1.38334	0.206872	0.392673	-5.83303	-1.2263	10.0129	-4.22647	0.00344834	0.0131389	-1.7907	9.4	9.4	8.7	9.8	9.2	8.3	9.9	9.3	8.4
ENST00000411046	misc_RNA	ENST00000411046	5.66975	2.71409	3.70906	0.00685404	0.0353797	-2.54603	6.4548	2.71409	4.22112	0.00347224	0.0131816	-1.85661	1.6	2.4	3.2	-3	4.9	5.4	-3.6	4.9	5.8
hsa-let-7d-5p	miRNA	MIMAT0000065	-0.411405	9.58672	-1.46063	0.185249	0.365657	-5.75403	-1.16705	9.58672	-4.21133	0.0035164	0.0133141	-1.82432	9.8	9.1	8.8	9.7	9.6	8.4	9.7	9.5	8.5
hsa-miR-148b-5p	miRNA	MIMAT0004699	-1.46417	3.14998	-3.40766	0.0104124	0.0488296	-2.93308	-1.79329	3.14998	-4.19474	0.00359259	0.0135668	-1.85075	4.5	1.7	2.1	3.5	2.6	2	3.5	2.9	2.1
ENST00000401376	miRNA	ENST00000401376	-0.832668	2.92993	-1.62715	0.145428	0.30917	-5.5507	-2.10145	2.92993	-4.19091	0.00361047	0.0135985	-1.86653	3.9	3.2	3.3	4.8	3.8	1.7	4.7	3.9	1.9
hsa-miR-301b	miRNA	MIMAT0004958	-1.12582	1.9443	-1.93483	0.0920185	0.231077	-5.14657	-2.35399	1.9443	-4.18473	0.00363948	0.0136719	-1.90538	2.7	1.6	1.5	2.7	1.5	0.7	3.9	2.8	0
hsa-miR-326	miRNA	MIMAT0000756	-1.51892	4.83801	-3.57471	0.00824534	0.0408002	-2.66749	-1.76779	4.83801	-4.17051	0.00370719	0.0138698	-1.85978	6.8	5	5.5	6.7	5.9	4.3	7.1	5.2	5.4
ENST00000363462	misc_RNA	ENST00000363462	3.91801	2.09888	3.17667	0.0144673	0.0615273	-3.33716	5.21335	2.09888	4.16761	0.00372118	0.0138698	-1.93086	1.7	1.5	3.2	-1.9	3.8	5	-2.5	3.7	4.8
hsa-miR-130b-5p	miRNA	MIMAT0004680	-0.348786	3.58713	-1.34751	0.217629	0.405916	-5.90107	-1.07078	3.58713	-4.16937	0.00371269	0.0138698	-1.88034	4.2	3.6	3.2	4.1	3.8	2.9	4.1	3.9	3.1
hsa-let-7g-5p	miRNA	MIMAT0000414	-0.622439	11.0539	-2.00187	0.0831923	0.219048	-4.95878	-1.2766	11.0539	-4.16118	0.00375237	0.0139499	-1.84551	11.2	10.4	10.3	11.2	10.7	9.8	11.4	10.9	9.8
hsa-miR-210-5p	miRNA	MIMAT0026475	-1.96225	1.64359	-4.08734	0.00413172	0.0231602	-2.01042	-1.98758	1.64359	-4.14888	0.00381282	0.0140653	-1.95247	3.4	1.4	1.8	3.4	1.5	0.5	3.9	1.8	2.3
ENST00000459584	snoRNA	ENST00000459584	-0.873118	7.96497	-2.52649	0.0377102	0.12977	-4.28597	-1.43001	7.96497	-4.14907	0.00381186	0.0140653	-1.94286	7.8	7.1	7.2	8.2	7.3	6.2	8.4	7.4	6.7
chr7.tRNA16-CysGCA	hsa-ucsc-tRNA	chr7.tRNA16-CysGCA	-0.490772	2.2199	-1.511	0.172267	0.349026	-5.72886	-1.32372	2.2199	-4.15058	0.0038044	0.0140653	-1.94088	3.2	3.3	2.4	3.9	3	1.8	3.6	2.9	2.5
ENST00000362484	rRNA	ENST00000362484	-0.549352	4.54018	-1.9415	0.091101	0.229754	-5.09094	-1.1672	4.54018	-4.14588	0.00382775	0.0140842	-1.89708	5.6	5.1	4.7	5.7	5.3	4.8	5.7	5.1	4.2
ENST00000384504	snoRNA	ENST00000384504	-0.582879	2.81315	-2.07132	0.0749233	0.203089	-4.93364	-1.15431	2.81315	-4.13614	0.00387659	0.0141911	-1.93854	3.4	2.8	2.4	3.8	2.9	2.2	3.1	2.9	2.3
hsa-miR-1301-3p	miRNA	MIMAT0005797	-0.600323	3.74604	-1.64998	0.140627	0.303466	-5.50908	-1.49106	3.74604	-4.13694	0.00387255	0.0141911	-1.92255	5.3	4.3	4.3	5.4	5	3.3	5.3	4.9	3.9
ENST00000364696	misc_RNA	ENST00000364696	2.79605	0.918135	3.4209	0.0102202	0.0481976	-2.99719	3.4141	0.918135	4.12368	0.00394006	0.0143502	-2.01187	0.7	1.2	1.4	-1.6	2	2.9	-2.2	2.3	3
ENST00000362534	rRNA	ENST00000362534	-0.585665	1.06151	-1.63206	0.144382	0.307814	-5.62446	-1.44655	1.06151	-4.12382	0.00393936	0.0143502	-2.02793	2.1	1.3	-0.1	1.8	1	1	1.4	1.3	0.2
chr15.tRNA9-HisGTG	hsa-ucsc-tRNA	chr15.tRNA9-HisGTG	0.629115	5.99101	1.72094	0.126637	0.287698	-5.41281	1.48449	5.99101	4.12163	0.00395062	0.0143522	-1.94792	4.5	5.6	6.4	5.5	5.3	6.2	4.4	5.3	6.2
hsa-miR-181c-5p	miRNA	MIMAT0000258	-0.537096	7.48943	-1.79299	0.113781	0.26644	-5.36839	-1.23685	7.48943	-4.11218	0.00399963	0.0144936	-1.99209	7.4	7.4	6.9	7.9	7.3	6.4	8.1	7.1	6.5
ENST00000426867	snoRNA	ENST00000426867	2.23343	9.19471	2.81688	0.0244598	0.0914058	-3.81233	3.3187	9.19471	4.09406	0.00409554	0.0147909	-1.96758	8.8	8.4	9.8	6.3	9.9	10.8	6.3	9.8	10.8
ENST00000365160	lincRNA	ENST00000365160	-1.09492	4.86789	-1.69569	0.13146	0.293963	-5.43316	-2.61832	4.86789	-4.09089	0.0041126	0.0147909	-1.97363	6.5	4.8	1.7	5.2	4.3	3.4	5	4.3	3.8
ENST00000602301	lincRNA	ENST00000602301	-1.09492	4.86789	-1.69569	0.13146	0.293963	-5.43316	-2.61832	4.86789	-4.09089	0.0041126	0.0147909	-1.97363	6.5	4.8	1.7	5.2	4.3	3.4	5	4.3	3.8
ENST00000408061	snoRNA	ENST00000408061	-0.363739	6.06776	-1.41138	0.19878	0.3834	-5.83094	-1.07076	6.06776	-4.08831	0.00412649	0.0148038	-1.97916	6.2	5.7	5.3	6.1	5.8	5	6.4	6	5.1
ENST00000365241	misc_RNA	ENST00000365241	-0.60449	2.23448	-2.18012	0.063572	0.183184	-4.79218	-1.1181	2.23448	-4.07942	0.00417485	0.0149207	-2.03494	2.8	2.2	2	2.8	2.1	1.6	3.1	2.6	1.7
hsa-let-7f-5p	miRNA	MIMAT0000067_1	-0.162941	13.0664	-0.537431	0.606753	0.776016	-6.51256	-1.21194	13.0664	-4.0785	0.00417986	0.0149207	-1.90645	12.7	13	11.8	13.1	12.7	11.7	13.2	12.8	11.8
ENST00000411315	snRNA	ENST00000411315	-1.22327	5.83843	-4.17537	0.00368388	0.0214893	-1.8373	-1.18902	5.83843	-4.0609	0.00427754	0.0151937	-2.01817	5.9	5.1	5	6.5	4.8	4.9	6	4.8	4.9
ENST00000385026	miRNA	ENST00000385026	-1.03643	1.91694	-2.2775	0.0548757	0.166132	-4.65226	-1.80681	1.91694	-4.06274	0.00426726	0.0151937	-2.07134	3.8	2.1	2.1	3.9	2.3	1.9	3.1	3.4	1.4
chr16.tRNA24-GlyGCC	hsa-ucsc-tRNA	chr16.tRNA24-GlyGCC	1.61454	11.038	4.09668	0.00408154	0.0229705	-1.91724	1.59741	11.038	4.05629	0.00430354	0.0152184	-1.99672	9.8	10.7	10.4	9.3	10.9	11.1	8.6	10.9	11.1
chr2.tRNA19-GlyGCC	hsa-ucsc-tRNA	chr2.tRNA19-GlyGCC	1.61318	11.0566	4.10246	0.00405077	0.0229705	-1.90879	1.59359	11.0566	4.05591	0.00430568	0.0152184	-1.9967	9.8	10.8	10.4	9.3	11	11.1	8.7	10.9	11.1
ENST00000384500	misc_RNA	ENST00000384500	4.20771	2.61788	3.31371	0.0118926	0.0546982	-3.12621	5.186	2.61788	4.05172	0.0043295	0.0152275	-2.08814	2.4	2.8	3.3	-1.3	4.5	5.8	-1.9	4.5	5.6
ENST00000459159	snoRNA	ENST00000459159	-1.36451	4.71329	-3.27302	0.012602	0.0565122	-3.10682	-1.68482	4.71329	-4.05322	0.00432097	0.0152275	-2.02063	6.6	5.5	5.1	7.3	4.7	4.9	6.3	5.9	5.2
hsa-miR-142-3p	miRNA	MIMAT0000434	-0.43638	7.52767	-1.21644	0.261203	0.461048	-6.10654	-1.45469	7.52767	-4.03394	0.00443206	0.0155501	-2.09837	8.2	8.8	7.4	9.1	8.2	7.3	9	8	7.2
hsa-miR-24-3p	miRNA	MIMAT0000080_1	-0.464163	10.86	-1.47079	0.18256	0.362541	-5.69164	-1.25082	10.86	-4.02781	0.00446797	0.0156379	-2.03501	11.6	11.3	11	12	11.5	10.5	12.2	11.5	10.5
chr6.tRNA128-GlyGCC	hsa-ucsc-tRNA	chr6.tRNA128-GlyGCC	1.66375	11.025	4.22104	0.00347261	0.020507	-1.7487	1.5807	11.025	4.01844	0.00452357	0.0157191	-2.04975	9.7	10.8	10.3	9.2	10.9	11.1	8.6	10.9	11.1
chr17.tRNA5-GlyGCC	hsa-ucsc-tRNA	chr17.tRNA5-GlyGCC	1.5299	11.0396	4.03004	0.00445489	0.0248746	-2.00819	1.52466	11.0396	4.01836	0.00452404	0.0157191	-2.04846	9.9	10.8	10.5	9.4	10.9	11.1	8.7	10.9	11.1
hsa-miR-30c-5p	miRNA	MIMAT0000244_1	-0.395403	7.89523	-1.25078	0.249124	0.448698	-6.06317	-1.26583	7.89523	-4.02056	0.00451094	0.0157191	-2.12111	8.3	8.7	7.7	9.1	8.3	7.5	9	8.2	7.4
ENST00000384776	snRNA	ENST00000384776	0.977918	3.54193	1.85408	0.103861	0.251759	-5.25641	2.13775	3.54193	4.01533	0.00454219	0.0157441	-2.09948	2.5	4.3	6.3	4.2	4.4	4.9	3.3	4.3	5.2
ENST00000384173	snRNA	ENST00000384173	1.23363	1.68192	2.16277	0.0652604	0.185077	-4.8776	2.32463	1.68192	4.00306	0.00461645	0.0159629	-2.16873	0.7	1.8	4.7	1.8	2.9	2.9	1.2	2.8	3
hsa-miR-423-3p	miRNA	MIMAT0001340	-0.811907	9.65806	-2.43187	0.0434759	0.1414	-4.37502	-1.31987	9.65806	-3.99819	0.00464628	0.0160274	-2.11092	10.1	8.8	9.2	10.1	9.5	8.5	10	9.5	8.6
hsa-miR-874-3p	miRNA	MIMAT0004911	-1.21177	2.26639	-1.08146	0.313482	0.516471	-6.21059	-4.20387	2.26639	-3.99208	0.00468399	0.0161188	-2.17504	4.6	2.4	3	5.9	4.2	-0.3	5	5.3	0.1
chr1.tRNA35-GlyGCC	hsa-ucsc-tRNA	chr1.tRNA35-GlyGCC	1.421	10.0118	3.44032	0.00994504	0.0472554	-2.87616	1.6552	10.0118	3.98992	0.00469742	0.0161263	-2.11585	9.1	9.7	9.8	8.6	10.1	10.4	7.8	10.1	10.4
hsa-miR-500a-3p	miRNA	MIMAT0002871	-0.793876	5.40056	-2.57707	0.0349557	0.122644	-4.14982	-1.22862	5.40056	-3.97832	0.0047702	0.0163371	-2.12159	6	4.9	5.2	6.1	5.5	4.7	6.1	5.4	4.6
chr16.tRNA19-GlyGCC	hsa-ucsc-tRNA	chr16.tRNA19-GlyGCC	1.50233	11.0012	3.91806	0.00516843	0.0280935	-2.16423	1.52458	11.0012	3.97613	0.0047841	0.0163457	-2.10772	9.8	10.6	10.4	9.3	10.9	11	8.7	10.9	11
hsa-miR-345-5p	miRNA	MIMAT0000772	-0.364216	6.40923	-1.36632	0.211922	0.398034	-5.90047	-1.07481	6.40923	-3.96921	0.00482822	0.0164572	-2.15553	7.1	6.5	6.3	7.2	7	6	7.1	6.8	5.9
chr6.tRNA14-TyrGTA	hsa-ucsc-tRNA	chr6.tRNA14-TyrGTA	-2.40899	3.24981	-3.44787	0.00984012	0.0469863	-2.87062	-2.75262	3.24981	-3.95883	0.00489526	0.0166462	-2.17159	4.5	4.2	3.7	6.5	2.9	3.3	6.6	3.2	2.3
ENST00000364478	snoRNA	ENST00000364478	-0.652885	2.97692	-1.92766	0.0930155	0.232539	-5.13644	-1.32526	2.97692	-3.95136	0.00494409	0.0167725	-2.19073	3.6	2.7	2.8	3.9	3.3	2.2	3.5	3.1	2
chr1.tRNA4-GlyCCC	hsa-ucsc-tRNA	chr1.tRNA4-GlyCCC	1.66076	10.0268	3.78287	0.0061992	0.0327053	-2.38292	1.73317	10.0268	3.94396	0.00499305	0.0168876	-2.18087	8.6	9.2	9.1	7.8	9.7	9.8	7.2	9.7	9.8
chr16.tRNA31-PseudoTGG	hsa-ucsc-tRNA	chr16.tRNA31-PseudoTGG	0.503383	2.62326	1.86489	0.102195	0.249404	-5.26233	1.07282	2.62326	3.94268	0.00500156	0.0168876	-2.21971	1.9	2.6	3.2	2.4	2.6	3.3	1.9	2.4	2.9
hsa-miR-2110	miRNA	MIMAT0010133	-0.840651	3.75518	-2.02438	0.0804177	0.213703	-4.98295	-1.61579	3.75518	-3.92388	0.00512846	0.0172755	-2.21594	5.3	3.6	3.8	4.8	4.4	3.6	5	4.7	2.9
chr16.tRNA25-GlyGCC	hsa-ucsc-tRNA	chr16.tRNA25-GlyGCC	1.7424	10.9682	4.35036	0.00294273	0.0178933	-1.57695	1.56298	10.9682	3.91751	0.00517228	0.0173823	-2.19224	9.6	10.9	10.1	9.1	10.8	11	8.5	10.8	11
ENST00000362104	miRNA	ENST00000362104	-3.72393	2.33058	-4.79028	0.00170686	0.0117193	-1.06803	-3.08726	2.33058	-3.90662	0.00524809	0.0175958	-2.25985	4.8	2.9	3.3	6.7	0.6	2.8	6.4	3.1	2.5
hsa-miR-23a-5p	miRNA	MIMAT0004496	-1.73946	2.06241	-3.06151	0.017088	0.0695581	-3.46702	-2.18151	2.06241	-3.89813	0.00530798	0.0177551	-2.28932	3.8	1.1	2.1	3.9	2.8	0.7	3.1	1.9	1.5
hsa-miR-363-3p	miRNA	MIMAT0000707	-0.592309	4.20908	-1.79243	0.113875	0.26644	-5.30669	-1.27834	4.20908	-3.89306	0.00534413	0.0178345	-2.25168	4.9	4.3	4.1	4.8	4.4	3.4	5.5	4.7	3.9
ENST00000362797	misc_RNA	ENST00000362797	4.61415	1.93788	4.40035	0.00276215	0.0171272	-1.59661	4.0422	1.93788	3.88302	0.0054165	0.0179087	-2.33655	1.3	2.4	2.5	-1.6	4.6	3.6	-2.2	4.5	3.7
ENST00000365544	misc_RNA	ENST00000365544	4.53668	2.16311	3.27586	0.0125511	0.0564824	-3.18538	5.43139	2.16311	3.88661	0.00539051	0.0179087	-2.32086	1.6	1.9	2.5	-2.5	3.9	4.9	-3.1	3.9	5
hsa-let-7c-5p	miRNA	MIMAT0000064	-0.763901	10.1273	-2.29908	0.0531155	0.163916	-4.55642	-1.27491	10.1273	-3.88133	0.00542876	0.0179087	-2.25893	9.7	8.3	8.5	9.3	8.9	8	9.4	9	8.1
hsa-miR-181c-3p	miRNA	MIMAT0004559	-0.654598	3.44282	-1.67962	0.134616	0.297537	-5.47421	-1.4979	3.44282	-3.88309	0.00541598	0.0179087	-2.27921	3.8	3.2	1.7	3.2	2.9	2.8	3.8	2.7	1.9
hsa-miR-29b-3p	miRNA	MIMAT0000100_1	-0.383268	5.16902	-1.16822	0.278987	0.478772	-6.09191	-1.27635	5.16902	-3.88311	0.00541585	0.0179087	-2.25447	6.2	6.5	5.6	6.8	6	5.3	7	6.3	5.1
hsa-miR-877-5p	miRNA	MIMAT0004949	-1.1023	3.85889	-2.99086	0.0189404	0.0743636	-3.5384	-1.41707	3.85889	-3.85809	0.00560082	0.0184339	-2.30407	4.9	2.8	3.2	4.3	3.8	2.9	4.2	3.6	3
hsa-miR-100-5p	miRNA	MIMAT0000098	-0.530529	3.45275	-1.41353	0.198173	0.382916	-5.82088	-1.42716	3.45275	-3.84479	0.00570191	0.0187237	-2.3334	5.3	3.7	3.7	4.5	4.6	3.4	4.8	4.8	3.3
hsa-miR-22-3p	miRNA	MIMAT0000077	-0.934523	13.6527	-2.46254	0.0415142	0.137723	-4.19336	-1.44322	13.6527	-3.84274	0.00571763	0.0187324	-2.20921	15.5	14	14.5	15.4	14.8	13.8	15.5	14.8	13.8
hsa-miR-17-3p	miRNA	MIMAT0000071	-1.42282	3.65926	-3.00525	0.0185467	0.0735206	-3.51895	-1.80708	3.65926	-3.83507	0.00577704	0.0188839	-2.33948	4.7	3.4	3.9	5.5	3.2	2.6	4.9	4.3	3.3
hsa-miR-210-3p	miRNA	MIMAT0000267	-1.15216	8.95928	-2.88882	0.021997	0.0832868	-3.71137	-1.51769	8.95928	-3.83304	0.00579281	0.0188925	-2.36088	11	9	9.8	10.6	9.9	9	10.8	10.2	9.1
ENST00000459174	snoRNA	ENST00000459174	-0.579936	6.85118	-1.82718	0.108122	0.259024	-5.3083	-1.22773	6.85118	-3.8274	0.00583707	0.0189936	-2.37338	6.6	6.4	6.3	7.3	6.4	5.7	7.2	6.6	5.5
hsa-miR-146b-5p	miRNA	MIMAT0002809	-0.628634	15.5328	-1.65783	0.139012	0.302831	-5.28683	-1.43084	15.5328	-3.82341	0.00586854	0.0190528	-2.1885	15.3	15.2	14.7	15.9	15.1	14.2	16.1	15.1	14.1
ENST00000363626	snoRNA	ENST00000363626	0.381756	6.40782	1.43911	0.191058	0.372698	-5.79169	1.00136	6.40782	3.80478	0.0060181	0.0194943	-2.38968	6.8	7	7.4	6.6	7	7.7	6.4	7	7.7
ENST00000387372	Mt_tRNA	ENST00000387372	2.03563	10.9157	2.48088	0.0403848	0.136358	-4.29074	3.19651	10.9157	3.80309	0.00603187	0.0194949	-2.34627	9.7	9.7	10	7.3	10.4	11.9	7.1	10.3	11.9
hsa-miR-342-5p	miRNA	MIMAT0004694	-0.451567	7.22212	-1.47651	0.181063	0.361371	-5.7907	-1.17233	7.22212	-3.80045	0.00605344	0.0195206	-2.42186	7.7	6.7	6.8	7.6	7.4	6.1	7.5	7.3	6.4
ENST00000411128	misc_RNA	ENST00000411128	4.37458	3.08632	3.24324	0.0131497	0.0580035	-3.22526	5.12838	3.08632	3.797	0.00608168	0.0195394	-2.4459	3.1	3.6	3.8	-0.8	5.4	6.4	-1.4	5.2	6.2
hsa-miR-181a-5p	miRNA	MIMAT0000256_1	-0.936622	13.7653	-2.68248	0.0298616	0.10821	-3.86267	-1.3151	13.7653	-3.79642	0.0060865	0.0195394	-2.2701	14.8	13.4	13.8	14.7	14.1	13.2	14.8	14	13.3
hsa-miR-660-5p	miRNA	MIMAT0003338	-0.442401	6.87464	-1.29391	0.23463	0.428999	-6.00745	-1.31583	6.87464	-3.79225	0.00612091	0.019606	-2.4216	7.4	7.8	6.8	8.3	7.1	6.4	8	7.6	6.7
hsa-miR-769-5p	miRNA	MIMAT0003886	-1.48784	5.02014	-3.37225	0.0109458	0.0509976	-2.96088	-1.66677	5.02014	-3.78408	0.00618906	0.0196547	-2.39497	6.2	3.6	4.6	5.7	4.9	4	5.7	4.7	3.9
hsa-miR-1303	miRNA	MIMAT0005891	-2.00655	2.44517	-3.21447	0.0137027	0.0599493	-3.22931	-2.33641	2.44517	-3.7856	0.00617628	0.0196547	-2.43556	4.2	0.7	2.3	3.6	2.6	1.1	3.8	2.3	0.9
chr6.tRNA17-TyrGTA	hsa-ucsc-tRNA	chr6.tRNA17-TyrGTA	-1.75948	2.33856	-2.55732	0.0360057	0.125713	-4.21517	-2.55103	2.33856	-3.78555	0.00617673	0.0196547	-2.44287	3.1	3.1	2.5	4.8	2	2	5.2	2.6	0.9
hsa-miR-29c-3p	miRNA	MIMAT0000681	-0.336349	6.53156	-1.239	0.253215	0.453072	-6.05553	-1.04222	6.53156	-3.78386	0.0061909	0.0196547	-2.4202	7.4	7.4	6.9	7.9	7.2	6.4	7.8	7.4	6.7
ENST00000364470	misc_RNA	ENST00000364470	4.51094	5.69349	3.49845	0.0091677	0.0444448	-2.83762	4.86822	5.69349	3.77916	0.00623046	0.0196803	-2.46074	4.6	5.9	4.9	0.4	7	8	0.9	6.7	7.8
ENST00000362646	misc_RNA	ENST00000362646	4.69185	2.81473	3.36408	0.011073	0.0512572	-3.04778	5.28778	2.81473	3.77906	0.00623128	0.0196803	-2.47072	2.2	2.5	3.1	-2.7	4.8	5.2	-1.7	4.6	5.4
hsa-miR-484	miRNA	MIMAT0002174	-0.32947	6.27833	-1.02003	0.339911	0.545607	-6.28432	-1.24509	6.27833	-3.77802	0.00624011	0.0196803	-2.41786	6.8	6.6	6.4	7.3	6.9	5.7	7.3	6.9	5.7
ENST00000408189	snoRNA	ENST00000408189	-0.749893	8.64507	-2.47073	0.041006	0.137723	-4.35448	-1.13861	8.64507	-3.77458	0.00626926	0.0197289	-2.45438	9.5	8.3	8.4	9	8.7	8.1	9.6	8.8	8.2
ENST00000364009	snoRNA	ENST00000364009	1.75167	4.95404	3.50629	0.00906797	0.0441103	-2.7824	1.87766	4.95404	3.76745	0.00633018	0.019877	-2.43536	4.6	4.8	5.3	3.4	5.9	5.7	3.1	5.7	5.7
chr12.tRNA5-AspGTC	hsa-ucsc-tRNA	chr12.tRNA5-AspGTC	1.2935	8.66689	2.53234	0.0373806	0.128945	-4.25945	1.94553	8.66689	3.75789	0.00641293	0.0200905	-2.45995	9	9.4	9.3	7.9	9.3	10.5	7.5	9.6	10.5
hsa-miR-25-3p	miRNA	MIMAT0000081	-0.394233	10.0142	-1.43876	0.191154	0.372698	-5.76677	-1.01538	10.0142	-3.75637	0.00642617	0.0200905	-2.4414	10.1	9.8	9.5	10.3	9.9	9.1	10.4	10	9.2
ENST00000410413	snoRNA	ENST00000410413	-0.55812	5.10358	-1.99036	0.0846466	0.221657	-5.01815	-1.05245	5.10358	-3.75195	0.00646489	0.0201676	-2.43885	4.9	4.1	4.1	4.9	4.5	3.8	4.9	4.5	3.6
ENST00000383950	misc_RNA	ENST00000383950	5.21214	2.78092	3.27558	0.012556	0.0564824	-3.17756	5.97048	2.78092	3.74594	0.00651797	0.0202015	-2.51851	2.3	2.6	3	-2.5	5	5.7	-3.1	4.8	5.8
ENST00000606623	snRNA	ENST00000606623	0.930808	3.16998	1.74813	0.121631	0.280611	-5.4163	2.01667	3.16998	3.74835	0.00649665	0.0202015	-2.48372	2.2	3.6	5.6	3.8	3.9	4.3	2.5	3.8	4.6
hsa-miR-361-5p	miRNA	MIMAT0000703	0.061671	6.33486	0.193408	0.851844	0.936702	-6.81116	-1.22536	6.33486	-3.74637	0.00651416	0.0202015	-2.46006	6.3	7.2	5.6	6.9	6.8	5.6	7.1	6.6	5.4
chr1.tRNA37-GlyGCC	hsa-ucsc-tRNA	chr1.tRNA37-GlyGCC	1.37901	10.0074	3.19974	0.0139953	0.0604919	-3.22967	1.61751	10.0074	3.73652	0.00660209	0.0203742	-2.4718	9.2	9.6	9.8	8.6	10.1	10.4	7.8	10.1	10.4
ENST00000384627	snRNA	ENST00000384627	1.41219	3.51318	2.04383	0.078095	0.208302	-4.99078	2.60525	3.51318	3.73784	0.00659026	0.0203742	-2.49595	1.9	4.4	6.7	4.2	4.5	4.9	3	4.3	5.2
hsa-miR-147b	miRNA	MIMAT0004928	-0.904364	4.47	-2.61154	0.0331978	0.117751	-4.09886	-1.28853	4.47	-3.73425	0.00662256	0.0203935	-2.47017	5.6	3.9	4.1	5	4.7	4.1	5.3	4.5	3.7
ENST00000384165	snRNA	ENST00000384165	1.03264	1.03725	1.79692	0.113116	0.26644	-5.43278	2.20994	1.03725	3.72894	0.00667066	0.0204976	-2.56838	-0.2	0.8	3.5	1.2	1.5	1.8	-0.2	1.6	2
hsa-miR-15b-5p	miRNA	MIMAT0000417	-0.51387	4.58469	-1.38794	0.205525	0.390634	-5.83408	-1.37105	4.58469	-3.72717	0.00668669	0.020503	-2.48057	5.6	5.9	5	6.2	5.2	4.7	6.6	5.8	4.5
hsa-miR-143-3p	miRNA	MIMAT0000435	-0.575885	4.46738	-1.64975	0.140676	0.303466	-5.49779	-1.29094	4.46738	-3.72055	0.00674734	0.0206449	-2.49122	4.5	4.8	3.8	5.2	4.4	3.7	5.2	4	3.5
ENST00000364784	snRNA	ENST00000364784	0.939489	3.22458	1.63115	0.144576	0.307814	-5.57561	2.16422	3.22458	3.71462	0.00680217	0.0207683	-2.5308	2.3	3.6	5.9	4	3.9	4.5	2.3	4	4.8
hsa-miR-30d-5p	miRNA	MIMAT0000245	-0.219477	10.3887	-0.670583	0.522866	0.70851	-6.52546	-1.19087	10.3887	-3.71199	0.00682669	0.0207989	-2.49473	10.6	11.1	10.1	11.2	10.7	9.8	11.4	10.7	9.8
chr1.tRNA39-GlyGCC	hsa-ucsc-tRNA	chr1.tRNA39-GlyGCC	1.38309	10.0111	3.20498	0.0138905	0.0602202	-3.22165	1.60387	10.0111	3.70139	0.00692622	0.0210575	-2.52186	9.2	9.7	9.8	8.6	10.1	10.4	7.8	10.1	10.4
hsa-miR-503-5p	miRNA	MIMAT0002874	-0.690623	2.31978	-1.35461	0.215459	0.403109	-5.91602	-1.83899	2.31978	-3.69939	0.00694525	0.0210707	-2.57105	3.8	2.1	2.2	2.8	3.4	1.4	4	3.1	1.4
hsa-miR-29a-3p	miRNA	MIMAT0000086	-0.289631	7.26812	-0.999171	0.349269	0.556867	-6.33543	-1.07945	7.26812	-3.69607	0.00697677	0.0211196	-2.5706	8.1	8.3	7.7	8.7	8.1	7.3	8.7	8.2	7.2
ENST00000365193	rRNA	ENST00000365193	-0.318068	2.93466	-0.865277	0.414066	0.611931	-6.4204	-1.33892	2.93466	-3.6946	0.00699082	0.0211196	-2.55659	2.7	3.3	2.2	3.8	2.9	2	3.4	2.7	1.7
hsa-miR-328-3p	miRNA	MIMAT0000752	-1.30255	4.77917	-3.56016	0.00841332	0.0414884	-2.68855	-1.3482	4.77917	-3.6879	0.00705529	0.0211831	-2.53137	6.2	4.6	5.1	6.3	4.6	4.4	5.9	5.5	5
ENST00000384172	snRNA	ENST00000384172	1.0743	3.08274	1.71931	0.126943	0.287777	-5.46292	2.33311	3.08274	3.68781	0.00705611	0.0211831	-2.57447	1.6	3.6	5.8	3.7	3.5	4.2	2.4	3.8	4.5
hsa-miR-425-3p	miRNA	MIMAT0001343	-0.415966	5.21443	-1.20764	0.264375	0.465495	-6.04825	-1.27376	5.21443	-3.6888	0.00704658	0.0211831	-2.52899	5.6	5	5	5.8	5.5	4.1	5.9	5.6	4.4
chr15.tRNA1-HisGTG	hsa-ucsc-tRNA	chr15.tRNA1-HisGTG	0.982694	6.08884	2.14244	0.0672955	0.187943	-4.81783	1.67162	6.08884	3.67957	0.00713618	0.0213788	-2.56903	4	6.2	6.5	5.6	5.4	6.2	4.4	5.4	6.3
ENST00000384373	misc_RNA	ENST00000384373	3.81738	3.4542	3.05017	0.0173719	0.069828	-3.50714	4.58804	3.4542	3.67255	0.00720515	0.0215404	-2.62066	3.3	3.5	3.7	-0.3	5.1	6.2	-1	5	6
ENST00000362692	snRNA	ENST00000362692	1.07914	2.82999	1.74074	0.122974	0.281549	-5.44254	2.3058	2.82999	3.66915	0.0072389	0.0215515	-2.60822	1.3	3.1	5.5	3.3	3.3	3.8	2	3.4	4.1
ENST00000364773	snoRNA	ENST00000364773	-0.0182354	1.29883	-0.0336856	0.974019	0.9893	-6.87303	-1.89398	1.29883	-3.6706	0.00722448	0.0215515	-2.66507	1.3	2.8	-0.4	2.3	1.3	0.6	2	1.3	-0.2
hsa-miR-423-5p	miRNA	MIMAT0004748	-0.762868	9.24336	-2.06264	0.0759099	0.204373	-4.93795	-1.33928	9.24336	-3.66484	0.00728175	0.0216342	-2.59491	10.2	8.5	8.6	9.6	9.5	8.2	9.7	9.2	8.6
hsa-miR-93-5p	miRNA	MIMAT0000093	-0.143672	9.20097	-0.481295	0.644219	0.798522	-6.69015	-1.07043	9.20097	-3.65382	0.00739277	0.0219186	-2.61698	9.3	9.7	8.8	9.8	9.4	8.5	10	9.5	8.5
hsa-miR-378c	miRNA	MIMAT0016847	-0.994648	10.3453	-2.45099	0.0422422	0.139351	-4.32023	-1.46525	10.3453	-3.64957	0.00743614	0.0219565	-2.57859	11	9.1	9.7	10.5	10.2	9	10.7	10	9.1
hsa-miR-17-5p	miRNA	MIMAT0000070	-0.377026	6.61184	-1.1495	0.286156	0.484321	-6.16074	-1.21728	6.61184	-3.65102	0.00742134	0.0219565	-2.61226	7.5	7.9	7.1	8.1	7.4	6.6	8.4	7.7	6.7
hsa-miR-26a-5p	miRNA	MIMAT0000082_1	-0.323637	12.4084	-0.923508	0.384877	0.586202	-6.24433	-1.25504	12.4084	-3.64547	0.00747813	0.0220351	-2.52705	12.1	12.4	11.6	12.8	12.2	11.1	12.9	12.1	11.2
hsa-miR-30d-3p	miRNA	MIMAT0004551	-0.835537	1.7521	-1.39562	0.203293	0.387932	-5.88316	-2.09989	1.7521	-3.6349	0.00758772	0.0223122	-2.6877	2.3	2	1.2	3.6	2.8	-0.1	2.6	1.2	1
chr6.tRNA15-TyrGTA	hsa-ucsc-tRNA	chr6.tRNA15-TyrGTA	-1.58382	3.82385	-3.42002	0.0102328	0.0481976	-2.90387	-1.67511	3.82385	-3.62087	0.00773573	0.022701	-2.63968	5.2	4.4	4.3	5.9	3.4	4.3	6.1	4.6	3.5
hsa-miR-760	miRNA	MIMAT0004957	-1.40921	1.64086	-2.83954	0.0236541	0.0886258	-3.82285	-1.7735	1.64086	-3.61603	0.00778753	0.0228064	-2.70957	3.1	0.5	1	2.7	1.3	0.3	1.8	1.8	1.1
ENST00000365267	misc_RNA	ENST00000365267	2.25537	1.27181	3.65274	0.00740383	0.0372499	-2.65184	2.22731	1.27181	3.61329	0.00781707	0.0228462	-2.73664	1.7	2.3	2	0.2	3.2	2.9	-0.4	2.8	3.3
ENST00000363660	snoRNA	ENST00000363660	-0.986052	4.53601	-2.65239	0.0312323	0.112327	-4.03627	-1.33515	4.53601	-3.60319	0.00792677	0.0231197	-2.65637	5.5	4.7	5	6.3	4.7	4.2	5.7	5.1	4.2
hsa-miR-193a-5p	miRNA	MIMAT0004614	-1.01651	4.83009	-2.95363	0.0200005	0.0773603	-3.58068	-1.23263	4.83009	-3.58839	0.00809063	0.0235498	-2.67404	6.5	4.7	5.2	6.2	5.5	4.7	5.9	5.3	5
chr6.tRNA33-HisGTG	hsa-ucsc-tRNA	chr6.tRNA33-HisGTG	0.992689	6.0744	2.07151	0.0749014	0.203089	-4.92172	1.70009	6.0744	3.58342	0.00814643	0.0236164	-2.70745	3.9	6.1	6.5	5.6	5.4	6.2	4.4	5.4	6.2
hsa-miR-378f	miRNA	MIMAT0018932	-0.497475	3.4528	-1.6506	0.1405	0.303466	-5.51492	-1.07275	3.4528	-3.58382	0.00814193	0.0236164	-2.70372	4.1	3.3	3.2	3.8	3.8	3	4.3	3.6	2.7
FR287858	snoRNA	FR287858	-0.702248	10.509	-2.40588	0.0452118	0.145468	-4.38552	-1.03682	10.509	-3.5788	0.00819867	0.02372	-2.67543	10.6	10	10.1	10.9	10	9.6	10.9	10.3	9.7
hsa-miR-3182	miRNA	MIMAT0015062	-0.0160086	1.93692	-0.0432904	0.966616	0.987349	-6.89611	1.35707	1.93692	3.57078	0.00829037	0.023937	-2.76523	1.8	2.6	3.3	2.2	1.6	3.2	2.4	2	3.9
chr19.tRNA10-IleTAT	hsa-ucsc-tRNA	chr19.tRNA10-IleTAT	-2.13493	2.58426	-3.05667	0.0172086	0.0695615	-3.46151	-2.46786	2.58426	-3.56888	0.00831214	0.0239489	-2.74247	4.6	2.3	3.5	5.5	4.2	2.2	4.9	2.1	1.8
ENST00000384225	snoRNA	ENST00000384225	-0.956443	5.14522	-2.29621	0.0533463	0.163923	-4.5685	-1.48483	5.14522	-3.56752	0.00832786	0.0239489	-2.70349	5.7	5	5.2	6	5	4.5	6.7	5.5	4.2
chr17.tRNA14-ThrCGT	hsa-ucsc-tRNA	chr17.tRNA14-ThrCGT	-0.854022	6.06563	-1.72433	0.126003	0.287008	-5.42734	-1.79682	6.06563	-3.56246	0.00838648	0.0240692	-2.72485	6.5	5.6	6.1	7.2	6.2	4.9	7.1	6.5	4.4
chr1.tRNA16-HisGTG	hsa-ucsc-tRNA	chr1.tRNA16-HisGTG	1.06905	6.02504	2.14585	0.0669502	0.187943	-4.81314	1.75544	6.02504	3.5584	0.00843391	0.024157	-2.74386	3.7	6.2	6.5	5.5	5.3	6.1	4.3	5.3	6.2
hsa-miR-627-5p	miRNA	MIMAT0003296	-2.26205	2.45337	-4.60934	0.00212813	0.0138184	-1.29185	-1.76029	2.45337	-3.54967	0.00853673	0.024359	-2.76446	4.4	2.3	2.9	4.1	2.5	1.8	5.1	2.1	3.6
chr15.tRNA8-HisGTG	hsa-ucsc-tRNA	chr15.tRNA8-HisGTG	1.04157	5.95769	2.144	0.067137	0.187943	-4.81479	1.70706	5.95769	3.54953	0.00853836	0.024359	-2.75596	3.8	6.2	6.4	5.5	5.3	6.1	4.3	5.3	6.1
chr9.tRNA7-HisGTG	hsa-ucsc-tRNA	chr9.tRNA7-HisGTG	1.03093	6.07391	2.08941	0.0729057	0.199276	-4.89609	1.72709	6.07391	3.53444	0.0087193	0.0248258	-2.7785	3.9	6.3	6.6	5.6	5.4	6.3	4.5	5.4	6.3
chr10.tRNA2-SerTGA	hsa-ucsc-tRNA	chr10.tRNA2-SerTGA	1.29912	3.67296	2.21437	0.0603662	0.178804	-4.72926	2.08439	3.67296	3.5316	0.00875386	0.0248748	-2.78514	2.4	4.9	4.8	4.1	4.2	5.1	2.2	3.6	5.1
hsa-miR-1249	miRNA	MIMAT0005901	-0.827534	4.52332	-2.00043	0.083372	0.219119	-5.00528	-1.44823	4.52332	-3.51999	0.00889639	0.0252299	-2.7777	5.9	4.8	5	6.1	4.8	4.1	6	5.9	4.4
ENST00000363624	misc_RNA	ENST00000363624	4.00339	3.19637	3.88606	0.00539447	0.0290645	-2.28926	3.60975	3.19637	3.51518	0.00895627	0.0252997	-2.84855	2.9	3.8	3.3	0	5.4	5	-0.6	5.2	5
hsa-miR-140-3p	miRNA	MIMAT0004597	-0.601415	8.21762	-2.02085	0.0808472	0.214051	-5.03499	-1.04134	8.21762	-3.51627	0.00894272	0.0252997	-2.83599	8.4	7.8	7.9	8.6	8	7.2	8.8	8.2	7.5
ENST00000365524	processed_transcript	ENST00000365524	1.18134	7.86239	4.6097	0.00212719	0.0138184	-1.28833	0.895868	7.86239	3.50912	0.00903221	0.0254141	-2.83179	7.5	8.5	8	7.4	8.4	8.2	7.1	8.5	8.4
ENST00000362283	miRNA	ENST00000362283	-0.717662	2.66187	-2.07883	0.0740789	0.202097	-4.92696	-1.20279	2.66187	-3.50975	0.00902429	0.0254141	-2.82625	3.4	2.8	2.6	3.5	2.3	2.4	3.7	3.4	2.1
chr1.tRNA111-HisGTG	hsa-ucsc-tRNA	chr1.tRNA111-HisGTG	1.20385	5.86767	2.05337	0.0769788	0.206862	-4.94808	2.02474	5.86767	3.50067	0.00913931	0.0256652	-2.83018	3.2	6	6.7	5.3	5.2	6	4.2	5.1	6
chr1.tRNA41-GlyGCC	hsa-ucsc-tRNA	chr1.tRNA41-GlyGCC	1.38085	10.0349	3.08709	0.0164653	0.0679224	-3.39573	1.56792	10.0349	3.49338	0.00923285	0.0258772	-2.82091	9.3	9.7	9.7	8.6	10.1	10.4	7.8	10.1	10.4
hsa-miR-19b-3p	miRNA	MIMAT0000074_1	-0.410134	8.52503	-1.24254	0.25198	0.451989	-6.0582	-1.1391	8.52503	-3.48808	0.00930152	0.0260189	-2.87232	10	10.1	9.7	10.8	10	9	10.7	10	9.3
hsa-miR-185-3p	miRNA	MIMAT0004611	-1.09711	3.65493	-2.4649	0.0413674	0.137723	-4.33265	-1.54354	3.65493	-3.48594	0.00932926	0.0260457	-2.84059	4.1	2.9	3.4	4.1	3	2.3	4.8	3.9	2.7
ENST00000362353	misc_RNA	ENST00000362353	3.81884	1.47134	4.13561	0.00387924	0.0222668	-1.96135	3.17997	1.47134	3.47875	0.00942358	0.0262434	-2.92737	1.3	2.3	1.5	-1.3	3.7	3	-1.9	3.6	3.2
ENST00000384176	snoRNA	ENST00000384176	-0.744458	2.58445	-1.63236	0.14432	0.307814	-5.55499	-1.56378	2.58445	-3.47776	0.00943666	0.0262434	-2.87742	3	3.1	2.6	4.1	2.4	1.7	4	3.4	2
hsa-let-7i-5p	miRNA	MIMAT0000415	-0.677161	12.9677	-1.93008	0.0926778	0.232099	-4.99789	-1.20288	12.9677	-3.4652	0.00960401	0.0266572	-2.76589	12.7	12	12.2	13	12.3	11.4	13.1	12.4	11.5
hsa-miR-1307-3p	miRNA	MIMAT0005951	-1.14761	8.36118	-2.85595	0.0230885	0.0869646	-3.78025	-1.38733	8.36118	-3.46306	0.0096329	0.0266857	-2.90718	8.7	6.9	7.9	8.6	7.8	6.9	8.8	7.9	7
hsa-miR-589-5p	miRNA	MIMAT0004799	-1.24977	2.69343	-3.49431	0.00922092	0.0445523	-2.81701	-1.2323	2.69343	-3.44712	0.00985057	0.0270796	-2.91229	4.5	3.1	3.4	4.1	3	2.9	4.9	3.7	3.5
hsa-miR-324-5p	miRNA	MIMAT0000761	-0.593728	4.96294	-1.78789	0.114647	0.26751	-5.30506	-1.14292	4.96294	-3.44741	0.00984657	0.0270796	-2.87808	6	5.6	5.6	6.6	5.5	5.1	6.3	6.1	4.9
hsa-miR-378i	miRNA	MIMAT0019074	-0.594815	6.10182	-1.65548	0.139495	0.302836	-5.51624	-1.25751	6.10182	-3.44871	0.00982854	0.0270796	-2.88857	6.5	5.2	5.5	6.1	6.2	4.9	6.4	5.8	4.8
hsa-miR-505-5p	miRNA	MIMAT0004776	-0.748273	1.03126	-1.44583	0.189227	0.371477	-5.86439	-1.73992	1.03126	-3.44886	0.00982652	0.0270796	-2.98884	2.1	1	0.6	1.4	1.4	-0.6	2.7	1.5	0.9
hsa-miR-362-5p	miRNA	MIMAT0000705	-1.2383	2.59005	-2.21365	0.060432	0.178804	-4.72646	-1.89721	2.59005	-3.43388	0.0100354	0.027535	-2.93949	4.2	3.5	3.5	5.5	3.1	3.3	4.7	4	1.8
hsa-let-7a-5p	miRNA	MIMAT0000062_2	-0.440526	13.4105	-1.34693	0.217809	0.405916	-5.75671	-1.10618	13.4105	-3.42746	0.0101263	0.0276985	-2.80922	13	12.5	12.5	13.3	12.8	11.8	13.3	12.9	11.9
ENST00000384161	snRNA	ENST00000384161	0.967386	1.77616	1.32191	0.225611	0.415238	-6.03322	2.58217	1.77616	3.42695	0.0101336	0.0276985	-2.9879	-0.1	1.6	4.7	2.2	2.2	2.6	0.5	1.7	3
hsa-miR-339-5p	miRNA	MIMAT0000764	-0.102546	5.03282	-0.279529	0.787494	0.901879	-6.75089	-1.25726	5.03282	-3.4245	0.0101686	0.0277413	-2.91268	6.6	6.4	6	7	7	5.6	6.8	6.6	5
hsa-let-7a-3p	miRNA	MIMAT0004481_1	-0.75894	2.63824	-1.42944	0.193721	0.37617	-5.81525	-1.78378	2.63824	-3.41909	0.0102462	0.0278999	-2.96306	3.1	3.7	2.6	4.5	2.9	2.5	4.4	3	1.5
hsa-miR-378a-3p	miRNA	MIMAT0000732	-1.10556	11.8661	-2.44177	0.0428323	0.140084	-4.28263	-1.53345	11.8661	-3.41708	0.0102753	0.0279262	-2.86578	13.2	11	11.7	12.6	12.2	11.1	12.7	12.1	11.1
ENST00000364799	processed_transcript	ENST00000364799	-0.675231	7.96226	-2.14918	0.0666139	0.187943	-4.85175	-1.06624	7.96226	-3.40399	0.0104663	0.0283917	-3.00278	7.8	7.5	7.6	8.3	7.6	6.9	8.5	7.5	7
chr1.tRNA118-HisGTG	hsa-ucsc-tRNA	chr1.tRNA118-HisGTG	1.3268	4.90714	1.98539	0.0852825	0.22251	-5.03968	2.23236	4.90714	3.39066	0.010665	0.028876	-2.98555	1.4	4.6	5.6	3.9	3.7	4.6	2.7	3.7	4.6
hsa-miR-671-3p	miRNA	MIMAT0004819	-1.53715	2.91854	-2.67169	0.0303457	0.109412	-4.03439	-1.93672	2.91854	-3.38828	0.0107008	0.0289184	-2.99688	4.4	1.3	2.6	3.9	3	1.3	3.5	3	2
hsa-miR-142-5p	miRNA	MIMAT0000433	-0.00990946	8.44804	-0.0294121	0.977314	0.9893	-6.8436	-1.12065	8.44804	-3.37928	0.0108377	0.0292333	-3.03576	8.4	9.2	7.9	9.1	8.7	7.7	9.2	8.6	7.6
chr1.tRNA21-HisGTG	hsa-ucsc-tRNA	chr1.tRNA21-HisGTG	1.25889	6.00007	2.10118	0.071622	0.196515	-4.88099	2.00127	6.00007	3.37555	0.0108949	0.0293323	-3.01289	3.2	6.3	6.8	5.5	5.3	6.1	4.3	5.3	6.1
FR000693	piRNA	FR000693	4.86811	1.40803	7.85034	7.66587e-05	0.000991038	2.14926	1.97853	1.40803	3.37169	0.0109544	0.0293824	-3.11325	0.6	3.4	1.7	-0.6	4.9	1.1	-1.2	5.2	2
hsa-miR-199a-3p	miRNA	MIMAT0000232_1	-0.178167	5.61402	-0.534693	0.608553	0.776933	-6.64731	-1.13898	5.61402	-3.37221	0.0109464	0.0293824	-2.98701	5.6	6.1	5.3	6.3	5.9	4.7	6.4	5.7	4.9
hsa-miR-191-5p	miRNA	MIMAT0000440	-0.400082	12.0841	-1.15902	0.28249	0.480987	-6.01919	-1.14288	12.0841	-3.3593	0.0111481	0.0298462	-2.94838	12.5	12	11.9	12.6	12.5	11.5	12.9	12.3	11.1
ENST00000384205	snRNA	ENST00000384205	1.28695	2.97824	1.84137	0.105854	0.254867	-5.29699	2.37086	2.97824	3.35577	0.0112039	0.0299396	-3.06168	1.2	3.7	5.7	3.6	3.5	4	2.1	3.5	4.2
ENST00000408139	snoRNA	ENST00000408139	2.20223	2.06153	5.5342	0.000723473	0.00593248	-0.1834	1.31489	2.06153	3.35139	0.0112736	0.0300698	-3.10777	0.6	3.1	1.9	0.1	3.1	1.8	1.3	2.4	2.2
chr6.tRNA85-PseudoTTC	hsa-ucsc-tRNA	chr6.tRNA85-PseudoTTC	2.07528	7.77964	3.06144	0.0170898	0.0695581	-3.44482	2.2747	7.77964	3.34437	0.0113864	0.0303143	-3.04929	7.1	7.7	7	5.2	7.9	8.7	5.1	8	8.7
ENST00000384551	misc_RNA	ENST00000384551	3.60336	2.13053	2.80565	0.0248692	0.0926944	-3.893	4.32705	2.13053	3.34169	0.0114296	0.030373	-3.11113	2	1.7	2.2	-2.5	3.6	4.5	-1.6	3.5	4.3
chr2.tRNA2-TyrGTA	hsa-ucsc-tRNA	chr2.tRNA2-TyrGTA	-1.28979	4.73889	-3.08048	0.0166239	0.0681581	-3.39236	-1.39455	4.73889	-3.33453	0.0115463	0.0306099	-3.04389	5.8	5.5	5	6.7	4.3	4.6	6.4	5.2	5.1
chr14.tRNA17-TyrGTA	hsa-ucsc-tRNA	chr14.tRNA17-TyrGTA	-1.50367	1.40258	-2.21044	0.0607262	0.179305	-4.77473	-2.22185	1.40258	-3.33231	0.0115827	0.0306099	-3.13579	2.1	1.8	1.9	3.5	1	0.9	4	2.2	0.1
hsa-miR-3174	miRNA	MIMAT0015051	-0.205514	2.84038	-0.515021	0.621568	0.783524	-6.6764	-1.30896	2.84038	-3.33244	0.0115806	0.0306099	-3.0859	2.3	3.2	1.8	3.5	2.4	1.7	3	2.6	1.4
hsa-miR-338-3p	miRNA	MIMAT0000763	-0.866087	4.09096	-1.95608	0.0891261	0.226953	-5.07638	-1.46168	4.09096	-3.32034	0.0117812	0.0310772	-3.07604	4.7	4.1	4.2	4.7	4.6	3.5	5.9	4.1	3.3
ENST00000459187	snoRNA	ENST00000459187	1.04384	8.61771	3.90937	0.00522882	0.0283145	-2.23421	0.882044	8.61771	3.31686	0.0118395	0.0311734	-3.11617	7.5	8.8	8.9	8	8.8	8.5	7.8	8.9	8.5
ENST00000490232	misc_RNA	ENST00000490232	-0.96209	5.20139	-1.86308	0.102471	0.249654	-5.20137	-1.71111	5.20139	-3.31558	0.0118611	0.0311734	-3.0718	5.1	4.8	4.2	6.8	4.6	3.8	4.9	4.5	3.7
hsa-miR-30b-5p	miRNA	MIMAT0000420	-0.38177	5.28495	-0.879025	0.407034	0.605279	-6.38437	-1.44559	5.28495	-3.3136	0.0118944	0.0312039	-3.07351	6.1	6.8	5.9	7.4	6.3	5.2	7.1	6.4	5.1
chr14.tRNA18-TyrGTA	hsa-ucsc-tRNA	chr14.tRNA18-TyrGTA	-1.47813	2.09781	-2.01656	0.0813719	0.215044	-5.02535	-2.36698	2.09781	-3.31011	0.0119537	0.031245	-3.14076	2.5	2.9	2.4	4.4	2	1.4	4.8	2.3	0.7
hsa-miR-222-3p	miRNA	MIMAT0000279	-0.273611	10.7145	-0.943439	0.375243	0.575293	-6.29026	-0.94681	10.7145	-3.31114	0.0119362	0.031245	-3.06248	10.8	10.2	10	10.7	10.6	9.7	10.7	10.6	9.7
hsa-miR-148a-5p	miRNA	MIMAT0004549	-1.04419	3.34328	-2.11697	0.0699347	0.193365	-4.8556	-1.61702	3.34328	-3.30467	0.0120465	0.0314305	-3.11298	3.7	2.7	3	3.8	3.5	1.6	4.7	2.8	2.6
hsa-miR-625-3p	miRNA	MIMAT0004808	-0.429015	1.5171	-1.02532	0.337568	0.543122	-6.32335	-1.34477	1.5171	-3.3014	0.0121026	0.0315194	-3.18745	3	1.9	0.7	1.8	2.4	1.4	2.5	1.8	1.3
hsa-miR-30e-3p	miRNA	MIMAT0000693	-0.276428	7.04612	-0.820767	0.437427	0.633172	-6.49487	-1.11981	7.04612	-3.28743	0.0123457	0.0320944	-3.15865	6.3	6.9	5.9	7	6.3	5.5	7.2	6.5	5.7
ENST00000384390	snoRNA	ENST00000384390	0.516338	7.04672	1.90535	0.0961824	0.237711	-5.17962	0.889036	7.04672	3.28272	0.0124288	0.0321938	-3.15502	6.8	7	7.2	6.3	7	7.4	6.6	7.1	7.6
ENST00000363617	rRNA	ENST00000363617	-0.269481	5.6549	-0.763351	0.468896	0.660094	-6.4907	-1.17457	5.6549	-3.28336	0.0124176	0.0321938	-3.11827	5.1	5.6	4.7	5.8	5.3	4.4	6.1	5.1	4.2
hsa-miR-361-3p	miRNA	MIMAT0004682	-0.771272	4.9142	-1.9478	0.0902427	0.22799	-5.07828	-1.29359	4.9142	-3.27589	0.0125504	0.0324502	-3.12987	5.2	4.7	5	6	4.9	4.2	5.8	5.1	3.9
ENST00000365659	snoRNA	ENST00000365659	1.43885	5.09862	3.70637	0.00687929	0.0353828	-2.4949	1.27475	5.09862	3.27267	0.0126084	0.0325414	-3.14745	3.9	6.2	4.9	4.1	5.2	5.5	4.3	5.2	5.7
ENST00000386683	sense_intronic	ENST00000386683	-0.463835	2.66268	-1.33921	0.220191	0.407871	-5.93077	-1.11493	2.66268	-3.25108	0.0130031	0.0333904	-3.20801	2.6	2.7	2.4	3.4	2.5	1.8	3.3	2.7	1.7
ENST00000605533	sense_intronic	ENST00000605533	-0.463835	2.66268	-1.33921	0.220191	0.407871	-5.93077	-1.11493	2.66268	-3.25108	0.0130031	0.0333904	-3.20801	2.6	2.7	2.4	3.4	2.5	1.8	3.3	2.7	1.7
ENST00000410818	snRNA	ENST00000410818	0.178612	5.0895	0.469026	0.652562	0.805486	-6.67707	-1.24372	5.0895	-3.25086	0.0130071	0.0333904	-3.16799	6.6	6.1	4.3	6	6.3	5.1	5.4	6.2	4.9
ENST00000458909	rRNA	ENST00000458909	-0.247079	4.49659	-0.501104	0.630864	0.788219	-6.65485	-1.5694	4.49659	-3.21267	0.0137381	0.0352038	-3.23179	3.9	4.8	3.6	5.6	4.5	3.1	4.7	4.1	2.7
ENST00000384423	processed_transcript	ENST00000384423	-1.72463	4.36291	-3.04224	0.0175735	0.070245	-3.4534	-1.80595	4.36291	-3.18923	0.0142082	0.0363318	-3.26236	5	4.6	4.9	6.7	3.6	3.6	6.3	4.6	4.1
chr16.tRNA16-LeuAAG	hsa-ucsc-tRNA	chr16.tRNA16-LeuAAG	0.991043	4.5994	2.55397	0.036187	0.12604	-4.19433	1.23489	4.5994	3.18699	0.0142542	0.0363318	-3.27283	3.8	4.9	5	4.5	4.6	5.1	3.1	5	5
chr6.tRNA98-LeuAAG	hsa-ucsc-tRNA	chr6.tRNA98-LeuAAG	0.994282	4.58453	2.46465	0.041383	0.137723	-4.32886	1.28389	4.58453	3.1876	0.0142417	0.0363318	-3.27217	3.8	4.7	5.1	4.5	4.6	5.1	3	5	5
chr1.tRNA99-ValCAC	hsa-ucsc-tRNA	chr1.tRNA99-ValCAC	1.37952	7.69235	2.44142	0.0428549	0.140084	-4.38751	1.80398	7.69235	3.17712	0.0144579	0.0367856	-3.30472	6.5	6.1	6.9	5.2	7.2	7.4	4.6	7.1	7.4
ENST00000364043	snoRNA	ENST00000364043	1.71782	7.10654	3.46065	0.00966542	0.0465432	-2.85943	1.57201	7.10654	3.17009	0.0146048	0.0370937	-3.31448	6.9	7.5	6.9	5.6	7.8	7.9	5.5	7.9	8
ENST00000364665	misc_RNA	ENST00000364665	2.12397	0.663146	2.79623	0.0252185	0.0935104	-3.94198	2.42864	0.663146	3.16764	0.0146564	0.0370937	-3.40237	1	1	1	-1	2.1	2.4	-1.6	1.8	2.4
ENST00000390856	snoRNA	ENST00000390856	-0.785622	9.1878	-2.28168	0.05453	0.165785	-4.61986	-1.08341	9.1878	-3.16764	0.0146566	0.0370937	-3.32236	9.7	8.2	8.7	9.3	9.1	8.2	9.5	8.9	8.2
hsa-miR-744-5p	miRNA	MIMAT0004945	-0.700989	7.61666	-1.97823	0.0862065	0.223621	-5.10511	-1.12212	7.61666	-3.16228	0.0147702	0.0373155	-3.35985	7.8	6.5	7.2	7.8	7.3	6.4	7.7	7.4	6.4
hsa-miR-574-5p	miRNA	MIMAT0004795	-0.727716	7.31374	-1.96421	0.0880435	0.225209	-5.12513	-1.17656	7.31374	-3.15748	0.0148726	0.0375083	-3.36298	8.5	6.7	7.1	7.8	7.7	6.8	7.9	7.6	6.8
chrX.tRNA5-IleGAT	hsa-ucsc-tRNA	chrX.tRNA5-IleGAT	0.630603	0.591156	1.64782	0.141075	0.303512	-5.61904	-1.15347	0.591156	-3.15228	0.0149844	0.0377238	-3.46326	1.2	1.6	-0.5	1.3	1.9	0.2	0.3	1.3	-0.3
ENST00000516327	snoRNA	ENST00000516327	-0.463952	2.74758	-1.20169	0.266539	0.467013	-6.08792	-1.20012	2.74758	-3.14256	0.0151959	0.0381894	-3.36715	4.3	3.1	2.8	4.3	3.5	2.6	3.2	3.8	2.9
ENST00000387365	Mt_tRNA	ENST00000387365	2.86413	4.57569	3.29728	0.0121739	0.0554311	-3.1047	2.73284	4.57569	3.13781	0.0153006	0.0383852	-3.36554	4.5	6.1	4.4	3.4	5.9	6.5	1.5	6.1	6.7
hsa-miR-26b-5p	miRNA	MIMAT0000083	0.0135073	11.3416	0.0354698	0.972643	0.9893	-6.73204	-1.16432	11.3416	-3.12734	0.0155336	0.0389018	-3.31729	10.3	11.4	9.8	11.2	10.7	9.7	11.2	10.6	9.7
ENST00000364294	snRNA	ENST00000364294	0.122745	5.04604	0.303691	0.769728	0.891493	-6.74587	-1.26445	5.04604	-3.1194	0.0157128	0.0392821	-3.36331	6.6	5.9	4.3	6	6.2	5	5.3	6.2	4.8
chr16.tRNA29-ProAGG	hsa-ucsc-tRNA	chr16.tRNA29-ProAGG	0.388866	7.34098	0.967432	0.363888	0.566742	-6.34465	1.25845	7.34098	3.11602	0.0157899	0.0394061	-3.40338	6.5	5.6	6.9	5.6	6.4	7.1	5.2	6.4	7.1
ENST00000384048	snoRNA	ENST00000384048	-0.777642	6.65026	-2.62952	0.0323176	0.11565	-4.11296	-0.922048	6.65026	-3.1076	0.0159834	0.0398199	-3.41829	7.1	6.5	6.9	7.4	6.7	6.3	7.6	6.7	6.3
hsa-miR-139-3p	miRNA	MIMAT0004552	-0.319543	3.05204	-0.70968	0.499657	0.687455	-6.5444	-1.37322	3.05204	-3.09329	0.016318	0.0405828	-3.435	4	2.7	2.3	3.9	3.3	2.1	2.8	3.8	2.2
hsa-let-7b-5p	miRNA	MIMAT0000063	-0.85954	11.6017	-2.1874	0.0628766	0.183155	-4.6716	-1.20207	11.6017	-3.08179	0.0165924	0.0411939	-3.36805	12.1	10.4	11	11.7	11.3	10.4	11.7	11.4	10.5
chr21.tRNA2-GlyGCC	hsa-ucsc-tRNA	chr21.tRNA2-GlyGCC	1.35374	10.0795	2.71058	0.0286375	0.104567	-3.95927	1.54134	10.0795	3.07575	0.0167385	0.0414849	-3.43518	9.3	9.5	9.5	8.4	10	10.3	7.6	10	10.3
chr1.tRNA134-GluTTC	hsa-ucsc-tRNA	chr1.tRNA134-GluTTC	1.1315	8.97017	1.5931	0.152869	0.31961	-5.62002	2.23347	8.97017	3.07089	0.0168568	0.0416634	-3.45734	8.4	8	8.1	6.5	8.3	9.9	6.2	8.2	9.9
hsa-miR-1277-5p	miRNA	MIMAT0022724	-0.355824	1.89245	-0.709306	0.499876	0.687455	-6.58112	-1.49625	1.89245	-3.07041	0.0168686	0.0416634	-3.51508	2.5	2.5	0.4	1.9	2.4	1	2.8	1.1	1.4
ENST00000384793	snRNA	ENST00000384793	0.848162	1.90275	1.33748	0.220728	0.407871	-6.00121	1.9816	1.90275	3.06789	0.0169305	0.0417445	-3.51823	0.3	1.8	3.9	2.4	2	2.5	0.5	1.9	2.7
ENST00000458893	snoRNA	ENST00000458893	-0.726854	6.76126	-1.95934	0.0886903	0.22646	-5.11624	-1.14627	6.76126	-3.06539	0.016992	0.0417652	-3.48376	7.1	7.1	6.8	7.5	6.6	6.3	8.2	7	6.4
hsa-let-7e-3p	miRNA	MIMAT0004485	-0.770858	0.984834	-1.0036	0.347265	0.554928	-6.36125	-2.27632	0.984834	-3.06518	0.0169971	0.0417652	-3.56068	1	2	0	2.5	0.4	0.8	2.7	1.3	-1.5
hsa-miR-532-3p	miRNA	MIMAT0004780	-0.813581	2.6422	-1.23909	0.253182	0.453072	-6.04252	-1.96877	2.6422	-3.06397	0.0170271	0.0417674	-3.49136	4.2	3.6	3.5	4.3	3.8	1.5	5.7	4.4	3.1
hsa-miR-502-5p	miRNA	MIMAT0002873	0.0626946	0.498151	0.079854	0.938471	0.978	-6.905	-2.29102	0.498151	-3.0614	0.0170906	0.0418517	-3.59481	2	1	-0.7	1.1	1.9	0.7	1.4	1.9	-2.3
ENST00000408612	snoRNA	ENST00000408612	-1.30021	8.40999	-3.29318	0.0122451	0.0554311	-3.12778	-1.20669	8.40999	-3.05459	0.0172607	0.0421962	-3.5092	9.4	7.5	8.3	8.7	7.9	7.5	9.6	8.3	8.2
hsa-miR-30e-5p	miRNA	MIMAT0000692	-0.209077	9.61093	-0.530086	0.611587	0.778729	-6.64613	-1.17911	9.61093	-3.05132	0.0173431	0.0423254	-3.48834	10.1	10.7	10	11	10.5	9.3	11.2	10.4	9.3
chr14.tRNA2-LeuTAG	hsa-ucsc-tRNA	chr14.tRNA2-LeuTAG	0.766681	5.26394	2.44908	0.0423641	0.139432	-4.3508	0.950753	5.26394	3.04673	0.017459	0.042536	-3.48204	4.3	5.4	5.3	4.9	5	5.4	4.1	5.3	5.4
ENST00000383953	snoRNA	ENST00000383953	0.433971	7.9823	1.04388	0.329448	0.53589	-6.28163	1.28073	7.9823	3.04459	0.0175134	0.0425963	-3.51549	8.3	7.6	8.4	7.3	8	9	7.1	8.3	9
chr1.tRNA68-GlyGCC	hsa-ucsc-tRNA	chr1.tRNA68-GlyGCC	1.3758	10.2729	2.92983	0.0207106	0.0794644	-3.62178	1.42634	10.2729	3.03583	0.0177381	0.0430696	-3.48965	9	9.3	9.2	8.1	9.8	9.9	7.5	9.8	9.9
hsa-miR-766-3p	miRNA	MIMAT0003888	-1.542	1.85915	-3.24178	0.0131771	0.0580035	-3.2164	-1.44108	1.85915	-3.02776	0.0179478	0.0435052	-3.56235	3.2	1.4	2.8	3.2	2.1	1.7	3.9	2.4	1.5
chr6.tRNA126-LeuAAG	hsa-ucsc-tRNA	chr6.tRNA126-LeuAAG	0.735569	3.76764	2.09622	0.0721599	0.197614	-4.88997	1.06463	3.76764	3.02614	0.0179903	0.0435347	-3.52158	3.4	3.8	3.9	3.4	4	4.3	2.4	3.7	4.3
hsa-miR-342-3p	miRNA	MIMAT0000753	-0.210451	7.38565	-0.609886	0.560199	0.741571	-6.65771	-1.0487	7.38565	-3.02392	0.0180485	0.043602	-3.56103	7.8	7.9	7.7	8.3	8.1	6.9	8.6	8	6.9
ENST00000384756	processed_transcript	ENST00000384756	-1.08165	6.44037	-3.11569	0.0157973	0.0662842	-3.37425	-1.04699	6.44037	-3.0146	0.0182952	0.0440038	-3.55214	8.5	7.3	7.3	9	7.3	7.5	7.8	7.4	7.3
ENST00000364171	rRNA	ENST00000364171	-0.907586	6.36697	-2.04125	0.0783995	0.208726	-4.98465	-1.35604	6.36697	-3.01433	0.0183027	0.0440038	-3.54478	6.1	6	5.6	7.6	5.9	5	6.3	5.4	5.3
ENST00000517097	snoRNA	ENST00000517097	-0.367491	5.20139	-1.05743	0.32362	0.530058	-6.20975	-1.05009	5.20139	-3.01417	0.0183068	0.0440038	-3.51702	4.9	4.6	4.7	5.2	4.9	3.8	5.5	5.1	4
ENST00000582661	miRNA	ENST00000582661	2.98274	3.14123	2.29129	0.0537441	0.164733	-4.65326	3.94217	3.14123	3.00697	0.0185001	0.0443199	-3.59592	2.5	3.3	3.4	-2.2	3.7	5.3	2	4.2	5.4
chr5.tRNA7-LeuAAG	hsa-ucsc-tRNA	chr5.tRNA7-LeuAAG	0.870374	4.5845	2.23944	0.0581225	0.174489	-4.66512	1.16747	4.5845	3.00807	0.0184705	0.0443199	-3.53934	3.9	4.7	5	4.5	4.5	5.1	3.1	5	5
hsa-miR-101-3p	miRNA	MIMAT0000099_1	-0.280794	8.72725	-0.722627	0.492119	0.679683	-6.553	-1.15117	8.72725	-3.00562	0.0185366	0.0443333	-3.58299	8.9	9.6	8.9	9.9	9.1	8.2	10	9.2	8.3
ENST00000384238	snRNA	ENST00000384238	0.531872	1.86033	0.900519	0.396214	0.595358	-6.47074	1.81182	1.86033	2.99771	0.0187519	0.0447737	-3.62168	0.4	1.5	3.9	2.3	1.6	2.4	0.7	2	2.6
chr6.tRNA16-TyrGTA	hsa-ucsc-tRNA	chr6.tRNA16-TyrGTA	-1.63058	2.71042	-2.16117	0.0654186	0.185159	-4.80229	-2.22518	2.71042	-2.98106	0.0192134	0.0457995	-3.60832	3.1	4	2.9	5.3	2.5	2.4	5.5	2.4	1.9
ENST00000391313	snoRNA	ENST00000391313	-0.511012	6.88142	-2.17655	0.063916	0.183359	-4.79807	-0.701159	6.88142	-2.97651	0.0193417	0.0460288	-3.62035	6.5	6.2	5.9	6.7	6	5.8	6.6	6.1	5.9
ENST00000364569	snRNA	ENST00000364569	0.172422	4.01021	0.501561	0.630558	0.788219	-6.66395	-1.00706	4.01021	-2.96061	0.0197969	0.0470341	-3.61729	4.8	4.2	3.2	4.4	4.7	3.5	3.8	4.6	3.3
chrX.tRNA4-ValTAC	hsa-ucsc-tRNA	chrX.tRNA4-ValTAC	0.938036	6.4277	1.54663	0.163589	0.334878	-5.65615	1.77881	6.4277	2.95734	0.0198921	0.047182	-3.63266	5.2	8.1	8.6	7.4	7	8.1	6.5	7	7.9
hsa-miR-133a-3p	miRNA	MIMAT0000427_1	-0.304152	3.02173	-0.831623	0.431645	0.62757	-6.44954	-1.0697	3.02173	-2.95617	0.019926	0.0471846	-3.63975	3.8	3.9	3.6	4.3	3.6	2.7	4.6	4.2	3.1
hsa-miR-1304-3p	miRNA	MIMAT0022720	-0.776851	3.03389	-1.53149	0.167226	0.341836	-5.67873	-1.47421	3.03389	-2.93476	0.0205612	0.0486084	-3.67052	2.9	3.3	2.1	3.6	1.8	1.7	4.1	3	2.3
ENST00000384992	miRNA	ENST00000384992	0.137021	3.47088	0.500716	0.631125	0.788219	-6.67371	-0.794325	3.47088	-2.93221	0.0206384	0.0487108	-3.66789	4.1	3.9	3.3	3.9	4.3	3	3.8	4.2	3.3
ENST00000364432	snoRNA	ENST00000364432	-1.03888	4.88278	-2.46824	0.04116	0.137723	-4.31038	-1.23149	4.88278	-2.93076	0.0206822	0.0487339	-3.64325	5.2	4.8	5	6.4	4.4	4.2	5.7	5.1	4.3
hsa-let-7d-3p	miRNA	MIMAT0004484	-0.0991398	5.98537	-0.337729	0.744951	0.8755	-6.75168	-0.874351	5.98537	-2.92796	0.0207673	0.0488542	-3.65308	6.3	6.3	5.9	6.3	6.4	5.5	6.8	6.4	5.5
chr6.tRNA45-AspGTC	hsa-ucsc-tRNA	chr6.tRNA45-AspGTC	0.548785	8.01318	1.21217	0.262738	0.463181	-6.0987	1.34007	8.01318	2.92634	0.020817	0.0488909	-3.69197	8.7	8.1	8.7	7.6	8.5	9.5	7.3	8.6	9.5
hsa-miR-92a-3p	miRNA	MIMAT0000092_1	-0.173247	13.2452	-0.443702	0.669948	0.821688	-6.55686	-1.12132	13.2452	-2.92482	0.0208634	0.0489198	-3.55704	12.6	13.4	12.4	13.5	12.8	11.9	13.6	12.9	12
hsa-miR-505-3p	miRNA	MIMAT0002876	-1.31538	3.25287	-2.64154	0.0317422	0.113875	-4.07547	-1.44811	3.25287	-2.9143	0.0211881	0.0496001	-3.69391	4.4	4	3.8	5	4	4.1	5.6	3.1	2.8
ENST00000384693	processed_transcript	ENST00000384693	-0.602034	12.1948	-1.56321	0.159686	0.328765	-5.52823	-1.10424	12.1948	-2.89636	0.0217543	0.0508426	-3.62822	11.6	11.3	11.5	12.2	11.5	10.6	12.3	11.5	10.6
hsa-miR-200b-3p	miRNA	MIMAT0000318	-0.296343	3.11433	-0.529053	0.612269	0.778906	-6.66088	-1.58885	3.11433	-2.8857	0.0220981	0.0515622	-3.74682	5.4	4.1	3.7	4.2	4.7	2.7	5.5	5.4	3.9
ENST00000362566	snoRNA	ENST00000362566	2.71903	2.15682	2.85591	0.0230895	0.0869646	-3.81509	2.74436	2.15682	2.88193	0.0222213	0.0517655	-3.8036	2.1	3	2.6	1.5	4	3.9	-1.4	3.4	4
ENST00000383873	snRNA	ENST00000383873	0.330857	2.50399	0.609162	0.560654	0.741571	-6.66707	1.5897	2.50399	2.8788	0.0223239	0.0519202	-3.77713	1.8	2.7	4.7	3.6	2.9	3.5	1.9	2.7	3.8
ENST00000458862	snoRNA	ENST00000458862	-0.907277	2.38125	-1.37153	0.210364	0.3972	-5.89371	-1.86367	2.38125	-2.87724	0.0223753	0.0519556	-3.77923	3.7	2	1.7	3.1	3.3	0.2	3.4	2.3	2.6
hsa-miR-324-3p	miRNA	MIMAT0000762	-0.670737	4.48931	-2.05154	0.0771919	0.207048	-4.93404	-0.934601	4.48931	-2.86608	0.0227461	0.0526462	-3.74643	5.8	5.2	5.4	6.3	5.6	4.7	6	5.2	5.1
ENST00000384262	snoRNA	ENST00000384262	-0.33518	8.53593	-1.17155	0.277729	0.478205	-6.14106	-0.814219	8.53593	-2.86708	0.0227126	0.0526462	-3.79519	8.7	8.8	8.3	8.9	8.3	8.2	9.3	8.8	8
hsa-miR-7-1-3p	miRNA	MIMAT0004553	-0.21837	4.21099	-0.581421	0.578237	0.755023	-6.61444	-1.06695	4.21099	-2.86223	0.0228756	0.0528607	-3.7599	5	5.7	4.3	5.4	4.8	4.1	5.8	5	4.7
ENST00000411404	snRNA	ENST00000411404	-0.916239	5.8382	-1.88721	0.0988341	0.242439	-5.18241	-1.39955	5.8382	-2.86002	0.0229501	0.0529477	-3.75746	5.4	5.9	5.4	7.1	5.2	4.7	6.4	5.2	4.7
hsa-miR-190a-5p	miRNA	MIMAT0000458	-0.192718	1.74113	-0.362928	0.726809	0.869867	-6.78733	-1.46517	1.74113	-2.85348	0.0231725	0.0533749	-3.85164	1.6	2.8	0.7	2.9	2.2	1.1	2.3	1.1	0.6
ENST00000585192	miRNA	ENST00000585192	-1.01667	0.669763	-1.47746	0.180816	0.361371	-5.84266	-1.91622	0.669763	-2.83936	0.0236606	0.0544119	-3.9114	2.2	0.4	0.4	0.6	1.7	0.3	3.2	0.9	-0.5
chr10.tRNA6-ValTAC	hsa-ucsc-tRNA	chr10.tRNA6-ValTAC	1.29667	5.2045	2.10871	0.070812	0.194673	-4.86186	1.73003	5.2045	2.83796	0.0237097	0.0544331	-3.80501	3.5	6.8	6.4	5.6	5.3	6.3	4.6	5.5	6.1
ENST00000391305	snoRNA	ENST00000391305	-0.65756	2.27762	-1.23334	0.255199	0.455486	-6.06484	-1.48574	2.27762	-2.83693	0.0237457	0.0544331	-3.84397	3.2	2.7	1.9	4.5	2.7	1.6	2.2	2.7	1.9
ENST00000553637	antisense	ENST00000553637	-1.03512	5.52528	-1.81323	0.110397	0.262285	-5.27772	-1.624	5.52528	-2.83424	0.0238403	0.0545627	-3.79148	5.7	5.2	4.9	7.5	5.1	4.4	5.3	5.1	4.2
chr11.tRNA15-PheGAA	hsa-ucsc-tRNA	chr11.tRNA15-PheGAA	-0.429892	3.38537	-1.6954	0.131515	0.293963	-5.45686	-0.715444	3.38537	-2.83102	0.0239537	0.0546479	-3.81786	4	3.7	3.4	4.3	3.7	3.2	3.9	3.5	3.4
ENST00000365467	snRNA	ENST00000365467	0.715237	1.92264	1.02904	0.335927	0.542245	-6.3454	2.01086	1.92264	2.83104	0.023953	0.0546479	-3.87262	0.3	1.7	4.1	2.6	1.9	2.5	0.5	2	2.7
ENST00000515896	rRNA	ENST00000515896	-0.462805	11.2247	-1.15179	0.28527	0.484321	-6.05807	-1.12016	11.2247	-2.82498	0.0241684	0.0550502	-3.76797	10.4	10.6	10.3	11.5	10.5	9.6	11	10.4	9.6
hsa-miR-200c-3p	miRNA	MIMAT0000617	-0.495883	4.33444	-1.19862	0.267663	0.467434	-6.06205	-1.15938	4.33444	-2.81907	0.0243807	0.0554459	-3.82136	6	4.7	3.7	4.9	5.1	4.2	5.2	4.9	4.7
ENST00000459538	snoRNA	ENST00000459538	-0.833388	3.60467	-1.56042	0.160338	0.329162	-5.6311	-1.4922	3.60467	-2.81594	0.0244939	0.055615	-3.83861	4.5	3.9	4.4	5.9	4.5	3.2	4.7	4.2	3.1
ENST00000580625	antisense	ENST00000580625	-1.03469	5.51892	-1.80662	0.111492	0.263576	-5.2867	-1.61431	5.51892	-2.80854	0.0247631	0.0561375	-3.83003	5.7	5.2	4.9	7.5	5.1	4.4	5.3	5	4.2
ENST00000386745	snoRNA	ENST00000386745	-0.670064	6.7104	-1.74049	0.123018	0.281549	-5.42265	-1.08882	6.7104	-2.80565	0.0248694	0.0562896	-3.87197	6.7	6.6	6.8	7.6	6.6	6.2	7.5	6.6	5.7
hsa-miR-212-5p	miRNA	MIMAT0022695	-0.554406	3.23664	-1.10832	0.302453	0.504089	-6.17842	-1.38717	3.23664	-2.80442	0.0249148	0.0563036	-3.86432	3.8	3.5	3.5	4.8	4.5	2.4	4.2	3.2	2.6
chr16.tRNA12-ArgCCT	hsa-ucsc-tRNA	chr16.tRNA12-ArgCCT	-0.360019	7.17495	-1.49451	0.176423	0.355074	-5.7628	-0.67684	7.17495	-2.79759	0.0251677	0.0567855	-3.8985	7.2	6.5	6.3	6.9	6.7	6.3	6.9	6.7	6.3
ENST00000386967	snoRNA	ENST00000386967	-0.679413	7.0321	-1.97049	0.0872156	0.224694	-5.10702	-0.966756	7.0321	-2.79181	0.025384	0.0570942	-3.90513	7.1	6.6	6.7	7.1	6.3	6.2	7.8	7.1	6.3
ENST00000384360	snoRNA	ENST00000384360	-0.618105	6.4572	-1.6102	0.149087	0.313696	-5.58973	-1.08289	6.4572	-2.79201	0.0253768	0.0570942	-3.88134	7.1	5.8	6.6	7.2	6.8	5.7	6.9	6.6	5.8
ENST00000579879	snoRNA	ENST00000579879	-0.557281	7.89493	-1.84505	0.105274	0.253895	-5.29327	-0.840636	7.89493	-2.78931	0.0254782	0.0572163	-3.92158	8.6	7.6	8.1	8.6	8.3	7.5	8.5	8.1	7.6
ENST00000363440	rRNA	ENST00000363440	-2.49195	0.767561	-1.79168	0.114003	0.26644	-5.39491	-3.80348	0.767561	-2.78768	0.02554	0.0572656	-3.96491	2.3	1.4	1.3	7.3	1.5	-0.9	1.6	0.9	-0.5
hsa-miR-421	miRNA	MIMAT0003339	-0.159227	5.93835	-0.553138	0.596483	0.77113	-6.64408	-0.811996	5.93835	-2.77988	0.0258367	0.0578404	-3.87552	5.5	5.8	5.3	5.9	5.7	5	6.2	5.7	4.9
chr6.tRNA73-ArgCCG	hsa-ucsc-tRNA	chr6.tRNA73-ArgCCG	-0.7876	5.02133	-2.39213	0.0461584	0.146868	-4.4243	-0.912831	5.02133	-2.77431	0.0260508	0.0582289	-3.87751	6.6	5	5.3	6.2	5.5	5.3	5.8	5.7	5.3
ENST00000384637	snRNA	ENST00000384637	0.692736	1.79322	0.983089	0.356619	0.56125	-6.39791	1.99603	1.79322	2.7657	0.0263857	0.0588856	-3.97578	0.8	1.8	4	2.9	2.1	2.8	0.1	2.1	3.1
ENST00000364139	snoRNA	ENST00000364139	2.71721	6.7042	2.89068	0.0219367	0.0832782	-3.70956	2.59642	6.7042	2.76422	0.0264439	0.0589238	-3.9285	7.4	7.7	6.9	5.3	8.6	8.8	3.9	8.6	8.8
hsa-miR-652-3p	miRNA	MIMAT0003322	-0.589434	6.18632	-1.43225	0.192942	0.375674	-5.80964	-1.15103	6.18632	-2.75999	0.0266104	0.0592029	-3.91721	7.4	6.6	7.2	8.2	7	6.3	7.4	7.5	6.2
hsa-miR-30c-1-3p	miRNA	MIMAT0004674	-1.18851	2.61751	-2.27277	0.0552687	0.16697	-4.64088	-1.43314	2.61751	-2.75423	0.0268388	0.0596187	-3.949	3.6	1.1	2.2	3	2.9	1.4	2.9	2	1.5
FR148093	piRNA	FR148093	1.48239	3.46288	2.57853	0.0348793	0.122644	-4.18514	1.58312	3.46288	2.75172	0.0269388	0.0596573	-3.95097	3.9	4.5	3.8	2.1	4.1	5	3.1	4.9	5.1
ENST00000383898	snRNA	ENST00000383898	0.861649	2.40581	1.12799	0.294575	0.493827	-6.22161	2.13777	2.40581	2.75171	0.0269393	0.0596573	-3.97807	0.6	2.5	5.1	3.1	2.6	3.1	1.5	2.6	3.3
chr3.tRNA11-ArgACG	hsa-ucsc-tRNA	chr3.tRNA11-ArgACG	-2.00204	1.68933	-3.69128	0.00702266	0.0358631	-2.57187	-1.50718	1.68933	-2.74685	0.0271345	0.0597799	-3.98751	3.3	0.1	1.5	3.4	1.4	1.1	1.7	1.1	1.3
chr6.tRNA78-LeuAAG	hsa-ucsc-tRNA	chr6.tRNA78-LeuAAG	0.747123	4.51773	1.95219	0.0896487	0.22729	-5.08547	1.05033	4.51773	2.74647	0.0271496	0.0597799	-3.93238	3.9	4.7	4.8	4.5	4.3	5.1	3.2	4.8	4.9
chr6.tRNA96-PheGAA	hsa-ucsc-tRNA	chr6.tRNA96-PheGAA	-0.443093	3.23585	-1.66466	0.137621	0.302429	-5.50129	-0.728264	3.23585	-2.74618	0.0271613	0.0597799	-3.94871	3.8	3.5	3.1	4.1	3.4	3	3.6	3.3	3.3
chr6.tRNA109-PheGAA	hsa-ucsc-tRNA	chr6.tRNA109-PheGAA	-0.204988	2.60862	-0.679722	0.517381	0.702404	-6.5843	-0.821236	2.60862	-2.74773	0.0270989	0.0597799	-3.96652	2.7	3	1.8	3.1	2.5	2.1	2.7	2.4	2.3
hsa-miR-16-5p	miRNA	MIMAT0000069_1	0.0476519	9.41472	0.122776	0.905554	0.966141	-6.80012	-1.04097	9.41472	-2.74287	0.0272954	0.0599831	-3.96124	9.2	10.3	9	10	9.6	8.6	10.2	9.6	8.7
chr15.tRNA4-ArgTCG	hsa-ucsc-tRNA	chr15.tRNA4-ArgTCG	-0.832703	4.95454	-2.69106	0.0294823	0.107106	-3.97511	-0.847245	4.95454	-2.73953	0.027431	0.0601889	-3.93019	5.6	5.1	5	6.3	4.8	5.1	5.5	5	4.8
chr1.tRNA82-GlyTCC	hsa-ucsc-tRNA	chr1.tRNA82-GlyTCC	-0.415677	2.29803	-1.12384	0.296224	0.495432	-6.19101	-0.999718	2.29803	-2.73367	0.0276708	0.0606222	-3.99829	2.1	2.4	1.8	3.2	2	1.3	2.5	2.1	1.5
chr17.tRNA37-ProCGG	hsa-ucsc-tRNA	chr17.tRNA37-ProCGG	0.311083	7.25284	0.732948	0.486164	0.675358	-6.54624	1.16144	7.25284	2.73027	0.0278111	0.0608369	-3.98408	6.4	5.4	6.7	5.5	6.2	6.9	5.1	6.3	6.9
hsa-miR-132-3p	miRNA	MIMAT0000426	0.203384	7.58233	0.808358	0.444101	0.637285	-6.5057	-0.685236	7.58233	-2.72917	0.0278567	0.0608437	-4.00789	7.3	7.8	7	7.7	7.8	6.7	7.6	7.7	6.9
ENST00000384365	snoRNA	ENST00000384365	-0.207695	3.66142	-0.433325	0.677135	0.827674	-6.70364	-1.29212	3.66142	-2.72741	0.0279296	0.0609103	-3.97404	3	3.6	3.2	4.2	3.4	2.2	4.1	3.6	2
chr11.tRNA13-PheGAA	hsa-ucsc-tRNA	chr11.tRNA13-PheGAA	-0.425057	3.26754	-1.61821	0.147348	0.312325	-5.56311	-0.710941	3.26754	-2.71637	0.0283918	0.0618243	-3.99307	3.9	3.5	3.2	4	3.3	3	3.8	3.6	3.4
hsa-miR-29b-1-5p	miRNA	MIMAT0004514	-0.141978	2.08359	-0.219664	0.832073	0.930235	-6.81722	-1.69375	2.08359	-2.71434	0.0284779	0.0619178	-4.04855	2.6	2.7	0.8	3	2.4	-0.3	2.3	2.3	2.3
ENST00000362541	snoRNA	ENST00000362541	2.51843	6.79442	2.48589	0.0400821	0.135655	-4.31918	2.74862	6.79442	2.70884	0.0287118	0.0623319	-4.00944	5.9	5.9	5	2.8	6.7	7.4	2.8	6.6	7.5
chr12.tRNA10-AspGTC	hsa-ucsc-tRNA	chr12.tRNA10-AspGTC	0.444117	7.67929	1.03459	0.333493	0.539223	-6.2866	1.16905	7.67929	2.70365	0.0289343	0.0627201	-4.02906	8.5	7.8	8.5	7.6	8.3	9.1	7.1	8.4	9.1
ENST00000364880	lincRNA	ENST00000364880	-0.382109	7.16635	-1.59197	0.153121	0.31961	-5.63503	-0.651123	7.16635	-2.70249	0.0289844	0.0627339	-4.04229	6.7	6.1	5.9	6.7	6.3	5.9	6.4	6.2	6
ENST00000364938	sense_intronic	ENST00000364938	-0.6237	5.32727	-1.25655	0.247144	0.446665	-5.99287	-1.34429	5.32727	-2.69962	0.0291087	0.062908	-3.99044	5.9	6	6	7.4	6	5	6.6	6	4.8
chr6.tRNA114-ArgCCG	hsa-ucsc-tRNA	chr6.tRNA114-ArgCCG	-0.784555	4.46214	-2.48614	0.0400667	0.135655	-4.28991	-0.848488	4.46214	-2.69128	0.0294726	0.0635033	-4.0096	5.7	4.3	4.5	5.5	4.6	4.5	4.9	4.9	4.5
ENST00000408573	snoRNA	ENST00000408573	-0.514601	9.30515	-1.66553	0.137444	0.302429	-5.50109	-0.825848	9.30515	-2.69211	0.0294361	0.0635033	-4.03443	9.7	9.2	9.5	9.9	9.4	8.8	10.1	9.5	8.8
ENST00000607707	snoRNA	ENST00000607707	-0.536716	3.32058	-0.996949	0.350278	0.556893	-6.29098	-1.42974	3.32058	-2.68648	0.0296839	0.0638302	-4.04121	3.7	4.5	3.5	4.8	4.3	2.7	5.3	3.3	3.1
ENST00000410457	snRNA	ENST00000410457	0.475607	1.68532	0.857133	0.418273	0.616877	-6.47055	-1.4216	1.68532	-2.68402	0.0297931	0.0638302	-4.12282	2.3	2.5	0.6	3.1	2.5	0.8	0.9	2.8	0.6
ENST00000384314	snRNA	ENST00000384314	0.463671	2.9364	0.743978	0.479851	0.669831	-6.55506	1.69623	2.9364	2.68381	0.0298023	0.0638302	-4.05963	2.1	3.1	5.4	4	3.3	3.9	2.2	3.4	4.1
ENST00000363925	snRNA	ENST00000363925	0.128366	5.70933	0.337152	0.745368	0.8755	-6.74746	-1.04237	5.70933	-2.6843	0.0297804	0.0638302	-4.01379	6.7	6.8	5.6	7.3	6.7	5.7	5.9	6.8	5.6
ENST00000363217	snoRNA	ENST00000363217	-0.709614	5.26256	-1.42976	0.19363	0.37617	-5.78244	-1.33327	5.26256	-2.68186	0.0298891	0.0639209	-4.01723	6	6	6	7.6	6	5.2	6.5	5.8	4.8
hsa-miR-28-5p	miRNA	MIMAT0000085	-0.151604	7.54814	-0.382825	0.712614	0.860775	-6.78016	-1.06167	7.54814	-2.67718	0.0300985	0.0642727	-4.08756	7.3	8.1	7.4	8.3	7.8	6.8	8.5	7.7	6.7
ENST00000365664	snRNA	ENST00000365664	0.550522	1.51147	1.08372	0.312544	0.515517	-6.30182	1.38465	1.51147	2.6739	0.0302458	0.0644914	-4.1246	1.1	1.8	3.3	2.5	2.2	2.7	0.7	2.1	2.4
chr11.tRNA17-ValTAC	hsa-ucsc-tRNA	chr11.tRNA17-ValTAC	0.770904	5.38428	1.48743	0.178236	0.357717	-5.71951	1.36814	5.38428	2.67156	0.0303516	0.064621	-4.05446	4.3	6.6	6.4	5.9	5.4	6.5	5	5.4	6.3
hsa-miR-221-5p	miRNA	MIMAT0004568	-0.688286	4.78257	-1.69599	0.131401	0.293963	-5.43205	-1.07956	4.78257	-2.6676	0.0305312	0.0646922	-4.0413	4.8	4.3	4.8	5.5	4.8	3.6	5.4	4.6	4
hsa-miR-191-3p	miRNA	MIMAT0001618	-1.18042	1.56927	-1.51028	0.172446	0.349026	-5.7519	-2.03434	1.56927	-2.66705	0.0305565	0.0646922	-4.13097	3.3	1.3	0.4	1.9	1	-0.6	3	2.3	2.2
ENST00000364113	snoRNA	ENST00000364113	-0.574014	3.3435	-1.49268	0.176889	0.355513	-5.72508	-1.01977	3.3435	-2.66685	0.0305654	0.0646922	-4.06744	3.9	3.6	3.5	4.5	3.1	3.2	4.2	4.2	2.8
hsa-miR-501-3p	miRNA	MIMAT0004774	-0.372553	4.45528	-1.06807	0.319101	0.523925	-6.20212	-0.926718	4.45528	-2.66925	0.0304562	0.0646922	-4.04535	4.5	4.8	4.4	5.2	4.6	3.8	5.4	4.5	4
chr17.tRNA19-ArgTCG	hsa-ucsc-tRNA	chr17.tRNA19-ArgTCG	-0.768164	5.12746	-2.36732	0.0479178	0.151792	-4.46147	-0.864416	5.12746	-2.66451	0.0306722	0.0648227	-4.04273	6.7	5.1	5.5	6.2	5.8	5.5	6	5.7	5.4
chr14.tRNA12-PseudoTTT	hsa-ucsc-tRNA	chr14.tRNA12-PseudoTTT	1.20963	6.1846	3.00221	0.0186291	0.0736438	-3.53287	1.0743	6.1846	2.65948	0.0309035	0.0652155	-4.07412	5.9	5.9	6.3	5.1	6.8	6.4	4.8	6.7	6.4
chr6.tRNA30-ProCGG	hsa-ucsc-tRNA	chr6.tRNA30-ProCGG	0.305374	6.55672	0.916891	0.388115	0.589211	-6.37141	0.878978	6.55672	2.65671	0.0310315	0.0653895	-4.08557	5.9	5.4	6	5.3	5.8	6.4	4.9	5.8	6.3
ENST00000410545	snRNA	ENST00000410545	-0.0795207	4.46064	-0.144815	0.888724	0.956028	-6.78311	-1.44411	4.46064	-2.65432	0.0311425	0.0655271	-4.07062	5.2	6.2	4.7	7.1	5.6	4.3	5.3	5.6	4.3
chr17.tRNA38-AspGTC	hsa-ucsc-tRNA	chr17.tRNA38-AspGTC	0.476953	7.76681	1.13202	0.292985	0.492889	-6.18612	1.12577	7.76681	2.65267	0.0312193	0.0655782	-4.10763	8.6	8.1	8.5	7.7	8.4	9.3	7.3	8.5	9.2
ENST00000363593	snoRNA	ENST00000363593	0.150589	5.41712	0.479782	0.645245	0.798522	-6.6688	0.822498	5.41712	2.65183	0.0312582	0.0655782	-4.07766	4.6	5.1	6.2	5.2	5	5.7	5.1	5.3	5.6
chr5.tRNA19-LeuAAG	hsa-ucsc-tRNA	chr5.tRNA19-LeuAAG	0.476041	3.16974	0.767179	0.466752	0.659241	-6.52673	1.66343	3.16974	2.64974	0.0313559	0.0656873	-4.104	1.5	1.7	4.6	2.8	2.4	3.1	1.4	3.1	3
ENST00000384385	snRNA	ENST00000384385	0.579571	1.82126	0.728598	0.488668	0.676871	-6.62291	2.16933	1.82126	2.64841	0.0314182	0.0657017	-4.1511	1.2	0.8	4.1	2.5	2	2.9	-0.4	2.3	2.9
FR035643	piRNA	FR035643	0.109808	5.24992	0.160636	0.876679	0.953248	-6.784	1.76571	5.24992	2.64764	0.0314544	0.0657017	-4.09793	3.7	5.4	6.3	6	4	6.4	3.8	4.5	6.1
hsa-miR-106b-3p	miRNA	MIMAT0004672	-0.248665	6.48658	-0.762817	0.469196	0.660094	-6.51925	-0.873291	6.48658	-2.64502	0.0315779	0.0657681	-4.10003	5.9	6.3	6	6.5	6.1	5.3	6.8	6.1	5.5
hsa-miR-15a-5p	miRNA	MIMAT0000068	0.000988597	6.16158	0.00247427	0.998091	0.998091	-6.82428	-1.08148	6.16158	-2.64555	0.031553	0.0657681	-4.08177	6.4	7.5	6.4	7.6	7.2	5.9	7.4	6.8	5.9
ENST00000515997	snoRNA	ENST00000515997	-0.166985	7.74152	-0.504479	0.628604	0.787813	-6.72041	-0.871802	7.74152	-2.64153	0.0317428	0.0660158	-4.14473	7.4	8	7.3	8.2	7.6	6.9	8.2	7.6	6.9
chr1.tRNA66-LeuCAA	hsa-ucsc-tRNA	chr1.tRNA66-LeuCAA	1.08375	2.00456	2.06736	0.0753717	0.203688	-4.99695	1.3885	2.00456	2.63914	0.0318564	0.0661563	-4.16638	1.9	1.3	2.4	0.7	2.3	2.6	0.4	2.9	2.3
hsa-miR-199b-3p	miRNA	MIMAT0004563	-0.203379	4.95202	-0.540269	0.60489	0.776016	-6.63236	-0.991247	4.95202	-2.63507	0.0320506	0.0664633	-4.09012	5	5.4	5.1	5.8	5.4	4.2	5.9	5.2	4.4
hsa-miR-106b-5p	miRNA	MIMAT0000680	-1.24231	5.1115	-2.31378	0.0519501	0.161871	-4.54166	-1.41282	5.1115	-2.63386	0.0321086	0.0664875	-4.08984	6.8	7	6.2	7.4	6	5.5	8.4	5.9	6.6
ENST00000365522	misc_RNA	ENST00000365522	-0.739511	2.91669	-1.14698	0.287132	0.485167	-6.14147	-1.67333	2.91669	-2.63234	0.0321816	0.0665427	-4.13127	3.1	3.5	3.6	5	3.5	2.2	4.6	3.4	1.8
chr12.tRNA12-AspGTC	hsa-ucsc-tRNA	chr12.tRNA12-AspGTC	0.416095	7.69059	0.980656	0.357741	0.561661	-6.34107	1.12286	7.69059	2.62767	0.0324069	0.0669122	-4.14493	8.6	7.8	8.5	7.6	8.3	9.1	7.2	8.4	9.1
ENST00000516192	rRNA	ENST00000516192	-0.367252	5.67321	-0.978974	0.358518	0.562267	-6.29727	-0.991447	5.67321	-2.61795	0.0328812	0.0677938	-4.11534	4.9	4.9	5	5.6	5.1	4.1	5.7	5	4.1
hsa-miR-542-3p	miRNA	MIMAT0003389	-0.818925	2.09626	-1.69735	0.131136	0.293963	-5.48718	-1.24426	2.09626	-2.60768	0.03339	0.0687441	-4.19359	2.7	2.8	1.8	2.8	2.4	2.3	4	1.6	1.6
chr1.tRNA91-PseudoCCC	hsa-ucsc-tRNA	chr1.tRNA91-PseudoCCC	1.24105	7.82317	2.30624	0.0525446	0.162854	-4.59578	1.39965	7.82317	2.59634	0.0339617	0.0698209	-4.18624	6.8	6.5	6.5	5.4	7.2	7.4	5	7.2	7.5
ENST00000390185	miRNA	ENST00000390185	0.10657	3.31764	0.242472	0.815001	0.919439	-6.77987	-1.12157	3.31764	-2.58969	0.0343011	0.0704178	-4.1895	2.8	4.2	2.8	4.1	3.7	2.5	3.9	3.3	2.2
ENST00000458770	snoRNA	ENST00000458770	-0.843226	8.25829	-1.89034	0.0983725	0.24172	-5.22163	-1.14902	8.25829	-2.58522	0.0345318	0.0707902	-4.22448	8.3	7.8	8.4	8.8	8.1	7.3	9.5	8.1	7.4
ENST00000384229	processed_transcript	ENST00000384229	-0.82525	7.20503	-2.2861	0.0541677	0.165033	-4.64724	-0.931194	7.20503	-2.5757	0.0350276	0.0717042	-4.23879	7.6	7.4	7.7	8	7.2	6.9	8.7	7.4	7.1
ENST00000391269	rRNA	ENST00000391269	-0.443381	3.73969	-0.833558	0.43062	0.626846	-6.43464	-1.35358	3.73969	-2.56825	0.035421	0.0724061	-4.21147	3.2	4.1	2.9	4.9	3.5	3	3.8	3.1	2
hsa-miR-374a-3p	miRNA	MIMAT0004688	-0.0617764	5.02611	-0.102802	0.920852	0.972349	-6.79016	-1.54397	5.02611	-2.56683	0.0354963	0.0724568	-4.19453	4.3	6.3	3.5	5.6	4.5	3.8	5.8	4.7	3.7
hsa-miR-598-3p	miRNA	MIMAT0003266	0.0236509	3.6687	0.077305	0.940431	0.978699	-6.80609	-0.777533	3.6687	-2.56154	0.0357786	0.0729293	-4.22278	3.8	4	3	3.9	3.8	2.7	3.9	3.8	3.5
ENST00000384036	snRNA	ENST00000384036	0.901136	0.920248	1.00157	0.348182	0.555774	-6.415	2.3932	0.920248	2.55879	0.0359265	0.073127	-4.30853	0.7	-0.2	3.4	1.4	1.8	2.2	-1.5	1.9	2
ENST00000363915	snoRNA	ENST00000363915	2.0829	3.20491	2.50286	0.0390726	0.133181	-4.31419	2.12685	3.20491	2.55532	0.0361142	0.0733112	-4.26329	3.3	3.3	3.7	0.3	4.7	4.5	2.5	4.4	4.3
hsa-miR-942-5p	miRNA	MIMAT0004985	-0.663116	1.35767	-0.751378	0.475647	0.665257	-6.56497	-2.16669	1.35767	-2.55522	0.0361192	0.0733112	-4.31823	2.4	1.9	1.6	3.2	2.3	1.9	3.1	2.5	-1.3
chr16.tRNA15-ThrCGT	hsa-ucsc-tRNA	chr16.tRNA15-ThrCGT	-0.510368	5.40388	-0.893978	0.399485	0.599645	-6.37231	-1.46585	5.40388	-2.55219	0.0362837	0.0735412	-4.21334	5.5	5.5	5.9	6.8	5.9	4.3	6.7	6	4.3
ENST00000516733	snoRNA	ENST00000516733	-0.146097	3.72991	-0.293844	0.776952	0.893522	-6.75834	-1.24889	3.72991	-2.54072	0.0369134	0.0747118	-4.25468	4.3	4.8	4.4	4.9	4.4	3.5	5.7	5.3	3.2
chr16.tRNA1-ArgCCG	hsa-ucsc-tRNA	chr16.tRNA1-ArgCCG	-0.828766	5.08795	-2.42585	0.0438716	0.141994	-4.37361	-0.864474	5.08795	-2.53156	0.0374244	0.0756394	-4.24326	6.7	5.1	5.4	6.4	5.6	5.5	5.8	5.8	5.4
ENST00000364628	misc_RNA	ENST00000364628	2.94121	1.44397	2.92527	0.0208495	0.0797839	-3.72002	2.52341	1.44397	2.52557	0.0377621	0.0762147	-4.35874	2	2.5	1.2	-0.6	3.5	2.8	-1.2	3	3.9
ENST00000365645	misc_RNA	ENST00000365645	-0.538782	6.19519	-1.66265	0.138028	0.302471	-5.50446	-0.823987	6.19519	-2.52459	0.0378181	0.0762205	-4.27387	5.8	5.3	5.7	6.1	5.6	4.9	6.2	5.7	5.1
chr6.tRNA12-ProAGG	hsa-ucsc-tRNA	chr6.tRNA12-ProAGG	0.186308	6.45489	0.509852	0.625013	0.786059	-6.67052	0.913086	6.45489	2.52325	0.0378943	0.0762669	-4.28627	5.8	4.9	6.2	5.2	5.7	6.2	4.8	5.7	6.2
hsa-miR-4286	miRNA	MIMAT0016916	-0.39785	2.92434	-1.07539	0.316019	0.519458	-6.22205	-0.923542	2.92434	-2.51606	0.0383057	0.0769869	-4.30514	4.9	3.8	3.9	4.6	4.1	3.4	4.4	4.9	3.8
ENST00000384604	snRNA	ENST00000384604	0.791522	2.05075	1.7947	0.113491	0.26644	-5.38246	1.10886	2.05075	2.50365	0.0390262	0.0777443	-4.36558	1.3	3.3	3.2	2.8	2.6	3	1.8	2.4	3
ENST00000384762	snoRNA	ENST00000384762	-1.05349	1.84009	-1.61601	0.147824	0.312413	-5.60516	-1.60629	1.84009	-2.50411	0.0389992	0.0777443	-4.36258	2.4	2.7	1.6	4.5	2	1	2.4	1.5	1.9
ENST00000391185	antisense	ENST00000391185	-0.415376	3.70458	-1.12416	0.296097	0.495432	-6.15598	-0.920477	3.70458	-2.50401	0.0390054	0.0777443	-4.30725	4.5	4.2	3.9	5.2	3.9	3.8	4.2	4.6	3.4
ENST00000384096	lincRNA	ENST00000384096	-0.594907	2.94688	-0.970797	0.362316	0.566083	-6.32256	-1.51625	2.94688	-2.50736	0.0388095	0.0777443	-4.31901	3	4.1	3.2	4.8	2.8	2.2	4.6	3.8	2.4
ENST00000391145	snoRNA	ENST00000391145	0.549049	4.81489	0.938688	0.377523	0.577554	-6.33612	1.45538	4.81489	2.50775	0.0387868	0.0777443	-4.29754	5	5.3	5.8	5.6	5.8	6.2	3.5	4.6	6.5
hsa-miR-221-3p	miRNA	MIMAT0000278	-0.0439869	12.1522	-0.147409	0.886747	0.956028	-6.69667	-0.737535	12.1522	-2.5057	0.0389062	0.0777443	-4.22016	12.1	12.2	11.9	12.4	12.3	11.4	12.5	12.4	11.5
hsa-miR-340-5p	miRNA	MIMAT0004692	-0.0125731	8.91802	-0.0287584	0.977818	0.9893	-6.82747	-1.07312	8.91802	-2.50304	0.0390618	0.0777443	-4.33881	8.8	10.1	8.8	9.9	9.3	8.4	10.1	9.3	8.4
ENST00000408828	miRNA	ENST00000408828	-0.948951	4.34163	-2.16424	0.0651151	0.18503	-4.77088	-1.09031	4.34163	-2.49103	0.0397732	0.0790092	-4.31314	5.5	4.1	5.2	5.8	5.1	3.9	5.5	4.9	4.4
ENST00000584275	snoRNA	ENST00000584275	-0.408036	6.52233	-1.22453	0.258313	0.458659	-6.06908	-0.837676	6.52233	-2.49046	0.0398074	0.0790092	-4.33728	6.9	7.4	6.8	7.5	6.8	6.4	7.9	7	6.6
ENST00000515924	snoRNA	ENST00000515924	-0.731225	2.28863	-1.76373	0.118845	0.275068	-5.3906	-1.0202	2.28863	-2.47849	0.0405303	0.0803329	-4.3802	2.2	1.9	2.3	2.9	1.8	1.1	3.1	2.3	1.6
ENST00000583861	snoRNA	ENST00000583861	-0.802343	10.3565	-1.95471	0.0893101	0.226953	-5.05617	-1.00993	10.3565	-2.47285	0.0408758	0.080727	-4.32406	9.9	9.7	9.8	10.3	9.3	9.2	11.1	9.8	9.1
chr2.tRNA1-PseudoCCC	hsa-ucsc-tRNA	chr2.tRNA1-PseudoCCC	1.02926	5.85342	1.81939	0.109388	0.260749	-5.282	1.39093	5.85342	2.47352	0.0408347	0.080727	-4.35668	5.9	5.4	5.5	4.5	6	6.5	4	6.1	6.5
chr5.tRNA16-LeuAAG	hsa-ucsc-tRNA	chr5.tRNA16-LeuAAG	0.560419	4.24451	1.3207	0.225994	0.415238	-5.93093	1.05144	4.24451	2.47249	0.0408979	0.080727	-4.34657	3.7	4	4.9	4.4	4	4.7	3	4.7	4.6
ENST00000515961	rRNA	ENST00000515961	-0.815453	6.24875	-1.90747	0.0958772	0.237623	-5.16845	-1.05716	6.24875	-2.45565	0.0419471	0.0826841	-4.38242	6.2	5	5	6.1	5.4	5.8	5.8	5.2	4.2
chr16.tRNA30-LysCTT	hsa-ucsc-tRNA	chr16.tRNA30-LysCTT	-0.282173	5.80233	-0.922807	0.385219	0.586202	-6.35339	-0.75753	5.80233	-2.45404	0.0420491	0.0827715	-4.36494	5.5	5.8	5.5	6.2	5.5	5.1	6.1	5.6	5
ENST00000365207	snRNA	ENST00000365207	-0.405835	1.15396	-0.638084	0.542661	0.724152	-6.66921	-1.51283	1.15396	-2.45294	0.0421186	0.0827948	-4.48453	1.8	1.4	0.6	3.3	1.3	0.3	0.6	1.8	0.4
ENST00000362428	lincRNA	ENST00000362428	-0.795705	8.53231	-2.27847	0.0547951	0.166132	-4.64963	-0.85403	8.53231	-2.44864	0.0423917	0.0828197	-4.42427	9.3	7.6	7.9	8.7	8.3	8	8.4	8.2	8
ENST00000365031	misc_RNA	ENST00000365031	-0.653204	2.99766	-1.20297	0.266075	0.467013	-6.07983	-1.31682	2.99766	-2.44857	0.0423961	0.0828197	-4.40485	3.1	3.7	3.4	4.9	3.3	2.5	4.1	3.1	2.2
ENST00000384584	antisense	ENST00000384584	-0.583258	7.34421	-1.05667	0.323945	0.530058	-6.28093	-1.36248	7.34421	-2.44917	0.0423579	0.0828197	-4.4288	6.2	7.2	6.6	7.9	6.3	5.7	7.8	6.6	5.7
hsa-miR-18a-3p	miRNA	MIMAT0002891	-0.336681	2.04668	-0.354776	0.732658	0.872501	-6.76892	-2.22362	2.04668	-2.44825	0.0424171	0.0828197	-4.45417	3.6	2.7	2.5	3.5	4.6	2.6	4.3	3.1	-0.4
ENST00000517038	snRNA	ENST00000517038	0.185716	2.03277	0.310772	0.764549	0.886881	-6.79598	-1.41112	2.03277	-2.4482	0.0424199	0.0828197	-4.45724	2.7	2.4	1.5	3.8	2.9	1	1.3	3.1	1.1
ENST00000516672	snoRNA	ENST00000516672	-0.573439	4.74709	-1.71493	0.127769	0.289193	-5.40768	-0.816121	4.74709	-2.44532	0.0426044	0.083067	-4.37689	4.8	5	4.7	5.5	4.8	4.4	5.6	4.4	4.4
ENST00000364329	antisense	ENST00000364329	0.878451	4.22455	1.41734	0.197097	0.381693	-5.81536	1.51643	4.22455	2.4425	0.0427858	0.0833074	-4.39443	1.8	4.3	5.4	3.7	3.7	4.1	3.6	3.6	4.2
ENST00000391286	snoRNA	ENST00000391286	-1.01088	0.590066	-1.03417	0.333679	0.539223	-6.35249	-2.32455	0.590066	-2.44123	0.0428676	0.0833536	-4.51844	0.9	0.6	1.2	2.9	0.6	0.1	2.1	1.8	-2.3
ENST00000383875	snoRNA	ENST00000383875	-0.226167	8.14206	-0.549879	0.598606	0.771787	-6.68887	-0.994636	8.14206	-2.4378	0.0430892	0.0836711	-4.45198	7.2	7.9	7.3	8	7.3	6.7	8.5	7.8	6.7
ENST00000384416	snoRNA	ENST00000384416	-0.494626	3.99686	-1.83944	0.10616	0.255175	-5.24811	-0.653044	3.99686	-2.4328	0.0434147	0.0841893	-4.40849	4.6	4.1	4.1	4.9	4.3	3.9	4.4	4	4
FR224235	piRNA	FR224235	3.50558	2.11725	3.17547	0.0144921	0.0615273	-3.33189	2.64962	2.11725	2.42937	0.0436397	0.0843716	-4.4957	0.9	2.9	2.8	1.9	3.9	2.9	-2.4	4.1	2.7
ENST00000363359	lincRNA	ENST00000363359	-0.819766	8.54232	-2.31312	0.0520017	0.161871	-4.59764	-0.859772	8.54232	-2.42868	0.0436851	0.0843716	-4.45391	9.4	7.6	8	8.7	8.3	8	8.4	8.3	8
hsa-miR-199b-5p	miRNA	MIMAT0000263	-0.243082	3.22981	-0.540649	0.604641	0.776016	-6.65498	-1.08096	3.22981	-2.43019	0.0435858	0.0843716	-4.42918	3.2	4.2	3.2	4	3.6	2.7	4.7	3.4	2.8
ENST00000365668	snRNA	ENST00000365668	0.0824799	5.62321	0.206728	0.841799	0.93325	-6.78321	-0.984702	5.62321	-2.42769	0.0437502	0.0843838	-4.40002	6.6	6.7	5.7	7.4	6.7	5.7	5.9	6.7	5.5
ENST00000363997	misc_RNA	ENST00000363997	1.92086	0.440203	1.80855	0.111171	0.263576	-5.42178	2.62936	0.440203	2.42297	0.0440625	0.0848687	-4.52841	-2.2	1.9	2.2	1.7	0.3	1.4	-2.1	0.9	1.6
ENST00000364084	processed_transcript	ENST00000364084	-0.344886	7.97251	-1.18895	0.271221	0.471189	-6.13452	-0.69981	7.97251	-2.42154	0.0441573	0.0848687	-4.47708	8.6	8	8.3	8.6	8.4	7.7	8.7	8.5	7.8
ENST00000386847	snoRNA	ENST00000386847	-0.395188	4.05719	-0.996603	0.350435	0.556893	-6.28116	-0.954627	4.05719	-2.42033	0.0442382	0.0848687	-4.42755	4.9	5.2	5	6	5.1	4.5	5.6	5	4
hsa-miR-449c-5p	miRNA	MIMAT0010251	-0.142048	2.89511	-0.131332	0.899014	0.962032	-6.80311	-2.51583	2.89511	-2.42104	0.0441906	0.0848687	-4.46713	5	3.6	3.2	5.3	5.1	3.7	4.1	5.3	-0.1
chr12.tRNA11-PheGAA	hsa-ucsc-tRNA	chr12.tRNA11-PheGAA	-0.401995	3.99548	-1.5842	0.154871	0.322086	-5.59707	-0.612348	3.99548	-2.41851	0.0443598	0.0849884	-4.43038	4.4	4.2	3.9	4.7	4	4	4.4	4.1	3.8
hsa-miR-7706	miRNA	MIMAT0030021	-1.33321	3.28258	-2.84015	0.0236329	0.0886258	-3.77752	-1.13522	3.28258	-2.41294	0.0447331	0.0854755	-4.44753	4.1	1.6	3.2	3.6	3	2.4	3.6	2.8	2.3
chr8.tRNA6-AlaAGC	hsa-ucsc-tRNA	chr8.tRNA6-AlaAGC	1.31642	5.72534	2.07056	0.0750083	0.203089	-4.92519	1.52842	5.72534	2.41313	0.0447204	0.0854755	-4.44872	4.3	5.6	6.3	5.9	5.8	5.8	3.1	5.9	5.9
ENST00000365161	snoRNA	ENST00000365161	-0.851725	7.46831	-2.2161	0.0602087	0.178804	-4.75646	-0.927849	7.46831	-2.41056	0.0448937	0.0856275	-4.49295	7.5	6.8	7.6	8.1	7.4	6.7	8.1	6.9	6.7
hsa-miR-223-3p	miRNA	MIMAT0000280	0.0874868	8.01297	0.255699	0.805148	0.914073	-6.81931	-0.8174	8.01297	-2.41	0.0449321	0.0856275	-4.4951	8.4	9.3	8.2	8.8	8.9	8	9.4	8.7	8.1
ENST00000363299	snRNA	ENST00000363299	0.665477	4.39908	1.66179	0.138203	0.302471	-5.49214	0.965051	4.39908	2.40889	0.0450071	0.0856567	-4.44125	4.8	5.6	4.9	4.7	4.8	5.9	4.1	5.3	5.8
ENST00000363753	snoRNA	ENST00000363753	-1.12321	9.54252	-2.53782	0.0370746	0.128679	-4.22485	-1.06035	9.54252	-2.39617	0.0458783	0.0867397	-4.46635	9.8	8.2	9.6	9.9	9	8.4	10.1	9.2	8.6
ENST00000384476	snRNA	ENST00000384476	-0.868265	4.61307	-1.90219	0.0966387	0.238276	-5.14678	-1.09163	4.61307	-2.39675	0.0458383	0.0867397	-4.45091	5.7	4.7	4.9	6.6	4.8	4.6	4.9	5.1	4.5
chr1.tRNA100-PseudoGAA	hsa-ucsc-tRNA	chr1.tRNA100-PseudoGAA	1.132	5.73595	1.87315	0.100938	0.247177	-5.20664	1.44092	5.73595	2.39689	0.0458282	0.0867397	-4.47167	6.7	6.4	6.1	5.4	6.8	7.4	4.6	6.9	7.4
ENST00000390981	snoRNA	ENST00000390981	1.89297	7.91739	1.8515	0.104262	0.252303	-5.24636	2.47622	7.91739	2.3983	0.0457314	0.0867397	-4.46456	8.5	7.1	7.6	5.3	8.8	9.3	5.1	8.7	9.4
ENST00000384452	snoRNA	ENST00000384452	-0.328009	1.96027	-0.601636	0.565393	0.745031	-6.65583	-1.27626	1.96027	-2.39695	0.0458241	0.0867397	-4.52697	2.1	3.2	1.5	3	1.4	1.9	3.4	2.7	1.2
hsa-miR-19a-3p	miRNA	MIMAT0000073	-0.0595967	7.31615	-0.143664	0.889602	0.956239	-6.84727	-0.998214	7.31615	-2.39168	0.0461897	0.0872135	-4.51174	8	9.2	8.2	9.1	8.6	7.5	9.2	8.5	7.8
ENST00000516404	snoRNA	ENST00000516404	-0.484915	1.33227	-0.522951	0.616304	0.781269	-6.71964	-2.12059	1.33227	-2.38918	0.0463645	0.0874285	-4.57265	2	1.9	1.9	2.9	2.6	1.4	3.5	2.5	-1.4
hsa-miR-320a	miRNA	MIMAT0000510	-1.10737	10.9404	-2.17852	0.063726	0.18326	-4.70847	-1.20993	10.9404	-2.3882	0.0464325	0.0874419	-4.42812	12.5	9.9	11.1	11.6	11.3	10.5	11.7	11.4	10.5
chr17.tRNA39-TrpCCA	hsa-ucsc-tRNA	chr17.tRNA39-TrpCCA	-0.667064	3.16555	-1.94844	0.0901562	0.22799	-5.1065	-0.815047	3.16555	-2.38588	0.0465957	0.087634	-4.49249	3.8	3.6	2.8	4.3	3	3	3.6	3.1	3.5
hsa-miR-140-5p	miRNA	MIMAT0000431	0.241073	5.67689	0.729478	0.48816	0.676821	-6.5214	-0.802566	5.67689	-2.38386	0.0467377	0.0877862	-4.46609	5.7	6.7	5.7	6.4	6.5	5.2	6.5	6.2	5.4
chr16.tRNA22-MetCAT	hsa-ucsc-tRNA	chr16.tRNA22-MetCAT	0.768502	7.49796	2.95683	0.0199067	0.0772057	-3.6219	0.617959	7.49796	2.38104	0.0469365	0.0880442	-4.51952	7.5	8	7.6	7.2	8	8	7.1	8	7.9
chr14.tRNA22-ProAGG	hsa-ucsc-tRNA	chr14.tRNA22-ProAGG	0.290317	7.3548	0.632834	0.545901	0.726687	-6.62284	1.09591	7.3548	2.37916	0.0470702	0.0880649	-4.51638	6.7	5.6	6.7	5.7	6.4	7.1	5.3	6.5	7.1
hsa-miR-365b-3p	miRNA	MIMAT0022834	-0.321771	3.31818	-0.589357	0.573175	0.75073	-6.62311	-1.28341	3.31818	-2.37924	0.0470641	0.0880649	-4.50481	4.8	5.4	4.3	4.8	4.3	3.8	6.4	5.4	4.2
chr16.tRNA9-ProAGG	hsa-ucsc-tRNA	chr16.tRNA9-ProAGG	0.469846	6.32204	1.44287	0.190032	0.371768	-5.78771	0.771962	6.32204	2.37826	0.0471336	0.0880687	-4.49956	5.4	5.5	5.3	5	5.5	6	4.6	5.5	6
ENST00000365394	rRNA	ENST00000365394	-0.540863	5.41688	-1.63428	0.143912	0.307814	-5.51757	-0.787689	5.41688	-2.37521	0.0473509	0.0883596	-4.4791	5.1	4.6	5	5.5	5	4.6	5.4	4.8	4.1
chr13.tRNA1-PheGAA	hsa-ucsc-tRNA	chr13.tRNA1-PheGAA	-0.441994	3.31366	-1.59047	0.153458	0.319611	-5.59951	-0.655755	3.31366	-2.36601	0.0480126	0.0894781	-4.51995	3.8	3.4	3.5	4.2	3.5	3.1	3.7	3.5	3.2
chr8.tRNA10-MetCAT	hsa-ucsc-tRNA	chr8.tRNA10-MetCAT	0.561198	7.58875	2.18456	0.0631467	0.183155	-4.78694	0.607325	7.58875	2.36329	0.0482098	0.089729	-4.54889	7.6	7.7	8	7.3	8	8	7.3	8.1	7.9
ENST00000410197	rRNA	ENST00000410197	-0.28578	4.30628	-0.708591	0.500294	0.687455	-6.52651	-0.946677	4.30628	-2.36116	0.0483649	0.0899012	-4.51259	3.5	4	3.6	4.5	3.9	3.3	4.4	3.6	2.6
ENST00000386747	snoRNA	ENST00000386747	-0.409843	5.24884	-1.09194	0.309143	0.511185	-6.17349	-0.885917	5.24884	-2.35461	0.0488455	0.0905598	-4.50904	5.4	5.6	5.5	6.3	5.3	5	6.1	5.7	4.7
chr6.tRNA97-MetCAT	hsa-ucsc-tRNA	chr6.tRNA97-MetCAT	0.274322	3.13452	0.817903	0.438961	0.633172	-6.47589	0.793909	3.13452	2.35477	0.0488337	0.0905598	-4.54579	2.7	2.8	4.2	3	3.4	3.4	3	3.3	3.4
chr1.tRNA81-AspGTC	hsa-ucsc-tRNA	chr1.tRNA81-AspGTC	0.579753	6.04183	1.31697	0.22718	0.416884	-5.93677	1.02628	6.04183	2.34734	0.0493845	0.0913232	-4.54412	6	5.8	5.6	5.1	5.9	6.6	4.7	5.9	6.6
ENST00000364622	rRNA	ENST00000364622	-0.305516	2.62994	-0.889734	0.401617	0.600552	-6.41342	-0.800288	2.62994	-2.34804	0.0493319	0.0913232	-4.56766	2.4	2.4	2.2	3.2	2.2	2.1	2.5	2.5	1.4
ENST00000459124	snoRNA	ENST00000459124	0.691075	4.2174	1.12153	0.297147	0.495821	-6.15967	1.44616	4.2174	2.34111	0.0498508	0.0920667	-4.54586	5.4	5.1	4.7	3.7	4.7	6.3	4	5.3	6.4
ENST00000516247	snRNA	ENST00000516247	1.70835	2.22064	1.50809	0.172994	0.349642	-5.78072	2.67193	2.22064	2.32735	0.0508963	0.0938769	-4.63387	2.6	2.4	2.7	2.2	2.9	4.4	-1.6	3.2	4.3
hsa-miR-320b	miRNA	MIMAT0005792_1	-1.04203	9.50064	-2.16968	0.0645826	0.184002	-4.77563	-1.1128	9.50064	-2.32344	0.0511983	0.0943126	-4.57833	10	7.6	8.9	9.2	8.9	8.2	9.4	9	8.2
ENST00000364234	snRNA	ENST00000364234	-0.0716924	1.97979	-0.116288	0.910519	0.968678	-6.88935	1.4734	1.97979	2.32225	0.05129	0.0943605	-4.63067	1.8	0.8	3.9	2.5	2	2.7	0.6	2.1	2.8
chr1.tRNA92-PseudoGAA	hsa-ucsc-tRNA	chr1.tRNA92-PseudoGAA	1.08219	5.7459	1.78382	0.115345	0.268701	-5.33151	1.4005	5.7459	2.3212	0.0513711	0.0943887	-4.5847	6.7	6.4	6.1	5.5	6.8	7.4	4.6	6.9	7.4
ENST00000362480	rRNA	ENST00000362480	-1.82836	3.11803	-1.95436	0.0893578	0.226953	-5.09713	-2.15615	3.11803	-2.31613	0.0517662	0.094993	-4.59869	4.2	3.5	3.6	7.4	3.2	2.9	3.7	3.1	2.2
hsa-miR-148b-3p	miRNA	MIMAT0000759	-0.0576562	9.02139	-0.128582	0.901115	0.963562	-6.81588	-1.01477	9.02139	-2.30554	0.0526007	0.096401	-4.63221	8.3	9.5	8.3	9.3	8.7	7.9	9.7	8.8	7.9
FR359132	snoRNA	FR359132	-0.0081501	6.11249	-0.022249	0.982838	0.990361	-6.81974	-0.859606	6.11249	-2.30247	0.0528445	0.0967242	-4.59726	6.1	6.8	6.2	6.9	6.7	5.9	7	6.5	5.4
hsa-miR-330-5p	miRNA	MIMAT0004693	-0.204295	1.30209	-0.347389	0.737975	0.874848	-6.81659	-1.30501	1.30209	-2.29513	0.0534333	0.0976774	-4.71723	1.4	1.3	1.3	1.3	1.7	0	3	1.9	0.1
chr1.tRNA15-GlnCTG	hsa-ucsc-tRNA	chr1.tRNA15-GlnCTG	-0.482999	6.32216	-1.4009	0.201771	0.386571	-5.85046	-0.796381	6.32216	-2.29115	0.0537559	0.0981422	-4.62942	6.7	5.7	5.6	6.8	6	5.6	5.8	6.1	5.6
ENST00000364533	snoRNA	ENST00000364533	1.24024	5.05668	1.68466	0.13362	0.296818	-5.46228	1.6724	5.05668	2.2886	0.0539629	0.0983948	-4.62967	5.9	4.6	5.5	4	6.1	6.3	3.3	6.1	6.3
hsa-miR-454-3p	miRNA	MIMAT0003885	0.227863	5.19649	0.463861	0.65609	0.808189	-6.68198	-1.13099	5.19649	-2.28338	0.0543903	0.0990483	-4.61778	5	6.8	4.3	5.8	5.7	4.4	6.2	5.2	4.9
ENST00000384769	snoRNA	ENST00000384769	-0.412355	7.87284	-1.23797	0.253575	0.453151	-6.0805	-0.756126	7.87284	-2.27624	0.0549803	0.0999959	-4.69566	7.9	8.4	7.8	8.8	7.7	7.6	8.5	8	7.6
ENST00000362793	lincRNA	ENST00000362793	-0.872525	8.53421	-2.32414	0.0511438	0.159894	-4.58169	-0.851653	8.53421	-2.26917	0.0555701	0.100941	-4.69289	9.4	7.4	8	8.7	8.3	8	8.4	8.3	8
hsa-miR-190b	miRNA	MIMAT0004929	-0.173645	3.7751	-0.38106	0.713868	0.861302	-6.72645	-1.02256	3.7751	-2.26301	0.0560897	0.101756	-4.66937	3.5	3.2	3.5	4.3	3.8	2.7	3.6	3.9	2.1
chr17.tRNA6-TrpCCA	hsa-ucsc-tRNA	chr17.tRNA6-TrpCCA	-0.536903	3.059	-1.19448	0.269183	0.469057	-6.08994	-1.00988	3.059	-2.2616	0.0562094	0.101844	-4.68283	3.6	3.8	2.2	4.2	2.6	2.7	3.3	3.1	3.2
hsa-miR-1	miRNA	MIMAT0000416_1	0.7398	2.62357	0.848483	0.422774	0.620138	-6.43802	-1.8814	2.62357	-2.25587	0.0566975	0.102599	-4.72866	1.7	4.9	-0.5	2.8	2.8	1.1	2.8	1.7	1
ENST00000580828	lincRNA	ENST00000580828	-0.518125	11.5924	-1.51586	0.171059	0.34769	-5.61394	-0.766073	11.5924	-2.25382	0.0568739	0.102696	-4.61003	11.4	10.6	11.2	11.5	11.2	10.5	11.6	11.1	10.5
hsa-miR-223-5p	miRNA	MIMAT0004570	0.0227516	4.47015	0.0507092	0.9609	0.985354	-6.79497	-1.00397	4.47015	-2.25358	0.0568943	0.102696	-4.67217	4	5.3	3.6	4.6	4.2	3.7	5.3	4.4	3.5
ENST00000362883	snoRNA	ENST00000362883	-0.516161	11.5912	-1.51093	0.172285	0.349026	-5.62034	-0.765175	11.5912	-2.25243	0.0569932	0.102745	-4.61215	11.4	10.7	11.2	11.5	11.2	10.5	11.6	11.1	10.5
ENST00000365574	snRNA	ENST00000365574	2.33981	3.73973	1.93418	0.0921089	0.231077	-5.14669	2.72485	3.73973	2.24979	0.057221	0.103027	-4.71235	4.5	4.9	4.5	4.1	5.2	6.3	0	5.8	6.4
ENST00000448188	snoRNA	ENST00000448188	-0.27643	6.4244	-0.904343	0.394312	0.594225	-6.39365	-0.691535	6.4244	-2.24217	0.0578836	0.104089	-4.70445	6.4	6.3	6.4	6.7	6.5	5.9	7	6.5	5.8
ENST00000363004	rRNA	ENST00000363004	0.0156735	7.35232	0.0351549	0.972886	0.9893	-6.85785	-1.00458	7.35232	-2.24102	0.0579844	0.10414	-4.73759	7	8.4	7	8.1	7.6	6.9	8.3	7.5	6.5
ENST00000516490	snoRNA	ENST00000516490	-0.449368	2.2565	-0.697688	0.506704	0.693156	-6.57728	-1.41341	2.2565	-2.23953	0.0581144	0.104243	-4.74802	2.5	2.3	1.4	4.2	2.3	1.1	1.4	2.2	1.4
ENST00000413522	snoRNA	ENST00000413522	-0.450249	4.23532	-1.01122	0.34384	0.550681	-6.26341	-0.990636	4.23532	-2.2365	0.0583817	0.104591	-4.69919	5.1	4.1	4.6	4.8	5.1	3.3	5.3	4.6	4.3
chr12.tRNA4-AspGTC	hsa-ucsc-tRNA	chr12.tRNA4-AspGTC	0.496646	8.52493	0.963531	0.365716	0.566742	-6.36258	1.16578	8.52493	2.2328	0.0587088	0.105046	-4.73791	9.7	9	9.2	8.4	9.3	10.2	8.1	9.4	10.3
ENST00000458981	misc_RNA	ENST00000458981	1.57509	0.351767	1.9206	0.0940057	0.234198	-5.2627	1.83898	0.351767	2.22983	0.0589724	0.105387	-4.83337	1.1	-0.2	1.2	-0.9	1.9	1.6	-1.5	1.8	1.4
chr6.tRNA138-ArgACG	hsa-ucsc-tRNA	chr6.tRNA138-ArgACG	-1.29087	2.26713	-2.40344	0.0453781	0.145654	-4.45934	-1.19566	2.26713	-2.22534	0.0593743	0.105947	-4.75407	3.1	2.2	2.6	4.7	2.2	2	2.6	2.2	2.2
ENST00000517031	snoRNA	ENST00000517031	-0.544451	1.42915	-1.12183	0.297025	0.495821	-6.23336	-1.06238	1.42915	-2.22468	0.0594336	0.105947	-4.80784	1.5	1.9	1.8	2.6	1.4	0.5	2.8	1.8	1.2
ENST00000363237	snRNA	ENST00000363237	0.311505	1.77976	0.693283	0.509309	0.694996	-6.63339	1.00603	1.77976	2.21015	0.0607527	0.108164	-4.81088	1.6	2.1	3.3	2.7	2.6	2.8	1.3	2	2.5
ENST00000365378	rRNA	ENST00000365378	0.0416617	4.23177	0.0697813	0.946217	0.980484	-6.79544	-1.30179	4.23177	-2.20446	0.0612766	0.108961	-4.75036	3.2	5.1	2.7	4.8	3.7	3.2	4.2	3.5	2.4
ENST00000516659	snRNA	ENST00000516659	-0.981343	5.22998	-2.20615	0.0611207	0.179362	-4.70151	-0.977755	5.22998	-2.19901	0.0617838	0.109727	-4.74115	5.3	4.9	3.7	5.7	4	4.6	4.9	4	4.6
hsa-miR-3605-3p	miRNA	MIMAT0017982	-0.961508	2.88234	-2.18423	0.063179	0.183155	-4.76913	-0.965768	2.88234	-2.19492	0.0621664	0.110255	-4.78261	3.2	2.3	2.5	3.1	2	1.5	3.7	2.7	3
FR162144	piRNA	FR162144	-1.1233	1.48065	-1.65559	0.139472	0.302836	-5.57425	-1.47237	1.48065	-2.1942	0.0622343	0.110255	-4.8445	3.2	1.2	1.9	3.2	1.5	2.3	2.3	2.8	0.2
hsa-miR-2116-3p	miRNA	MIMAT0011161	-0.838958	1.7114	-1.12909	0.294143	0.493679	-6.20251	-1.58777	1.7114	-2.18938	0.0626888	0.110923	-4.84576	2.8	0.6	1.7	1.4	1.9	0.6	3.4	2.6	0.3
ENST00000391150	snoRNA	ENST00000391150	-0.615659	8.22223	-1.74183	0.122774	0.281549	-5.43267	-0.771693	8.22223	-2.18818	0.0628031	0.110988	-4.82191	7.9	7.3	8	8.3	7.7	7.1	8.5	7.8	7.2
ENST00000607313	snoRNA	ENST00000607313	-0.429986	8.35746	-1.3968	0.202951	0.387796	-5.88344	-0.670661	8.35746	-2.18542	0.0630649	0.111221	-4.82411	8.1	8.3	8	8.6	7.8	7.6	8.8	8.1	7.8
ENST00000364822	processed_transcript	ENST00000364822	0.0982331	6.20939	0.376987	0.716767	0.862335	-6.74164	-0.578119	6.20939	-2.18516	0.0630898	0.111221	-4.77573	6.4	6.9	6.3	6.8	6.7	6	6.8	6.8	6
hsa-miR-628-5p	miRNA	MIMAT0004809	0.529754	2.85064	1.46733	0.183472	0.363649	-5.76866	-0.772664	2.85064	-2.17805	0.0637708	0.112218	-4.82299	3	4.3	2.7	4	3.8	2.8	3.3	3.7	2.5
hsa-miR-664a-5p	miRNA	MIMAT0005948	-0.733094	2.43016	-1.4647	0.184167	0.364524	-5.78434	-1.08293	2.43016	-2.17763	0.063812	0.112218	-4.82522	3.6	2.2	2.2	4	3	2.4	2.2	2.4	2
ENST00000384744	snoRNA	ENST00000384744	-0.952908	4.73838	-3.11154	0.0158926	0.0662961	-3.34783	-0.667125	4.73838	-2.17555	0.0640127	0.112434	-4.77775	5	3.7	4.7	5.1	4.4	4.2	5	4.1	4.2
ENST00000384148	snRNA	ENST00000384148	1.29355	0.577505	1.36754	0.211556	0.398034	-6.00774	2.10149	0.577505	2.17185	0.0643713	0.112925	-4.90562	-2.1	1.3	2.9	1.5	0.8	0.7	-0.7	0.5	1.3
ENST00000385282	miRNA	ENST00000385282	-0.285164	1.4981	-0.62997	0.547674	0.728371	-6.66371	-0.959661	1.4981	-2.1673	0.0648155	0.113566	-4.89396	2.1	1	1.3	2.1	2.5	0.7	1.4	1.4	0.7
chr14.tRNA21-ThrTGT	hsa-ucsc-tRNA	chr14.tRNA21-ThrTGT	-0.847523	3.07391	-1.52062	0.169882	0.34628	-5.69429	-1.19938	3.07391	-2.16301	0.0652368	0.114164	-4.82782	3.2	3.6	2.4	4.9	2.9	2.6	3.2	2.2	2.7
hsa-miR-4485	miRNA	MIMAT0019019	2.73149	2.93387	2.17552	0.0640159	0.183359	-4.81988	2.70253	2.93387	2.15367	0.0661636	0.115505	-4.88181	1.3	4.6	4.8	4.6	4.7	4.3	-0.7	4.2	4.3
hsa-miR-455-3p	miRNA	MIMAT0004784	-0.328717	1.91101	-0.335777	0.746363	0.8755	-6.78349	-2.02186	1.91101	-2.15384	0.066147	0.115505	-4.89983	2.8	2.6	2.6	4	3.6	2.5	3.6	3.2	-0.8
chr12.tRNA6-TrpCCA	hsa-ucsc-tRNA	chr12.tRNA6-TrpCCA	-1.07611	3.50418	-2.45179	0.0421912	0.139351	-4.35845	-0.944877	3.50418	-2.15015	0.0665159	0.115978	-4.83584	4.4	3.1	3.7	5.1	3.8	3	3.7	3.1	3.7
chr7.tRNA1-TrpCCA	hsa-ucsc-tRNA	chr7.tRNA1-TrpCCA	-0.881994	2.85893	-2.28662	0.0541252	0.165033	-4.61862	-0.827289	2.85893	-2.1433	0.0672084	0.116902	-4.85946	3.7	3.2	2.5	4.2	2.6	2.8	3.2	2.6	3.3
chr5.tRNA3-LeuAAG	hsa-ucsc-tRNA	chr5.tRNA3-LeuAAG	0.470515	4.32673	1.16739	0.279301	0.478772	-6.10555	0.865252	4.32673	2.14356	0.0671819	0.116902	-4.83639	4.1	4.2	4.8	4.5	4.1	4.8	3.2	4.8	4.7
chr1.tRNA19-GlnCTG	hsa-ucsc-tRNA	chr1.tRNA19-GlnCTG	-0.305478	6.30455	-0.963857	0.365563	0.566742	-6.33331	-0.68461	6.30455	-2.13986	0.0675585	0.117369	-4.85114	6.3	5.9	5.7	6.8	6	5.6	5.8	6.1	5.5
ENST00000606190	lincRNA	ENST00000606190	-0.00746009	5.78457	-0.012105	0.990662	0.995518	-6.81477	-1.34738	5.78457	-2.1378	0.0677685	0.117591	-4.83351	6	7.5	5.8	8.3	6.7	5.6	6.4	6.6	5.3
hsa-miR-6503-5p	miRNA	MIMAT0025462	0.223336	2.24296	0.70412	0.502917	0.689289	-6.58215	-0.665308	2.24296	-2.1314	0.0684264	0.118589	-4.91344	2.5	2.5	1.6	2.7	2.7	1.8	1.8	2.5	1.7
chr16.tRNA2-ArgCCT	hsa-ucsc-tRNA	chr16.tRNA2-ArgCCT	-0.275569	7.5662	-1.16283	0.281034	0.480099	-6.16556	-0.504237	7.5662	-2.12859	0.0687176	0.11895	-4.91313	7.5	7	6.8	7.3	7.1	6.9	7.2	7.1	6.9
hsa-miR-671-5p	miRNA	MIMAT0003880	-1.26771	4.07659	-2.58373	0.0346089	0.122024	-4.1495	-1.04347	4.07659	-2.12354	0.0692435	0.119456	-4.86413	6.4	3.9	4.8	5.2	4.3	4.4	5.8	5.4	5
hsa-miR-330-3p	miRNA	MIMAT0000751	-0.4975	4.50349	-1.02113	0.339421	0.545431	-6.24872	-1.02988	4.50349	-2.12339	0.0692598	0.119456	-4.86119	5.9	4.7	4.7	5.9	5.8	5.1	5	4.9	3.9
chr12.tRNA8-AlaTGC	hsa-ucsc-tRNA	chr12.tRNA8-AlaTGC	-0.470901	6.29824	-0.982334	0.356967	0.56125	-6.31961	-1.0324	6.29824	-2.1245	0.0691437	0.119456	-4.8738	6.9	6	5.8	7.6	6.3	5.7	5.7	6.3	5.6
hsa-miR-1908-5p	miRNA	MIMAT0007881	-0.513589	2.7209	-1.05013	0.326753	0.53283	-6.25396	-1.02789	2.7209	-2.11743	0.0698853	0.120391	-4.90589	3.8	1.9	1.7	2.6	2.6	1.7	2.5	2.9	2.5
ENST00000364314	snRNA	ENST00000364314	0.546297	3.74612	1.64414	0.141841	0.304703	-5.51745	-0.691023	3.74612	-2.10435	0.0712796	0.122645	-4.90702	3.9	4.4	3.4	4.5	4.6	3.4	3.5	4.6	3.1
FR218589	piRNA	FR218589	4.40727	3.22966	3.25905	0.0128557	0.0574703	-3.19562	2.8204	3.22966	2.09918	0.0718381	0.123311	-4.97002	2.2	4.1	3.7	2.7	6	4.2	-2.3	6	3.5
ENST00000383926	processed_transcript	ENST00000383926	-0.489984	11.0539	-0.946715	0.373677	0.574936	-6.27408	-1.07384	11.0539	-2.09941	0.0718136	0.123311	-4.85823	10.3	11.2	10.6	11.5	10.6	9.8	12	10.4	10.1
ENST00000386347	Mt_tRNA	ENST00000386347	2.98091	6.17821	4.58862	0.00218323	0.0139913	-1.30954	1.3815	6.17821	2.09308	0.0725023	0.124235	-4.92086	6.4	7.3	5.8	4.8	8.4	6.7	4	8.4	6.7
ENST00000387461	Mt_tRNA	ENST00000387461	0.675148	6.31915	1.48631	0.178524	0.357797	-5.73355	0.948294	6.31915	2.09265	0.0725497	0.124235	-4.92407	5.8	6.9	6.3	6.5	6	7	5.1	6.6	6.9
ENST00000458811	snRNA	ENST00000458811	1.24694	2.2111	3.30234	0.0120864	0.0554121	-3.1313	0.783725	2.2111	2.09087	0.0727451	0.124421	-4.98269	1.5	3.3	2.4	1.7	2.4	2	2	3.1	3.1
ENST00000364546	lincRNA	ENST00000364546	-0.39968	2.55075	-1.36473	0.212399	0.398034	-5.90952	-0.608611	2.55075	-2.08499	0.0733931	0.125231	-4.95942	2.7	2.6	2.5	3.3	2.7	2.1	2.9	2.2	2.4
ENST00000439232	lincRNA	ENST00000439232	-0.39968	2.55075	-1.36473	0.212399	0.398034	-5.90952	-0.608611	2.55075	-2.08499	0.0733931	0.125231	-4.95942	2.7	2.6	2.5	3.3	2.7	2.1	2.9	2.2	2.4
ENST00000606577	snoRNA	ENST00000606577	-0.632175	6.522	-1.16615	0.279772	0.478772	-6.13777	-1.14073	6.522	-2.0808	0.0738584	0.125726	-4.9492	6.5	6.9	6.9	7.1	6.4	5.8	8.4	6.9	6.1
chr1.tRNA78-AspGTC	hsa-ucsc-tRNA	chr1.tRNA78-AspGTC	0.408048	8.1782	0.879418	0.406835	0.605279	-6.4421	0.974319	8.1782	2.08142	0.07379	0.125726	-4.96683	9.4	8.7	8.9	8.3	9.1	9.8	7.9	9.1	9.8
FR227782	piRNA	FR227782	1.03493	2.16533	2.42189	0.0441345	0.142321	-4.45686	0.885775	2.16533	2.07833	0.0741341	0.126046	-4.99983	1.8	3.5	3.5	2	3.2	2.9	3.2	3.3	3.2
ENST00000385201	lincRNA	ENST00000385201	-2.7186	1.02363	-2.5735	0.0351435	0.123002	-4.2536	-2.21074	1.02363	-2.07694	0.0742901	0.126161	-5.01847	2	0.9	1.8	3.6	2.2	1	4.2	-1.6	0.2
ENST00000362874	snoRNA	ENST00000362874	-0.594087	3.98232	-0.952324	0.371007	0.571854	-6.32384	-1.28308	3.98232	-2.0706	0.0750045	0.127224	-4.94826	3.3	3.8	4.2	4.9	4.1	2.6	5	3.5	2.6
chr1.tRNA106-HisGTG	hsa-ucsc-tRNA	chr1.tRNA106-HisGTG	0.899661	4.26865	1.86102	0.102789	0.250003	-5.21785	1.00035	4.26865	2.0691	0.0751738	0.127361	-4.94747	3	4.8	3.8	4	3.7	4.5	2.6	3.8	4.5
hsa-miR-4662a-5p	miRNA	MIMAT0019731	-0.617914	1.55428	-0.944348	0.374808	0.57524	-6.40279	-1.32299	1.55428	-2.06236	0.0759427	0.128511	-5.04135	1.7	2.8	1.1	3	2.4	1.3	2.9	0.4	1.3
hsa-miR-338-5p	miRNA	MIMAT0004701	0.157206	2.26796	0.352489	0.734302	0.87301	-6.77787	-0.901348	2.26796	-2.06153	0.0760376	0.12852	-5.0155	2.6	3.2	2.3	3.6	3.5	2.5	2.7	2.7	1.4
chr17.tRNA42-LeuTAG	hsa-ucsc-tRNA	chr17.tRNA42-LeuTAG	0.494674	4.42654	1.16579	0.279908	0.478772	-6.10602	0.870934	4.42654	2.05108	0.0772454	0.130408	-4.97146	3.8	4.3	5.1	4.7	4.2	4.7	3.3	4.8	4.6
chr1.tRNA117-GlyTCC	hsa-ucsc-tRNA	chr1.tRNA117-GlyTCC	-0.665291	3.62867	-1.65755	0.13907	0.302831	-5.50473	-0.821012	3.62867	-2.04933	0.0774501	0.1306	-4.98349	4.1	2.4	3.1	3.9	3.4	2.9	3.1	3.3	2.7
ENST00000362392	snoRNA	ENST00000362392	-0.605433	3.23076	-0.984968	0.355754	0.56125	-6.30558	-1.24821	3.23076	-2.04786	0.0776214	0.130736	-4.99572	3.3	4.4	2.5	4.2	2.2	3	4.5	3.6	2.8
hsa-miR-130a-3p	miRNA	MIMAT0000425	-0.714822	3.26846	-1.09092	0.309561	0.511185	-6.19757	-1.32854	3.26846	-2.0441	0.0780633	0.131018	-5.00042	5.1	3.7	2.8	3	3.8	3.3	5.6	4.1	3.6
ENST00000363107	snoRNA	ENST00000363107	-0.34222	3.54873	-0.693888	0.508951	0.694996	-6.54986	-1.00136	3.54873	-2.04528	0.0779235	0.131018	-4.99355	3.2	3.7	3.7	4.6	3.7	2.7	4.2	3.6	2.5
ENST00000363091	snoRNA	ENST00000363091	-0.0735926	6.31988	-0.235965	0.819861	0.922745	-6.79359	-0.645987	6.31988	-2.04449	0.0780171	0.131018	-4.98829	5.8	6.4	5.5	6.6	5.8	5.4	6.1	6	5.6
ENST00000384765	snoRNA	ENST00000384765	-0.36111	5.15462	-0.919941	0.38662	0.587711	-6.34326	-0.801782	5.15462	-2.03953	0.0786027	0.13177	-4.97545	4.7	4.3	4.9	5.3	4.9	3.8	5.1	4.7	3.9
ENST00000362704	snoRNA	ENST00000362704	-0.281476	4.46096	-0.818447	0.438669	0.633172	-6.4382	-0.695961	4.46096	-2.03096	0.0796251	0.133328	-4.9978	4.3	4.8	4.3	4.9	4.3	3.7	5.1	4.4	4.2
ENST00000602361	lincRNA	ENST00000602361	-0.155482	9.15293	-0.521641	0.617172	0.781678	-6.67614	-0.598842	9.15293	-2.02883	0.0798809	0.1336	-5.03373	9.2	9.1	9.2	9.6	9.3	8.6	9.4	9.4	8.6
chr6.tRNA48-AspGTC	hsa-ucsc-tRNA	chr6.tRNA48-AspGTC	0.415812	9.52993	0.767216	0.466731	0.659241	-6.51117	1.10811	9.52993	2.01488	0.0815775	0.136121	-5.03373	11.3	10.4	10.7	9.9	10.8	11.8	9.6	10.9	11.8
hsa-miR-139-5p	miRNA	MIMAT0000250	-0.310285	1.29127	-0.523143	0.616177	0.781269	-6.73829	-1.16552	1.29127	-2.01532	0.081524	0.136121	-5.12844	1.7	2.3	1.2	3.2	1.6	0.1	1.8	1.9	1.8
chr1.tRNA72-AspGTC	hsa-ucsc-tRNA	chr1.tRNA72-AspGTC	0.377554	8.18821	0.799977	0.448649	0.641886	-6.51089	0.955492	8.18821	2.00635	0.0826328	0.137562	-5.07661	9.5	8.7	8.9	8.3	9	9.9	8	9.1	9.8
hsa-miR-576-5p	miRNA	MIMAT0003241	0.236588	1.80552	0.501726	0.630447	0.788219	-6.72566	-0.91867	1.80552	-2.00658	0.0826034	0.137562	-5.12161	1.6	2.7	1.6	1.9	2.4	1	3.2	2.1	1.2
ENST00000365304	rRNA	ENST00000365304	-0.43746	4.57511	-1.10296	0.30463	0.507128	-6.16437	-0.792009	4.57511	-2.00291	0.0830622	0.138116	-5.0357	3.9	3.8	4.1	4.8	4.3	3.4	4.3	3.7	3.1
chr1.tRNA69-AspGTC	hsa-ucsc-tRNA	chr1.tRNA69-AspGTC	0.379717	8.1756	0.802476	0.447289	0.640579	-6.50872	0.954745	8.1756	1.99994	0.0834346	0.138467	-5.08597	9.5	8.7	8.9	8.3	9	9.8	7.9	9.1	9.8
chr5.tRNA14-ProTGG	hsa-ucsc-tRNA	chr5.tRNA14-ProTGG	0.166665	7.39303	0.335655	0.746451	0.8755	-6.78176	0.997099	7.39303	1.99969	0.0834661	0.138467	-5.08052	6.9	5.4	6.6	5.7	6.4	7.1	5.3	6.5	7.1
chr16.tRNA34-GlyCCC	hsa-ucsc-tRNA	chr16.tRNA34-GlyCCC	0.549687	7.19949	1.51617	0.170982	0.34769	-5.7168	0.722216	7.19949	1.99109	0.0845529	0.140108	-5.09057	6.9	7.9	8.7	7.7	8	7.9	7.6	8	7.8
chr1.tRNA75-AspGTC	hsa-ucsc-tRNA	chr1.tRNA75-AspGTC	0.389464	8.17301	0.816955	0.43947	0.633172	-6.4965	0.956646	8.17301	1.98923	0.0847903	0.140339	-5.10145	9.5	8.7	8.9	8.3	9	9.9	7.9	9.1	9.8
chr2.tRNA27-GlyCCC	hsa-ucsc-tRNA	chr2.tRNA27-GlyCCC	0.472017	4.66782	1.40239	0.201344	0.386268	-5.82498	0.666838	4.66782	1.98291	0.0856003	0.141354	-5.06845	3.3	4.2	4.9	4.1	4.3	4.2	3.9	4.3	4.1
hsa-miR-1976	miRNA	MIMAT0009451	-0.354375	3.50042	-0.742965	0.480428	0.669985	-6.51403	-0.939672	3.50042	-1.9832	0.0855632	0.141354	-5.08408	3.6	3.9	4.2	4.7	3.8	2.8	4.7	4.2	3.1
FR324515	piRNA	FR324515	1.36766	3.04844	1.96598	0.0878092	0.225071	-5.10624	1.37356	3.04844	1.97507	0.0866163	0.142867	-5.12271	3.5	3.8	3.4	3.1	3.9	3.7	1.2	4.4	4.9
ENST00000364315	rRNA	ENST00000364315	-0.101206	10.8779	-0.218886	0.832656	0.930235	-6.72724	-0.896616	10.8779	-1.97045	0.0872208	0.143699	-5.05568	10.5	11.6	10.8	11.8	11.1	10.5	11.6	10.9	9.9
ENST00000458892	snoRNA	ENST00000458892	0.21775	5.82939	0.86962	0.411835	0.61052	-6.40685	-0.500553	5.82939	-1.96778	0.0875724	0.144113	-5.08333	5.7	6.1	5.4	5.9	5.9	5.3	5.9	6.2	5.3
ENST00000459475	snoRNA	ENST00000459475	-0.472657	3.99906	-1.47042	0.18266	0.362541	-5.74468	-0.630558	3.99906	-1.96511	0.0879239	0.144525	-5.09997	3.8	3.6	3.7	4.3	3.4	2.9	4	3.7	3.6
ENST00000364545	rRNA	ENST00000364545	-0.428297	7.64426	-0.841902	0.426221	0.622838	-6.48345	-0.9962	7.64426	-1.95781	0.0888947	0.145954	-5.1628	7.3	7.8	8	8.9	7.7	6.8	8.3	7.6	6.7
ENST00000606526	snoRNA	ENST00000606526	1.40336	5.03198	1.61848	0.14729	0.312325	-5.55297	1.68683	5.03198	1.95514	0.0892523	0.146374	-5.11874	6	4.5	5.3	3.8	6.2	6.2	2.9	6.2	6.2
hsa-miR-20a-5p	miRNA	MIMAT0000075	0.324031	6.82141	0.724816	0.490852	0.67924	-6.55933	-0.88765	6.82141	-1.95235	0.0896275	0.146821	-5.13654	7.2	9	7.1	8.2	7.8	7	8.4	8	7.2
ENST00000410433	snoRNA	ENST00000410433	0.0158412	8.16398	0.0359012	0.972311	0.9893	-6.85302	-0.847395	8.16398	-1.93988	0.0913237	0.149429	-5.18916	7.4	8.6	7.7	8.6	7.9	7.3	8.6	8.1	7.1
ENST00000364020	rRNA	ENST00000364020	-1.85339	1.41787	-1.66145	0.138272	0.302471	-5.56337	-2.14033	1.41787	-1.93736	0.0916699	0.14981	-5.21627	1.6	1	1.9	5.5	0.9	-0.5	1.5	1.1	0.5
chr1.tRNA103-AsnGTT	hsa-ucsc-tRNA	chr1.tRNA103-AsnGTT	-1.07009	2.482	-1.56088	0.16023	0.329162	-5.65615	-1.32073	2.482	-1.93667	0.0917651	0.14981	-5.17214	3.6	2.4	2.6	5.2	3	2.3	2.3	2.4	2.1
ENST00000384690	snoRNA	ENST00000384690	-0.169539	7.20342	-0.605638	0.56287	0.743071	-6.65452	-0.54313	7.20342	-1.93277	0.0923045	0.150519	-5.18784	7.9	7.4	7.6	7.9	8	7.2	7.8	7.8	7.2
chr1.tRNA2-GlyCCC	hsa-ucsc-tRNA	chr1.tRNA2-GlyCCC	0.318215	3.91896	1.03664	0.332598	0.538689	-6.24938	0.593845	3.91896	1.93073	0.0925868	0.150552	-5.15069	2.7	3.2	3.9	3.3	3.2	3.3	2.9	3.3	3.4
ENST00000391100	snoRNA	ENST00000391100	-0.31057	2.56568	-0.579567	0.579423	0.755884	-6.65017	-1.02259	2.56568	-1.93035	0.0926394	0.150552	-5.18573	2.3	3.1	2.9	3.9	2.9	1.9	3.5	2.7	1.7
ENST00000364189	rRNA	ENST00000364189	-0.20479	8.30005	-0.377724	0.716242	0.862335	-6.77147	-1.03573	8.30005	-1.93038	0.0926358	0.150552	-5.20033	7.9	8.9	8.6	9.7	8.7	7.6	9.1	8.5	7.4
chr14.tRNA20-ThrTGT	hsa-ucsc-tRNA	chr14.tRNA20-ThrTGT	-0.74114	3.95464	-1.91819	0.0943475	0.234639	-5.13716	-0.738154	3.95464	-1.91143	0.0953089	0.154715	-5.17653	4.3	4.1	4.5	5.4	4.2	3.8	4.8	3.9	3.8
ENST00000362134	miRNA	ENST00000362134	-0.962913	5.52499	-2.48814	0.0399466	0.135655	-4.28246	-0.73743	5.52499	-1.91015	0.0954917	0.154837	-5.16595	6.8	5.2	6.3	6.2	5.7	5.6	6.9	6.1	5.9
ENST00000363378	rRNA	ENST00000363378	-0.297648	8.15176	-0.685277	0.514064	0.698563	-6.60125	-0.823865	8.15176	-1.90767	0.095848	0.155239	-5.23414	7.8	8.3	8.2	8.9	8.2	7.7	8.7	8	7
ENST00000363389	snoRNA	ENST00000363389	-0.464791	5.33775	-1.50325	0.17421	0.351605	-5.68867	-0.589435	5.33775	-1.90457	0.0962952	0.155612	-5.17042	5.9	6	5.5	6	5.4	5.7	6.5	5.7	5.5
chr6.tRNA27-MetCAT	hsa-ucsc-tRNA	chr6.tRNA27-MetCAT	0.033279	2.98562	0.111216	0.914403	0.969105	-6.83129	0.573612	2.98562	1.90475	0.0962695	0.155612	-5.20906	2.9	2.8	4.1	3.1	3.3	3.5	3.2	3.2	3.4
ENST00000384792	snoRNA	ENST00000384792	-1.13888	3.33427	-2.29727	0.053261	0.163923	-4.59338	-0.944182	3.33427	-1.90038	0.0969024	0.156417	-5.20132	3.5	3.5	4.1	4.9	3.3	2.9	4.8	3	3.3
hsa-miR-212-3p	miRNA	MIMAT0000269	0.509501	3.63942	1.02587	0.337325	0.543122	-6.25599	-0.92749	3.63942	-1.89526	0.097649	0.157445	-5.21304	3.4	4.9	3.6	4.9	4.5	2.5	4	4.5	3.5
ENST00000516209	snRNA	ENST00000516209	0.845284	2.06007	1.36745	0.211582	0.398034	-5.91748	-1.12073	2.06007	-1.89075	0.0983115	0.158158	-5.28827	2.4	2.5	1.1	3.2	3.2	0.9	0.7	3.2	0.9
ENST00000383884	snoRNA	ENST00000383884	-0.0222121	6.75773	-0.0650642	0.949847	0.980484	-6.83833	-0.651808	6.75773	-1.89094	0.0982826	0.158158	-5.22803	6.8	7.7	6.8	7.4	7.1	6.6	7.7	7.2	6.5
ENST00000365454	rRNA	ENST00000365454	-1.88067	1.39781	-1.79439	0.113544	0.26644	-5.38483	-1.96923	1.39781	-1.88584	0.099037	0.158969	-5.28881	1.4	1.3	1.8	5.4	0.4	0.2	1.6	1.1	0.4
chr19.tRNA14-PheGAA	hsa-ucsc-tRNA	chr19.tRNA14-PheGAA	-0.175821	3.35346	-0.599265	0.566891	0.745636	-6.61991	-0.550966	3.35346	-1.88599	0.0990159	0.158969	-5.22517	3.6	3.9	3.4	4.2	3.6	3.2	3.8	3.5	3.3
ENST00000516814	rRNA	ENST00000516814	-2.25949	3.84118	-1.7431	0.122542	0.281549	-5.37935	-2.43543	3.84118	-1.88309	0.0994471	0.159449	-5.21481	4.2	3.9	4.1	9	3.1	2.8	3.8	3.2	2.8
ENST00000408314	snoRNA	ENST00000408314	-0.267813	5.74406	-0.775122	0.462323	0.656162	-6.4783	-0.654709	5.74406	-1.88171	0.0996527	0.1596	-5.20674	5.7	5.2	5.7	5.6	5.7	4.9	6.1	5.8	4.9
ENST00000384181	snRNA	ENST00000384181	-1.24118	1.9555	-1.3645	0.21247	0.398034	-5.92164	-1.68456	1.9555	-1.87823	0.100172	0.160254	-5.28014	2.5	2.7	2.7	5.8	2.5	1.3	2.6	1.9	1.7
ENST00000391007	snoRNA	ENST00000391007	-0.184682	5.90434	-0.384744	0.711251	0.859853	-6.72971	-0.912082	5.90434	-1.87078	0.101297	0.161873	-5.22357	5.1	6.2	5.7	6.5	5.7	4.7	6.5	5.6	5
ENST00000410708	snRNA	ENST00000410708	0.410082	1.71475	0.626829	0.549621	0.730284	-6.65063	-1.17366	1.71475	-1.86723	0.101837	0.162555	-5.33286	2.2	2.2	1.4	3.5	2.7	1	0.8	2.9	0.7
ENST00000384342	antisense	ENST00000384342	-0.213286	4.00093	-0.325772	0.753619	0.878508	-6.74334	-1.20897	4.00093	-1.86373	0.102371	0.163226	-5.24792	4.1	5.1	4.8	6.3	4.3	3.5	5.1	5.3	3.5
chr14.tRNA1-LeuAAG	hsa-ucsc-tRNA	chr14.tRNA1-LeuAAG	0.498159	5.06707	1.09347	0.308515	0.511185	-6.17924	0.843907	5.06707	1.85967	0.102996	0.16404	-5.2464	5.3	5	5.4	5.2	5.2	5.8	3.8	5.7	5.7
ENST00000364102	snRNA	ENST00000364102	1.85625	3.50076	1.40941	0.199341	0.383965	-5.8592	2.44736	3.50076	1.84968	0.104547	0.166324	-5.29587	4.4	4.3	4	4.2	5	6	-0.5	4.8	5.9
ENST00000387459	Mt_tRNA	ENST00000387459	0.126627	8.77744	0.333219	0.748215	0.875766	-6.78862	0.709085	8.77744	1.84428	0.105395	0.167488	-5.30166	8.7	8.9	8.5	8.5	8.3	9.5	8.1	8.4	9.5
chr16.tRNA11-ProAGG	hsa-ucsc-tRNA	chr16.tRNA11-ProAGG	-0.00946347	6.37042	-0.0312499	0.975897	0.9893	-6.81234	0.550792	6.37042	1.83382	0.107056	0.169939	-5.29923	5.6	4.9	5.7	5.2	5.3	5.8	4.9	5.4	5.8
ENST00000364383	snRNA	ENST00000364383	-0.512077	2.23393	-0.771266	0.46447	0.657311	-6.52386	-1.19884	2.23393	-1.83229	0.107299	0.170138	-5.3382	2.6	3.6	2.7	5	2.9	2.1	3	2.6	2.2
chr6.tRNA137-SerCGA	hsa-ucsc-tRNA	chr6.tRNA137-SerCGA	-0.636603	0.803381	-0.969801	0.362781	0.566083	-6.42258	-1.18529	0.803381	-1.82872	0.107874	0.170859	-5.41387	0.9	2	-0.2	2.1	0.7	0.2	1.5	-0.3	1
hsa-miR-9-5p	miRNA	MIMAT0000441_2	-0.0340971	6.15497	-0.0696272	0.946336	0.980484	-6.81921	-0.908234	6.15497	-1.81863	0.109512	0.173263	-5.30289	5.3	6.9	5.8	6.7	6	5.2	6.8	6	5.2
ENST00000363756	rRNA	ENST00000363756	-1.8522	1.5721	-1.57138	0.157795	0.326727	-5.67724	-2.11876	1.5721	-1.81116	0.110738	0.174626	-5.38719	1.5	2	1.6	6	0.6	0.2	1.6	0.9	0.8
ENST00000384241	snRNA	ENST00000384241	-1.08378	0.892858	-1.49783	0.17558	0.353874	-5.81639	-1.3026	0.892858	-1.8117	0.110649	0.174626	-5.42821	0.7	1.5	0.9	3.3	0.9	0	1.4	-0.2	0.7
ENST00000384323	snoRNA	ENST00000384323	-0.864987	2.46988	-0.957912	0.368362	0.568998	-6.34763	-1.61345	2.46988	-1.81258	0.110505	0.174626	-5.35389	3.3	3.9	3.6	6.4	2.8	3	3.6	4	1.8
chr6.tRNA156-ArgACG	hsa-ucsc-tRNA	chr6.tRNA156-ArgACG	-1.11737	2.25604	-1.73529	0.123971	0.283011	-5.43108	-1.15692	2.25604	-1.80189	0.11228	0.176863	-5.37086	3.4	2.1	2.6	4.8	2.5	1.8	2.1	2.5	2.4
ENST00000363871	rRNA	ENST00000363871	-1.95409	3.00182	-1.47114	0.182469	0.362541	-5.75831	-2.37618	3.00182	-1.80017	0.112568	0.177122	-5.35292	2.7	3.1	2.4	7.6	1.7	1.6	2.3	1.9	1.5
ENST00000386910	snoRNA	ENST00000386910	-0.361779	4.43083	-0.988989	0.353909	0.560086	-6.28376	-0.656079	4.43083	-1.79841	0.112865	0.177394	-5.32979	4.7	5	4.3	5.4	4	4.2	4.9	4.8	4.5
ENST00000475761	misc_RNA	ENST00000475761	-1.6756	0.138815	-1.3449	0.21843	0.406547	-6.03148	-2.22012	0.138815	-1.79653	0.113181	0.177697	-5.47468	0.4	1	0.1	5	-0.7	-0.9	0.1	0.1	-0.5
ENST00000384248	snRNA	ENST00000384248	0.325529	2.035	0.661835	0.528149	0.712307	-6.64104	0.890241	2.035	1.79517	0.113411	0.177862	-5.40241	1.4	2.9	3.4	3	2.5	2.8	2.1	1.9	3
ENST00000408716	snoRNA	ENST00000408716	-0.302562	3.5037	-0.867712	0.412814	0.61111	-6.41199	-0.623206	3.5037	-1.79348	0.113696	0.178115	-5.35227	3	3.5	2.9	4	2.8	2.8	3.3	3	2.7
ENST00000365642	misc_RNA	ENST00000365642	1.05093	1.97003	1.44751	0.188771	0.371477	-5.85208	1.29402	1.97003	1.77603	0.116689	0.181913	-5.44042	0.6	2.8	1.9	2.4	1.2	2.7	-0.1	2	2.3
ENST00000384527	snRNA	ENST00000384527	0.565993	2.32917	1.39283	0.204101	0.388442	-5.89974	0.724225	2.32917	1.77849	0.116263	0.181913	-5.41792	1.9	3.5	3.4	3.2	3	3.1	2.3	2.7	3.2
ENST00000391232	snoRNA	ENST00000391232	-0.128759	4.39294	-0.254211	0.806255	0.914516	-6.76145	-0.894172	4.39294	-1.77641	0.116624	0.181913	-5.36294	3.7	5	4.2	4.9	4.3	3.7	5.4	4.2	3.4
ENST00000362901	rRNA	ENST00000362901	-0.0739092	9.31449	-0.152404	0.882943	0.956028	-6.80278	-0.847548	9.31449	-1.77663	0.116585	0.181913	-5.38988	8.6	9.5	9.3	9.9	9.4	8.3	9.9	9.2	8.2
ENST00000516089	snoRNA	ENST00000516089	0.0106662	5.30244	0.0291379	0.977525	0.9893	-6.79599	-0.653773	5.30244	-1.77566	0.116754	0.181913	-5.35157	5.5	5.1	5.4	5.7	5.7	4.4	5.4	5.9	5
chr6.tRNA101-AlaAGC	hsa-ucsc-tRNA	chr6.tRNA101-AlaAGC	0.657428	6.57866	1.3935	0.203908	0.388442	-5.85459	0.832097	6.57866	1.76755	0.118172	0.183922	-5.39343	5.5	5.7	6.8	6.3	6.2	6.1	4.7	6.5	6.2
hsa-miR-21-5p	miRNA	MIMAT0000076	-0.00727827	16.1356	-0.0164919	0.987278	0.993509	-6.57729	-0.775192	16.1356	-1.76575	0.118489	0.184216	-5.16757	16.1	17.1	16.2	16.9	16.4	15.8	17.2	16.6	15.9
chr6.tRNA36-ArgACG	hsa-ucsc-tRNA	chr6.tRNA36-ArgACG	-1.09441	2.34326	-1.65059	0.140502	0.303466	-5.54294	-1.1654	2.34326	-1.76339	0.118904	0.184636	-5.42127	3.4	2.2	2.8	5	2.7	1.8	2.3	2.6	2.6
ENST00000384027	snoRNA	ENST00000384027	-0.12067	7.2035	-0.299979	0.772449	0.892483	-6.80587	-0.713175	7.2035	-1.76276	0.119016	0.184636	-5.42688	6.6	7.6	6.9	7.9	6.9	6.6	7.4	7.1	6.3
ENST00000410991	snRNA	ENST00000410991	0.236054	2.62902	0.342218	0.741705	0.8755	-6.76479	-1.18354	2.62902	-1.7551	0.120379	0.186548	-5.43938	3	4.2	2.6	5.3	3.5	2.1	2.5	3.8	2.5
chr1.tRNA28-GlnCTG	hsa-ucsc-tRNA	chr1.tRNA28-GlnCTG	-0.418558	6.40342	-1.24873	0.249833	0.448698	-6.03337	-0.589889	6.40342	-1.75213	0.120911	0.18717	-5.41417	6.5	5.7	6	6.9	6	5.7	5.9	6.1	5.7
ENST00000365536	misc_RNA	ENST00000365536	-0.190575	3.75708	-0.361574	0.727779	0.870167	-6.73553	-0.915585	3.75708	-1.74917	0.121444	0.187793	-5.41163	3.8	5.3	3.9	5.5	4.1	4	4.9	4.2	3.5
chr6.tRNA146-GlnCTG	hsa-ucsc-tRNA	chr6.tRNA146-GlnCTG	-0.532739	7.58557	-1.80122	0.112393	0.26527	-5.35683	-0.516048	7.58557	-1.74431	0.122324	0.188951	-5.46539	7.6	7	6.8	7.9	6.9	7.1	7	7	7
ENST00000364931	snRNA	ENST00000364931	1.04309	3.23661	0.911486	0.390775	0.590277	-6.40638	2.01003	3.23661	1.7404	0.123035	0.189844	-5.44685	3.7	3.1	3.4	3.8	3.7	5	-0.4	3.6	5
hsa-miR-449a	miRNA	MIMAT0001541	-0.505635	1.96043	-0.815166	0.440431	0.633774	-6.50102	-1.06144	1.96043	-1.73639	0.12377	0.190773	-5.48479	3.7	2.7	1.3	2.2	1.7	2.4	3.4	3.4	2.5
chr6.tRNA31-SerGCT	hsa-ucsc-tRNA	chr6.tRNA31-SerGCT	-0.883336	2.71364	-2.12349	0.0692492	0.19221	-4.86517	-0.722742	2.71364	-1.73378	0.124249	0.191307	-5.44979	3.2	3.3	2.6	3.8	2.1	3.3	3.7	2.5	2.7
chr6.tRNA84-GlnTTG	hsa-ucsc-tRNA	chr6.tRNA84-GlnTTG	-0.551661	3.77223	-1.89298	0.0979825	0.241175	-5.17682	-0.504465	3.77223	-1.73104	0.124755	0.19188	-5.43303	3.6	3.2	3.2	4.1	3	3.2	3.4	3.2	3.1
chr2.tRNA13-AlaCGC	hsa-ucsc-tRNA	chr2.tRNA13-AlaCGC	-0.429627	5.89377	-0.813713	0.441213	0.633774	-6.4531	-0.915257	5.89377	-1.71618	0.127534	0.195943	-5.44128	5.9	5.5	5.1	7.1	5.4	4.8	4.9	5.6	5.1
ENST00000363673	lincRNA	ENST00000363673	0.528286	2.90839	0.753585	0.474398	0.664157	-6.54241	1.21069	2.90839	1.71356	0.128029	0.196494	-5.48638	2.1	3.2	3.8	4	2.5	3.8	1.2	3.2	3.4
ENST00000385582	snoRNA	ENST00000385582	-0.17329	7.01255	-0.447766	0.667143	0.819649	-6.73952	-0.66336	7.01255	-1.7026	0.130122	0.199493	-5.50355	6.7	7.1	7.3	7.5	7.1	6.3	7.7	7.3	6.4
chr6.tRNA70-AlaCGC	hsa-ucsc-tRNA	chr6.tRNA70-AlaCGC	0.74953	5.81739	1.59448	0.152559	0.319595	-5.58613	0.798116	5.81739	1.69888	0.13084	0.20038	-5.47581	5	4.4	5.1	4.5	5.3	5.2	3.5	5.5	5.1
chr1.tRNA56-ThrTGT	hsa-ucsc-tRNA	chr1.tRNA56-ThrTGT	-0.748052	2.42254	-1.72057	0.126707	0.287698	-5.44931	-0.737853	2.42254	-1.69777	0.131056	0.200496	-5.51057	2.7	2.9	2.4	3.9	1.9	2.8	3	2.5	2.1
ENST00000364486	rRNA	ENST00000364486	-0.0824447	10.3921	-0.16051	0.876776	0.953248	-6.75855	-0.857171	10.3921	-1.69669	0.131265	0.200601	-5.45897	9.5	10.4	10.3	10.8	10.3	9.1	10.9	10.1	9.1
ENST00000363188	rRNA	ENST00000363188	-0.00245299	6.7631	-0.00492078	0.996204	0.998091	-6.84349	-0.856077	6.7631	-1.69411	0.131767	0.201154	-5.50176	5.9	7.4	6.6	7.5	6.8	6	7.2	6.5	5.6
ENST00000365184	rRNA	ENST00000365184	-0.394808	6.55977	-0.970456	0.362475	0.566083	-6.33704	-0.692365	6.55977	-1.69108	0.132359	0.201843	-5.50377	5.7	5.8	5.7	6.3	5.7	5.9	6.3	5.6	4.6
chr22.tRNA1-SeC(e)TCA	hsa-ucsc-tRNA	chr22.tRNA1-SeC(e)TCA	0.911683	3.77901	1.63159	0.144483	0.307814	-5.54414	0.9441	3.77901	1.68988	0.132592	0.201984	-5.49513	3.2	4	3.7	4	3.9	4	1.8	3.8	4.1
hsa-miR-132-5p	miRNA	MIMAT0004594	-0.197428	3.0582	-0.517142	0.620158	0.783386	-6.67541	-0.634407	3.0582	-1.67203	0.136132	0.206938	-5.53065	3.5	3.6	3.3	4.3	3.9	2.6	3.6	3.2	3.5
ENST00000362750	rRNA	ENST00000362750	0.00172103	5.36324	0.00357628	0.997241	0.998091	-6.79828	-0.811371	5.36324	-1.67252	0.136035	0.206938	-5.49282	3.8	5	4.6	5.1	4.6	3.6	5.2	4.6	3.6
ENST00000384770	snRNA	ENST00000384770	-0.884062	1.98415	-1.293	0.234927	0.428999	-6.01227	-1.13288	1.98415	-1.67089	0.136362	0.207069	-5.568	2.7	2.2	2.2	4.7	2.6	1.8	1.8	1.8	1.8
ENST00000363046	lincRNA	ENST00000363046	-0.0683994	9.11449	-0.222332	0.83007	0.92986	-6.80024	-0.50846	9.11449	-1.66887	0.136769	0.207467	-5.54328	9	9.1	9.2	9.5	9.2	8.5	9.3	9.3	8.5
ENST00000390874	rRNA	ENST00000390874	-1.23834	3.9327	-0.937619	0.378037	0.577725	-6.33445	-2.18093	3.9327	-1.66756	0.137034	0.207649	-5.51807	4.1	5.5	3.9	8.9	4	3.5	3.9	3.6	2.9
hsa-miR-331-5p	miRNA	MIMAT0004700	0.644148	0.457973	0.887917	0.402532	0.600552	-6.50277	-1.15588	0.457973	-1.66341	0.137874	0.208701	-5.67591	1.3	1.6	-1.1	0	0.7	1.1	1	1.9	-1.1
ENST00000363981	processed_transcript	ENST00000363981	-0.0997923	7.04716	-0.218431	0.832998	0.930235	-6.8256	-0.763008	7.04716	-1.65619	0.139348	0.21071	-5.56678	7.2	8.4	7.7	8.5	7.5	7.1	8.4	8	7.2
chr1.tRNA47-AsnGTT	hsa-ucsc-tRNA	chr1.tRNA47-AsnGTT	-0.380182	3.34291	-0.530126	0.611561	0.778729	-6.65924	-1.16738	3.34291	-1.64392	0.141887	0.214325	-5.56363	3.7	4.4	3.8	6.2	3.9	3	3.5	4.1	3.2
ENST00000387449	Mt_tRNA	ENST00000387449	1.05053	10.4728	3.0854	0.0165058	0.0679224	-3.36329	-0.54005	10.4728	-1.6394	0.142833	0.215527	-5.54627	11.4	11.9	10.7	11.5	12.4	10.6	10.6	12.4	10.6
hsa-miR-182-5p	miRNA	MIMAT0000259	-0.20786	2.96323	-0.439477	0.67287	0.823863	-6.71749	-0.763671	2.96323	-1.62764	0.145322	0.219051	-5.59394	4.3	2.7	2.6	3.2	3.4	2.6	3	3.9	3.2
hsa-miR-4497	miRNA	MIMAT0019032	-1.44087	0.730041	-0.958304	0.368177	0.568998	-6.42148	-2.39076	0.730041	-1.62243	0.146439	0.220504	-5.69351	0.5	0.6	2.1	5.1	0.4	-2.5	1.6	1.8	0.2
ENST00000365186	rRNA	ENST00000365186	-0.866825	6.17486	-1.84946	0.104582	0.252651	-5.24165	-0.756142	6.17486	-1.6169	0.147631	0.222065	-5.59323	5.7	4.8	5.6	6.2	5.3	5.7	5.8	5.1	4.2
ENST00000387377	Mt_tRNA	ENST00000387377	0.225443	8.35176	0.776064	0.4618	0.656121	-6.53093	0.471248	8.35176	1.61578	0.147875	0.222199	-5.62877	8	8.9	8.8	8.6	8.4	8.8	8.4	8.3	8.8
hsa-miR-3909	miRNA	MIMAT0018183	0.69585	1.17672	1.09174	0.309225	0.511185	-6.26817	-0.980204	1.17672	-1.61391	0.148281	0.222576	-5.71336	1.2	1.8	1.2	1.4	2.2	1.1	1.9	2.6	-0.9
ENST00000410508	snRNA	ENST00000410508	-0.736274	5.3434	-1.60176	0.150942	0.316669	-5.55901	-0.738389	5.3434	-1.60645	0.14991	0.224552	-5.58247	4.9	5.3	4.1	5.9	4.2	4.8	5	4.2	4.8
hsa-miR-374a-5p	miRNA	MIMAT0000727	0.0604123	4.46743	0.0950564	0.926794	0.973237	-6.7915	-1.01374	4.46743	-1.60672	0.14985	0.224552	-5.59418	4.5	6.6	4.3	6.1	4.5	4.8	5.8	5.5	4.2
ENST00000365172	processed_transcript	ENST00000365172	-0.485746	5.1465	-0.838692	0.42791	0.624361	-6.41507	-0.9298	5.1465	-1.60376	0.150501	0.225202	-5.58532	4.3	5.5	4.8	5.4	4.2	4.2	6.3	4.7	4.2
ENST00000579266	misc_RNA	ENST00000579266	-1.78684	0.0417422	-1.34112	0.219599	0.407871	-6.04223	-2.12505	0.0417422	-1.60198	0.150894	0.225554	-5.74376	0	1.1	0.1	5.1	-0.7	-0.9	0.1	-0.6	-0.4
ENST00000362973	rRNA	ENST00000362973	-0.0125607	10.6396	-0.024012	0.981478	0.990361	-6.76299	-0.823226	10.6396	-1.60062	0.151196	0.225771	-5.57936	9.7	10.9	10.5	11.1	10.6	9.5	11.2	10.4	9.4
chr6.tRNA131-GlnCTG	hsa-ucsc-tRNA	chr6.tRNA131-GlnCTG	-0.510198	5.46532	-1.14937	0.286205	0.484321	-6.11308	-0.711263	5.46532	-1.59914	0.151523	0.226024	-5.5927	5.5	4.8	5	6.4	5.1	4.7	4.7	5.1	4.7
chr1.tRNA8-PseudoCTT	hsa-ucsc-tRNA	chr1.tRNA8-PseudoCTT	0.0123956	1.65565	0.0216444	0.983304	0.990361	-6.87214	-0.890321	1.65565	-1.59436	0.152586	0.227374	-5.70152	1.7	2.9	1.1	3.4	1.7	1.6	1.6	1.9	1.3
ENST00000364485	rRNA	ENST00000364485	-0.14248	11.1071	-0.296238	0.775194	0.893522	-6.69843	-0.754127	11.1071	-1.58752	0.15412	0.229421	-5.5769	10.2	11.2	10.8	11.6	10.8	10.3	11.4	10.7	9.7
ENST00000410557	snoRNA	ENST00000410557	0.780665	1.83216	1.4458	0.189233	0.371477	-5.85361	0.856147	1.83216	1.58539	0.1546	0.229897	-5.70264	0.9	2.5	2.6	1.7	3.1	1.8	1.8	1.1	2.5
ENST00000362969	rRNA	ENST00000362969	-0.420893	8.62006	-0.741534	0.481245	0.670292	-6.54654	-0.89117	8.62006	-1.58225	0.155311	0.230715	-5.67321	8.5	9.2	8.6	10.5	8.7	8.3	8.6	8.5	8.1
ENST00000364451	rRNA	ENST00000364451	-0.0615125	10.7309	-0.115681	0.910983	0.968678	-6.75261	-0.824033	10.7309	-1.57443	0.157095	0.233125	-5.60984	9.8	10.9	10.6	11.3	10.6	9.6	11.2	10.4	9.5
chr7.tRNA2-ProAGG	hsa-ucsc-tRNA	chr7.tRNA2-ProAGG	0.125227	6.35911	0.309979	0.765128	0.886881	-6.75975	0.631136	6.35911	1.5732	0.157377	0.233301	-5.65452	5.9	4.9	5.5	5	5.5	6	4.7	5.5	6
hsa-miR-320c	miRNA	MIMAT0005793_1	-0.779838	4.99197	-1.52665	0.168404	0.343754	-5.65665	-0.80124	4.99197	-1.56943	0.158244	0.234345	-5.63102	6.5	4.2	5.5	5.5	5.6	4.7	5.7	5.6	5.1
ENST00000363124	rRNA	ENST00000363124	-0.497728	6.03184	-0.718391	0.494577	0.682421	-6.53735	-1.10208	6.03184	-1.56861	0.158434	0.234385	-5.64416	5.3	5.5	4.4	7.2	5	4.5	4.3	4.8	4.5
ENST00000365651	rRNA	ENST00000365651	-0.117521	11.0823	-0.241005	0.816096	0.919951	-6.71566	-0.754638	11.0823	-1.56764	0.158658	0.234474	-5.60431	10.2	11.2	10.7	11.5	10.8	10.3	11.3	10.6	9.6
hsa-miR-340-3p	miRNA	MIMAT0000750	0.32479	2.08557	0.518214	0.619446	0.783176	-6.70551	-0.951393	2.08557	-1.55902	0.160664	0.236999	-5.73129	2.6	3	1.3	1.5	2	2.2	3.6	3.5	1.2
ENST00000364718	rRNA	ENST00000364718	-0.103253	11.0809	-0.211944	0.837873	0.93133	-6.72301	-0.74959	11.0809	-1.55888	0.160697	0.236999	-5.616	10.1	11.2	10.7	11.5	10.8	10.3	11.3	10.6	9.6
chr6.tRNA75-MetCAT	hsa-ucsc-tRNA	chr6.tRNA75-MetCAT	0.221916	3.95596	0.773079	0.463459	0.656529	-6.48831	0.447161	3.95596	1.55539	0.161516	0.237963	-5.66708	4.3	4.3	4.8	4.5	4.7	4.7	3.9	4.5	4.6
ENST00000365317	rRNA	ENST00000365317	-0.821849	4.22824	-0.952534	0.370908	0.571854	-6.31919	-1.33314	4.22824	-1.55265	0.162162	0.238669	-5.66533	4.1	4.5	4	7.1	4	3.2	3.6	3.9	3.5
ENST00000384714	snoRNA	ENST00000384714	1.11362	6.06277	1.65757	0.139065	0.302831	-5.50916	1.04323	6.06277	1.54974	0.162848	0.239434	-5.68037	7.5	6.5	6.7	5.9	7.5	7.4	5.1	7.8	7.7
ENST00000364991	rRNA	ENST00000364991	-1.3054	4.10681	-1.33709	0.220847	0.407871	-5.90429	-1.50574	4.10681	-1.54571	0.163808	0.240445	-5.67399	3.7	3.4	3.7	7	3.1	2.7	3	3.3	2.7
hsa-miR-374b-5p	miRNA	MIMAT0004955	0.3461	5.41011	0.498244	0.632784	0.788233	-6.67055	-1.0916	5.41011	-1.54544	0.163871	0.240445	-5.66261	5.2	7.7	5.2	6.2	5.6	5.4	7.4	6.7	5
hsa-miR-126-5p	miRNA	MIMAT0000444	-0.0854578	0.931801	-0.156087	0.88014	0.954649	-6.90055	-0.828082	0.931801	-1.54416	0.164176	0.240645	-5.80425	2.3	1.4	0	0.5	1.4	1.3	1.8	1.5	1
ENST00000516720	snoRNA	ENST00000516720	-0.62256	2.39688	-0.964868	0.365089	0.566742	-6.3499	-0.988288	2.39688	-1.54279	0.164503	0.240879	-5.72229	2.6	1.8	2.4	4.2	2.5	1.4	1.6	2.3	1.6
ENST00000363500	rRNA	ENST00000363500	-0.124803	11.0827	-0.256478	0.80457	0.914073	-6.71159	-0.740543	11.0827	-1.541	0.164931	0.241261	-5.63899	10.2	11.2	10.8	11.5	10.8	10.3	11.3	10.6	9.6
ENST00000410856	snRNA	ENST00000410856	0.883834	2.09699	1.4424	0.190159	0.371768	-5.8256	-0.907591	2.09699	-1.53772	0.165721	0.241922	-5.76936	2.4	2.3	1.5	3	3.4	1.2	0.8	3.3	0.9
chr6.tRNA144-AspGTC	hsa-ucsc-tRNA	chr6.tRNA144-AspGTC	0.136114	6.42282	0.429413	0.679854	0.83029	-6.71428	0.485228	6.42282	1.53779	0.165704	0.241922	-5.70168	7.3	6.7	7.6	7	7.3	7.3	6.6	7.3	7.5
hsa-miR-26b-3p	miRNA	MIMAT0004500	-1.58355	1.12381	-1.27642	0.240419	0.43671	-6.06924	-1.8855	1.12381	-1.5349	0.1664	0.24242	-5.7878	1.7	1.4	2.1	2.5	0.6	-1.8	4.5	1.9	2.5
chr14.tRNA6-ProTGG	hsa-ucsc-tRNA	chr14.tRNA6-ProTGG	0.161379	7.68763	0.359965	0.728933	0.870232	-6.78193	0.691584	7.68763	1.53501	0.166374	0.24242	-5.73274	7.8	6.8	7.2	6.7	7.3	7.9	6.4	7.3	7.9
ENST00000362464	rRNA	ENST00000362464	-0.0963525	11.0712	-0.196526	0.849489	0.935547	-6.72693	-0.742144	11.0712	-1.53361	0.166711	0.242627	-5.64937	10.1	11.2	10.7	11.5	10.7	10.3	11.3	10.6	9.6
ENST00000384446	snRNA	ENST00000384446	-0.624613	3.53751	-0.760983	0.470226	0.660896	-6.49881	-1.24582	3.53751	-1.52868	0.16791	0.24363	-5.71108	3.9	4.9	4	6.9	4.1	3.5	3.9	3.9	3.5
hsa-miR-16-2-3p	miRNA	MIMAT0004518	0.147956	3.85589	0.395291	0.703781	0.852258	-6.72057	-0.568393	3.85589	-1.52875	0.167892	0.24363	-5.70659	4.2	5.3	3.6	4.5	4.3	4.2	4.8	4.4	4.1
ENST00000363214	snoRNA	ENST00000363214	-0.126423	8.16986	-0.292436	0.777986	0.893843	-6.80837	-0.656875	8.16986	-1.5292	0.167783	0.24363	-5.75324	7.5	8.1	8.2	8.4	8.1	7.1	8.7	8	7.3
ENST00000364165	rRNA	ENST00000364165	-0.0413605	10.3181	-0.0772071	0.940506	0.978699	-6.77293	-0.804405	10.3181	-1.52647	0.168448	0.244164	-5.68881	9.3	10.4	10.2	10.7	10.2	9	10.8	10	9
chr6.tRNA8-ArgACG	hsa-ucsc-tRNA	chr6.tRNA8-ArgACG	-0.753615	3.01637	-1.10093	0.305457	0.507915	-6.19355	-1.03947	3.01637	-1.52567	0.168644	0.244202	-5.72361	3.6	3.5	4.1	5.8	3.4	2.8	3.6	3.8	2.9
chr6.tRNA120-AlaAGC	hsa-ucsc-tRNA	chr6.tRNA120-AlaAGC	-0.881567	5.48977	-1.39831	0.202517	0.387483	-5.82223	-0.954368	5.48977	-1.51299	0.171772	0.248481	-5.70654	6.1	3.9	4.9	6.4	5.1	4.5	4.3	5.1	4.5
ENST00000385302	miRNA	ENST00000385302	-2.34498	1.21342	-1.76725	0.118224	0.274517	-5.43483	-2.01929	1.21342	-1.51118	0.172223	0.248857	-5.80247	2.5	1.6	2.1	6.5	2.7	1.4	1.6	-0.7	1.1
chr16.tRNA28-ProTGG	hsa-ucsc-tRNA	chr16.tRNA28-ProTGG	0.209368	8.42223	0.416262	0.689031	0.839355	-6.76018	0.767261	8.42223	1.51055	0.172379	0.248857	-5.76202	8.5	7.4	7.7	7.2	7.9	8.6	6.9	8	8.6
ENST00000362545	rRNA	ENST00000362545	-0.488434	6.28111	-0.685817	0.513743	0.698563	-6.5726	-1.08881	6.28111	-1.50595	0.17353	0.250016	-5.7357	5.7	5.9	4.8	7.7	5.3	4.9	4.6	5.2	4.9
ENST00000365055	rRNA	ENST00000365055	-0.104861	11.0845	-0.212877	0.837171	0.93133	-6.72287	-0.732443	11.0845	-1.50596	0.173529	0.250016	-5.6845	10.1	11.2	10.8	11.5	10.8	10.3	11.3	10.6	9.6
hsa-miR-3609	miRNA	MIMAT0017986	0.0818384	2.23358	0.246921	0.811683	0.916416	-6.83308	0.501094	2.23358	1.50343	0.174165	0.250678	-5.78584	1.9	2.3	2.1	2.1	1.7	3	1.7	2	2.1
ENST00000363040	rRNA	ENST00000363040	-0.114364	11.1028	-0.231922	0.822885	0.924699	-6.71756	-0.729598	11.1028	-1.49814	0.175501	0.252349	-5.69374	10.2	11.2	10.8	11.5	10.8	10.3	11.4	10.7	9.7
ENST00000364915	snoRNA	ENST00000364915	-0.489695	5.02346	-0.963856	0.365564	0.566742	-6.30081	-0.760556	5.02346	-1.49723	0.175733	0.25243	-5.72528	5.4	6	5.6	6.3	4.7	4.8	6.6	6.1	5.6
ENST00000384550	snoRNA	ENST00000384550	-0.623837	6.51094	-1.6706	0.13642	0.300711	-5.50328	-0.557921	6.51094	-1.49538	0.176203	0.252599	-5.76546	5.6	5	6.1	6.1	5.4	5.1	6.1	5.5	5.1
ENST00000362400	rRNA	ENST00000362400	-0.0919458	11.066	-0.185166	0.858074	0.939952	-6.72963	-0.73312	11.066	-1.49569	0.176124	0.252599	-5.69854	10.1	11.2	10.7	11.5	10.7	10.3	11.3	10.6	9.6
ENST00000364200	snRNA	ENST00000364200	-0.607004	1.2482	-0.551475	0.597566	0.771139	-6.71974	-1.59734	1.2482	-1.49242	0.176957	0.253427	-5.852	1.5	2.7	1.7	5.5	2	1	1.2	1.7	0.6
ENST00000517041	snRNA	ENST00000517041	-0.696786	2.44827	-0.609088	0.5607	0.741571	-6.62919	-1.67425	2.44827	-1.49147	0.177199	0.25352	-5.79083	2.7	4.1	3	6.9	2.9	2	2.6	3	2.1
hsa-miR-4429	miRNA	MIMAT0018944	-0.584906	4.84782	-1.37719	0.208683	0.395587	-5.84703	-0.631548	4.84782	-1.48803	0.178081	0.254528	-5.73862	4.7	3.3	4.5	4.5	4.6	3.8	4.6	4.2	3.6
ENST00000386307	snoRNA	ENST00000386307	0.131136	7.68136	0.273818	0.791714	0.903107	-6.81682	-0.708856	7.68136	-1.48538	0.178763	0.255249	-5.80962	6.8	8.5	7.3	8.2	7.4	7	8.1	7.6	6.7
ENST00000391079	processed_transcript	ENST00000391079	-0.354462	6.78325	-0.749771	0.476558	0.665882	-6.53833	-0.705225	6.78325	-1.48332	0.179297	0.255756	-5.78742	6.5	7.7	7.1	7.8	6.6	6.7	7.9	7.1	6.5
ENST00000411005	snoRNA	ENST00000411005	-1.35866	1.50883	-1.90492	0.0962438	0.237711	-5.23477	-1.06222	1.50883	-1.47976	0.180217	0.256579	-5.8375	2.9	0.3	1.9	3.1	1.9	2.2	1.4	1.4	0.3
ENST00000390880	snoRNA	ENST00000390880	-0.662118	1.69823	-1.29285	0.234978	0.428999	-6.03192	-0.753891	1.69823	-1.47971	0.180231	0.256579	-5.83673	1.9	1	2	3	1.9	0.7	1.5	1.6	1.3
ENST00000364968	processed_transcript	ENST00000364968	0.0429511	3.28765	0.0848632	0.934622	0.978	-6.81173	-0.738411	3.28765	-1.47273	0.182052	0.258915	-5.78958	2.2	3.8	2.8	3.5	2.9	2.1	3.8	2.9	2.4
ENST00000362526	rRNA	ENST00000362526	-0.10693	11.0868	-0.215868	0.834924	0.930442	-6.72224	-0.719031	11.0868	-1.46971	0.182844	0.259549	-5.73067	10.1	11.2	10.8	11.5	10.8	10.3	11.3	10.6	9.7
ENST00000365387	rRNA	ENST00000365387	-0.0997807	11.0881	-0.201337	0.84586	0.934264	-6.72552	-0.71925	11.0881	-1.46965	0.18286	0.259549	-5.73078	10.1	11.2	10.8	11.5	10.8	10.3	11.3	10.6	9.7
ENST00000581157	misc_RNA	ENST00000581157	-1.61529	0.577649	-1.33785	0.220611	0.407871	-6.02654	-1.76601	0.577649	-1.46783	0.18334	0.259974	-5.89856	0.4	0.8	1.2	5	0	-0.6	0.4	0.1	-0.2
ENST00000362423	snoRNA	ENST00000362423	-0.419032	5.72642	-1.19405	0.26934	0.469057	-6.06265	0.504455	5.72642	1.46249	0.184754	0.261719	-5.7877	6	5.7	5.8	5.9	5.2	6.7	5.5	5.3	6.4
ENST00000410396	snRNA	ENST00000410396	-0.377646	8.42347	-0.69943	0.505677	0.69241	-6.58553	-0.78438	8.42347	-1.46057	0.185264	0.262184	-5.83588	8.3	9.6	8.5	10.1	8.4	8.4	9.2	8.4	8.4
RNY1P11	misc_RNA	ENST00000363759	1.03951	0.902092	2.71285	0.028541	0.10448	-4.06102	0.54997	0.902092	1.45894	0.1857	0.262283	-5.91657	0.3	1.5	1.3	1.1	1.2	0.9	0.1	2	0.9
chr17.tRNA35-SerAGA	hsa-ucsc-tRNA	chr17.tRNA35-SerAGA	-0.0483929	3.31725	-0.0641928	0.950517	0.980484	-6.81113	-1.08645	3.31725	-1.45939	0.185578	0.262283	-5.80732	3.5	3.7	2.2	5.2	3.4	2.3	1.9	3.3	2.7
ENST00000385578	processed_transcript	ENST00000385578	-0.145062	3.20854	-0.375099	0.718112	0.862335	-6.74128	-0.560766	3.20854	-1.45769	0.186033	0.262495	-5.80832	3.1	3.8	3.5	3.8	3.7	2.9	4.2	3.2	2.9
ENST00000408564	snoRNA	ENST00000408564	-0.64791	1.59007	-1.25343	0.248215	0.448035	-6.08463	-0.74511	1.59007	-1.4476	0.188746	0.265951	-5.88321	2	1.7	1.8	3.3	1.7	0.8	1.5	1.6	1.9
ENST00000459299	snoRNA	ENST00000459299	-0.149699	6.90055	-0.286485	0.782366	0.898156	-6.80155	-0.762758	6.90055	-1.44721	0.188853	0.265951	-5.83541	6.3	7.4	7.4	7.8	7.2	6.2	7.8	7	6.1
ENST00000517057	rRNA	ENST00000517057	-1.89835	2.26686	-1.44362	0.189826	0.371768	-5.8146	-1.89295	2.26686	-1.44045	0.19069	0.268275	-5.84918	2.3	2.1	2	6.8	1.5	1.5	1.1	0.9	1
ENST00000408587	snoRNA	ENST00000408587	-0.45613	4.72127	-1.31076	0.229165	0.41999	-5.92945	-0.499927	4.72127	-1.43769	0.191447	0.269076	-5.80476	4.2	3.9	4.4	4.5	4.4	3.9	4.8	3.8	3.7
ENST00000606950	rRNA	ENST00000606950	-0.102303	10.1863	-0.199801	0.847018	0.934264	-6.76071	-0.72189	10.1863	-1.4292	0.193788	0.271833	-5.81674	9.3	10.3	10.2	10.7	10.1	9.3	10.7	9.9	8.9
ENST00000363754	rRNA	ENST00000363754	-0.0592848	11.0915	-0.11716	0.909851	0.968678	-6.74018	-0.713745	11.0915	-1.42927	0.193766	0.271833	-5.78203	10.1	11.3	10.8	11.5	10.8	10.3	11.3	10.7	9.7
ENST00000365656	rRNA	ENST00000365656	-0.100369	11.0863	-0.200764	0.846292	0.934264	-6.72591	-0.703492	11.0863	-1.42455	0.19508	0.273379	-5.78759	10.1	11.2	10.8	11.5	10.8	10.3	11.3	10.6	9.7
ENST00000363473	rRNA	ENST00000363473	-0.0991433	11.0685	-0.19702	0.849116	0.935547	-6.72736	-0.707213	11.0685	-1.4229	0.19554	0.273756	-5.79035	10.1	11.2	10.8	11.5	10.7	10.3	11.3	10.6	9.6
ENST00000384404	snoRNA	ENST00000384404	-0.773093	3.75799	-1.23127	0.255927	0.456219	-6.03744	-0.891398	3.75799	-1.42209	0.195766	0.273805	-5.84042	3.3	2.7	4.4	4.3	3.5	2.5	4.5	3.5	2.4
ENST00000410361	snRNA	ENST00000410361	-0.594355	6.06928	-1.61616	0.147792	0.312413	-5.55695	-0.522388	6.06928	-1.42137	0.195967	0.273819	-5.83931	5.5	5.8	5.3	6.5	5.1	5.4	5.7	5	5.4
FR062864	snoRNA	FR062864	-0.454126	6.8302	-1.23029	0.256274	0.45627	-6.06995	-0.524946	6.8302	-1.42	0.196351	0.274089	-5.87119	6.8	6.9	7.5	7.7	7	6.6	7.6	6.9	6.6
ENST00000365382	snoRNA	ENST00000365382	0.0825753	8.15545	0.177296	0.864034	0.944572	-6.84148	0.665997	8.15545	1.41874	0.196706	0.274317	-5.88334	9.2	7.8	8.7	7.8	8.6	9.2	8	8.8	9.1
ENST00000606420	snoRNA	ENST00000606420	0.891404	1.14927	1.57005	0.158102	0.326727	-5.72273	0.799599	1.14927	1.41422	0.197978	0.275791	-5.95717	1.8	1.6	1.5	1	3.1	1.9	0.4	1.2	2.1
ENST00000365602	rRNA	ENST00000365602	-0.0391237	10.4594	-0.0706392	0.945557	0.980484	-6.76833	-0.770381	10.4594	-1.41294	0.198339	0.275791	-5.82744	9.5	10.5	10.5	10.9	10.4	9.2	11	10.2	9.2
ENST00000384155	rRNA	ENST00000384155	-0.0110422	5.6716	-0.0218111	0.983175	0.990361	-6.80454	-0.724908	5.6716	-1.41358	0.19816	0.275791	-5.83201	4.4	5.7	5.2	5.7	5.3	4.4	5.9	5	4.3
ENST00000410290	snRNA	ENST00000410290	0.289409	3.13768	0.537637	0.606617	0.776016	-6.65968	-0.750149	3.13768	-1.41221	0.198546	0.275812	-5.87246	2.3	4	3.1	4	3.7	2.5	3.6	3.1	2
ENST00000363315	processed_transcript	ENST00000363315	-0.312761	5.71631	-0.850221	0.421866	0.61963	-6.41298	-0.519806	5.71631	-1.40804	0.199729	0.277037	-5.84263	6.4	5.4	6.1	5.9	6.1	5.6	6.4	6.3	5.5
ENST00000386037	snoRNA	ENST00000386037	0.297797	4.26481	0.52522	0.614802	0.781269	-6.65551	0.800278	4.26481	1.40774	0.199814	0.277037	-5.8516	5.3	3.8	5	4.1	4.6	5.3	3.6	5.4	5.1
ENST00000410144	snRNA	ENST00000410144	-0.570298	5.60326	-0.903699	0.394631	0.594225	-6.36322	-0.888964	5.60326	-1.40253	0.201304	0.278833	-5.84654	4.5	6.2	4.9	6.5	4.7	4.7	6	4.5	4.7
ENST00000365530	snoRNA	ENST00000365530	0.0461859	7.10909	0.111586	0.91412	0.969105	-6.84427	-0.583927	7.10909	-1.40166	0.201555	0.278911	-5.89829	6.2	7.4	6.8	7.2	6.8	6.1	7.4	6.9	6.2
ENST00000459274	snRNA	ENST00000459274	-1.14504	0.945194	-1.02523	0.337606	0.543122	-6.35741	-1.54589	0.945194	-1.39897	0.202327	0.27971	-5.97518	0.8	1.9	1.9	5.1	0.7	0.5	1.5	1.2	0.2
ENST00000386062	snoRNA	ENST00000386062	0.127775	5.46909	0.387729	0.709134	0.858016	-6.71638	-0.463922	5.46909	-1.3961	0.203155	0.280585	-5.85319	5.8	6	6	6.2	6.3	5.1	6.1	6.3	5.6
ENST00000363961	snoRNA	ENST00000363961	0.0527425	5.31889	0.121906	0.90622	0.966141	-6.78889	-0.607444	5.31889	-1.39504	0.203462	0.280739	-5.8538	5.2	6.4	5.7	6.3	5.6	5.4	6.3	6	5
ENST00000411206	rRNA	ENST00000411206	-0.939686	4.97212	-1.26095	0.245642	0.444509	-5.98368	-1.03812	4.97212	-1.39422	0.203698	0.280795	-5.85473	5.5	4.8	5.2	7.5	5.1	4	4.5	4.8	5.2
ENST00000384619	snRNA	ENST00000384619	-0.108612	6.98148	-0.173763	0.866712	0.945085	-6.83508	-0.877599	6.98148	-1.38904	0.205204	0.282599	-5.91052	7.1	8.7	6.9	9.2	7.2	7.1	7.4	7.4	7
ENST00000461771	misc_RNA	ENST00000461771	-1.7167	1.09393	-1.68727	0.133105	0.296134	-5.55702	-1.4195	1.09393	-1.38627	0.206013	0.283169	-5.97323	1.4	1.5	2.3	5.3	0.8	0.7	1.6	0.9	1.1
ENST00000384499	snRNA	ENST00000384499	-0.542404	3.62032	-1.04454	0.329166	0.53589	-6.24229	-0.718706	3.62032	-1.38689	0.205831	0.283169	-5.88703	4.4	4	4.2	5.7	3.7	3.7	3.8	4.5	3.8
ENST00000387069	lincRNA	ENST00000387069	-1.8616	5.93466	-2.39564	0.0459145	0.146589	-4.4352	-1.06404	5.93466	-1.38541	0.206265	0.283245	-5.89322	8.3	6.2	6.3	9.4	5.8	7.2	6.2	6.1	7
ENST00000602813	lincRNA	ENST00000602813	-1.85289	5.92462	-2.39487	0.0459685	0.146589	-4.43602	-1.05685	5.92462	-1.38186	0.207308	0.284404	-5.89708	8.3	6.2	6.3	9.3	5.8	7.1	6.2	6.1	7
ENST00000530422	antisense	ENST00000530422	0.0163087	5.3782	0.0634304	0.951104	0.980484	-6.79252	0.351758	5.3782	1.37494	0.209349	0.286931	-5.88711	5.2	5	5.5	5.2	5.3	5.4	5	5.2	5.6
ENST00000363426	snRNA	ENST00000363426	-0.62996	1.5085	-0.75652	0.47274	0.66313	-6.57193	-1.12563	1.5085	-1.37254	0.210064	0.287636	-5.98485	1.6	2.2	1.9	4.5	1.6	1	1.3	1.7	1.1
FR319486	piRNA	FR319486	0.889478	5.2592	2.4349	0.0432782	0.141146	-4.3749	0.503653	5.2592	1.36994	0.210839	0.287953	-5.89324	5.1	6.8	6.2	5.4	6.2	5.8	6.1	6.3	6.1
ENST00000516869	antisense	ENST00000516869	0.176072	9.59079	0.539442	0.605432	0.776016	-6.64824	-0.440901	9.59079	-1.36987	0.210859	0.287953	-5.91524	9.1	9.4	9.4	9.5	9.6	8.7	9.5	9.8	8.7
ENST00000362467	rRNA	ENST00000362467	-0.0502455	11.0672	-0.0978478	0.924652	0.973237	-6.7436	-0.694259	11.0672	-1.36974	0.210898	0.287953	-5.85655	10	11.2	10.8	11.5	10.7	10.3	11.3	10.6	9.6
chr1.tRNA54-LysTTT	hsa-ucsc-tRNA	chr1.tRNA54-LysTTT	0.244392	7.41273	0.763762	0.468666	0.660094	-6.53368	0.437454	7.41273	1.36591	0.212044	0.288968	-5.94525	6.9	7.5	8.2	7.6	7.5	7.5	7.4	7.5	7.5
ENST00000362761	snoRNA	ENST00000362761	-0.0829289	7.7929	-0.275416	0.790532	0.902477	-6.81709	0.413372	7.7929	1.36631	0.211926	0.288968	-5.9515	8.2	7.5	8.1	7.6	7.7	8.3	7.6	8	8.2
chr11.tRNA9-ProAGG	hsa-ucsc-tRNA	chr11.tRNA9-ProAGG	0.102951	6.6198	0.259726	0.802156	0.912119	-6.78446	0.537911	6.6198	1.36406	0.212602	0.289453	-5.92733	6.3	5.3	5.8	5.4	5.8	6.3	5.1	5.9	6.3
chr6.tRNA171-MetCAT	hsa-ucsc-tRNA	chr6.tRNA171-MetCAT	-0.271377	3.73655	-0.497198	0.633486	0.788424	-6.67327	-0.738884	3.73655	-1.36019	0.213768	0.290489	-5.91944	3	2.9	3.8	4.4	3.6	2.4	3.4	3.4	2.3
ENST00000363245	rRNA	ENST00000363245	-0.0424567	5.73456	-0.0804301	0.938028	0.978	-6.80258	-0.727684	5.73456	-1.36027	0.213744	0.290489	-5.89854	4.7	6.2	5.6	6.2	5.6	4.8	6.2	5.3	4.6
ENST00000365633	snoRNA	ENST00000365633	-0.0548142	7.14673	-0.099179	0.923631	0.973135	-6.83288	0.748696	7.14673	1.3587	0.214218	0.290826	-5.94768	9.1	7.3	8.2	7.4	7.8	9	7.4	8.5	8.9
hsa-miR-155-5p	miRNA	MIMAT0000646	0.472998	11.5344	1.1725	0.277369	0.478205	-6.02547	-0.537083	11.5344	-1.35772	0.214514	0.290952	-5.85927	10.1	11.6	10.4	11	11	10.1	11.1	11	10.1
chr6.tRNA49-GlnCTG	hsa-ucsc-tRNA	chr6.tRNA49-GlnCTG	-0.526286	7.45627	-1.68813	0.132937	0.296134	-5.51106	-0.42262	7.45627	-1.35525	0.215265	0.291695	-5.97181	7.3	6.8	7	7.9	6.8	6.9	6.9	6.9	6.9
ENST00000384674	snoRNA	ENST00000384674	-0.131822	5.75997	-0.456338	0.661245	0.813796	-6.68705	-0.392351	5.75997	-1.35079	0.216624	0.29326	-5.91369	5.5	5.7	5.6	6.1	5.5	5.2	5.8	5.7	5.4
ENST00000364543	rRNA	ENST00000364543	-0.731297	5.74578	-1.15884	0.282559	0.480987	-6.10823	-0.852362	5.74578	-1.34832	0.21738	0.294006	-5.91755	5.3	4.5	4.9	6.9	4.8	4.4	4.2	4.7	4.4
hsa-miR-150-5p	miRNA	MIMAT0000451	-1.23062	1.711	-1.37409	0.209603	0.396807	-5.93089	-1.20193	1.711	-1.34309	0.218989	0.295904	-5.99952	3.5	2.1	2.2	2.1	2.9	0.6	4.6	1.6	3.7
chr6.tRNA21-MetCAT	hsa-ucsc-tRNA	chr6.tRNA21-MetCAT	-0.12954	2.76534	-0.334375	0.747378	0.8755	-6.78399	0.524307	2.76534	1.3415	0.219481	0.296289	-5.96485	2.6	2.3	4.1	2.9	3	3.1	3	2.9	3
chr17.tRNA21-ArgCCT	hsa-ucsc-tRNA	chr17.tRNA21-ArgCCT	-0.480282	6.81065	-1.69867	0.13088	0.293963	-5.47536	-0.375639	6.81065	-1.32962	0.223181	0.301001	-5.9822	6.2	5.2	5.9	6	5.8	5.6	6	5.7	5.6
chr17.tRNA18-ArgCCT	hsa-ucsc-tRNA	chr17.tRNA18-ArgCCT	-0.0704482	8.13201	-0.294336	0.77659	0.893522	-6.80961	-0.316519	8.13201	-1.32639	0.224196	0.302086	-6.00594	7.8	8	7.5	8	7.8	7.6	7.9	7.7	7.6
chr11.tRNA14-LysTTT	hsa-ucsc-tRNA	chr11.tRNA14-LysTTT	0.285178	7.46543	0.851164	0.421375	0.619542	-6.46153	0.443015	7.46543	1.32123	0.225826	0.303997	-6	6.9	7.6	8.2	7.7	7.6	7.5	7.4	7.6	7.5
chr18.tRNA3-PseudoTCC	hsa-ucsc-tRNA	chr18.tRNA3-PseudoTCC	0.399525	2.51277	0.77891	0.460221	0.654526	-6.53063	0.677672	2.51277	1.31645	0.227345	0.305755	-6.01138	1.3	1.9	3.6	2.2	2.6	1.9	2.2	2.5	2.2
ENST00000364995	processed_transcript	ENST00000364995	-0.0424974	6.14335	-0.0942298	0.927429	0.973237	-6.81281	-0.599777	6.14335	-1.31238	0.228646	0.307217	-5.96763	5.4	6.2	6.2	6.5	6.2	5.5	6.5	5.8	4.9
chr16.tRNA20-MetCAT	hsa-ucsc-tRNA	chr16.tRNA20-MetCAT	-0.190545	2.97171	-0.603104	0.564467	0.744494	-6.63811	0.417385	2.97171	1.31113	0.229046	0.307466	-5.99374	3.2	2.6	4	3.2	3.3	3.4	3.1	3.1	3.3
chr6.tRNA64-GlnTTG	hsa-ucsc-tRNA	chr6.tRNA64-GlnTTG	0.924254	4.6198	0.912023	0.39051	0.590277	-6.3625	1.32083	4.6198	1.30626	0.230613	0.308991	-5.97661	0.9	4.7	5.6	4.5	3.5	3.7	3.6	3.6	3.6
ENST00000384158	snoRNA	ENST00000384158	-0.0448759	3.15205	-0.0599483	0.953784	0.981133	-6.81509	-0.966051	3.15205	-1.30641	0.230567	0.308991	-5.99873	2.2	3.9	3.8	4.1	3.5	2.5	4.6	3.4	1.7
ENST00000365194	snRNA	ENST00000365194	-0.313606	3.81793	-0.571568	0.584557	0.761889	-6.62947	-0.710667	3.81793	-1.30029	0.232548	0.311294	-5.98969	4.4	4.8	4.4	6.1	4.1	4	4.1	4.8	4.1
ENST00000515981	processed_transcript	ENST00000515981	-0.7352	2.62331	-1.14634	0.287381	0.485167	-6.15757	-0.832146	2.62331	-1.29961	0.232768	0.311297	-6.01473	2.2	3.3	3	4.1	2.1	2.9	3.8	2.4	1.7
hsa-miR-4448	miRNA	MIMAT0018967	1.21536	1.61315	1.20246	0.266259	0.467013	-6.15911	1.3049	1.61315	1.28968	0.236017	0.315349	-6.08757	2.8	2.2	1.5	2	2.9	3.3	-1	2.6	3.3
ENST00000384304	snoRNA	ENST00000384304	-0.341678	6.98146	-0.543663	0.602666	0.776016	-6.6883	-0.810185	6.98146	-1.28054	0.239044	0.318799	-6.04416	5.6	7.1	7	7.3	6.1	5.5	7.7	6.6	6
ENST00000363511	rRNA	ENST00000363511	-0.0553582	11.0757	-0.105913	0.918467	0.97126	-6.74279	-0.661293	11.0757	-1.28092	0.238917	0.318799	-5.96231	10	11.2	10.8	11.5	10.7	10.3	11.3	10.6	9.6
ENST00000364758	snRNA	ENST00000364758	0.747226	3.9402	2.20742	0.0610037	0.179362	-4.71347	-0.42874	3.9402	-1.27957	0.239367	0.318934	-6.01662	3.8	4.9	3.9	4.7	4.8	3.6	3.8	4.8	3.5
ENST00000541782	sense_intronic	ENST00000541782	0.137033	1.90849	0.203784	0.844016	0.934264	-6.86371	0.868051	1.90849	1.27579	0.240631	0.32032	-6.08015	1.3	1.1	3.1	2.5	2.8	2	0.6	1.1	2
ENST00000517242	snoRNA	ENST00000517242	0.233046	2.80192	0.482107	0.643669	0.798522	-6.70199	-0.608619	2.80192	-1.27443	0.241086	0.320629	-6.04939	2.9	3.9	3.4	4.5	3.5	2.6	3.2	3.8	2.7
chr16.tRNA3-ProTGG	hsa-ucsc-tRNA	chr16.tRNA3-ProTGG	0.182324	7.69124	0.380523	0.71425	0.861302	-6.77383	0.612474	7.69124	1.27308	0.241536	0.32093	-6.05875	7.9	6.9	7	6.8	7.3	7.9	6.4	7.3	7.9
chr6.tRNA150-MetCAT	hsa-ucsc-tRNA	chr6.tRNA150-MetCAT	-0.163553	5.15854	-0.300496	0.772069	0.892483	-6.74314	-0.692998	5.15854	-1.27013	0.242532	0.321955	-6.00408	5	5.2	5.9	6.5	5.7	4.6	5.5	5.6	4.4
chr6.tRNA66-AlaTGC	hsa-ucsc-tRNA	chr6.tRNA66-AlaTGC	-0.132827	6.15102	-0.249371	0.809857	0.915102	-6.7841	-0.685115	6.15102	-1.26914	0.242863	0.322096	-6.01951	6	6.2	5.8	7.5	6.1	5.5	5.3	6.1	5.4
chr13.tRNA4-GluCTC	hsa-ucsc-tRNA	chr13.tRNA4-GluCTC	0.454567	5.52677	1.07805	0.314907	0.518224	-6.19657	0.533332	5.52677	1.26634	0.24381	0.322765	-6.01966	6.6	6.3	5.9	5.9	6.2	6.7	5.4	6.7	6.9
chr12.tRNA13-AlaTGC	hsa-ucsc-tRNA	chr12.tRNA13-AlaTGC	-0.561418	7.8028	-0.987926	0.354396	0.560086	-6.34904	-0.7189	7.8028	-1.26632	0.243817	0.322765	-6.08055	8.6	7.9	8.5	9.9	8.3	7.7	7.7	8.5	7.9
ENST00000363030	rRNA	ENST00000363030	0.0829956	9.10888	0.147568	0.886626	0.956028	-6.81217	-0.700013	9.10888	-1.26523	0.244187	0.322957	-6.05839	8.2	9.5	9.3	9.8	9.3	8.1	9.7	9	8
chr1.tRNA7-AsnGTT	hsa-ucsc-tRNA	chr1.tRNA7-AsnGTT	-0.401109	1.14272	-0.59534	0.569375	0.747729	-6.71013	-0.83599	1.14272	-1.25748	0.246826	0.325846	-6.14338	0.9	1.4	1.3	2.7	2.2	0.5	1.3	0	0.5
chr16.tRNA8-ProTGG	hsa-ucsc-tRNA	chr16.tRNA8-ProTGG	0.125918	7.79108	0.278092	0.788556	0.902143	-6.81343	0.572091	7.79108	1.25762	0.246777	0.325846	-6.07848	8	7	7.2	6.9	7.4	8	6.6	7.4	8
ENST00000581458	misc_RNA	ENST00000581458	-1.55602	2.91437	-1.61373	0.148319	0.312996	-5.57928	-1.21395	2.91437	-1.25384	0.248073	0.326718	-6.05601	3.2	2.4	2.8	6.1	1.8	2.5	1.8	2.3	2.3
hsa-miR-3615	miRNA	MIMAT0017994	-0.308793	4.99076	-0.795653	0.451007	0.644032	-6.45206	-0.4865	4.99076	-1.25356	0.248169	0.326718	-6.02469	5	4.1	5	4.9	5	4.2	5	5	4.2
chr6.tRNA162-MetCAT	hsa-ucsc-tRNA	chr6.tRNA162-MetCAT	-0.131701	3.13635	-0.440917	0.671873	0.823346	-6.72305	0.376798	3.13635	1.25463	0.247799	0.326718	-6.05574	3.5	2.9	4.1	3.4	3.4	3.7	3.3	3.5	3.5
ENST00000363355	rRNA	ENST00000363355	-0.342838	4.0744	-0.553614	0.596173	0.77113	-6.63564	-0.769884	4.0744	-1.2484	0.249945	0.328755	-6.04604	3.9	4.9	4	5.7	3.8	3	4.3	4.1	4.6
chr6.tRNA5-SerAGA	hsa-ucsc-tRNA	chr6.tRNA5-SerAGA	-0.224989	3.2977	-0.311631	0.763922	0.886881	-6.76147	-0.890293	3.2977	-1.24337	0.251691	0.330748	-6.06719	3.4	3	2.8	5.1	3.4	2.3	1.9	3.2	2.6
ENST00000387421	Mt_tRNA	ENST00000387421	1.406	6.92943	3.9459	0.00498017	0.0272769	-2.17067	0.44185	6.92943	1.23475	0.254703	0.334094	-6.07612	6.8	8.1	6.3	6.5	7.6	7.2	6	7.8	7.1
chr14.tRNA7-ArgACG	hsa-ucsc-tRNA	chr14.tRNA7-ArgACG	-0.475116	2.98981	-0.632838	0.545899	0.726687	-6.60396	-0.920713	2.98981	-1.23497	0.254627	0.334094	-6.0826	3.4	3.4	4.2	5.8	3.7	2.6	3.3	3.9	2.8
FR172647	piRNA	FR172647	-0.219479	3.45743	-0.515994	0.620921	0.783524	-6.66819	-0.521833	3.45743	-1.23106	0.256001	0.335489	-6.07595	4.1	2.6	3.2	3.1	3.7	2.8	3.5	3.6	3
chr11.tRNA12-ProTGG	hsa-ucsc-tRNA	chr11.tRNA12-ProTGG	0.0620967	8.81324	0.10377	0.92011	0.972281	-6.84426	0.741435	8.81324	1.22259	0.259005	0.338818	-6.10412	9.3	7.8	8.1	7.7	8.4	9.3	7.4	8.4	9.3
ENST00000607318	rRNA	ENST00000607318	-0.0266494	10.0155	-0.0501626	0.961321	0.985354	-6.78893	-0.640686	10.0155	-1.22257	0.259013	0.338818	-6.07148	9	10.1	10	10.4	9.9	9.1	10.5	9.7	8.7
ENST00000496309	misc_RNA	ENST00000496309	-1.95593	0.204228	-1.42609	0.19465	0.377463	-5.93713	-1.67897	0.204228	-1.21861	0.260424	0.340354	-6.21191	0	0.9	0.9	5.3	-0.7	-0.1	0.1	-0.6	-0.4
chr5.tRNA9-LysCTT	hsa-ucsc-tRNA	chr5.tRNA9-LysCTT	-0.192917	8.50049	-0.646072	0.537754	0.721325	-6.62343	-0.362057	8.50049	-1.21637	0.261227	0.341093	-6.12825	8.3	8.8	8.5	9	8.4	8.3	8.9	8.4	8.3
FR111727	piRNA	FR111727	-0.328347	5.6506	-0.239043	0.817561	0.920879	-6.76056	1.61053	5.6506	1.20899	0.263886	0.344251	-6.10546	4.4	6	6.8	8.7	4.6	6.9	2.8	4.3	7
ENST00000365223	snoRNA	ENST00000365223	0.0713524	10.9935	0.110286	0.915115	0.969144	-6.74307	-0.767185	10.9935	-1.20623	0.264888	0.344931	-6.05358	8.5	10.2	9.8	10.4	9.6	8.5	10.4	9.6	8.5
ENST00000577887	snoRNA	ENST00000577887	0.0237565	4.32316	0.0678455	0.947706	0.980484	-6.80294	0.423472	4.32316	1.20651	0.264785	0.344931	-6.08903	4.4	4.8	5.2	5.3	4.5	5.2	4.2	4.7	4.9
ENST00000384574	snoRNA	ENST00000384574	-0.550896	1.936	-0.539586	0.605338	0.776016	-6.69617	-1.20697	1.936	-1.20469	0.265449	0.345035	-6.16182	1.9	2.9	2.5	5.5	2.1	1.1	1.7	2.4	1.8
ENST00000390833	snoRNA	ENST00000390833	-0.254665	3.41735	-0.535507	0.608017	0.776933	-6.65773	-0.571078	3.41735	-1.20507	0.265309	0.345035	-6.10616	3.4	4.3	4	4.9	3.9	3.6	4.2	3.5	3.1
ENST00000383858	snRNA	ENST00000383858	-0.389192	6.49985	-0.5379	0.606445	0.776016	-6.67526	-0.876481	6.49985	-1.19801	0.267886	0.347889	-6.1186	6.6	7.9	6.7	9.2	6.6	6.5	6.6	6.9	6.6
chr17.tRNA12-TrpCCA	hsa-ucsc-tRNA	chr17.tRNA12-TrpCCA	-0.858713	5.27125	-1.76562	0.118512	0.274741	-5.33529	-0.581065	5.27125	-1.19684	0.268313	0.348128	-6.08857	5.7	5.1	5	6.7	5	5.2	4.8	4.6	5.3
ENST00000363062	snRNA	ENST00000363062	-0.74854	1.76629	-0.852119	0.420878	0.619445	-6.48077	-1.03854	1.76629	-1.19374	0.269454	0.348687	-6.1781	1.9	2.6	2.4	5	1.7	1.2	1.8	2.2	1.9
ENST00000364952	rRNA	ENST00000364952	-0.572564	5.79699	-0.833387	0.430711	0.626846	-6.43021	-0.823989	5.79699	-1.19384	0.269416	0.348687	-6.09789	4.9	4.9	4.8	7	4.8	4.4	4.2	4.6	4.4
ENST00000362698	snRNA	ENST00000362698	0.231702	8.36092	0.342352	0.741608	0.8755	-6.78195	-0.796112	8.36092	-1.19369	0.269473	0.348687	-6.16104	9	10.9	8.8	11.1	9.6	9.1	9.1	9.4	9
ENST00000364725	rRNA	ENST00000364725	0.110717	10.2375	0.185932	0.857494	0.939952	-6.7605	-0.696609	10.2375	-1.19045	0.270667	0.349917	-6.10107	8.8	10.3	10	10.4	9.9	8.7	10.5	9.8	8.8
chr6.tRNA13-LysCTT	hsa-ucsc-tRNA	chr6.tRNA13-LysCTT	-0.190008	8.48689	-0.637554	0.542988	0.724152	-6.62964	-0.351564	8.48689	-1.18322	0.273348	0.353065	-6.16583	8.3	8.8	8.5	9	8.3	8.3	8.9	8.4	8.3
chr6.tRNA80-IleAAT	hsa-ucsc-tRNA	chr6.tRNA80-IleAAT	2.08785	3.60207	1.99915	0.0835329	0.21914	-5.03929	1.22294	3.60207	1.18026	0.274454	0.35322	-6.14945	0.8	5.6	5.5	4.4	4.5	3.2	3.5	4.7	3.6
chr19.tRNA1-AsnGTT	hsa-ucsc-tRNA	chr19.tRNA1-AsnGTT	-0.539126	3.7284	-0.90243	0.395263	0.594551	-6.37782	-0.704496	3.7284	-1.18156	0.27397	0.35322	-6.12644	4.3	4.6	4.3	6.2	4.4	4	3.9	3.9	4
ENST00000362477	snRNA	ENST00000362477	-0.0608257	5.88259	-0.137162	0.894562	0.958953	-6.79794	-0.52998	5.88259	-1.18174	0.273902	0.35322	-6.1111	6.4	6.9	5.7	7.4	6.1	6.2	5.9	6.5	6.2
chr6.tRNA44-SerAGA	hsa-ucsc-tRNA	chr6.tRNA44-SerAGA	-0.0691094	3.35709	-0.0965196	0.925671	0.973237	-6.80899	-0.837817	3.35709	-1.18082	0.274247	0.35322	-6.13753	3.3	3.4	2.8	5.1	3.5	2.4	2	3.3	2.7
chr3.tRNA3-AspGTC	hsa-ucsc-tRNA	chr3.tRNA3-AspGTC	-1.02583	0.999409	-2.04508	0.077948	0.208297	-5.06384	-0.597735	0.999409	-1.17951	0.274736	0.353267	-6.22717	2.3	-0.2	1	1.4	1	1.5	1	1	0.5
chr14.tRNA4-ThrTGT	hsa-ucsc-tRNA	chr14.tRNA4-ThrTGT	-0.744845	3.63292	-1.68315	0.133917	0.297018	-5.47207	-0.520106	3.63292	-1.17296	0.277195	0.35611	-6.13573	4.6	3.9	4	5.4	3.6	4.1	3.8	4.1	4.1
chr6.tRNA1-GlnCTG	hsa-ucsc-tRNA	chr6.tRNA1-GlnCTG	-0.461143	7.41004	-1.44776	0.188702	0.371477	-5.82574	-0.371958	7.41004	-1.16742	0.27929	0.358481	-6.18869	7.1	6.9	7	7.8	6.7	6.9	6.8	6.8	6.8
ENST00000584058	misc_RNA	ENST00000584058	-1.31182	2.60215	-1.26854	0.243067	0.440963	-6.01831	-1.20641	2.60215	-1.16544	0.280041	0.359123	-6.16457	2.4	2.8	2.4	6	1.3	2.2	1.9	2.1	1.9
chr1.tRNA9-ArgTCT	hsa-ucsc-tRNA	chr1.tRNA9-ArgTCT	0.0511704	5.95537	0.106141	0.918292	0.97126	-6.7953	0.555277	5.95537	1.16447	0.280413	0.359279	-6.14503	5.6	6	7	7	5.8	6.5	5.4	6.4	6.2
chr1.tRNA119-LysCTT	hsa-ucsc-tRNA	chr1.tRNA119-LysCTT	-0.236979	7.09211	-0.844336	0.424944	0.621604	-6.46788	-0.32439	7.09211	-1.15394	0.284442	0.363812	-6.19179	6.2	6.5	6.4	6.8	6.2	6.2	6.7	6.3	6.2
chr17.tRNA20-MetCAT	hsa-ucsc-tRNA	chr17.tRNA20-MetCAT	-0.303416	5.14913	-0.523402	0.616005	0.781269	-6.64154	-0.668741	5.14913	-1.15192	0.285218	0.363812	-6.1376	5.1	4.9	6.1	6.5	5.7	4.5	5.5	5.6	4.4
ENST00000363405	rRNA	ENST00000363405	-0.337374	4.40534	-0.513219	0.622768	0.783923	-6.65313	-0.754469	4.40534	-1.15202	0.285183	0.363812	-6.14836	3.4	4.2	3.9	5.8	3.7	3	3.5	3.7	3.4
ENST00000363146	processed_transcript	ENST00000363146	0.117191	6.5326	0.275915	0.790163	0.902477	-6.78772	-0.494608	6.5326	-1.15216	0.285127	0.363812	-6.16569	6.1	7.4	6.7	7.3	6.5	6	7.1	7	6.4
ENST00000391002	snoRNA	ENST00000391002	-0.0470452	5.96997	-0.144795	0.888739	0.956028	-6.79792	-0.377578	5.96997	-1.1523	0.285075	0.363812	-6.14745	5.3	5.9	5.4	5.7	5.4	5	6	5.6	5.5
chr9.tRNA6-AspGTC	hsa-ucsc-tRNA	chr9.tRNA6-AspGTC	-0.378928	4.98711	-1.0555	0.324448	0.530277	-6.21092	-0.41036	4.98711	-1.14347	0.288498	0.367668	-6.14843	6.6	5.3	5.2	5.7	5.8	5.8	5.7	5.7	5.7
ENST00000516903	snoRNA	ENST00000516903	0.607381	1.86077	0.988612	0.354082	0.560086	-6.34999	-0.680424	1.86077	-1.14258	0.288841	0.367779	-6.25133	1.2	2.5	2.5	2.6	2.5	0.7	2.5	3.1	0.9
ENST00000362694	rRNA	ENST00000362694	-0.819453	3.39301	-0.656923	0.531131	0.714314	-6.57857	-1.41117	3.39301	-1.14	0.28985	0.368737	-6.18057	2.2	3.7	3.2	6.9	2.6	1.8	2.3	2.5	2.1
ENST00000516775	miRNA	ENST00000516775	0.244902	4.86251	0.595105	0.569525	0.747729	-6.60315	-0.467581	4.86251	-1.13577	0.291509	0.370269	-6.16088	5.6	5.2	5.4	5.8	6	4.4	5	6	5.2
FR193908	piRNA	FR193908	0.0929842	3.01226	0.157128	0.879348	0.954511	-6.82501	0.676543	3.01226	1.13541	0.29165	0.370269	-6.1961	3.8	3.7	2.8	3.1	3.2	3.9	2.5	2.9	4.9
chr7.tRNA3-ArgCCT	hsa-ucsc-tRNA	chr7.tRNA3-ArgCCT	-0.0193416	8.58711	-0.0806835	0.937834	0.978	-6.84442	-0.270698	8.58711	-1.13495	0.291829	0.370269	-6.21734	8.5	8.8	8.4	8.8	8.6	8.4	8.7	8.6	8.4
chr1.tRNA83-AsnGTT	hsa-ucsc-tRNA	chr1.tRNA83-AsnGTT	-0.452386	3.53224	-0.674114	0.520742	0.7063	-6.5662	-0.758597	3.53224	-1.13419	0.292129	0.370322	-6.18238	3.9	4.6	4.2	6.2	4.3	3.7	3.8	3.6	3.7
ENST00000384147	processed_transcript	ENST00000384147	-0.3071	10.2594	-0.79476	0.451496	0.644032	-6.44582	-0.434127	10.2594	-1.1274	0.294812	0.372736	-6.16218	9.2	9.6	9.9	10	9.3	9.1	10.2	9.6	9.1
ENST00000516789	rRNA	ENST00000516789	-0.369992	1.35646	-0.66822	0.52429	0.7091	-6.65354	-0.619875	1.35646	-1.12783	0.294639	0.372736	-6.27568	1.4	2	1.3	3.1	1.6	1.4	1.1	1	1.1
ENST00000384462	snoRNA	ENST00000384462	-0.274782	3.66869	-0.418765	0.68728	0.837933	-6.71346	-0.736364	3.66869	-1.12762	0.294725	0.372736	-6.18814	2.5	3.4	4.1	4.1	3.4	2.4	4.4	3.4	2.3
ENST00000578231	misc_RNA	ENST00000578231	-1.29581	2.96207	-1.21643	0.261207	0.461048	-6.07048	-1.19847	2.96207	-1.12384	0.296224	0.373862	-6.20201	2.7	2.8	2.7	6.3	1.8	2.1	1.7	2.2	2.3
ENST00000387342	Mt_tRNA	ENST00000387342	0.189984	9.08091	0.398017	0.701856	0.850821	-6.73897	-0.528698	9.08091	-1.12413	0.296109	0.373862	-6.21764	8.6	10.2	9.3	10	9.3	8.8	10	9.5	8.8
ENST00000516999	snoRNA	ENST00000516999	-0.586045	3.8308	-1.2002	0.267083	0.467395	-6.07282	-0.547342	3.8308	-1.12105	0.297336	0.374936	-6.1901	3.3	4.3	4	4.8	3.4	3.6	4.7	3.4	3.6
chr6.tRNA35-SerCGA	hsa-ucsc-tRNA	chr6.tRNA35-SerCGA	-0.13462	2.30679	-0.507715	0.626439	0.787163	-6.71927	0.296907	2.30679	1.11384	0.300225	0.378246	-6.2432	2.3	1.9	2.6	2.4	2.3	2.5	1.9	2.1	2.5
chr6.tRNA142-MetCAT	hsa-ucsc-tRNA	chr6.tRNA142-MetCAT	-0.117146	5.2083	-0.207394	0.841297	0.93325	-6.77	-0.629806	5.2083	-1.11151	0.301166	0.379099	-6.18133	5	5.3	6.1	6.5	5.8	4.7	5.6	5.7	4.5
chr6.tRNA113-AlaTGC	hsa-ucsc-tRNA	chr6.tRNA113-AlaTGC	0.656724	5.42281	1.40313	0.201132	0.386268	-5.8262	0.51726	5.42281	1.10213	0.304967	0.383212	-6.20103	4.2	4.5	4.5	4.8	4.6	4.5	3	4.9	4.6
ENST00000364298	rRNA	ENST00000364298	-0.00305967	3.15599	-0.00566021	0.995633	0.998091	-6.82017	-0.591344	3.15599	-1.10226	0.304915	0.383212	-6.22735	2.7	3.2	2.8	4.3	3	2.2	2.2	3	2.5
ENST00000363484	snoRNA	ENST00000363484	-0.251935	3.35035	-0.645541	0.538079	0.721325	-6.59035	-0.427518	3.35035	-1.0977	0.306778	0.38515	-6.22435	2.8	3	3	3.7	3.2	2.2	2.9	2.5	2.9
ENST00000458748	lincRNA	ENST00000458748	-0.771979	4.94188	-2.26317	0.056076	0.168698	-4.61866	-0.372333	4.94188	-1.09165	0.309261	0.387927	-6.20353	4.3	4.2	4.7	5	3.8	4.4	5	3.9	4.1
chr14.tRNA13-LysCTT	hsa-ucsc-tRNA	chr14.tRNA13-LysCTT	-0.162439	8.41117	-0.622741	0.552163	0.732982	-6.64183	-0.283758	8.41117	-1.09023	0.309846	0.388323	-6.26815	8.2	8.5	8	8.5	8.1	8.2	8.4	8.1	8.2
ENST00000410695	snRNA	ENST00000410695	-0.0233108	5.97357	-0.0518264	0.960039	0.985354	-6.80053	0.484453	5.97357	1.08811	0.310723	0.389081	-6.22696	4.7	6.1	5.8	6.1	5.1	5.9	5.3	5	5.9
ENST00000516978	snoRNA	ENST00000516978	-0.44795	2.55709	-0.75926	0.471196	0.661611	-6.52819	-0.639363	2.55709	-1.08744	0.311002	0.389092	-6.25813	1.6	2.2	2.9	3.6	2.2	1.5	2.6	2	1.4
ENST00000364226	rRNA	ENST00000364226	-1.13038	3.66878	-0.887783	0.4026	0.600552	-6.39028	-1.37982	3.66878	-1.08673	0.311295	0.389119	-6.2291	2.9	3.9	4.1	7.6	3.1	2.5	2.8	3	2.7
ENST00000602755	lincRNA	ENST00000602755	-0.771971	4.94322	-2.27004	0.0554972	0.167308	-4.60845	-0.368406	4.94322	-1.08345	0.312657	0.390173	-6.21217	4.3	4.2	4.7	5	3.8	4.4	5	3.9	4.1
chr3.tRNA6-CysGCA	hsa-ucsc-tRNA	chr3.tRNA6-CysGCA	-0.0127925	3.99502	-0.0282627	0.9782	0.9893	-6.80561	-0.488169	3.99502	-1.08339	0.312682	0.390173	-6.23033	4.4	3.9	2.6	3.7	3.7	3.8	3.3	3.7	3.6
chr15.tRNA7-GlnCTG	hsa-ucsc-tRNA	chr15.tRNA7-GlnCTG	-0.356222	7.61632	-1.18709	0.271912	0.471817	-6.13924	-0.323837	7.61632	-1.07908	0.314475	0.392069	-6.28636	7.2	7.2	7.1	7.9	6.9	7.1	7.1	7	7
ENST00000383870	snoRNA	ENST00000383870	0.0539533	3.79922	0.150129	0.884675	0.956028	-6.79665	-0.384504	3.79922	-1.07458	0.316359	0.394075	-6.24256	4.3	3.5	3.5	4.1	4.1	3.5	3.3	4.1	3.5
FR338575	piRNA	FR338575	2.87313	1.05107	2.61266	0.0331424	0.117751	-4.19203	1.12826	1.05107	1.0727	0.31715	0.394719	-6.37193	-0.2	2.5	0.9	2	3.2	0.4	-2.6	2.1	1.3
chr10.tRNA4-AsnGTT	hsa-ucsc-tRNA	chr10.tRNA4-AsnGTT	-0.586739	3.67574	-0.946111	0.373966	0.574936	-6.33859	-0.661145	3.67574	-1.06725	0.319447	0.397233	-6.24985	4.3	4.3	4.4	6.2	4.3	3.9	3.8	3.9	4
hsa-miR-3653	miRNA	MIMAT0018073	2.80369	2.89819	2.04545	0.0779041	0.208297	-4.99895	1.43341	2.89819	1.06175	0.321779	0.399786	-6.31187	4.8	3.3	2.5	-0.2	5.5	4.1	1.5	6	4.1
hsa-miR-18b-5p	miRNA	MIMAT0001412	-1.01667	2.39058	-1.74494	0.122208	0.281491	-5.41949	-0.617938	2.39058	-1.05472	0.32478	0.403165	-6.29152	4	3	3.2	5	2.9	4.1	2.8	3	2.8
chr17.tRNA3-GlnCTG	hsa-ucsc-tRNA	chr17.tRNA3-GlnCTG	-0.451079	7.41901	-1.40284	0.201214	0.386268	-5.88189	-0.338727	7.41901	-1.05321	0.325429	0.403622	-6.31058	7.1	6.9	7.1	7.8	6.7	6.9	6.9	6.8	6.8
FR068012	piRNA	FR068012	-0.123042	4.59992	-0.399062	0.701119	0.850821	-6.71251	0.324686	4.59992	1.05189	0.325996	0.403975	-6.25237	4.8	5.1	5.2	5.4	4.7	5.2	4.8	4.8	5.6
ENST00000384072	snoRNA	ENST00000384072	-1.07734	1.86377	-1.41321	0.198262	0.382916	-5.88138	-0.808298	1.86377	-1.05065	0.326527	0.404084	-6.31702	1.9	3.3	1.6	3.6	0.9	2.3	3.3	1	2.4
chr17.tRNA31-AsnGTT	hsa-ucsc-tRNA	chr17.tRNA31-AsnGTT	-0.518987	3.70252	-0.863226	0.415122	0.612861	-6.41365	-0.630573	3.70252	-1.05037	0.326646	0.404084	-6.26706	4.2	4.5	4.4	6.2	4.3	3.9	3.9	3.9	4.1
chr16.tRNA7-LysCTT	hsa-ucsc-tRNA	chr16.tRNA7-LysCTT	-0.153473	8.49927	-0.489377	0.638754	0.793603	-6.719	-0.326055	8.49927	-1.04308	0.329798	0.407632	-6.31544	8.3	8.9	8.5	9	8.4	8.3	8.9	8.4	8.3
ENST00000585078	snoRNA	ENST00000585078	0.571907	5.32875	1.63683	0.143374	0.307535	-5.52223	0.364013	5.32875	1.03849	0.331794	0.409745	-6.26475	4.7	5.5	5.5	5.6	5.4	5.2	4.5	5.6	5.2
ENST00000363311	snoRNA	ENST00000363311	-0.0659868	6.97389	-0.264071	0.798932	0.909914	-6.80532	-0.259199	6.97389	-1.03436	0.333596	0.411616	-6.31144	6.5	6.7	6.7	6.9	6.7	6.4	6.8	6.7	6.4
ENST00000488123	miRNA	ENST00000488123	-2.65269	3.87061	-1.78136	0.115768	0.269249	-5.33379	-1.55636	3.87061	-1.03289	0.334237	0.412054	-6.27148	4.2	2	4.3	8.6	2.3	2.8	1.9	2.5	3
chr17.tRNA2-LysTTT	hsa-ucsc-tRNA	chr17.tRNA2-LysTTT	0.184679	7.4668	0.554295	0.595731	0.77113	-6.68226	0.342705	7.4668	1.02787	0.336446	0.414065	-6.32693	6.9	7.6	8.2	7.8	7.6	7.5	7.5	7.6	7.5
ENST00000384659	snRNA	ENST00000384659	-0.017384	7.35071	-0.0246566	0.980981	0.990361	-6.85746	-0.727385	7.35071	-1.02826	0.33627	0.414065	-6.33048	7.2	9.1	7.3	9.6	7.5	7.4	7.6	7.7	7.4
FR010967	snoRNA	FR010967	-0.0588665	3.09474	-0.0993676	0.923486	0.973135	-6.81614	-0.600149	3.09474	-1.02048	0.339709	0.417722	-6.31299	2.4	4	3.3	3.8	2.5	2.6	4.2	3.7	2.6
ENST00000362610	rRNA	ENST00000362610	-0.300607	6.28051	-0.405355	0.696686	0.847959	-6.73298	-0.762681	6.28051	-1.01655	0.341459	0.419516	-6.30088	5.1	5.9	5.3	7.7	5.3	4.9	4.6	5.2	4.9
chr13.tRNA7-AsnGTT	hsa-ucsc-tRNA	chr13.tRNA7-AsnGTT	-0.448258	3.56132	-0.668715	0.523992	0.7091	-6.56996	-0.678812	3.56132	-1.01523	0.342045	0.419876	-6.30541	4	4.5	4.3	6.2	4.3	3.7	3.7	3.7	3.8
ENST00000365237	snoRNA	ENST00000365237	-0.286354	4.01009	-1.12967	0.293911	0.493679	-6.14836	-0.256976	4.01009	-1.01376	0.342703	0.420323	-6.29899	5.1	4.6	4.8	5.1	4.7	4.7	4.8	4.8	4.7
ENST00000363450	snoRNA	ENST00000363450	-0.645135	2.84396	-0.988693	0.354044	0.560086	-6.31563	-0.660188	2.84396	-1.01237	0.343322	0.420724	-6.32317	3.1	3.4	3.7	5.2	2.4	2.8	3.2	3.7	3
ENST00000386157	snoRNA	ENST00000386157	-0.204462	2.20431	-0.345265	0.739506	0.874848	-6.78673	-0.593812	2.20431	-1.01103	0.343923	0.4211	-6.35443	2.2	2.9	2.8	3.4	3	1.1	3.1	2.1	2.9
chr6.tRNA129-MetCAT	hsa-ucsc-tRNA	chr6.tRNA129-MetCAT	-0.122992	5.13779	-0.209937	0.839383	0.932286	-6.76889	-0.593236	5.13779	-1.01037	0.344218	0.421102	-6.286	4.8	5.2	6	6.5	5.7	4.5	5.5	5.6	4.4
ENST00000364587	snoRNA	ENST00000364587	-2.32582	0.976886	-2.20262	0.0614479	0.179955	-4.82958	-1.0887	0.976886	-1.00289	0.347584	0.424661	-6.39434	1.5	1.8	0.8	3.2	0.8	1.4	2.9	-2.3	2
ENST00000362653	rRNA	ENST00000362653	-0.80282	5.24027	-0.867185	0.413085	0.61111	-6.38941	-0.928432	5.24027	-1.0026	0.347719	0.424661	-6.29274	4.4	4.3	4.6	7.3	4.2	3.9	3.4	4.1	3.8
ENST00000383861	snRNA	ENST00000383861	-0.0741039	7.31839	-0.0957821	0.926237	0.973237	-6.85296	-0.778438	7.31839	-1.00182	0.348069	0.424727	-6.35624	7.1	9.1	7.3	9.8	7.4	7.4	7.4	7.6	7.3
ENST00000364884	snoRNA	ENST00000364884	0.157504	9.01181	0.315579	0.76104	0.885002	-6.7747	-0.490278	9.01181	-0.995583	0.350899	0.427816	-6.35213	7.6	9.1	8.5	9	8.4	7.8	9	8.4	7.7
ENST00000390851	snRNA	ENST00000390851	-1.08265	1.81412	-1.15062	0.285723	0.484321	-6.18863	-0.931725	1.81412	-0.987801	0.354453	0.431783	-6.38564	1.6	1.8	2.7	5	1.9	1.1	1.6	1.3	1.5
ENST00000363306	snRNA	ENST00000363306	-1.05342	2.05828	-0.847076	0.423509	0.620138	-6.46974	-1.21839	2.05828	-0.985336	0.355585	0.432794	-6.3782	2.7	3	2.9	6.7	2.9	2.3	1.3	1.9	2
ENST00000363946	snoRNA	ENST00000363946	-0.234374	1.38723	-0.341758	0.742038	0.8755	-6.82809	-0.666645	1.38723	-0.984189	0.356113	0.433069	-6.42467	1.4	2.2	1	3.2	1.4	2.1	1	1.2	0.4
ENST00000383869	snRNA	ENST00000383869	-0.0292867	7.41025	-0.0416849	0.967853	0.987816	-6.8576	-0.691883	7.41025	-0.982771	0.356766	0.433496	-6.37765	7.2	9.1	7.5	9.7	7.5	7.5	7.7	7.8	7.5
chr13.tRNA5-GluTTC	hsa-ucsc-tRNA	chr13.tRNA5-GluTTC	0.170107	8.05394	0.401494	0.699404	0.849826	-6.76874	0.41436	8.05394	0.975502	0.360127	0.437211	-6.38392	7.1	8.2	7.8	7.5	6.8	7.8	7.9	8	8.1
ENST00000384278	snRNA	ENST00000384278	-0.00889089	7.35632	-0.0125492	0.990319	0.995518	-6.85752	-0.692314	7.35632	-0.974288	0.360691	0.437525	-6.38404	7.1	9.1	7.4	9.6	7.5	7.4	7.6	7.7	7.4
ENST00000384010	snRNA	ENST00000384010	-0.0871388	7.34711	-0.111605	0.914105	0.969105	-6.85156	-0.758896	7.34711	-0.968544	0.363368	0.440399	-6.38996	7.1	9.1	7.4	9.9	7.4	7.4	7.5	7.7	7.4
ENST00000365050	rRNA	ENST00000365050	0.0679227	5.30409	0.115268	0.9113	0.968678	-6.78957	-0.571046	5.30409	-0.963245	0.36585	0.443034	-6.33174	3.9	4.9	4.3	5.9	4.5	3.8	3.8	4.4	3.9
ENST00000581525	snoRNA	ENST00000581525	-0.361748	7.205	-1.22367	0.258621	0.458659	-6.08891	-0.283726	7.205	-0.959632	0.367551	0.443969	-6.39697	7.8	6.7	7.3	7.3	7.3	7.1	7.4	7.3	7.2
ENST00000363688	rRNA	ENST00000363688	-0.322227	5.4517	-0.352589	0.73423	0.87301	-6.72722	-0.882037	5.4517	-0.959681	0.367527	0.443969	-6.33484	4.3	5.4	4.4	7.4	4.5	4.1	3.6	4.4	4
chr6.tRNA76-LysTTT	hsa-ucsc-tRNA	chr6.tRNA76-LysTTT	0.0886248	7.4886	0.297504	0.774264	0.893522	-6.80389	0.286542	7.4886	0.960939	0.366935	0.443969	-6.39455	7.2	7.6	8.2	7.8	7.6	7.6	7.5	7.6	7.6
ENST00000384706	processed_transcript	ENST00000384706	0.905911	4.54162	3.043	0.0175542	0.070245	-3.45841	0.283323	4.54162	0.952504	0.370922	0.446913	-6.35521	4.4	5.7	4.8	4.7	5.1	4.8	4.6	5.6	5
ENST00000383895	snoRNA	ENST00000383895	1.25196	1.55956	1.28409	0.237863	0.432616	-6.06218	0.92274	1.55956	0.953388	0.370503	0.446913	-6.45395	2.6	2.6	0.9	-0.7	1.8	3.2	1.9	3.2	2.6
ENST00000464472	misc_RNA	ENST00000464472	-1.57468	1.30834	-0.930768	0.381347	0.582162	-6.4323	-1.60751	1.30834	-0.952727	0.370816	0.446913	-6.44468	1.2	1.3	2.1	6.9	1.4	0.2	-0.5	0.4	0.6
ENST00000384337	snRNA	ENST00000384337	-0.750371	3.32317	-0.734093	0.485506	0.675097	-6.52569	-0.969148	3.32317	-0.95062	0.371817	0.447085	-6.37237	4.3	3.4	1.6	5.4	2.9	3.3	1.4	2.5	3.3
chr7.tRNA20-CysGCA	hsa-ucsc-tRNA	chr7.tRNA20-CysGCA	0.10535	2.23388	0.326751	0.752909	0.878394	-6.79713	-0.304571	2.23388	-0.951364	0.371463	0.447085	-6.41492	2.7	2.5	2.2	2.9	2.7	2.1	1.9	2.7	2.3
ENST00000384782	snRNA	ENST00000384782	-0.0508635	7.30572	-0.0645196	0.950266	0.980484	-6.85521	-0.752403	7.30572	-0.950235	0.372	0.447085	-6.40567	7	9.1	7.3	9.8	7.3	7.4	7.4	7.6	7.3
chr3.tRNA10-PseudoCTC	hsa-ucsc-tRNA	chr3.tRNA10-PseudoCTC	0.894638	7.51996	2.14529	0.0670061	0.187943	-4.83998	0.393547	7.51996	0.947909	0.373108	0.448042	-6.40113	6.9	6.5	7	6.3	7.7	6.6	6	7.6	6.6
ENST00000384687	snRNA	ENST00000384687	-0.332641	6.19512	-0.448793	0.666435	0.81948	-6.70821	-0.707517	6.19512	-0.94484	0.374573	0.449425	-6.36756	6	7.3	6.5	8.7	6.2	6.1	6.1	6.4	6.1
chr6.tRNA169-MetCAT	hsa-ucsc-tRNA	chr6.tRNA169-MetCAT	-0.0127013	5.0966	-0.0214433	0.983459	0.990361	-6.79423	-0.556806	5.0966	-0.937827	0.377938	0.453083	-6.35697	4.6	5.3	5.9	6.4	5.6	4.5	5.4	5.5	4.3
chr17.tRNA10-GlyTCC	hsa-ucsc-tRNA	chr17.tRNA10-GlyTCC	-0.279363	5.51422	-0.774367	0.462742	0.656162	-6.47141	-0.337326	5.51422	-0.934556	0.379514	0.454593	-6.36184	5.8	5.3	6.1	6.2	6.1	5.4	5.9	5.6	5.3
ENST00000362482	rRNA	ENST00000362482	0.0722954	10.2102	0.124199	0.904466	0.965716	-6.77482	-0.535	10.2102	-0.93125	0.381113	0.456128	-6.36736	8.5	10	9.7	10.2	9.5	9	10	9.3	8.3
chr16.tRNA32-LysCTT	hsa-ucsc-tRNA	chr16.tRNA32-LysCTT	-0.0918167	8.10542	-0.331164	0.749706	0.87587	-6.79755	-0.257274	8.10542	-0.929869	0.381782	0.45635	-6.4323	7.9	8.4	7.9	8.4	7.9	8	8.3	8	8
chr6.tRNA10-AlaCGC	hsa-ucsc-tRNA	chr6.tRNA10-AlaCGC	-0.17619	5.51197	-0.323048	0.7556	0.880102	-6.73849	-0.509254	5.51197	-0.929555	0.381935	0.45635	-6.36471	5	5	5.3	6.5	5.2	4.7	4.4	5.2	4.5
chr11.tRNA11-LysTTT	hsa-ucsc-tRNA	chr11.tRNA11-LysTTT	0.2714	4.68139	0.889974	0.401496	0.600552	-6.37672	-0.280804	4.68139	-0.922271	0.38548	0.460203	-6.37913	4.8	4.4	4.2	4.5	4.9	4.1	4.1	4.9	4.2
chr6.tRNA52-ArgTCT	hsa-ucsc-tRNA	chr6.tRNA52-ArgTCT	-0.14796	3.37388	-0.215595	0.835129	0.930442	-6.78955	-0.627201	3.37388	-0.918844	0.387157	0.461821	-6.40307	2	4.1	3.1	4.2	2.7	2.5	3.9	2.7	2.5
ENST00000364805	snoRNA	ENST00000364805	-0.219069	6.44264	-0.82422	0.435582	0.632013	-6.4594	-0.243086	6.44264	-0.913372	0.389846	0.464642	-6.40975	7	6.4	6.6	6.7	6.5	6.6	6.7	6.8	6.5
chr11.tRNA18-AlaTGC	hsa-ucsc-tRNA	chr11.tRNA18-AlaTGC	0.77878	5.39049	1.59146	0.153234	0.31961	-5.58666	0.447052	5.39049	0.907805	0.392595	0.467298	-6.39203	4.9	4.7	4.1	4.5	5	4.9	3.1	5.1	4.8
ENST00000363334	snRNA	ENST00000363334	-0.473945	1.85778	-0.663318	0.527252	0.711765	-6.63016	-0.64536	1.85778	-0.907284	0.392853	0.467298	-6.46691	1.7	2.5	1.2	3.7	1.3	1.9	1.1	1.2	1.6
chr6.tRNA143-LysTTT	hsa-ucsc-tRNA	chr6.tRNA143-LysTTT	-0.0302514	6.31921	-0.111731	0.914009	0.969105	-6.81324	-0.246908	6.31921	-0.906884	0.393051	0.467298	-6.40802	6.3	6	5.5	5.9	6	5.9	5.8	6	5.9
chr16.tRNA6-ProCGG	hsa-ucsc-tRNA	chr16.tRNA6-ProCGG	-0.0478159	7.63309	-0.0999809	0.923016	0.973135	-6.85133	0.433741	7.63309	0.903562	0.3947	0.468869	-6.4492	8.1	6.7	7.2	6.9	7.4	7.9	6.6	7.4	7.9
ENST00000408534	snoRNA	ENST00000408534	-1.30014	1.94368	-1.67883	0.134773	0.297537	-5.53221	-0.697395	1.94368	-0.889093	0.401939	0.477074	-6.46715	2.4	0.2	3	3.6	2.1	1	1.6	1.6	1.4
chr1.tRNA32-MetCAT	hsa-ucsc-tRNA	chr1.tRNA32-MetCAT	-0.0737347	5.04947	-0.124186	0.904476	0.965716	-6.78525	-0.527625	5.04947	-0.887377	0.402805	0.477706	-6.40365	4.7	5.2	6	6.4	5.5	4.5	5.4	5.5	4.4
hsa-miR-3614-5p	miRNA	MIMAT0017992	-1.46006	1.30413	-3.45642	0.00972285	0.0466632	-2.94306	-0.384618	1.30413	-0.884404	0.404306	0.478976	-6.4982	2.1	0.6	1.5	2.4	1	1	1.6	0.1	2.4
chr6.tRNA62-SerGCT	hsa-ucsc-tRNA	chr6.tRNA62-SerGCT	-0.0199247	3.03005	-0.0489781	0.962233	0.985585	-6.82475	-0.357956	3.03005	-0.883937	0.404543	0.478976	-6.44451	3	3.8	2.7	3.9	2.8	3.2	3	3.2	2.9
hsa-miR-590-3p	miRNA	MIMAT0004801	0.10894	2.16483	0.163187	0.874741	0.953115	-6.84052	-0.582452	2.16483	-0.883229	0.404901	0.479005	-6.48178	2.2	4.1	1.8	2.8	1.7	2.7	3.7	3	2.4
ENST00000365328	misc_RNA	ENST00000365328	-0.404757	5.26769	-0.78559	0.45653	0.650566	-6.45971	-0.450968	5.26769	-0.875043	0.409062	0.483529	-6.41377	5.6	6.3	5.7	7.3	5.3	5.8	5.6	5.7	5.6
chr17.tRNA28-CysGCA	hsa-ucsc-tRNA	chr17.tRNA28-CysGCA	0.344088	7.38284	1.21771	0.260749	0.461048	-6.09071	0.245769	7.38284	0.870048	0.411616	0.486147	-6.47499	7.2	7.5	6.9	7	7.2	7.5	6.8	7.4	7.4
ENST00000365607	processed_transcript	ENST00000365607	-0.0171013	8.27822	-0.0433818	0.966545	0.987349	-6.85406	-0.337322	8.27822	-0.859424	0.417086	0.492203	-6.49482	7.7	8.7	8.3	8.7	7.9	7.9	8.7	8.3	7.8
chr6.tRNA123-SerGCT	hsa-ucsc-tRNA	chr6.tRNA123-SerGCT	-0.296668	2.73325	-0.813814	0.441158	0.633774	-6.48177	-0.311404	2.73325	-0.854637	0.419568	0.494556	-6.47779	2.7	2.6	2.5	3.5	2.2	2.6	2.2	2.7	2.4
chr7.tRNA5-CysGCA	hsa-ucsc-tRNA	chr7.tRNA5-CysGCA	-0.061328	5.55728	-0.22535	0.827807	0.928049	-6.76686	0.231273	5.55728	0.85425	0.419769	0.494556	-6.4408	5.1	5.1	5.1	5	4.7	5.3	4.9	5.1	5.4
ENST00000390861	sense_intronic	ENST00000390861	-0.182835	4.35401	-0.708033	0.500621	0.687455	-6.5326	0.220045	4.35401	0.84999	0.421987	0.496353	-6.44612	4.4	4.2	4.3	4.2	4	4.6	4.2	4.1	4.6
ENST00000609620	sense_intronic	ENST00000609620	-0.182835	4.35401	-0.708033	0.500621	0.687455	-6.5326	0.220045	4.35401	0.84999	0.421987	0.496353	-6.44612	4.4	4.2	4.3	4.2	4	4.6	4.2	4.1	4.6
ENST00000459126	snoRNA	ENST00000459126	-1.19606	2.86344	-1.85776	0.103291	0.250799	-5.24754	-0.54907	2.86344	-0.845315	0.424431	0.497958	-6.47227	4.6	3.1	2	3.7	2.3	3.8	3	2.3	4
chr2.tRNA3-AlaAGC	hsa-ucsc-tRNA	chr2.tRNA3-AlaAGC	0.662606	4.99744	0.888024	0.402478	0.600552	-6.38167	0.630473	4.99744	0.844727	0.424739	0.497958	-6.44996	4.8	4.1	4	4.7	4.7	4.7	2.1	4.8	4.8
ENST00000384335	snoRNA	ENST00000384335	-0.641423	3.6023	-0.847293	0.423395	0.620138	-6.42962	-0.639433	3.6023	-0.845039	0.424575	0.497958	-6.46245	2.7	2.6	4.6	4.3	3.4	2.1	4.2	3.3	2.5
ENST00000383925	snRNA	ENST00000383925	-0.0657894	5.82789	-0.0837019	0.935514	0.978	-6.80453	-0.67327	5.82789	-0.844994	0.424599	0.497958	-6.44351	4.7	6.9	5.2	7.6	5.1	5.1	5.2	5.4	5.1
FR073001	piRNA	FR073001	2.70567	1.7766	1.64895	0.140842	0.303466	-5.58797	1.34741	1.7766	0.841775	0.426288	0.499365	-6.56147	-0.5	3.4	2.9	4.4	3	1.9	-2.2	3.4	1
ENST00000384320	snoRNA	ENST00000384320	-0.449376	6.96423	-1.6042	0.150404	0.316002	-5.6064	-0.234442	6.96423	-0.838968	0.427764	0.500687	-6.49932	6.8	6.6	7.2	7.3	6.6	6.7	7.2	6.7	6.8
hsa-miR-18a-5p	miRNA	MIMAT0000072	-0.514452	3.4851	-0.658582	0.530123	0.714297	-6.57885	-0.653389	3.4851	-0.837626	0.428471	0.501106	-6.47124	5.1	5.5	4.3	6.8	4.2	5.7	4.1	4.8	4.1
chr6.tRNA2-MetCAT	hsa-ucsc-tRNA	chr6.tRNA2-MetCAT	-0.0983061	5.08139	-0.160291	0.876942	0.953248	-6.7793	-0.511963	5.08139	-0.83346	0.430672	0.503269	-6.45056	4.7	5.2	6.1	6.5	5.6	4.5	5.4	5.5	4.4
ENST00000411069	snRNA	ENST00000411069	-0.545495	6.23972	-1.28493	0.237587	0.432616	-5.97971	-0.351229	6.23972	-0.829679	0.432677	0.5052	-6.4788	5.3	6.1	5.5	6.5	5.1	5.6	5.9	5	5.6
hsa-miR-193a-3p	miRNA	MIMAT0000459	-0.306942	3.09669	-0.66476	0.526379	0.711256	-6.58374	-0.380878	3.09669	-0.825791	0.434745	0.507202	-6.49023	5	4.2	4	4.2	4.3	5.2	4.7	4.4	3.5
chr1.tRNA52-ProCGG	hsa-ucsc-tRNA	chr1.tRNA52-ProCGG	0.0213811	7.66798	0.0453578	0.965023	0.987349	-6.85576	0.38896	7.66798	0.822691	0.436398	0.508717	-6.52109	8.2	6.9	7.1	7	7.4	7.9	6.6	7.4	7.9
hsa-miR-3065-5p	miRNA	MIMAT0015066	0.944965	4.05842	3.12582	0.0155677	0.065705	-3.33581	-0.245183	4.05842	-0.818501	0.438641	0.510917	-6.48449	4.1	5.2	4.3	4.7	5.2	4	4.1	5.3	3.8
chr6.tRNA130-GlnTTG	hsa-ucsc-tRNA	chr6.tRNA130-GlnTTG	-0.186939	6.11941	-0.57024	0.585412	0.762311	-6.63342	-0.268398	6.11941	-0.816327	0.439807	0.51186	-6.48176	5.7	5.9	5.8	6.5	5.7	5.7	5.6	5.7	5.6
ENST00000410604	snRNA	ENST00000410604	-0.201081	4.1588	-0.690261	0.511101	0.695854	-6.54907	0.236404	4.1588	0.808886	0.443816	0.516107	-6.48377	3.5	3.5	3.5	3.8	3.2	3.9	3.2	3.1	3.8
chr6.tRNA119-AlaCGC	hsa-ucsc-tRNA	chr6.tRNA119-AlaCGC	-0.109686	5.54929	-0.202309	0.845128	0.934264	-6.77478	-0.435794	5.54929	-0.799905	0.448688	0.520928	-6.47947	5	5.1	5.3	6.5	5.2	4.7	4.4	5.3	4.6
chr6.tRNA61-MetCAT	hsa-ucsc-tRNA	chr6.tRNA61-MetCAT	-0.0226419	4.94986	-0.0365953	0.971776	0.9893	-6.79366	-0.495268	4.94986	-0.80001	0.448631	0.520928	-6.48033	4.4	5.1	5.9	6.2	5.4	4.3	5.2	5.3	4.2
chr1.tRNA107-AsnGTT	hsa-ucsc-tRNA	chr1.tRNA107-AsnGTT	-0.408002	3.60556	-0.64175	0.540406	0.722723	-6.5887	-0.505068	3.60556	-0.795434	0.451127	0.523337	-6.50479	4	4.5	4.3	6.1	4.2	3.9	3.6	3.8	4
chr1.tRNA108-AsnGTT	hsa-ucsc-tRNA	chr1.tRNA108-AsnGTT	-0.550802	2.41217	-0.877423	0.407849	0.605863	-6.43636	-0.494295	2.41217	-0.787419	0.455522	0.528009	-6.54369	2.5	2.3	2.6	4.3	2.5	2.1	1.7	2.1	2.2
chr11.tRNA5-LysTTT	hsa-ucsc-tRNA	chr11.tRNA5-LysTTT	0.0149449	7.04252	0.0324817	0.974947	0.9893	-6.83813	0.358857	7.04252	0.781859	0.458589	0.531134	-6.54215	6.1	7.3	8	7.5	7	7.1	7.3	6.9	7.1
ENST00000383975	snRNA	ENST00000383975	-0.514425	4.42985	-0.61406	0.557583	0.739493	-6.59247	-0.653378	4.42985	-0.781096	0.459011	0.531194	-6.502	4.3	5.4	5.1	7.3	4.3	4.4	4.3	4.7	4.5
hsa-miR-3065-3p	miRNA	MIMAT0015378	0.918095	2.1241	1.80667	0.111483	0.263576	-5.34366	-0.385864	2.1241	-0.778751	0.460309	0.532267	-6.58658	0.8	3.2	1.5	1.7	2.5	1	2.5	2	1.2
ENST00000387382	Mt_tRNA	ENST00000387382	0.501996	4.36366	0.998348	0.349643	0.556867	-6.27721	-0.384043	4.36366	-0.76817	0.466197	0.538642	-6.519	5.5	6.7	5	6.2	6.8	5.2	5.4	5.2	5.7
ENST00000384581	antisense	ENST00000384581	0.785834	5.6894	2.16924	0.0646252	0.184002	-4.77542	0.281305	5.6894	0.767377	0.466641	0.538721	-6.51212	5.4	5.5	5.3	5.4	5.8	5.4	4.4	6.1	5.3
chr6.tRNA57-IleAAT	hsa-ucsc-tRNA	chr6.tRNA57-IleAAT	1.86486	5.05801	2.18118	0.0634706	0.183184	-4.76762	0.66743	5.05801	0.765827	0.467509	0.539284	-6.51659	2.5	6.6	6.2	5.2	5.8	3.9	5.1	6	4.6
chr7.tRNA22-CysGCA	hsa-ucsc-tRNA	chr7.tRNA22-CysGCA	-0.252576	4.13782	-0.640173	0.541375	0.723346	-6.58176	-0.301632	4.13782	-0.765163	0.467881	0.539284	-6.52086	4.7	3.5	3.4	3.9	4	4	3.5	3.9	3.8
ENST00000390988	rRNA	ENST00000390988	-0.921128	2.61625	-0.966732	0.364215	0.566742	-6.34408	-0.720036	2.61625	-0.754241	0.474027	0.545929	-6.55884	2.5	2	2.6	5.1	2.1	1.1	1.1	1.9	2.8
FR145575	piRNA	FR145575	-0.224614	4.01236	-0.136562	0.89502	0.958953	-6.80515	1.24676	4.01236	0.750957	0.475885	0.54763	-6.53222	3.2	4.2	5.5	8.1	3.7	5.1	0.6	3.4	5
ENST00000410718	snRNA	ENST00000410718	0.611089	3.8069	0.763571	0.468773	0.660094	-6.49869	0.599907	3.8069	0.749892	0.476489	0.547886	-6.54034	2.2	4.7	4	5.1	3.7	3.7	2.5	3.1	3.9
FR069259	snoRNA	FR069259	1.08799	2.18886	1.46063	0.185247	0.365657	-5.81748	0.550951	2.18886	0.745709	0.478865	0.550178	-6.60624	1.6	3.9	2.4	3.6	2.5	2.4	1	3.1	3.2
ENST00000384384	snoRNA	ENST00000384384	-0.322522	2.05353	-0.478593	0.646052	0.798522	-6.7343	-0.495192	2.05353	-0.738588	0.482929	0.554402	-6.60112	2.2	2.9	2.6	3.2	3.7	1.9	3.2	1	2.5
ENST00000408472	antisense	ENST00000408472	-0.489071	3.72321	-1.24952	0.249561	0.448698	-6.01956	-0.286342	3.72321	-0.73049	0.487578	0.558845	-6.5533	3.8	3.9	4	4.8	3.2	4	3.8	3.8	3.6
ENST00000517300	antisense	ENST00000517300	-0.489071	3.72321	-1.24952	0.249561	0.448698	-6.01956	-0.286342	3.72321	-0.73049	0.487578	0.558845	-6.5533	3.8	3.9	4	4.8	3.2	4	3.8	3.8	3.6
chr6.tRNA110-AlaTGC	hsa-ucsc-tRNA	chr6.tRNA110-AlaTGC	0.32822	6.37752	0.551679	0.597433	0.771139	-6.64976	0.432844	6.37752	0.72831	0.488834	0.559837	-6.56135	6.7	5.1	6.1	5.9	6.4	6.2	4.6	6.5	6.1
ENST00000363804	misc_RNA	ENST00000363804	0.241644	4.07691	0.420332	0.686185	0.83731	-6.70661	-0.411773	4.07691	-0.720393	0.493414	0.564632	-6.55951	4.1	6	3.7	5	4	4.8	4.8	4.6	4.2
ENST00000384338	processed_transcript	ENST00000384338	0.613173	8.24726	2.14092	0.0674498	0.187943	-4.85489	0.204508	8.24726	0.719049	0.494195	0.565056	-6.60797	7.3	8.3	8.1	7.9	8.2	7.7	7.7	8.2	7.6
chr1.tRNA50-AsnGTT	hsa-ucsc-tRNA	chr1.tRNA50-AsnGTT	1.69583	1.80116	1.28812	0.236531	0.431286	-6.04835	0.933034	1.80116	0.718177	0.494701	0.565056	-6.65212	1.4	3.1	1.7	3.8	3.2	2.7	-1.8	2.4	2
chr5.tRNA11-LysCTT	hsa-ucsc-tRNA	chr5.tRNA11-LysCTT	-0.0582533	8.57602	-0.173996	0.866535	0.945085	-6.83213	-0.239407	8.57602	-0.717723	0.494965	0.565056	-6.60385	8.2	9	8.6	9	8.4	8.4	8.9	8.5	8.4
hsa-miR-4516	miRNA	MIMAT0019053	-1.1365	0.53211	-1.37256	0.210058	0.397145	-6.00361	-0.59709	0.53211	-0.713822	0.497237	0.567198	-6.69007	2.1	-0.4	0.4	2.2	1.5	0.8	-0.6	-0.5	0.8
hsa-miR-582-3p	miRNA	MIMAT0004797	0.0322619	2.06531	0.0620955	0.952132	0.980839	-6.86014	-0.364528	2.06531	-0.707434	0.500972	0.571005	-6.62919	2.6	2.4	1.6	1.3	1.9	2.5	3.1	2.7	1.9
FR290245	snoRNA	FR290245	-0.0107448	7.56746	-0.0431704	0.966708	0.987349	-6.85717	-0.173197	7.56746	-0.696418	0.507455	0.577934	-6.62592	7.7	7.7	7.8	7.8	7.6	7.5	7.9	8	7.6
hsa-miR-6769b-3p	miRNA	MIMAT0027621	0.134808	2.39364	0.350378	0.735822	0.873611	-6.78206	-0.264095	2.39364	-0.690981	0.510673	0.57976	-6.62787	2.4	1.8	2.4	2.4	2.7	1.6	1.9	2.7	1.8
ENST00000364044	rRNA	ENST00000364044	-0.152963	2.01523	-0.189066	0.855125	0.939589	-6.84146	-0.553931	2.01523	-0.691907	0.510124	0.57976	-6.64204	1.2	2.2	2.2	4	1.9	0.9	1.1	1.7	1.5
chr19.tRNA8-SeC(e)TCA	hsa-ucsc-tRNA	chr19.tRNA8-SeC(e)TCA	0.0232221	5.94252	0.0732916	0.943517	0.980484	-6.80518	-0.220586	5.94252	-0.691563	0.510328	0.57976	-6.57237	5.8	6.6	6.1	6.6	6.1	5.9	6.2	6.1	6.1
chr7.tRNA6-CysGCA	hsa-ucsc-tRNA	chr7.tRNA6-CysGCA	-0.0251158	4.10532	-0.0604887	0.953368	0.981133	-6.80335	-0.28629	4.10532	-0.691208	0.510539	0.57976	-6.57884	4.5	3.7	3	3.7	3.9	4	3.3	3.9	3.7
ENST00000410694	snRNA	ENST00000410694	-0.487489	6.04152	-1.18145	0.274011	0.473917	-6.08946	-0.280727	6.04152	-0.682879	0.515495	0.584771	-6.58638	5.1	5.8	5.3	6.2	4.9	5.4	5.7	4.8	5.4
chr1.tRNA26-AsnGTT	hsa-ucsc-tRNA	chr1.tRNA26-AsnGTT	-0.421879	3.84687	-0.722782	0.492029	0.679683	-6.52718	-0.397725	3.84687	-0.681568	0.516278	0.585196	-6.58837	4.4	4.6	4.4	6.1	4.4	4.2	3.8	4	4.4
chr6.tRNA51-SerTGA	hsa-ucsc-tRNA	chr6.tRNA51-SerTGA	0.486271	3.30423	0.433602	0.676943	0.827674	-6.72466	0.7637	3.30423	0.679557	0.51748	0.586096	-6.60606	1.2	2.9	5.2	5	3.4	2.4	1.8	3.3	2.7
chr17.tRNA27-CysGCA	hsa-ucsc-tRNA	chr17.tRNA27-CysGCA	0.323848	7.06295	1.0977	0.306777	0.50952	-6.21549	0.198697	7.06295	0.672222	0.521879	0.590612	-6.62408	6.8	7	6.4	6.5	6.7	7	6.3	6.9	6.9
chr7.tRNA13-CysGCA	hsa-ucsc-tRNA	chr7.tRNA13-CysGCA	0.498515	4.13872	1.6923	0.13212	0.294855	-5.4512	0.196295	4.13872	0.668233	0.524282	0.59249	-6.59597	3.7	4.3	3.5	3.8	4	4	3.3	4	3.8
ENST00000390904	snoRNA	ENST00000390904	-0.00869232	1.02458	-0.00925907	0.992857	0.997026	-6.93399	0.639497	1.02458	0.668097	0.524364	0.59249	-6.70191	2.6	0.7	1	-0.8	0.6	2.5	1.8	2.3	2.2
chr19.tRNA5-LysCTT	hsa-ucsc-tRNA	chr19.tRNA5-LysCTT	-0.20709	3.1733	-0.493469	0.635995	0.79086	-6.68847	-0.279805	3.1733	-0.66741	0.524778	0.592492	-6.61183	2.4	3.4	2.8	3.4	2.3	2.5	3.3	2.7	3
chr17.tRNA26-CysGCA	hsa-ucsc-tRNA	chr17.tRNA26-CysGCA	0.322014	7.06251	1.09329	0.308588	0.511185	-6.22018	0.196567	7.06251	0.666111	0.525563	0.592911	-6.62843	6.8	7	6.4	6.6	6.7	7	6.3	6.9	6.9
ENST00000387456	Mt_tRNA	ENST00000387456	0.886613	4.61005	2.40206	0.0454726	0.145654	-4.42168	0.243693	4.61005	0.660267	0.5291	0.596433	-6.59647	3.8	5.5	5	4.6	5	4.5	4.8	5.3	4.4
ENST00000365188	misc_RNA	ENST00000365188	-0.0313643	2.15656	-0.0281729	0.978269	0.9893	-6.87413	0.737544	2.15656	0.655139	0.532217	0.599475	-6.65992	2	2	3.1	4.7	2.1	2.8	-0.4	2.3	2.7
ENST00000410482	snRNA	ENST00000410482	-0.231881	6.98231	-0.40376	0.697808	0.848606	-6.75546	-0.376555	6.98231	-0.654076	0.532864	0.599733	-6.64077	6.5	8	7.3	8.6	6.9	7.1	7.3	6.8	7
chr1.tRNA62-LysTTT	hsa-ucsc-tRNA	chr1.tRNA62-LysTTT	-0.113469	5.45544	-0.338795	0.744179	0.8755	-6.72994	0.215616	5.45544	0.647196	0.537066	0.603989	-6.60119	4.5	3.9	5.2	4.6	4.6	4.5	4.4	4.6	4.5
ENST00000365493	snoRNA	ENST00000365493	-0.174943	4.65785	-0.34586	0.739077	0.874848	-6.72984	-0.324518	4.65785	-0.642367	0.540027	0.606843	-6.60308	3.7	4.8	4.9	5.2	4.3	4.1	5	4.2	3.9
ENST00000384592	snRNA	ENST00000384592	-0.210326	4.33649	-0.371266	0.720846	0.864895	-6.72502	-0.362008	4.33649	-0.640007	0.541477	0.607997	-6.61019	4.1	5.2	4.5	6	4.2	4.4	4.2	4.3	4.4
ENST00000384339	snoRNA	ENST00000384339	-0.963301	1.41402	-0.873032	0.410089	0.60856	-6.49044	-0.709905	1.41402	-0.638805	0.542217	0.60817	-6.69832	0.7	2.6	2.5	4.3	2	2.1	2.6	-0.2	0.7
ENST00000390994	snoRNA	ENST00000390994	-0.159782	2.37271	-0.261205	0.801058	0.911593	-6.81157	-0.389287	2.37271	-0.638379	0.54248	0.60817	-6.66074	1.9	3.6	1.9	2.9	1.4	2.5	3.1	2.3	2.4
ENST00000459255	sense_intronic	ENST00000459255	0.358444	5.47146	1.13764	0.290776	0.489746	-6.13206	0.201421	5.47146	0.637556	0.542987	0.608264	-6.60621	5.6	5.3	5.5	5.3	5.7	5.3	5	6	5.7
chr6.tRNA99-GlnCTG	hsa-ucsc-tRNA	chr6.tRNA99-GlnCTG	-0.202923	7.26212	-0.59993	0.566471	0.745636	-6.65708	-0.215241	7.26212	-0.635641	0.544168	0.609111	-6.66304	6.4	6.9	6.6	7.4	6.4	6.6	6.5	6.5	6.5
ENST00000408376	snoRNA	ENST00000408376	-0.440618	0.915223	-0.945601	0.374209	0.574936	-6.45304	-0.29363	0.915223	-0.628157	0.548797	0.613815	-6.73883	0.6	1.1	1.5	1.7	0.2	1	1.8	1.3	0.5
ENST00000411323	misc_RNA	ENST00000411323	0.0847806	1.02227	0.0687665	0.946998	0.980484	-6.9326	0.785036	1.02227	0.623426	0.551736	0.616621	-6.7321	0.8	1.5	1.7	3.9	1.2	2	-1.7	0.8	1.9
ENST00000384610	snRNA	ENST00000384610	-0.316755	5.51328	-0.311475	0.764035	0.886881	-6.74201	-0.630709	5.51328	-0.617599	0.555369	0.620198	-6.61402	4.9	7	5.8	8.7	5.4	5.5	5.1	5.4	5.4
ENST00000362607	snoRNA	ENST00000362607	0.258142	4.16722	0.55888	0.592754	0.770472	-6.63213	-0.283413	4.16722	-0.616536	0.556034	0.620457	-6.63111	3.6	5	4.5	5.1	4.7	3.9	4.5	4.2	3.9
ENST00000410344	snRNA	ENST00000410344	-0.413624	5.63971	-0.838268	0.428133	0.624361	-6.41918	-0.29791	5.63971	-0.604818	0.563387	0.628174	-6.62748	4.3	5.5	4.6	5.7	4.2	4.8	5.1	4.2	4.8
chr15.tRNA10-SerGCT	hsa-ucsc-tRNA	chr15.tRNA10-SerGCT	-0.00269753	3.29099	-0.00627186	0.995162	0.998091	-6.81968	-0.256205	3.29099	-0.597343	0.568106	0.632945	-6.65759	3.2	4	3.1	4.3	3	3.4	3.1	3.6	3.3
ENST00000580835	misc_RNA	ENST00000580835	-0.554549	-0.0757034	-0.330571	0.750136	0.87587	-6.89934	-0.989875	-0.0757034	-0.595144	0.5695	0.634005	-6.80493	-1.1	1.5	0.3	5	-0.1	-0.3	-1.7	-0.8	-0.6
chr19.tRNA2-GlyTCC	hsa-ucsc-tRNA	chr19.tRNA2-GlyTCC	0.252371	5.31593	0.542455	0.603458	0.776016	-6.63535	0.27564	5.31593	0.592796	0.570989	0.63517	-6.63577	4.3	5.5	6	5.7	5.3	5	5.3	5.2	5
ENST00000362803	snoRNA	ENST00000362803	-0.0834595	3.83692	-0.25346	0.806814	0.914516	-6.77448	-0.190436	3.83692	-0.579023	0.579772	0.64444	-6.65825	4	4.3	3.5	3.7	3.6	4.1	4.3	3.8	3.8
hsa-miR-4792	miRNA	MIMAT0019964	-1.46356	2.75469	-1.91704	0.0945096	0.234639	-5.16834	-0.447758	2.75469	-0.578253	0.580265	0.64449	-6.67156	3	2.8	3.8	5.7	2.2	3.3	2.7	2	3.1
FR230731	piRNA	FR230731	-0.750177	3.42495	-0.926721	0.383311	0.584539	-6.36941	0.460157	3.42495	0.561255	0.591214	0.655636	-6.66998	3.2	4.2	5.1	6.1	2.8	4.3	3.6	3.6	4.8
ENST00000459096	snRNA	ENST00000459096	-0.288002	5.48539	-0.282125	0.785579	0.901124	-6.75107	-0.575775	5.48539	-0.561947	0.590766	0.655636	-6.64908	4.8	6.9	5.9	8.6	5.3	5.4	5	5.3	5.4
ENST00000384274	snoRNA	ENST00000384274	-0.0371745	2.09199	-0.0524861	0.959531	0.985354	-6.85827	-0.392535	2.09199	-0.559434	0.592394	0.656436	-6.72763	1.5	1.3	3	2.1	2.1	1.2	2.7	2.8	0.7
ENST00000410495	rRNA	ENST00000410495	-0.0433651	3.26777	-0.0638685	0.950767	0.980484	-6.81701	-0.37733	3.26777	-0.55793	0.59337	0.65701	-6.68278	2.5	3.5	3.3	4.9	3	2.5	2.4	3.1	2.8
ENST00000364331	misc_RNA	ENST00000364331	-0.152363	2.44274	-0.176988	0.864267	0.944572	-6.8275	-0.476749	2.44274	-0.556972	0.593991	0.657192	-6.71077	1	2.9	3.5	3.9	2.5	1.6	3.2	2.2	1.4
chr11.tRNA16-ValTAC	hsa-ucsc-tRNA	chr11.tRNA16-ValTAC	0.11206	5.47719	0.206192	0.842202	0.93325	-6.77249	0.30056	5.47719	0.554935	0.595315	0.658149	-6.66111	4.9	6.3	6.9	6.8	5.9	6	5.9	5.9	5.7
ENST00000384000	snoRNA	ENST00000384000	-0.19438	3.67891	-0.249339	0.809881	0.915102	-6.77693	-0.429852	3.67891	-0.552921	0.596624	0.659088	-6.67701	2.2	3.3	4.5	4.1	3.4	2.4	4.4	3.4	2.3
chr6.tRNA173-GlnTTG	hsa-ucsc-tRNA	chr6.tRNA173-GlnTTG	-0.26771	6.11962	-0.78014	0.459539	0.654206	-6.48187	-0.18867	6.11962	-0.550458	0.598228	0.660352	-6.67498	5.7	5.6	6.1	6.5	5.7	5.6	5.7	5.8	5.6
ENST00000458838	snoRNA	ENST00000458838	-0.226196	3.07605	-0.556554	0.594263	0.770707	-6.65611	-0.221859	3.07605	-0.545953	0.601169	0.663088	-6.69316	3.7	3.8	3.5	3.2	3.8	3.5	4.5	3.2	3.7
chr6.tRNA108-AlaAGC	hsa-ucsc-tRNA	chr6.tRNA108-AlaAGC	0.797793	4.35423	1.57343	0.157324	0.326242	-5.60841	0.27361	4.35423	0.541252	0.604245	0.665969	-6.67609	4.2	4.1	2.9	3.3	4	4	2.5	4.3	4
ENST00000363859	processed_transcript	ENST00000363859	0.214589	6.99795	0.375651	0.717719	0.862335	-6.76567	-0.304574	6.99795	-0.529949	0.611678	0.673644	-6.7141	6	8.1	7.3	7.4	6.9	6.7	7.9	7.1	6.6
ENST00000384425	snRNA	ENST00000384425	-1.35175	1.10815	-1.17744	0.275513	0.475765	-6.2072	-0.610404	1.10815	-0.520086	0.618203	0.680286	-6.78051	1.1	1.9	0.6	4.4	-0.3	1.6	0	-0.2	1.7
ENST00000365494	lincRNA	ENST00000365494	-0.35959	9.22813	-1.0525	0.325734	0.531772	-6.25121	-0.177667	9.22813	-0.518688	0.619131	0.680286	-6.70978	9.3	8.8	9.8	9.8	9.4	9	9.5	9.3	9.1
chr16.tRNA27-LeuTAG	hsa-ucsc-tRNA	chr16.tRNA27-LeuTAG	0.0263211	5.39015	0.084405	0.934974	0.978	-6.7918	-0.162276	5.39015	-0.519163	0.618816	0.680286	-6.6757	5.6	6.1	5.8	6.4	5.7	5.6	5.7	6	5.8
ENST00000391242	snRNA	ENST00000391242	0.223386	6.25155	0.226723	0.826778	0.92762	-6.79334	-0.516899	6.25155	-0.51583	0.62103	0.681801	-6.68943	5.3	8.6	6.2	8.9	6.2	6.4	6.2	6.4	6.3
ENST00000363442	misc_RNA	ENST00000363442	-0.133808	2.00397	-0.141592	0.891182	0.95722	-6.86721	0.491914	2.00397	0.515183	0.62146	0.681801	-6.75249	1.5	2.1	3.2	4.4	1.8	2.4	0.4	2.1	2.3
chr6.tRNA165-IleAAT	hsa-ucsc-tRNA	chr6.tRNA165-IleAAT	0.120288	3.07818	0.144983	0.888596	0.956028	-6.81155	-0.421738	3.07818	-0.51217	0.623467	0.68348	-6.71681	1.3	2.6	3.8	3.5	2.9	1.3	3.4	2.9	1.6
hsa-miR-320d	miRNA	MIMAT0006764_1	-0.154673	2.29153	-0.336229	0.746036	0.8755	-6.79211	-0.23471	2.29153	-0.511342	0.624019	0.683562	-6.7437	3.6	2.1	2.8	2.4	3.4	2.4	2.9	3	2.9
ENST00000384281	snoRNA	ENST00000384281	-0.438361	3.42948	-0.826018	0.434624	0.63126	-6.45197	-0.261314	3.42948	-0.491682	0.637199	0.697468	-6.71364	3	2.8	4.3	4.3	3.6	2.7	3.5	3.1	3.1
ENST00000365444	snoRNA	ENST00000365444	-0.490669	7.06892	-2.02111	0.0808159	0.214051	-5.02584	-0.117896	7.06892	-0.487372	0.640107	0.699584	-6.74928	7.6	6.9	7.5	7.5	7	7.3	7.5	7.2	7.4
ENST00000363286	snRNA	ENST00000363286	-0.264241	7.89929	-0.318916	0.758608	0.882889	-6.80496	-0.403257	7.89929	-0.487409	0.640082	0.699584	-6.76252	9.1	9.6	8.9	11.4	9	9.2	7.8	8.8	9
ENST00000363376	rRNA	ENST00000363376	-0.449903	3.20266	-0.532296	0.61013	0.778255	-6.6657	-0.410832	3.20266	-0.485979	0.641049	0.70008	-6.7217	1.8	2.8	3.7	5	2.6	2.1	2.5	2.4	2.2
ENST00000579335	miRNA	ENST00000579335	2.86474	0.0657397	2.46186	0.0415569	0.137723	-4.43215	0.528417	0.0657397	0.483308	0.642856	0.700987	-6.87467	-1	1.9	0.1	0.4	1.8	-2.7	-1.8	2.6	1.8
chr17.tRNA23-ArgCCG	hsa-ucsc-tRNA	chr17.tRNA23-ArgCCG	-0.119827	9.34454	-0.357016	0.731048	0.872032	-6.75332	-0.161979	9.34454	-0.483369	0.642815	0.700987	-6.72738	10	9	9.1	9.2	9.5	9.5	9.2	9.6	9.4
ENST00000458797	snoRNA	ENST00000458797	0.110277	9.31554	0.13693	0.894739	0.958953	-6.80963	-0.383279	9.31554	-0.481281	0.644229	0.70195	-6.73391	7.1	9.2	9.4	9.4	8.4	7.7	9.6	8.7	7.6
ENST00000391154	snRNA	ENST00000391154	0.515686	6.24357	0.556118	0.594546	0.770707	-6.65222	-0.450239	6.24357	-0.475953	0.647845	0.705355	-6.70797	5.2	8.9	5.9	8.3	6.3	6.3	6.4	6.4	6.3
ENST00000364089	snoRNA	ENST00000364089	0.040888	4.75294	0.146559	0.887395	0.956028	-6.7846	-0.131951	4.75294	-0.473312	0.649642	0.706775	-6.70425	4.6	4.9	4.9	4.9	5	4.6	5	4.6	4.6
ENST00000391141	snoRNA	ENST00000391141	-0.653141	2.43271	-1.03821	0.331914	0.538189	-6.29316	0.299833	2.43271	0.469913	0.651957	0.708756	-6.75224	3.4	2.5	2.6	2.6	0.9	3.6	2.8	3.4	3.5
ENST00000363013	misc_RNA	ENST00000363013	-0.748201	0.83124	-1.1615	0.281542	0.480396	-6.24884	0.30913	0.83124	0.466775	0.654098	0.710545	-6.82783	1.4	0.1	1.8	2.5	0.6	1.5	-0.2	0.9	1.4
ENST00000505219	snoRNA	ENST00000505219	0.570261	1.40327	0.586996	0.574678	0.75106	-6.71284	0.446195	1.40327	0.461795	0.657504	0.713705	-6.82001	-1.1	2.2	2.5	2.1	1.2	0.6	1.7	0.8	0.8
FR266905	piRNA	FR266905	-0.424633	2.85462	-0.218883	0.832659	0.930235	-6.82162	0.899343	2.85462	0.455745	0.661652	0.717665	-6.74731	1.2	4.3	4.3	7.9	2.3	4.4	0.2	1.3	3.4
ENST00000363009	snRNA	ENST00000363009	-0.784778	0.635234	-0.72981	0.487969	0.676821	-6.6662	0.502149	0.635234	0.451823	0.664348	0.720045	-6.84028	-0.6	1.6	1.4	3.1	-1.4	1.5	0.2	0	1.4
ENST00000362552	misc_RNA	ENST00000362552	-0.388795	1.81827	-0.821862	0.436841	0.633172	-6.51522	-0.210232	1.81827	-0.442955	0.670464	0.726125	-6.79682	1.6	2	2.5	2.5	1.1	1.7	2.7	2.4	1.8
chr5.tRNA8-AlaTGC	hsa-ucsc-tRNA	chr5.tRNA8-AlaTGC	0.15723	6.04593	0.251011	0.808636	0.915102	-6.77806	-0.273499	6.04593	-0.432029	0.678035	0.733771	-6.73008	5	6.2	6.2	7.3	5.9	5.3	5.2	5.9	5.3
ENST00000408535	lincRNA	ENST00000408535	0.095583	4.1525	0.146266	0.887618	0.956028	-6.7952	0.281055	4.1525	0.429631	0.679702	0.735021	-6.73456	4.9	4.4	4.8	5.7	4.7	4.5	3.1	4.9	5.3
ENST00000516080	snRNA	ENST00000516080	1.18374	2.4777	2.53624	0.0371624	0.128679	-4.26481	0.193257	2.4777	0.42031	0.6862	0.741489	-6.79963	1	2.9	2.5	2.3	2.8	1.6	1.7	2.8	1.3
ENST00000384729	snoRNA	ENST00000384729	-0.00159581	0.919372	-0.00274251	0.997884	0.998091	-6.92322	-0.239343	0.919372	-0.415161	0.689803	0.744821	-6.86736	0.4	0.7	1.9	1.4	1.3	0.6	1.5	1.3	-0.1
chr19.tRNA6-LysCTT	hsa-ucsc-tRNA	chr19.tRNA6-LysCTT	0.423788	5.19827	1.20444	0.265538	0.466969	-6.05722	0.144557	5.19827	0.40958	0.693716	0.748483	-6.73369	4	5.4	4.6	4.9	4.6	4.5	4.6	4.8	4.7
ENST00000387429	Mt_tRNA	ENST00000387429	1.17254	3.03498	2.18614	0.0629962	0.183155	-4.77055	0.216092	3.03498	0.407524	0.695161	0.749478	-6.78214	2.2	4.9	3.8	3.5	4.3	3.3	3.9	3.8	3
ENST00000410878	snRNA	ENST00000410878	0.216189	4.46546	0.355621	0.732051	0.872501	-6.7317	0.246992	4.46546	0.406377	0.695967	0.749784	-6.7413	2.9	5.1	4.2	4.8	3.7	4.2	4.1	3.6	4.1
hsa-miR-548k	miRNA	MIMAT0005882	-0.9362	2.38477	-2.11974	0.0696422	0.192928	-4.88868	-0.178876	2.38477	-0.400735	0.699939	0.753498	-6.78477	2.8	1.2	2.8	3	1.6	2.4	2	2.5	2.2
chr17.tRNA7-SerGCT	hsa-ucsc-tRNA	chr17.tRNA7-SerGCT	0.0741408	3.17772	0.179415	0.862428	0.944	-6.80544	-0.161221	3.17772	-0.391243	0.706644	0.760146	-6.77193	2.9	3.9	3.1	4.1	2.9	3.3	3	3.4	3.1
ENST00000362507	snRNA	ENST00000362507	-0.2475	4.41168	-0.499084	0.63222	0.788233	-6.66626	0.192966	4.41168	0.388058	0.7089	0.762002	-6.74799	5	5.5	4.5	5.3	4	5.5	4.7	4.8	5.7
chr6.tRNA42-GlnCTG	hsa-ucsc-tRNA	chr6.tRNA42-GlnCTG	-0.393602	6.11214	-0.855236	0.419257	0.617693	-6.41262	0.175345	6.11214	0.385576	0.710661	0.762181	-6.76342	4.7	5.5	6	6.3	4.9	5.5	5.4	4.9	5.4
ENST00000580972	snRNA	ENST00000580972	-0.160113	5.32647	-0.280052	0.787108	0.901879	-6.74944	0.22018	5.32647	0.387002	0.709649	0.762181	-6.74553	4.7	5.4	6.8	6.4	5.5	5.3	5.8	5.5	5.4
hsa-miR-5187-5p	miRNA	MIMAT0021117	0.344651	1.18972	0.252429	0.807581	0.914663	-6.86377	-0.512498	1.18972	-0.385936	0.710405	0.762181	-6.87478	3.5	0.2	0.2	-1.7	2.8	1.4	2.1	2.3	0.9
ENST00000522581	snRNA	ENST00000522581	1.12327	1.77708	1.55797	0.16091	0.329866	-5.703	0.270068	1.77708	0.381735	0.713388	0.764535	-6.84859	0.4	3.6	2.7	2.8	2.9	1.7	2.2	2.1	1.7
ENST00000384215	lincRNA	ENST00000384215	-0.102548	0.843457	-0.175115	0.865687	0.945085	-6.91985	0.223954	0.843457	0.379066	0.715287	0.765997	-6.87904	1.5	0.9	0.9	1.9	1.4	1.3	-0.3	0.6	1.7
ENST00000516201	snoRNA	ENST00000516201	-0.293871	6.58553	-0.645091	0.538355	0.721325	-6.59614	0.170098	6.58553	0.375852	0.717575	0.767875	-6.78187	5.9	5.7	7.4	6.4	6.2	6.2	6.8	6.2	6.1
chr2.tRNA20-GluTTC	hsa-ucsc-tRNA	chr2.tRNA20-GluTTC	-0.17159	7.77092	-0.463809	0.656125	0.808189	-6.74205	0.136683	7.77092	0.368469	0.722844	0.772937	-6.81363	7.3	7.4	7.2	7.1	6.4	7.4	7.5	7.6	7.7
ENST00000384136	snRNA	ENST00000384136	0.727286	5.60769	0.882223	0.405411	0.604117	-6.39766	-0.307577	5.60769	-0.365539	0.724939	0.7746	-6.74866	4.6	8	6.4	7.8	6.4	5.7	6.2	6.5	5.5
chr17.tRNA16-GlnTTG	hsa-ucsc-tRNA	chr17.tRNA16-GlnTTG	-0.221548	5.99099	-0.587789	0.574173	0.75106	-6.61586	-0.136362	5.99099	-0.362334	0.727234	0.775321	-6.76435	5.4	5.6	6.1	6.5	5.6	5.6	5.5	5.6	5.4
hsa-miR-1254	miRNA	MIMAT0005905_1	0.691488	0.725183	0.557583	0.593594	0.770707	-6.76034	0.44639	0.725183	0.363688	0.726265	0.775321	-6.89883	2	-0.4	1	1.6	1.7	0	-2.2	2.5	1.7
chr6.tRNA149-LysTTT	hsa-ucsc-tRNA	chr6.tRNA149-LysTTT	-0.085797	6.06235	-0.302089	0.770902	0.892133	-6.75815	-0.103202	6.06235	-0.362927	0.726809	0.775321	-6.76526	6	5.3	5.5	5.5	5.7	5.6	5.5	5.7	5.6
ENST00000387405	Mt_tRNA	ENST00000387405	0.232795	4.49198	0.397811	0.702002	0.850821	-6.71371	0.210366	4.49198	0.35967	0.729144	0.77678	-6.76077	4.3	5.8	4.8	6	4.6	5.3	4.1	4.8	5
ENST00000459623	snoRNA	ENST00000459623	0.41042	6.37122	0.704476	0.502707	0.689289	-6.55325	-0.208008	6.37122	-0.352988	0.733944	0.781312	-6.77272	4.5	6.8	6	6.2	5.6	5.3	6.3	6	5.2
chr16.tRNA5-LysCTT	hsa-ucsc-tRNA	chr16.tRNA5-LysCTT	-0.866695	1.33105	-1.2229	0.258895	0.458659	-6.14596	-0.253395	1.33105	-0.350885	0.735457	0.782343	-6.85431	1.8	1.8	1	3.1	0	1.9	0.8	1.2	2.1
chr17.tRNA15-CysGCA	hsa-ucsc-tRNA	chr17.tRNA15-CysGCA	0.166997	7.13494	0.514516	0.621905	0.783524	-6.69948	0.112234	7.13494	0.345302	0.739479	0.786039	-6.80836	7.1	6.9	6.3	6.5	6.7	7	6.4	6.9	7
ENST00000459229	snoRNA	ENST00000459229	-0.19091	1.23935	-0.212758	0.837261	0.93133	-6.89274	0.307567	1.23935	0.337807	0.744894	0.791208	-6.87078	-0.3	2	2.2	2.4	-0.4	0.9	1.8	1.5	1.6
chr1.tRNA76-GlyTCC	hsa-ucsc-tRNA	chr1.tRNA76-GlyTCC	0.360528	4.45124	0.657564	0.530742	0.714314	-6.5662	0.179043	4.45124	0.327064	0.752681	0.798298	-6.77441	3.4	4.7	5.3	5.1	4.7	4.1	4.4	4.6	3.9
ENST00000458762	snoRNA	ENST00000458762	0.132776	5.58527	0.277514	0.788982	0.902143	-6.75568	0.156838	5.58527	0.327798	0.752148	0.798298	-6.76948	3.7	5.4	4.6	4.5	4	4.6	5.1	4.4	4.6
chr15.tRNA2-LysCTT	hsa-ucsc-tRNA	chr15.tRNA2-LysCTT	-0.026553	9.71911	-0.0880097	0.932204	0.977146	-6.80529	-0.0981353	9.71911	-0.325914	0.753516	0.798594	-6.78313	9.9	10.5	10.2	10.5	10	10.1	10.4	10.1	10.1
ENST00000516330	snoRNA	ENST00000516330	-0.3462	2.82611	-0.468664	0.652808	0.805486	-6.7138	-0.237588	2.82611	-0.321329	0.756851	0.801535	-6.80747	4.6	1.9	3.5	3.1	4.5	3	2.7	3.2	3.4
chr1.tRNA105-PseudoTTC	hsa-ucsc-tRNA	chr1.tRNA105-PseudoTTC	0.1869	1.51724	0.444531	0.669375	0.821688	-6.78544	0.132544	1.51724	0.316062	0.760688	0.805005	-6.87256	0.8	2.1	1.9	2.2	1.2	1.4	1.6	1.7	1.6
chr16.tRNA23-LysTTT	hsa-ucsc-tRNA	chr16.tRNA23-LysTTT	0.494079	4.66198	1.01407	0.342566	0.549254	-6.2611	0.152291	4.66198	0.312708	0.763135	0.807	-6.77718	4.9	3.8	4.4	3.9	5	4.2	3.5	5.1	4.3
chr1.tRNA136-AsnGTT	hsa-ucsc-tRNA	chr1.tRNA136-AsnGTT	-0.554023	1.36321	-1.98769	0.0849869	0.222142	-5.13641	0.0875073	1.36321	0.308252	0.766391	0.809846	-6.871	1.8	0.9	1.5	1.7	1.1	1.6	1.1	0.9	1.8
ENST00000362805	antisense	ENST00000362805	-0.2055	4.07063	-0.589035	0.57338	0.75073	-6.61733	-0.103546	4.07063	-0.296677	0.774872	0.818205	-6.78864	4.7	3.7	4	4.2	4.3	4	3.8	4.1	4.4
ENST00000387314	Mt_tRNA	ENST00000387314	0.557247	7.92507	1.32076	0.225976	0.415238	-5.97496	0.12399	7.92507	0.295305	0.775878	0.818666	-6.83999	7.9	9.4	7.8	8.7	8.4	8.5	7.9	8.3	8.5
ENST00000363120	misc_RNA	ENST00000363120	0.143582	7.9777	0.565168	0.588683	0.765875	-6.68286	0.0731688	7.9777	0.28835	0.780992	0.823456	-6.84388	7.6	8	8.1	7.9	8	7.8	8	8	7.8
chr14.tRNA8-CysGCA	hsa-ucsc-tRNA	chr14.tRNA8-CysGCA	0.247453	4.79377	0.754504	0.473878	0.664077	-6.49053	-0.0931667	4.79377	-0.284071	0.784144	0.826173	-6.78356	5.2	5.2	4.3	4.8	5	5.1	4.5	5	4.9
ENST00000364789	snRNA	ENST00000364789	-1.50338	2.2038	-1.17102	0.277926	0.478205	-6.17412	0.368335	2.2038	0.275745	0.790289	0.832036	-6.82911	2.9	3.9	3.1	5.9	2.6	4.5	2.2	-0.1	4.6
ENST00000459083	snoRNA	ENST00000459083	0.645324	5.53593	0.960557	0.367114	0.568295	-6.31967	0.185473	5.53593	0.273275	0.792116	0.832545	-6.78588	4	7	5.7	6	5.5	5.3	5.9	5.4	5.5
ENST00000384472	snRNA	ENST00000384472	-0.525574	1.87228	-0.518256	0.619418	0.783176	-6.72747	-0.277957	1.87228	-0.272738	0.792513	0.832545	-6.85992	1.2	1.9	2.4	4.7	1.4	1.4	0.4	1.4	1.7
chr15.tRNA11-GluTTC	hsa-ucsc-tRNA	chr15.tRNA11-GluTTC	-0.258181	9.99817	-0.505367	0.62801	0.787813	-6.66262	0.141002	9.99817	0.273842	0.791696	0.832545	-6.78449	9.7	10.3	10.4	10.1	8.8	10.1	10.7	10.6	10.4
chr6.tRNA102-AlaAGC	hsa-ucsc-tRNA	chr6.tRNA102-AlaAGC	-0.0270046	5.30043	-0.0363923	0.971932	0.9893	-6.79366	0.1999	5.30043	0.270159	0.794421	0.833939	-6.78718	5.6	3.1	4.2	4.2	4.7	4.6	2.9	4.8	4.5
ENST00000384033	snoRNA	ENST00000384033	0.462233	1.62493	0.346417	0.738675	0.874848	-6.82397	0.356115	1.62493	0.26786	0.796124	0.835115	-6.88508	1.3	3.3	2.7	5.3	3.1	2.8	-0.2	1.5	2.1
ENST00000364558	misc_RNA	ENST00000364558	-0.516559	1.39993	-0.368581	0.722764	0.866471	-6.83837	0.381498	1.39993	0.265866	0.797601	0.836054	-6.88191	2.2	0.3	2.8	4.6	2.1	1.9	-1.5	1.7	1.8
ENST00000363373	misc_RNA	ENST00000363373	0.0887484	0.916008	0.0706692	0.945534	0.980484	-6.93021	0.327507	0.916008	0.259064	0.802648	0.84073	-6.91965	1.3	1	1	3.5	1	1.7	-2.1	1.2	1.2
ENST00000606769	snoRNA	ENST00000606769	-0.675045	1.49183	-0.817659	0.439092	0.633172	-6.54089	-0.216049	1.49183	-0.257935	0.803487	0.840994	-6.87963	0.9	2.7	1.9	3.1	-0.2	2.1	2.4	1.7	1.7
chr1.tRNA79-GlyTCC	hsa-ucsc-tRNA	chr1.tRNA79-GlyTCC	0.137346	4.43332	0.264048	0.798949	0.909914	-6.76304	0.13348	4.43332	0.256761	0.804359	0.841294	-6.7964	3.6	4.3	5.3	5.1	4.6	4.1	4.3	4.5	3.9
chr12.tRNA2-SerCGA	hsa-ucsc-tRNA	chr12.tRNA2-SerCGA	0.114108	2.65642	0.135975	0.895468	0.958953	-6.82996	-0.210764	2.65642	-0.252532	0.807504	0.843968	-6.84081	1.6	3.3	3.6	4.5	2.3	2.4	2.5	3.3	1.8
chr6.tRNA65-AlaAGC	hsa-ucsc-tRNA	chr6.tRNA65-AlaAGC	0.198018	7.6721	0.376153	0.717361	0.862335	-6.77748	0.131402	7.6721	0.249775	0.809556	0.845497	-6.85266	8.3	6.9	7.2	7.4	7.8	7.6	6.4	8	7.6
ENST00000362512	lincRNA	ENST00000362512	0.194882	5.23477	0.6488	0.536084	0.7203	-6.56702	0.0725748	5.23477	0.241318	0.815862	0.851463	-6.79342	5.9	5.6	5.8	5.8	6	5.6	5.3	6	5.8
chr6.tRNA28-IleAAT	hsa-ucsc-tRNA	chr6.tRNA28-IleAAT	1.27317	4.43405	1.04319	0.32975	0.53589	-6.23727	0.290237	4.43405	0.238199	0.818191	0.853274	-6.80674	1.5	6.2	6.1	5.5	4.9	3.3	5.3	5	3.6
chr16.tRNA10-LysCTT	hsa-ucsc-tRNA	chr16.tRNA10-LysCTT	0.0489428	9.14169	0.159531	0.87752	0.953248	-6.81736	-0.0718319	9.14169	-0.234806	0.820727	0.855296	-6.83433	8.9	9.7	9.3	9.6	9.2	9.3	9.5	9.2	9.2
chr18.tRNA4-LysCTT	hsa-ucsc-tRNA	chr18.tRNA4-LysCTT	0.193407	7.91985	0.592316	0.571294	0.749367	-6.66544	0.0742201	7.91985	0.227668	0.82607	0.86024	-6.86117	7.2	8.2	7.6	7.8	7.5	7.7	7.7	7.5	7.7
ENST00000391250	sense_intronic	ENST00000391250	0.250961	3.15491	0.478922	0.645829	0.798522	-6.70039	0.115667	3.15491	0.221082	0.831008	0.864128	-6.83205	3.4	3.8	3.5	4.2	4.3	4.1	2.8	3	3.1
ENST00000608459	sense_intronic	ENST00000608459	0.250961	3.15491	0.478922	0.645829	0.798522	-6.70039	0.115667	3.15491	0.221082	0.831008	0.864128	-6.83205	3.4	3.8	3.5	4.2	4.3	4.1	2.8	3	3.1
ENST00000362567	antisense	ENST00000362567	0.565268	1.95248	1.05846	0.323183	0.530019	-6.28362	-0.114768	1.95248	-0.218196	0.833175	0.865754	-6.88815	1.4	2.2	2.7	2.1	3.2	1.5	2.4	2.2	1.2
hsa-miR-4508	miRNA	MIMAT0019045	-1.31053	0.249876	-0.805953	0.445403	0.638515	-6.62077	0.361618	0.249876	0.214474	0.835971	0.866776	-6.94006	-0.4	0.4	1.8	4.6	0.8	1.9	-1.6	-2.3	0.2
chr15.tRNA3-CysGCA	hsa-ucsc-tRNA	chr15.tRNA3-CysGCA	0.122413	6.88258	0.505141	0.62816	0.787813	-6.69742	-0.0523335	6.88258	-0.215372	0.835296	0.866776	-6.84027	6.5	6.9	6.5	6.7	6.6	6.6	6.6	6.7	6.6
ENST00000387441	Mt_tRNA	ENST00000387441	-0.17495	5.62886	-0.295333	0.775858	0.893522	-6.74651	0.126569	5.62886	0.214937	0.835623	0.866776	-6.80588	5.1	6.4	7.1	7.1	5.8	5.9	6.4	5.8	6
chr1.tRNA70-GlyTCC	hsa-ucsc-tRNA	chr1.tRNA70-GlyTCC	-0.0398781	4.56101	-0.0937498	0.927797	0.973237	-6.79429	-0.0847266	4.56101	-0.199342	0.847365	0.877955	-6.80847	4.2	4.4	5.3	5.2	4.8	4.3	4.5	4.7	4.2
FR023255	piRNA	FR023255	-1.80973	3.3247	-0.982072	0.357088	0.56125	-6.32507	0.368606	3.3247	0.194984	0.850654	0.880727	-6.8176	2.8	4.1	4.6	8.9	1	4.8	1.3	2.3	4.8
chr6.tRNA11-IleAAT	hsa-ucsc-tRNA	chr6.tRNA11-IleAAT	1.13827	4.47254	0.994305	0.351481	0.557937	-6.28523	0.218127	4.47254	0.190846	0.853779	0.883326	-6.8171	1.8	6	6.1	5.5	5	3.4	5.4	5.1	3.7
ENST00000364923	misc_RNA	ENST00000364923	-0.150942	1.39693	-0.1521	0.883174	0.956028	-6.89433	0.189385	1.39693	0.188973	0.855195	0.884154	-6.90834	0.6	1.8	1.9	3.9	1	1.6	-0.2	1	1.3
ENST00000384512	snoRNA	ENST00000384512	0.464772	6.4675	1.96581	0.0878325	0.225071	-5.08468	-0.0446707	6.4675	-0.187364	0.856412	0.884774	-6.82679	5.9	6.4	5.8	5.9	6.4	5.9	5.9	6.3	5.9
chr17.tRNA9-IleAAT	hsa-ucsc-tRNA	chr17.tRNA9-IleAAT	0.830637	4.61192	0.890198	0.401383	0.600552	-6.3809	-0.168524	4.61192	-0.180824	0.861361	0.889247	-6.81635	2.8	6	5.9	5.7	5.2	3.5	5.6	5.3	3.9
ENST00000411292	snoRNA	ENST00000411292	0.219263	6.47946	0.60679	0.562145	0.742797	-6.62129	0.0632186	6.47946	0.174378	0.866245	0.893646	-6.83326	6.1	7.2	6.8	7.1	6.7	6.4	6.7	6.6	6.8
chr7.tRNA21-CysGCA	hsa-ucsc-tRNA	chr7.tRNA21-CysGCA	1.12142	3.64303	2.7987	0.0251265	0.0934107	-3.8323	-0.0684048	3.64303	-0.172615	0.867583	0.894383	-6.83688	4.3	4.6	3.2	3.1	4.9	3.8	3.6	5	3.9
chr7.tRNA15-CysGCA	hsa-ucsc-tRNA	chr7.tRNA15-CysGCA	0.370459	4.13642	1.35079	0.216623	0.404759	-5.89224	0.0464834	4.13642	0.170001	0.869566	0.895743	-6.82298	3.9	4.2	3.5	3.8	4.1	4	3.5	4.1	3.9
ENST00000410680	snRNA	ENST00000410680	-0.145286	2.05633	-0.151282	0.883797	0.956028	-6.85246	-0.162338	2.05633	-0.169231	0.870151	0.895743	-6.88111	0.6	3.1	2.6	4.2	1.7	1.7	1.8	1.2	1.8
ENST00000459325	snoRNA	ENST00000459325	0.0636124	0.55588	0.0812155	0.937425	0.978	-6.94067	0.121429	0.55588	0.15524	0.880784	0.906039	-6.96297	-0.4	0.2	2.1	1.7	1	0.4	0.5	0.9	-0.5
ENST00000410423	snRNA	ENST00000410423	0.0291878	4.69441	0.0548126	0.957739	0.984495	-6.79578	-0.0812201	4.69441	-0.152637	0.882765	0.907427	-6.81584	3.6	5.1	3.5	4.8	3.6	4.2	3.9	3.7	4.3
chr14.tRNA3-ProTGG	hsa-ucsc-tRNA	chr14.tRNA3-ProTGG	-0.0827901	6.3693	-0.233893	0.82141	0.923764	-6.7888	-0.0498076	6.3693	-0.140658	0.891894	0.916155	-6.83862	6.9	5.9	6.1	6.1	6.3	6.4	6	6.5	6.4
chr6.tRNA158-IleAAT	hsa-ucsc-tRNA	chr6.tRNA158-IleAAT	1.23408	4.38285	1.00473	0.346757	0.554735	-6.27555	0.170185	4.38285	0.138973	0.89318	0.916819	-6.82864	1.5	6.2	6	5.5	4.9	3.2	5.3	4.9	3.5
chr6.tRNA59-IleAAT	hsa-ucsc-tRNA	chr6.tRNA59-IleAAT	1.23947	4.58	0.969494	0.362924	0.566083	-6.31071	0.176619	4.58	0.138045	0.893888	0.91689	-6.82582	1.7	6.5	6.4	5.8	5.2	3.5	5.8	5.3	3.8
hsa-miR-548e-3p	miRNA	MIMAT0005874	-0.0875285	1.17777	-0.187557	0.856265	0.939952	-6.89459	-0.0635533	1.17777	-0.136062	0.895401	0.917131	-6.93383	1.2	2.2	1.4	2	0.6	1.4	1.8	1.8	2
ENST00000459342	snoRNA	ENST00000459342	0.0314164	5.66115	0.0653273	0.949644	0.980484	-6.79738	-0.0656544	5.66115	-0.136201	0.895295	0.917131	-6.81777	4.9	6.4	5.9	6.4	5.2	5.5	6	5.8	5.7
ENST00000459163	snoRNA	ENST00000459163	-0.306667	10.3302	-0.912475	0.390288	0.590277	-6.34589	-0.0402735	10.3302	-0.119286	0.908224	0.929602	-6.80606	10	10.2	10.7	10.5	10	10.2	10.8	10.2	10.1
ENST00000459386	snoRNA	ENST00000459386	-0.4166	2.72924	-0.976806	0.359523	0.563226	-6.33766	-0.0464071	2.72924	-0.108233	0.916689	0.937597	-6.85987	2.6	3.3	2.8	3.6	2.3	2.7	3	2.2	3.5
ENST00000364421	snRNA	ENST00000364421	-1.51195	0.787326	-1.57485	0.156998	0.326038	-5.74521	0.102698	0.787326	0.102773	0.920874	0.941207	-6.93165	1.1	1.5	1.1	3.7	-0.5	1.8	0.3	-0.5	2.5
ENST00000383903	snoRNA	ENST00000383903	-0.0856498	6.80922	-0.350096	0.736025	0.873611	-6.76615	0.0242297	6.80922	0.0991465	0.923656	0.943378	-6.86065	7	7	7.3	7	7	7	7.3	7	7.1
ENST00000410533	snRNA	ENST00000410533	0.0378419	5.05288	0.0804366	0.938023	0.978	-6.79142	-0.0434857	5.05288	-0.0924061	0.928829	0.947986	-6.82068	4.2	5.6	4.4	5.4	4.4	4.8	4.6	4.3	4.8
ENST00000364849	processed_transcript	ENST00000364849	0.588162	4.59823	1.18118	0.274112	0.473917	-6.08519	-0.0429424	4.59823	-0.0863747	0.93346	0.952037	-6.82913	4.4	5.9	5.4	5.9	6	4.5	4.8	5	5.1
ENST00000579969	snoRNA	ENST00000579969	0.175804	3.6387	0.363579	0.726343	0.869867	-6.74026	0.0396579	3.6387	0.0821513	0.936705	0.954668	-6.84231	3.8	4.5	4.4	5.3	4.2	4.3	3.5	4.4	4
ENST00000522478	sense_overlapping	ENST00000522478	0.602436	4.57704	1.19171	0.270203	0.46999	-6.07361	-0.0402703	4.57704	-0.0798035	0.93851	0.955622	-6.83013	4.4	5.9	5.3	5.9	6	4.5	4.8	5	5.1
chr6.tRNA175-SerGCT	hsa-ucsc-tRNA	chr6.tRNA175-SerGCT	0.287609	4.21936	1.13768	0.290759	0.489746	-6.13615	0.0199705	4.21936	0.0792006	0.938973	0.955622	-6.83406	3.8	4	3.9	4	4.2	3.8	3.7	4.1	3.8
ENST00000384093	snRNA	ENST00000384093	-0.545532	1.10719	-0.692957	0.509502	0.694996	-6.66214	-0.057177	1.10719	-0.0715408	0.944863	0.960935	-6.93659	1.7	1.8	1	3.2	0.6	2.1	0.1	1	1.9
chr6.tRNA43-SerGCT	hsa-ucsc-tRNA	chr6.tRNA43-SerGCT	-0.185918	2.49466	-0.336769	0.745645	0.8755	-6.78784	0.0389407	2.49466	0.0703131	0.945808	0.961214	-6.87585	2.7	3.3	2.5	3.9	2.1	3.3	2	2.5	3
ENST00000459579	snoRNA	ENST00000459579	0.94213	7.93625	2.34501	0.0495581	0.156299	-4.547	-0.026912	7.93625	-0.0678258	0.947721	0.962477	-6.88679	8.6	8.4	7.7	7.8	9	8	7.4	9.3	8
chr1.tRNA45-GlyTCC	hsa-ucsc-tRNA	chr1.tRNA45-GlyTCC	0.16564	5.08097	0.360886	0.728272	0.870167	-6.72373	0.0285088	5.08097	0.0620615	0.952158	0.966299	-6.82383	4.3	4.9	5.8	5.5	5.2	4.6	5	5.2	4.6
chr1.tRNA73-GlyTCC	hsa-ucsc-tRNA	chr1.tRNA73-GlyTCC	0.0957598	4.55167	0.194441	0.851063	0.936561	-6.7784	-0.0300711	4.55167	-0.061133	0.952872	0.966341	-6.82935	4	4.5	5.4	5.3	4.8	4.3	4.5	4.7	4
ENST00000363840	processed_transcript	ENST00000363840	0.54095	8.83365	1.19836	0.267757	0.467434	-6.10232	0.026159	8.83365	0.0585795	0.954838	0.96765	-6.87759	7.4	9.1	8.6	8.3	8.2	8.1	8.8	8.7	7.9
ENST00000365477	snRNA	ENST00000365477	-1.05294	2.33944	-0.740943	0.481583	0.670292	-6.56327	-0.0824098	2.33944	-0.0569152	0.95612	0.968265	-6.87091	2.7	4.5	2.5	6.5	0.8	4.2	1.6	2.1	4
ENST00000363156	snoRNA	ENST00000363156	-0.515777	4.00636	-1.1838	0.273136	0.473369	-6.09084	-0.0242122	4.00636	-0.0553661	0.957313	0.96879	-6.83512	3.7	3.6	5	4.5	3.6	3.9	4.6	4.1	3.9
hsa-miR-1275	miRNA	MIMAT0005929	-0.137789	3.96368	-0.331818	0.749231	0.87587	-6.7481	-0.022073	3.96368	-0.0531233	0.95904	0.969507	-6.83792	4.3	3.1	4.3	3.6	4.1	3.6	4	4.3	3.9
chr2.tRNA18-PseudoCTC	hsa-ucsc-tRNA	chr2.tRNA18-PseudoCTC	0.1434	2.69394	0.199796	0.847022	0.934264	-6.82081	0.037761	2.69394	0.0526914	0.959373	0.969507	-6.87384	3.6	2.6	1.2	2	2.2	2.9	1.6	2.9	3.3
ENST00000387392	Mt_tRNA	ENST00000387392	0.421449	6.77637	0.942327	0.375776	0.575495	-6.36405	-0.0200619	6.77637	-0.0445644	0.965634	0.975147	-6.85747	7.4	6.9	6.4	7.1	7.2	7	5.9	7.5	6.9
chr1.tRNA55-LysTTT	hsa-ucsc-tRNA	chr1.tRNA55-LysTTT	0.626967	4.12075	1.15288	0.28485	0.484312	-6.12004	-0.0212303	4.12075	-0.0392516	0.969728	0.978594	-6.83998	4.7	3.7	3.2	3.2	4.6	3.8	3.1	4.6	3.9
ENST00000408255	snoRNA	ENST00000408255	0.092817	4.65447	0.215953	0.834859	0.930442	-6.77231	-0.0163346	4.65447	-0.0380359	0.970665	0.978851	-6.82908	4	5.1	4.9	5.4	4.3	4.7	4.5	4.8	4.3
ENST00000364300	snRNA	ENST00000364300	-0.983383	0.957265	-0.794995	0.451367	0.644032	-6.59414	-0.0471707	0.957265	-0.037123	0.971369	0.978873	-6.93843	0.5	1.9	1.1	4.4	0	1.6	-0.4	-0.4	1.8
chr14.tRNA10-IleAAT	hsa-ucsc-tRNA	chr14.tRNA10-IleAAT	1.04099	4.54083	0.982276	0.356994	0.56125	-6.29635	0.0360004	4.54083	0.0340112	0.973768	0.980601	-6.83579	2.2	6	6	5.5	5.1	3.4	5.5	5.2	3.8
chr13.tRNA3-GluTTC	hsa-ucsc-tRNA	chr13.tRNA3-GluTTC	-0.392487	10.0232	-0.817136	0.439372	0.633172	-6.44306	-0.0158581	10.0232	-0.0327733	0.974722	0.980874	-6.82414	10	10.2	10.3	10.2	8.8	10.1	10.7	10.6	10.4
ENST00000384252	snoRNA	ENST00000384252	0.0489883	8.23289	0.185756	0.857628	0.939952	-6.83771	-0.00773529	8.23289	-0.029359	0.977355	0.982834	-6.88825	8.1	8.1	7.7	7.8	7.8	8.1	7.9	8.1	8.1
chr6.tRNA153-IleAAT	hsa-ucsc-tRNA	chr6.tRNA153-IleAAT	1.16276	4.12044	0.903953	0.394505	0.594225	-6.37089	-0.0354403	4.12044	-0.0277708	0.978579	0.983376	-6.84334	1.3	6.1	5.7	5.4	4.7	2.8	5.3	4.7	3.3
ENST00000365012	snoRNA	ENST00000365012	0.184271	1.94897	0.293664	0.777084	0.893522	-6.82267	-0.0153367	1.94897	-0.0245901	0.981032	0.985151	-6.90725	1.9	1.7	2.5	0.9	2.2	2.1	3.1	2.6	1.1
chr4.tRNA3-CysGCA	hsa-ucsc-tRNA	chr4.tRNA3-CysGCA	0.247733	6.95958	0.691726	0.510231	0.69533	-6.58062	0.0061244	6.95958	0.01704	0.986855	0.990306	-6.86779	6.9	6.8	5.9	6.4	6.6	6.8	6.1	6.7	6.7
chr17.tRNA34-IleAAT	hsa-ucsc-tRNA	chr17.tRNA34-IleAAT	1.271	4.25305	1.03857	0.331758	0.538189	-6.24176	-0.0163875	4.25305	-0.0134659	0.989612	0.991685	-6.84207	1.5	6.3	5.7	5.4	5	3	5.4	4.8	3.4
chr6.tRNA154-IleAAT	hsa-ucsc-tRNA	chr6.tRNA154-IleAAT	0.990473	4.48994	0.916255	0.388428	0.589211	-6.35844	-0.0151154	4.48994	-0.0140166	0.989187	0.991685	-6.83705	2.2	6	6	5.6	5.1	3.4	5.5	5.1	3.7
chr17.tRNA41-SerCGA	hsa-ucsc-tRNA	chr17.tRNA41-SerCGA	0.157649	2.58684	0.498713	0.632469	0.788233	-6.70924	-0.00357851	2.58684	-0.0113494	0.991245	0.992628	-6.87973	2.9	2.8	2.3	2.8	2.8	2.8	2.2	2.7	2.8
ENST00000411053	snRNA	ENST00000411053	-0.312169	5.66769	-0.643814	0.539139	0.721701	-6.56893	-0.00456841	5.66769	-0.0094765	0.99269	0.993382	-6.83132	4.3	5.4	5.5	6	4.7	5	5.3	4.5	5.1
chr6.tRNA147-SerAGA	hsa-ucsc-tRNA	chr6.tRNA147-SerAGA	0.204251	3.51098	0.229466	0.824723	0.926039	-6.78641	-0.00342842	3.51098	-0.00386154	0.997021	0.997021	-6.84909	2.4	3.3	4.4	5.3	3.6	2.6	2.2	3.6	2.9

## Sheet: mouse BMDM_- MCSF_vs_Ctl
feature	type	description	logFC	AveExpr (log2)	t	P.Value	adj.P.Val	B	Expr (log2) Control_1	Expr (log2) Control_2	Expr (log2) Control_3	Expr (log2) M-CSF withdrawal_1	Expr (log2) M-CSF withdrawal_2	Expr (log2) M-CSF withdrawal_3
ENSMUST00000082395	Mt_tRNA	ENSMUST00000082395	3.76553	10.1099	17.9562	1.32253e-05	0.00353909	4.12986	8.2	8.4	8.5	12.3	12.1	12
ENSMUST00000082403	Mt_tRNA	ENSMUST00000082403	3.60914	7.22473	21.3957	5.72824e-06	0.00353909	4.82836	5.3	5.3	5.4	8.9	8.9	8.9
ENSMUST00000082420	Mt_tRNA	ENSMUST00000082420	3.60639	6.96788	18.8823	1.04057e-05	0.00353909	4.34853	5.2	5.4	5.4	9.1	8.8	9
ENSMUST00000082410	Mt_tRNA	ENSMUST00000082410	3.49668	8.17049	18.8079	1.06036e-05	0.00353909	4.34774	6.9	7	6.7	10.3	10.5	10.3
ENSMUST00000082394	Mt_tRNA	ENSMUST00000082394	3.20731	7.86835	18.7914	1.06479e-05	0.00353909	4.34621	5.8	5.7	5.7	8.9	9	9
ENSMUST00000082423	Mt_tRNA	ENSMUST00000082423	4.97544	7.46286	13.9988	4.31219e-05	0.00757225	3.06665	5.5	4.7	4.9	9.5	10.3	10.2
chr7.tRNA561-LeuAAG	mmu-ucsc-tRNA	chr7.tRNA561-LeuAAG	3.2135	6.75544	14.1807	4.05684e-05	0.00757225	3.13177	5	5.5	5.3	8.7	8.4	8.4
chr13.tRNA62-LeuAAG	mmu-ucsc-tRNA	chr13.tRNA62-LeuAAG	2.5377	6.4788	13.8552	4.52751e-05	0.00757225	3.02811	5.4	5.6	5.4	8.1	8	7.9
chr14.tRNA709-LeuTAG	mmu-ucsc-tRNA	chr14.tRNA709-LeuTAG	3.18712	6.73836	12.3113	7.89994e-05	0.00773078	2.47521	5	5.5	5.3	8.8	8.3	8.3
chr14.tRNA189-LeuAAG	mmu-ucsc-tRNA	chr14.tRNA189-LeuAAG	2.5416	6.47447	12.8451	6.47033e-05	0.00773078	2.67397	5.3	5.7	5.4	8.1	8	7.9
ENSMUST00000083359	misc_RNA	ENSMUST00000083359	2.48	2.87726	12.4656	7.45086e-05	0.00773078	2.53553	2.2	2.5	2.3	4.9	4.6	4.8
chr11.tRNA2021-LeuAAG	mmu-ucsc-tRNA	chr11.tRNA2021-LeuAAG	2.3925	6.61031	12.7016	6.82166e-05	0.00773078	2.62013	5.8	5.9	5.5	8	8.2	8.1
chr11.tRNA401-LeuTAG	mmu-ucsc-tRNA	chr11.tRNA401-LeuTAG	2.3894	6.71169	12.3138	7.89231e-05	0.00773078	2.4723	5.8	6.1	5.7	8.3	8.3	8.2
ENSMUST00000104400	misc_RNA	ENSMUST00000104400	2.31232	7.04564	12.2495	8.08901e-05	0.00773078	2.44688	6.8	7.1	7	9.5	9.2	9.3
ENSMUST00000122660	misc_RNA	ENSMUST00000122660	2.17783	5.02201	11.6763	0.000101279	0.00903412	2.22532	4.2	4	4	6.1	6.3	6.4
ENSMUST00000082412	Mt_tRNA	ENSMUST00000082412	2.72845	4.57488	10.8465	0.000142949	0.0119541	1.87109	3.4	3.9	3.3	6.4	6.3	6
chr13.tRNA63-LeuAAG	mmu-ucsc-tRNA	chr13.tRNA63-LeuAAG	2.68167	7.09944	10.2105	0.000189364	0.014878	1.56297	6.4	6	5.8	8.4	8.9	8.9
ENSMUST00000104546	snoRNA	ENSMUST00000104546	1.83392	10.8902	10.0893	0.000200152	0.014878	1.53553	9.6	9.7	9.6	11.5	11.5	11.4
ENSMUST00000082417	Mt_tRNA	ENSMUST00000082417	2.65288	4.94989	9.43802	0.000272547	0.019193	1.18976	3.9	3.8	3.3	6.1	6.3	6.6
ENSMUST00000082400	Mt_tRNA	ENSMUST00000082400	2.34455	5.84176	9.27428	0.000295447	0.019369	1.08744	5.1	4.6	4.6	6.8	7.2	7.3
ENSMUST00000083437	snRNA	ENSMUST00000083437	1.68644	1.81202	9.217	0.000303999	0.019369	1.06813	1.5	1.6	1.3	3.1	3.2	3.1
ENSMUST00000122695	misc_RNA	ENSMUST00000122695	2.55814	6.58535	9.04491	0.00033153	0.0201631	0.959211	5.8	6.5	6.3	9.2	8.6	8.6
ENSMUST00000082399	Mt_tRNA	ENSMUST00000082399	5.0864	6.15184	8.80048	0.000375951	0.0204561	0.864258	5	3.4	5.2	9.2	9.9	9.8
mmu-miR-6240	miRNA	MIMAT0024861	3.03625	1.84807	8.71769	0.000392589	0.0204561	0.789321	0	-0.6	0.4	2.9	2.9	3.1
ENSMUST00000082422	Mt_tRNA	ENSMUST00000082422	2.72812	4.22997	8.799	0.00037624	0.0204561	0.84234	3.2	3.6	2.7	5.8	5.7	6.2
chr11.tRNA1433-CysGCA	mmu-ucsc-tRNA	chr11.tRNA1433-CysGCA	1.38067	6.81067	8.69404	0.000397503	0.0204561	0.735407	6.1	6	6.1	7.4	7.5	7.4
ENSMUST00000082398	Mt_tRNA	ENSMUST00000082398	3.32939	4.91952	8.31878	0.000486253	0.0221175	0.559314	3.9	3.8	2.8	6.4	7.1	6.9
ENSMUST00000083971	snRNA	ENSMUST00000083971	1.88345	2.84886	8.27391	0.000498379	0.0221175	0.551491	2.4	2.7	2.2	4.3	4.4	4.3
chrX.tRNA935-ProTGG	mmu-ucsc-tRNA	chrX.tRNA935-ProTGG	1.75349	7.08582	8.2235	0.000512439	0.0221175	0.46464	5.6	6	5.9	7.9	7.6	7.5
chr3.tRNA754-GluTTC	mmu-ucsc-tRNA	chr3.tRNA754-GluTTC	1.54977	8.62634	8.35037	0.000477925	0.0221175	0.573255	8	8.2	8	9.6	9.7	9.5
ENSMUST00000102112	miRNA	ENSMUST00000102112	-2.10448	5.04579	-8.43145	0.000457318	0.0221175	0.625544	5.2	5.6	5.5	3.6	3	3.5
chr2.tRNA511-AspGTC	mmu-ucsc-tRNA	chr2.tRNA511-AspGTC	2.42854	6.02385	7.14612	0.000965569	0.0226655	-0.218203	4.8	5.7	5.2	8.1	7.5	7.4
ENSMUST00000175258	misc_RNA	ENSMUST00000175258	2.36182	5.51765	7.20284	0.00093203	0.0226655	-0.167473	4	4.5	4.8	7.2	6.6	6.6
ENSMUST00000082991	snoRNA	ENSMUST00000082991	2.21397	6.70779	7.52486	0.00076592	0.0226655	0.0279041	4.7	5.4	5.1	7.7	7	7.2
ENSMUST00000082917	snRNA	ENSMUST00000082917	1.97346	3.3533	7.57793	0.00074206	0.0226655	0.115876	2.1	1.9	2.6	4.3	4.2	4.1
chr6.tRNA1015-CysGCA	mmu-ucsc-tRNA	chr6.tRNA1015-CysGCA	1.71474	1.76043	7.95095	0.000597206	0.0226655	0.330462	0.9	1.3	1.1	3	2.7	2.7
chr11.tRNA1442-CysGCA	mmu-ucsc-tRNA	chr11.tRNA1442-CysGCA	1.65249	6.58459	7.94845	0.000598059	0.0226655	0.289802	5.4	5.6	5.7	7.5	7.2	7.1
chr17.tRNA995-ProTGG	mmu-ucsc-tRNA	chr17.tRNA995-ProTGG	1.57814	8.66999	7.18305	0.000943569	0.0226655	-0.177041	7.3	7.7	7.6	9.3	9	9
chr1.tRNA1030-ProCGG	mmu-ucsc-tRNA	chr1.tRNA1030-ProCGG	1.53151	8.55091	7.98541	0.000585611	0.0226655	0.347552	7.3	7.6	7.4	9.1	8.9	8.9
chr3.tRNA286-GluTTC	mmu-ucsc-tRNA	chr3.tRNA286-GluTTC	1.52632	8.65062	8.1137	0.00054474	0.0226655	0.430669	8	8.2	8	9.7	9.7	9.5
ENSMUST00000083211	misc_RNA	ENSMUST00000083211	1.37623	8.95893	7.72397	0.000680834	0.0226655	0.19602	7.9	8.1	8	9.5	9.4	9.3
chr1.tRNA707-AspGTC	mmu-ucsc-tRNA	chr1.tRNA707-AspGTC	1.27724	8.57669	7.71663	0.000683762	0.0226655	0.178951	8.2	8.2	8.1	9.4	9.5	9.4
chr11.tRNA69-AspGTC	mmu-ucsc-tRNA	chr11.tRNA69-AspGTC	1.27188	8.57748	7.67969	0.00069874	0.0226655	0.155043	8.2	8.2	8.1	9.4	9.5	9.4
chr11.tRNA397-AspGTC	mmu-ucsc-tRNA	chr11.tRNA397-AspGTC	1.26652	8.57486	7.64152	0.000714624	0.0226655	0.13009	8.2	8.2	8.1	9.4	9.5	9.4
chr13.tRNA84-AspGTC	mmu-ucsc-tRNA	chr13.tRNA84-AspGTC	1.25006	8.53935	7.53611	0.000760787	0.0226655	0.0593736	8.1	8.1	8.1	9.3	9.4	9.3
chr10.tRNA861-AspGTC	mmu-ucsc-tRNA	chr10.tRNA861-AspGTC	1.21106	8.38459	7.33469	0.000859287	0.0226655	-0.0822513	8	8	8.1	9.3	9.3	9.2
chr13.tRNA991-AspGTC	mmu-ucsc-tRNA	chr13.tRNA991-AspGTC	1.20239	8.38236	7.29746	0.000879115	0.0226655	-0.107717	8	8.1	8.1	9.3	9.3	9.2
chr13.tRNA993-AspGTC	mmu-ucsc-tRNA	chr13.tRNA993-AspGTC	1.20074	8.38037	7.29263	0.000881731	0.0226655	-0.111104	8	8	8.1	9.3	9.3	9.2
chr5.tRNA1317-AspGTC	mmu-ucsc-tRNA	chr5.tRNA1317-AspGTC	1.17563	8.33521	7.22948	0.000916756	0.0226655	-0.156355	8	8	8	9.2	9.2	9.1
chr5.tRNA1315-AspGTC	mmu-ucsc-tRNA	chr5.tRNA1315-AspGTC	1.17327	8.33952	7.22043	0.000921909	0.0226655	-0.162414	8	8	8	9.2	9.2	9.1
chr1.tRNA1005-AspGTC	mmu-ucsc-tRNA	chr1.tRNA1005-AspGTC	1.16826	8.33862	7.18624	0.000941699	0.0226655	-0.186134	8	8	8	9.2	9.2	9.1
chr1.tRNA1002-AspGTC	mmu-ucsc-tRNA	chr1.tRNA1002-AspGTC	1.16824	8.34108	7.19796	0.000934862	0.0226655	-0.177893	8	8	8	9.2	9.2	9.1
chr1.tRNA1013-AspGTC	mmu-ucsc-tRNA	chr1.tRNA1013-AspGTC	1.1675	8.33559	7.17759	0.000946788	0.0226655	-0.192278	8	8	8	9.2	9.2	9.1
chr1.tRNA1008-AspGTC	mmu-ucsc-tRNA	chr1.tRNA1008-AspGTC	1.1636	8.35282	7.1498	0.000963351	0.0226655	-0.210862	8	8	8	9.2	9.2	9.1
mmu-miR-223-5p	miRNA	MIMAT0017056	-1.18815	6.47773	-7.85929	0.000629412	0.0226655	0.218145	7	6.9	7	5.8	5.8	5.8
mmu-miR-351-5p	miRNA	MIMAT0000609	-1.30203	7.94387	-7.6638	0.000705298	0.0226655	0.12259	8.6	8.4	8.5	7.1	7.3	7.2
mmu-miR-3074-1-3p	miRNA	MIMAT0014857	-1.99857	-0.422799	-7.71433	0.000684686	0.0226655	0.0901811	0.5	0.8	0.7	-1.1	-1.1	-1.7
ENSMUST00000082772	misc_RNA	ENSMUST00000082772	1.89811	3.2401	6.9244	0.00111125	0.0247035	-0.329173	1.7	1.4	2.2	3.7	3.8	3.5
ENSMUST00000083410	snRNA	ENSMUST00000083410	1.38781	2.06016	6.90357	0.00112624	0.0247035	-0.361488	1.7	1.5	1.8	3	3.2	3
chr6.tRNA1023-CysGCA	mmu-ucsc-tRNA	chr6.tRNA1023-CysGCA	1.2654	1.0735	6.92192	0.00111302	0.0247035	-0.394396	0.3	0	0.1	1.2	1.5	1.4
ENSMUST00000083496	miRNA	ENSMUST00000083496	-2.04078	0.803009	-6.94322	0.00109791	0.0247035	-0.39089	2.4	2.3	1.9	0	0.6	-0.1
ENSMUST00000083007	snRNA	ENSMUST00000083007	1.52919	3.42672	6.8256	0.00118452	0.0255626	-0.390809	3	3.3	3	4.8	4.7	4.4
chr4.tRNA622-AlaCGC	mmu-ucsc-tRNA	chr4.tRNA622-AlaCGC	1.44893	9.92209	6.76935	0.00122879	0.0260972	-0.435565	8.8	9.2	9	10.6	10.4	10.3
chr13.tRNA969-ProAGG	mmu-ucsc-tRNA	chr13.tRNA969-ProAGG	1.6958	8.30615	6.70743	0.00127983	0.0267565	-0.532915	6.7	7.2	7.1	9	8.5	8.5
ENSMUST00000082857	snoRNA	ENSMUST00000082857	1.52947	5.48465	6.61023	0.00136513	0.0272619	-0.604948	5.3	4.9	5.1	6.4	6.9	6.6
ENSMUST00000082456	snoRNA	ENSMUST00000082456	1.32326	6.03827	6.61566	0.00136019	0.0272619	-0.626386	6	6	5.6	7.1	7.2	7.3
ENSMUST00000083502	miRNA	ENSMUST00000083502	-1.92404	3.92698	-6.63215	0.00134532	0.0272619	-0.537469	4.1	4.8	4.3	2.8	2.3	2.4
ENSMUST00000116815	snoRNA	ENSMUST00000116815	2.29313	4.07922	6.53091	0.00143978	0.0273263	-0.628782	3.1	4	3	5.9	5.7	5.3
RNY1	misc_RNA	ENSMUST00000083767	2.17654	8.62982	6.52267	0.00144781	0.0273263	-0.662431	8.3	9	9	11.4	10.8	10.7
chr6.tRNA157-CysGCA	mmu-ucsc-tRNA	chr6.tRNA157-CysGCA	1.61908	6.87218	6.45935	0.00151132	0.0273263	-0.752203	5.8	6.2	6.3	8	7.6	7.5
chr11.tRNA791-CysGCA	mmu-ucsc-tRNA	chr11.tRNA791-CysGCA	1.59592	6.90353	6.48876	0.00148141	0.0273263	-0.730044	5.8	6.2	6.3	8.1	7.6	7.6
chr13.tRNA66-AlaAGC	mmu-ucsc-tRNA	chr13.tRNA66-AlaAGC	1.11038	5.16278	6.57712	0.00139572	0.0273263	-0.616359	4.5	4.5	4.4	5.5	5.6	5.6
mmu-miR-503-5p	miRNA	MIMAT0003188	-1.54058	3.37437	-6.50127	0.00146891	0.0273263	-0.62222	4.2	4.1	3.8	2.3	2.4	2.7
mmu-miR-5107-5p	miRNA	MIMAT0020615	-2.92169	0.76201	-6.47435	0.00149598	0.0273263	-0.735808	2	3.2	1.8	-0.3	-1	-0.4
ENSMUST00000082393	Mt_tRNA	ENSMUST00000082393	2.99564	4.38217	6.30933	0.00167547	0.0294971	-0.814076	2.8	4.2	3.3	7	6.1	6.1
ENSMUST00000083787	misc_RNA	ENSMUST00000083787	1.31436	4.49553	6.3209	0.00166209	0.0294971	-0.779819	3.6	3.5	3.7	4.9	5.1	4.7
mmu-miR-125a-3p	miRNA	MIMAT0004528	-1.19372	4.22196	-6.28543	0.00170354	0.0296017	-0.796289	4.6	4.6	4.7	3.4	3.3	3.6
ENSMUST00000083242	snRNA	ENSMUST00000083242	2.45755	4.97143	6.18264	0.00183079	0.0310075	-0.908794	3.8	3.9	4.9	7.1	6.6	6.3
chr10.tRNA866-AspGTC	mmu-ucsc-tRNA	chr10.tRNA866-AspGTC	1.33817	9.15614	6.18282	0.00183055	0.0310075	-0.899323	8.6	9	8.7	10.3	10.1	10
mmu-miR-5113	miRNA	MIMAT0020621	-2.03634	0.288792	-6.15335	0.00186909	0.0312605	-1.01836	1.4	1.3	1.3	-0.8	-0.2	-1.2
chr14.tRNA711-ProAGG	mmu-ucsc-tRNA	chr14.tRNA711-ProAGG	1.76868	8.34263	6.09378	0.00194996	0.0322104	-1.00592	6.6	7.3	7.1	9.1	8.6	8.6
mmu-miR-342-5p	miRNA	MIMAT0004653	-1.0466	8.5437	-6.06689	0.00198782	0.0324355	-1.01176	8.6	8.7	8.6	7.6	7.6	7.5
ENSMUST00000083113	misc_RNA	ENSMUST00000083113	1.98616	1.39927	5.91079	0.00222563	0.0342031	-1.15601	0.6	0.8	1.4	3.3	2.9	2.6
chrM.tRNA1-LeuTAA	mmu-ucsc-tRNA	chrM.tRNA1-LeuTAA	1.38391	7.92673	5.96056	0.00214632	0.0342031	-1.1306	7.9	7.8	7.4	8.9	9.1	9.2
RNY3	misc_RNA	ENSMUST00000083011	1.16491	9.9518	5.8962	0.00224953	0.0342031	-1.10946	9.6	9.7	9.8	11	10.9	10.7
chr2.tRNA587-HisGTG	mmu-ucsc-tRNA	chr2.tRNA587-HisGTG	1.0401	8.75832	5.90497	0.00223512	0.0342031	-1.13643	7.8	7.8	8	9	8.9	8.9
chr2.tRNA1432-HisGTG	mmu-ucsc-tRNA	chr2.tRNA1432-HisGTG	1.03961	8.75871	5.90287	0.00223857	0.0342031	-1.13814	7.8	7.8	8	9	8.9	8.9
chr2.tRNA1431-HisGTG	mmu-ucsc-tRNA	chr2.tRNA1431-HisGTG	1.03933	8.75869	5.89979	0.00224362	0.0342031	-1.14068	7.8	7.8	8	9	8.9	8.9
ENSMUST00000157748	miRNA	ENSMUST00000157748	1.82424	1.16962	5.75656	0.00249439	0.0373176	-1.29834	0.4	-0.1	-0.2	1.5	1.7	2.3
chr14.tRNA193-ProTGG	mmu-ucsc-tRNA	chr14.tRNA193-ProTGG	1.41785	8.33443	5.74813	0.00251015	0.0373176	-1.29055	7.1	7.6	7.4	9.1	8.6	8.6
chr3.tRNA92-ProTGG	mmu-ucsc-tRNA	chr3.tRNA92-ProTGG	1.42269	8.32794	5.72733	0.00254955	0.0374868	-1.30852	7.1	7.6	7.4	9.1	8.6	8.6
ENSMUST00000083735	snoRNA	ENSMUST00000083735	3.21946	1.34987	5.63792	0.00272748	0.0381694	-1.38515	-0.3	-1.2	0.7	3	3.1	2.8
ENSMUST00000082416	Mt_tRNA	ENSMUST00000082416	1.78775	9.20435	5.6444	0.0027141	0.0381694	-1.34533	8.8	8.2	8.3	9.8	10.5	10.4
chr11.tRNA1849-TrpCCA	mmu-ucsc-tRNA	chr11.tRNA1849-TrpCCA	1.67129	4.20734	5.67158	0.00265883	0.0381694	-1.30405	3.5	3.8	4.1	5.8	5.5	5.1
chr11.tRNA207-ProTGG	mmu-ucsc-tRNA	chr11.tRNA207-ProTGG	1.4239	8.34723	5.67342	0.00265513	0.0381694	-1.35352	7.1	7.6	7.5	9.1	8.7	8.6
ENSMUST00000104516	snoRNA	ENSMUST00000104516	1.11662	6.62153	5.63256	0.00273861	0.0381694	-1.43769	6.1	6.2	5.8	7.1	7.3	7
ENSMUST00000122780	misc_RNA	ENSMUST00000122780	0.989697	1.73828	5.58563	0.00283834	0.0387812	-1.41675	0.8	1	0.9	2	1.9	1.9
mmu-miR-146b-5p	miRNA	MIMAT0003475	-1.03408	12.4648	-5.58465	0.00284047	0.0387812	-1.34728	12.4	12.4	12.5	11.4	11.4	11.4
ENSMUST00000082498	snRNA	ENSMUST00000082498	1.62776	1.73021	5.554	0.00290799	0.0389529	-1.44288	1.6	1.3	2	3.3	3.5	2.9
chr17.tRNA82-ProCGG	mmu-ucsc-tRNA	chr17.tRNA82-ProCGG	1.29271	8.14802	5.47708	0.00308596	0.0389529	-1.5332	7	7.4	7.3	8.8	8.4	8.4
chr3.tRNA747-HisGTG	mmu-ucsc-tRNA	chr3.tRNA747-HisGTG	1.18628	8.64	5.49124	0.00305224	0.0389529	-1.49478	7.4	7.6	7.8	9	8.7	8.7
ENSMUST00000083018	snoRNA	ENSMUST00000083018	1.02286	7.02862	5.51446	0.00299791	0.0389529	-1.54309	6	6.1	6.3	7.3	7.2	7
mmu-miR-100-5p	miRNA	MIMAT0000655	-0.866215	6.96169	-5.51856	0.00298844	0.0389529	-1.54987	7.4	7.4	7.6	6.7	6.6	6.6
ENSMUST00000122516	rRNA	ENSMUST00000122516	-1.10833	1.53494	-5.50626	0.00301696	0.0389529	-1.49796	2.8	3.1	2.8	1.9	1.9	1.6
mmu-miR-125b-5p	miRNA	MIMAT0000136	-1.3022	6.66938	-5.49973	0.00303224	0.0389529	-1.56033	8.6	8.1	8.5	6.9	7.1	7.4
mmu-miR-505-5p	miRNA	MIMAT0017259	-1.78976	1.44357	-5.48408	0.00306923	0.0389529	-1.51952	2	2.4	1.9	0.5	0.7	-0.2
ENSMUST00000082919	snoRNA	ENSMUST00000082919	1.70332	0.564365	5.44935	0.00315324	0.0392181	-1.59861	-0.3	0.5	-0.3	1.9	1.5	1.5
chr4.tRNA1691-HisGTG	mmu-ucsc-tRNA	chr4.tRNA1691-HisGTG	1.19433	8.68169	5.44434	0.00316559	0.0392181	-1.53408	7.5	7.7	7.9	9.1	8.8	8.8
ENSMUST00000083911	snRNA	ENSMUST00000083911	1.5195	3.28118	5.43204	0.00319612	0.0392331	-1.50256	2.8	3.4	2.8	4.7	4.6	4.2
ENSMUST00000083424	snoRNA	ENSMUST00000083424	1.62312	7.95214	5.41265	0.00324498	0.0394707	-1.5967	7.2	8	7.5	9.5	9.1	9
ENSMUST00000083112	snoRNA	ENSMUST00000083112	1.04983	7.04385	5.39222	0.0032974	0.0397471	-1.65069	6	6.1	6.3	7.4	7.2	7.1
ENSMUST00000175128	snoRNA	ENSMUST00000175128	1.05601	7.04418	5.37511	0.00334207	0.0399258	-1.66586	6	6.1	6.3	7.4	7.2	7.1
chr16.tRNA829-LeuAAG	mmu-ucsc-tRNA	chr16.tRNA829-LeuAAG	1.38957	6.23956	5.31686	0.00349962	0.0410894	-1.70221	4.9	5.4	5.3	6.9	6.4	6.4
mmu-miR-125a-5p	miRNA	MIMAT0000135	-1.06614	8.71689	-5.3164	0.00350089	0.0410894	-1.6426	10.1	9.8	9.8	8.7	9	8.8
chr12.tRNA892-GluCTC	mmu-ucsc-tRNA	chr12.tRNA892-GluCTC	1.27522	7.72771	5.27037	0.00363168	0.0415315	-1.73551	7.3	7.8	7.4	9	8.8	8.6
chr7.tRNA969-GluCTC	mmu-ucsc-tRNA	chr7.tRNA969-GluCTC	1.26538	7.6392	5.2893	0.00357722	0.0415315	-1.72139	7.2	7.7	7.4	8.9	8.7	8.5
chr3.tRNA291-HisGTG	mmu-ucsc-tRNA	chr3.tRNA291-HisGTG	1.22707	8.60994	5.28024	0.00360315	0.0415315	-1.68448	7.3	7.6	7.8	9	8.7	8.7
chr3.tRNA295-HisGTG	mmu-ucsc-tRNA	chr3.tRNA295-HisGTG	1.23367	8.60511	5.24613	0.00370284	0.0418186	-1.71571	7.3	7.6	7.8	9	8.6	8.7
chr3.tRNA751-HisGTG	mmu-ucsc-tRNA	chr3.tRNA751-HisGTG	1.23323	8.60526	5.24061	0.00371929	0.0418186	-1.72072	7.3	7.6	7.8	9	8.6	8.7
chr5.tRNA1610-AspGTC	mmu-ucsc-tRNA	chr5.tRNA1610-AspGTC	1.74856	7.63461	5.21414	0.00379932	0.0421304	-1.78162	6.4	7.1	7.1	9.1	8.5	8.4
ENSMUST00000083244	snRNA	ENSMUST00000083244	1.62756	1.62315	5.21066	0.00381	0.0421304	-1.75449	1.5	1.3	0.8	2.5	3	3
chr1.tRNA284-ProAGG	mmu-ucsc-tRNA	chr1.tRNA284-ProAGG	1.39012	5.44089	5.18751	0.00388187	0.0425733	-1.78569	4.3	4.8	4.7	6.3	5.8	5.8
ENSMUST00000101927	snoRNA	ENSMUST00000101927	1.54952	7.9671	5.16596	0.00395026	0.0429711	-1.82027	7.3	8.1	7.6	9.5	9.1	9
chr19.tRNA2-LeuAAG	mmu-ucsc-tRNA	chr19.tRNA2-LeuAAG	1.39205	5.42826	5.14216	0.00402739	0.0431091	-1.8267	4.3	4.8	4.7	6.3	5.8	5.8
chr16.tRNA4-LeuAAG	mmu-ucsc-tRNA	chr16.tRNA4-LeuAAG	1.38971	5.42964	5.14217	0.00402738	0.0431091	-1.82681	4.3	4.8	4.7	6.3	5.8	5.8
mmu-miR-676-3p	miRNA	MIMAT0003782	-1.43403	1.76706	-5.07195	0.00426557	0.0452963	-1.8752	2.3	1.7	2.5	0.6	0.8	0.8
ENSMUST00000177868	snRNA	ENSMUST00000177868	1.02576	5.94412	5.05446	0.00432743	0.0454502	-1.94061	5.2	5.2	4.8	6	6.2	6.2
ENSMUST00000083299	rRNA	ENSMUST00000083299	-1.06516	2.37161	-5.03929	0.00438197	0.0454502	-1.8711	2.6	2.3	2.6	1.4	1.4	1.6
mmu-miR-99a-5p	miRNA	MIMAT0000131	-1.09172	9.19368	-5.03977	0.00438024	0.0454502	-1.8776	10.9	10.5	10.7	9.4	9.6	9.8
ENSMUST00000093682	rRNA	ENSMUST00000093682	-1.0196	6.30443	-4.99101	0.00456097	0.0469429	-2.02145	6.5	6.2	6.3	5.1	5.3	5.5
ENSMUST00000083083	snRNA	ENSMUST00000083083	1.58886	0.928638	4.91417	0.00486387	0.0489313	-2.07186	0.7	0.8	0.9	2.5	2.8	1.8
chr13.tRNA978-AlaAGC	mmu-ucsc-tRNA	chr13.tRNA978-AlaAGC	1.10985	5.29213	4.91517	0.00485979	0.0489313	-2.0341	4.6	5	5	6.2	5.8	5.9
ENSMUST00000082762	snoRNA	ENSMUST00000082762	0.910332	8.39569	4.91749	0.0048503	0.0489313	-2.03085	7.6	7.8	7.7	8.7	8.5	8.6
ENSMUST00000180091	rRNA	ENSMUST00000180091	-0.879475	6.51023	-4.90449	0.00490369	0.0489637	-2.11185	6.3	6	6.4	5.3	5.3	5.4
ENSMUST00000082406	Mt_tRNA	ENSMUST00000082406	3.04225	4.65228	4.8701	0.00504825	0.0496659	-2.06012	4.2	4.6	2.5	6.4	6.8	7.3
chr3.tRNA749-HisGTG	mmu-ucsc-tRNA	chr3.tRNA749-HisGTG	1.37659	8.26446	4.87225	0.00503908	0.0496659	-2.0843	6.7	7.1	7.3	8.8	8.2	8.3
mmu-miR-671-3p	miRNA	MIMAT0004821	0.997493	3.62976	4.83607	0.00519624	0.0498428	-2.03671	2.9	2.6	3	3.8	3.9	3.8
ENSMUST00000101806	snRNA	ENSMUST00000101806	0.945419	6.02858	4.84474	0.00515808	0.0498428	-2.14532	5.4	5.4	5	6.1	6.2	6.3
mmu-miR-30c-2-3p	miRNA	MIMAT0005438	-0.834697	1.50484	-4.83179	0.00521524	0.0498428	-2.12165	1.6	1.8	1.6	0.9	0.8	0.8
mmu-miR-324-5p	miRNA	MIMAT0000555	-0.839186	6.83891	-4.84829	0.00514255	0.0498428	-2.17079	7.9	7.7	7.8	6.8	7.1	7
chr10.tRNA90-GluCTC	mmu-ucsc-tRNA	chr10.tRNA90-GluCTC	1.14448	11.9325	4.82092	0.00526376	0.0499497	-2.04494	10.5	10.9	10.8	12.1	11.9	11.7
mmu-miR-221-5p	miRNA	MIMAT0017060	-0.912539	7.35211	-4.8093	0.00531627	0.0500927	-2.1916	7.6	7.3	7.5	6.4	6.7	6.6
ENSMUST00000082922	snRNA	ENSMUST00000082922	0.944737	6.03242	4.80102	0.00535403	0.0500957	-2.18793	5.4	5.4	5	6.1	6.2	6.3
chr3.tRNA303-GluCTC	mmu-ucsc-tRNA	chr3.tRNA303-GluCTC	1.16055	11.9174	4.76634	0.00551575	0.0502045	-2.09776	10.5	10.9	10.7	12.1	11.8	11.7
chr1.tRNA709-GluCTC	mmu-ucsc-tRNA	chr1.tRNA709-GluCTC	1.15984	11.9178	4.76713	0.00551196	0.0502045	-2.09698	10.5	10.9	10.7	12.1	11.8	11.7
ENSMUST00000102415	miRNA	ENSMUST00000102415	0.914757	1.53734	4.76951	0.0055007	0.0502045	-2.17863	1.6	1.4	1.6	2.4	2.5	2.6
chr5.tRNA110-AlaAGC	mmu-ucsc-tRNA	chr5.tRNA110-AlaAGC	0.822203	5.41355	4.77842	0.00545877	0.0502045	-2.17617	5.4	5.3	5.4	6.1	6.3	6.2
ENSMUST00000083659	miRNA	ENSMUST00000083659	-1.50035	2.08175	-4.75746	0.00555805	0.0502477	-2.15607	3.3	3.1	2.7	1.2	1.9	1.3
mmu-miR-338-5p	miRNA	MIMAT0004647	-0.939739	3.66079	-4.72294	0.00572618	0.0514203	-2.13886	4.7	4.6	4.9	3.8	3.9	3.7
chr11.tRNA206-ThrTGT	mmu-ucsc-tRNA	chr11.tRNA206-ThrTGT	2.07657	4.81225	4.70682	0.00580676	0.0515852	-2.2066	3.7	4.9	4.3	7	6.2	6
ENSMUST00000158792	snoRNA	ENSMUST00000158792	1.49825	10.0563	4.694	0.00587175	0.0515852	-2.19018	8.3	9.1	8.8	10.6	10	10
ENSMUST00000158917	snoRNA	ENSMUST00000158917	1.07583	7.8598	4.69527	0.00586529	0.0515852	-2.27704	7.2	7.6	7.5	8.8	8.4	8.4
mmu-miR-1943-3p	miRNA	MIMAT0017342	-1.26862	-0.296323	-4.68873	0.00589876	0.0515852	-2.36388	0.6	0.6	-0.1	-1.1	-0.9	-0.8
chr1.tRNA672-ProAGG	mmu-ucsc-tRNA	chr1.tRNA672-ProAGG	1.43998	7.86061	4.67256	0.00598239	0.0517362	-2.29637	6.3	7	6.9	8.6	8	8
ENSMUST00000093668	rRNA	ENSMUST00000093668	-0.844666	9.4596	-4.67046	0.00599336	0.0517362	-2.22324	9.3	9.3	9.4	8.5	8.4	8.6
chr11.tRNA1880-TrpCCA	mmu-ucsc-tRNA	chr11.tRNA1880-TrpCCA	1.55827	5.49658	4.64956	0.00610383	0.0523521	-2.30054	4.8	5	5.7	7.1	6.7	6.4
chr6.tRNA46-ProAGG	mmu-ucsc-tRNA	chr6.tRNA46-ProAGG	1.43404	7.86306	4.63209	0.00619799	0.0526485	-2.33658	6.3	7	6.9	8.6	8	8
chrX.tRNA940-GlnTTG	mmu-ucsc-tRNA	chrX.tRNA940-GlnTTG	1.2217	2.33322	4.62859	0.00621709	0.0526485	-2.27325	2.3	1.7	2.1	3	3.3	3.4
chr15.tRNA1013-AsnGTT	mmu-ucsc-tRNA	chr15.tRNA1013-AsnGTT	2.36363	3.06428	4.51731	0.00686066	0.0530417	-2.38855	2.2	3.5	3	5.9	4.7	4.9
chr7.tRNA979-ProAGG	mmu-ucsc-tRNA	chr7.tRNA979-ProAGG	2.0643	8.64496	4.51365	0.00688316	0.0530417	-2.42442	6.6	7.7	7.6	10	9	9
chr9.tRNA593-CysGCA	mmu-ucsc-tRNA	chr9.tRNA593-CysGCA	1.99451	6.68614	4.60945	0.00632255	0.0530417	-2.36552	5	5.9	5.9	8.3	7.4	7.3
chr3.tRNA93-ProAGG	mmu-ucsc-tRNA	chr3.tRNA93-ProAGG	1.46575	7.91103	4.50095	0.00696174	0.0530417	-2.46671	6.4	7.1	6.9	8.7	8.1	8.1
chr13.tRNA976-ValCAC	mmu-ucsc-tRNA	chr13.tRNA976-ValCAC	1.24478	4.36732	4.49976	0.00696915	0.0530417	-2.38934	3.2	3.8	3.5	5	4.7	4.5
chr3.tRNA29-AlaAGC	mmu-ucsc-tRNA	chr3.tRNA29-AlaAGC	1.16878	5.04642	4.49216	0.00701673	0.0530417	-2.434	4.4	4.8	4.9	6.2	5.7	5.7
chr1.tRNA1004-GluCTC	mmu-ucsc-tRNA	chr1.tRNA1004-GluCTC	1.13917	11.8376	4.57548	0.00651497	0.0530417	-2.28599	10.4	10.9	10.7	12	11.8	11.6
chr1.tRNA1007-GluCTC	mmu-ucsc-tRNA	chr1.tRNA1007-GluCTC	1.13877	11.838	4.57302	0.00652918	0.0530417	-2.28844	10.4	10.9	10.7	12	11.8	11.6
chr1.tRNA1010-GluCTC	mmu-ucsc-tRNA	chr1.tRNA1010-GluCTC	1.13852	11.8379	4.57081	0.00654198	0.0530417	-2.29065	10.4	10.9	10.7	12	11.8	11.6
chr3.tRNA745-GluCTC	mmu-ucsc-tRNA	chr3.tRNA745-GluCTC	1.13677	11.8412	4.57939	0.00649253	0.0530417	-2.28207	10.4	10.9	10.7	12.1	11.8	11.6
chr13.tRNA1013-GluCTC	mmu-ucsc-tRNA	chr13.tRNA1013-GluCTC	1.13613	11.8421	4.57861	0.00649698	0.0530417	-2.28284	10.4	10.9	10.7	12.1	11.8	11.6
chr11.tRNA1912-GluCTC	mmu-ucsc-tRNA	chr11.tRNA1912-GluCTC	1.13558	11.8422	4.58045	0.00648641	0.0530417	-2.281	10.4	10.9	10.7	12.1	11.8	11.6
chr13.tRNA67-AlaAGC	mmu-ucsc-tRNA	chr13.tRNA67-AlaAGC	0.960864	5.53272	4.53794	0.00673569	0.0530417	-2.42149	5.3	5.1	4.9	5.9	6.1	6.2
ENSMUST00000083529	snoRNA	ENSMUST00000083529	0.745095	7.27607	4.53592	0.00674781	0.0530417	-2.46746	6.4	6.4	6.4	7.2	7.3	7
mmu-miR-674-5p	miRNA	MIMAT0003740	-0.685112	6.46806	-4.50922	0.0069104	0.0530417	-2.50352	7.2	7.2	7.3	6.5	6.5	6.5
mmu-miR-99b-3p	miRNA	MIMAT0004525	-0.833565	4.79135	-4.49681	0.00698757	0.0530417	-2.41543	5	5.1	4.8	4.1	4.2	4.2
mmu-miR-15a-5p	miRNA	MIMAT0000526	-0.995827	6.70488	-4.51773	0.00685813	0.0530417	-2.49641	8	7.7	7.6	6.5	7	6.8
mmu-miR-674-3p	miRNA	MIMAT0003741	-1.09805	4.9073	-4.55761	0.00661896	0.0530417	-2.36174	6.1	5.7	5.8	4.6	5.1	4.7
ENSMUST00000175254	miRNA	ENSMUST00000175254	-1.4195	3.03682	-4.52872	0.00679122	0.0530417	-2.34213	3.8	3.8	4	2.5	1.9	2.8
chr17.tRNA457-CysGCA	mmu-ucsc-tRNA	chr17.tRNA457-CysGCA	1.95986	6.69575	4.48232	0.0070789	0.053211	-2.4952	5	5.9	6	8.3	7.4	7.3
chr14.tRNA191-ThrTGT	mmu-ucsc-tRNA	chr14.tRNA191-ThrTGT	2.01869	4.64394	4.4665	0.00718026	0.0536714	-2.4413	3.6	4.8	3.9	6.6	6	5.7
mmu-miR-125b-2-3p	miRNA	MIMAT0004529	-0.791745	5.74347	-4.45638	0.00724598	0.0538618	-2.52352	5.2	5.1	5.4	4.5	4.5	4.4
ENSMUST00000101968	rRNA	ENSMUST00000101968	-1.01107	10.5117	-4.42836	0.00743156	0.054936	-2.44716	11	10.7	10.7	9.6	9.8	10
chr6.tRNA180-CysGCA	mmu-ucsc-tRNA	chr6.tRNA180-CysGCA	2.27232	3.20891	4.40766	0.00757228	0.0553772	-2.49734	1.9	3	3	5.6	4.5	4.5
chr11.tRNA205-GlyACC	mmu-ucsc-tRNA	chr11.tRNA205-GlyACC	1.2489	8.67204	4.40153	0.00761457	0.0553772	-2.52929	8.4	9	8.9	10.4	9.9	9.9
mmu-miR-181d-5p	miRNA	MIMAT0004324	-0.826725	7.60783	-4.40141	0.0076154	0.0553772	-2.58762	7.4	7.2	7.2	6.3	6.5	6.5
ENSMUST00000083537	miRNA	ENSMUST00000083537	-0.841942	4.78943	-4.38818	0.00770755	0.0557443	-2.52623	5.9	5.7	5.8	4.8	5.1	4.9
chr13.tRNA975-AlaAGC	mmu-ucsc-tRNA	chr13.tRNA975-AlaAGC	1.14345	4.96051	4.36825	0.00784888	0.0562448	-2.55533	4.3	4.6	4.8	6	5.6	5.5
ENSMUST00000082834	snoRNA	ENSMUST00000082834	1.02255	7.94152	4.36658	0.00786082	0.0562448	-2.60582	7.5	7.9	7.8	9	8.7	8.5
chr6.tRNA175-CysGCA	mmu-ucsc-tRNA	chr6.tRNA175-CysGCA	2.55509	3.12811	4.35827	0.00792072	0.0563719	-2.55702	1.5	2.8	2.8	5.7	4.4	4.5
mmu-let-7d-3p	miRNA	MIMAT0000384	-0.794183	7.57892	-4.34863	0.00799093	0.0565707	-2.64452	8.4	8.2	8.1	7.3	7.6	7.4
ENSMUST00000122773	misc_RNA	ENSMUST00000122773	1.20673	-0.0232766	4.33027	0.00812656	0.0572281	-2.71338	-1	-0.3	-0.9	0.8	0.3	0.4
mmu-miR-511-5p	miRNA	MIMAT0004940	-0.859609	3.22335	-4.32224	0.00818675	0.0573501	-2.5405	3.6	3.5	3.4	2.6	2.7	2.8
chr13.tRNA96-AlaAGC	mmu-ucsc-tRNA	chr13.tRNA96-AlaAGC	1.13726	4.93645	4.29267	0.00841289	0.0583236	-2.63235	4.2	4.6	4.8	6	5.6	5.5
chr13.tRNA94-AlaAGC	mmu-ucsc-tRNA	chr13.tRNA94-AlaAGC	1.13681	4.93623	4.29439	0.00839957	0.0583236	-2.63054	4.2	4.6	4.8	6	5.6	5.5
chr14.tRNA710-ThrTGT	mmu-ucsc-tRNA	chr14.tRNA710-ThrTGT	2.14933	5.20094	4.27424	0.00855751	0.0587177	-2.66063	4.2	5.6	4.8	7.6	6.8	6.5
chr11.tRNA2023-LysCTT	mmu-ucsc-tRNA	chr11.tRNA2023-LysCTT	0.925432	7.60543	4.2754	0.0085483	0.0587177	-2.71966	6.9	7.3	7.3	8.4	8.1	8
chr6.tRNA162-CysGCA	mmu-ucsc-tRNA	chr6.tRNA162-CysGCA	2.2327	3.24493	4.25714	0.00869428	0.0591946	-2.65222	2	3.1	3.1	5.6	4.5	4.5
ENSMUST00000082984	snoRNA	ENSMUST00000082984	1.15932	5.5311	4.25452	0.0087155	0.0591946	-2.7118	4.1	4.7	4.5	5.9	5.4	5.5
chr6.tRNA168-CysGCA	mmu-ucsc-tRNA	chr6.tRNA168-CysGCA	2.33091	3.25636	4.24684	0.00877789	0.0593173	-2.66631	1.9	3.1	3	5.7	4.6	4.5
ENSMUST00000083215	rRNA	ENSMUST00000083215	-0.833102	3.19615	-4.23636	0.00886389	0.0595423	-2.63011	4	3.7	3.8	2.9	3.1	3.1
mmu-miR-542-3p	miRNA	MIMAT0003172	-1.55115	3.08153	-4.23198	0.00890019	0.0595423	-2.64909	4.3	3.6	3.5	1.7	2.5	2.5
ENSMUST00000083757	rRNA	ENSMUST00000083757	-1.06923	8.15254	-4.19202	0.00923898	0.0612895	-2.77495	8.5	8.5	8.2	7.2	7.1	7.7
ENSMUST00000083953	rRNA	ENSMUST00000083953	-1.12937	10.0712	-4.1904	0.00925297	0.0612895	-2.70113	10.6	10.2	10.1	8.9	9.2	9.4
chr10.tRNA1292-TrpCCA	mmu-ucsc-tRNA	chr10.tRNA1292-TrpCCA	1.83709	2.93877	4.1839	0.0093096	0.0613608	-2.7199	2.2	3.3	2.6	5	4.5	4
ENSMUST00000157795	snoRNA	ENSMUST00000157795	1.15887	0.0886945	4.1761	0.0093781	0.0615093	-2.8703	-0.7	-0.1	-0.3	1.1	0.8	0.5
chrX.tRNA463-LeuTAA	mmu-ucsc-tRNA	chrX.tRNA463-LeuTAA	1.44496	1.64752	4.15732	0.00954536	0.0621646	-2.79485	0.9	1.5	0.4	2.4	2.2	2.5
chr4.tRNA1308-GlyGCC	mmu-ucsc-tRNA	chr4.tRNA1308-GlyGCC	0.740515	10.2105	4.15448	0.00957093	0.0621646	-2.7364	9.9	9.9	9.8	10.6	10.7	10.6
chr3.tRNA748-LysCTT	mmu-ucsc-tRNA	chr3.tRNA748-LysCTT	0.976815	7.58189	4.14881	0.00962232	0.0621965	-2.85422	6.8	7.2	7.3	8.4	8	7.9
mmu-miR-222-3p	miRNA	MIMAT0000670	-0.759206	13.2329	-4.14056	0.0096976	0.0623817	-2.72576	13.3	13.4	13.3	12.6	12.6	12.5
chr13.tRNA71-AlaAGC	mmu-ucsc-tRNA	chr13.tRNA71-AlaAGC	0.889116	4.28504	4.12545	0.00983721	0.062727	-2.7703	3.7	4.1	3.9	4.9	4.7	4.6
ENSMUST00000104719	rRNA	ENSMUST00000104719	-0.777128	10.1646	-4.12461	0.00984505	0.062727	-2.7688	10.3	10.4	10.3	9.6	9.4	9.7
chr13.tRNA72-ThrCGT	mmu-ucsc-tRNA	chr13.tRNA72-ThrCGT	1.4342	1.07273	4.11053	0.0099774	0.0631075	-2.88033	0.6	1.5	1	2.9	2.2	2.3
chr11.tRNA396-ProCGG	mmu-ucsc-tRNA	chr11.tRNA396-ProCGG	1.40443	8.36886	4.10824	0.0099991	0.0631075	-2.85602	7	7.7	7.6	9.3	8.6	8.6
chr4.tRNA67-GlyCCC	mmu-ucsc-tRNA	chr4.tRNA67-GlyCCC	0.711965	8.76889	4.10114	0.0100669	0.0631658	-2.83666	8.6	8.6	8.7	9.4	9.3	9.3
ENSMUST00000178755	rRNA	ENSMUST00000178755	-0.771377	9.16729	-4.09739	0.0101028	0.0631658	-2.82146	8.5	8.5	8.5	7.8	7.6	7.8
chr6.tRNA171-CysGCA	mmu-ucsc-tRNA	chr6.tRNA171-CysGCA	2.2597	3.30489	4.04162	0.0106558	0.0633662	-2.88285	1.9	3	3.2	5.7	4.5	4.5
ENSMUST00000175596	miRNA	ENSMUST00000175596	1.6898	6.90985	4.0663	0.0104068	0.0633662	-2.94144	3.8	4.9	4.5	6.7	5.9	5.7
ENSMUST00000102082	miRNA	ENSMUST00000102082	1.33186	0.000217709	4.0735	0.0103355	0.0633662	-2.98522	-0.1	-0.8	-0.7	0.3	0.9	1.1
ENSMUST00000082672	snRNA	ENSMUST00000082672	1.18462	4.8248	4.06471	0.0104227	0.0633662	-2.86747	3.7	4.2	4.2	5.6	5.1	5
chr3.tRNA292-LysCTT	mmu-ucsc-tRNA	chr3.tRNA292-LysCTT	0.979558	7.61017	4.06058	0.0104639	0.0633662	-2.948	6.8	7.3	7.3	8.4	8	7.9
chr13.tRNA103-LysCTT	mmu-ucsc-tRNA	chr13.tRNA103-LysCTT	0.97254	7.62111	4.04567	0.0106144	0.0633662	-2.96378	6.9	7.3	7.3	8.4	8	8
chr1.tRNA704-GlyGCC	mmu-ucsc-tRNA	chr1.tRNA704-GlyGCC	0.822283	11.0844	4.06147	0.010455	0.0633662	-2.8256	10.7	10.4	10.4	11.2	11.4	11.4
chr1.tRNA706-GlyGCC	mmu-ucsc-tRNA	chr1.tRNA706-GlyGCC	0.821115	11.0854	4.05779	0.0104918	0.0633662	-2.82955	10.7	10.4	10.4	11.2	11.4	11.4
chr1.tRNA702-GlyGCC	mmu-ucsc-tRNA	chr1.tRNA702-GlyGCC	0.820154	11.0841	4.054	0.01053	0.0633662	-2.83365	10.7	10.4	10.4	11.2	11.4	11.4
mmu-miR-7a-1-3p	miRNA	MIMAT0004670	-0.749195	4.77449	-4.06548	0.010415	0.0633662	-2.86545	6.1	6	5.9	5.1	5.3	5.3
mmu-miR-222-5p	miRNA	MIMAT0017061	-0.864081	5.23213	-4.04472	0.0106241	0.0633662	-2.92155	5.7	5.3	5.7	4.6	4.7	4.9
chr17.tRNA999-LysCTT	mmu-ucsc-tRNA	chr17.tRNA999-LysCTT	0.978236	7.56597	4.018	0.0109004	0.0645345	-2.99627	6.8	7.2	7.3	8.4	8	7.9
chr9.tRNA592-CysGCA	mmu-ucsc-tRNA	chr9.tRNA592-CysGCA	2.19896	3.36685	3.99187	0.0111788	0.0650178	-2.93492	2	3.2	3.2	5.8	4.5	4.6
chr13.tRNA73-ThrTGT	mmu-ucsc-tRNA	chr13.tRNA73-ThrTGT	1.6867	1.0886	3.99168	0.0111809	0.0650178	-3.00678	0.2	1.2	1	3.1	2.2	2.2
ENSMUST00000082807	snoRNA	ENSMUST00000082807	1.52771	3.50573	3.99239	0.0111732	0.0650178	-2.91283	2.5	3.1	3.4	5	4.4	4.1
chr13.tRNA986-ValAAC	mmu-ucsc-tRNA	chr13.tRNA986-ValAAC	1.19233	13.2821	3.9787	0.0113222	0.0650178	-2.90096	12.5	13.1	13.1	14.5	13.9	13.9
ENSMUST00000175157	rRNA	ENSMUST00000175157	0.755414	5.59492	3.97991	0.011309	0.0650178	-3.01482	4.6	4.7	4.7	5.5	5.6	5.2
chr3.tRNA752-GlyCCC	mmu-ucsc-tRNA	chr3.tRNA752-GlyCCC	0.689269	8.80315	3.97997	0.0113083	0.0650178	-2.96617	8.6	8.6	8.7	9.4	9.3	9.3
ENSMUST00000083110	rRNA	ENSMUST00000083110	-0.775487	3.29467	-3.99952	0.0110964	0.0650178	-2.88085	3.1	3	3.3	2.4	2.3	2.4
chr6.tRNA173-CysGCA	mmu-ucsc-tRNA	chr6.tRNA173-CysGCA	2.21365	3.31841	3.96111	0.0115171	0.065277	-2.96888	2	3.1	3.2	5.7	4.5	4.5
ENSMUST00000082415	Mt_tRNA	ENSMUST00000082415	2.09389	8.35138	3.96938	0.011425	0.065277	-3.00962	8.1	7.2	6.8	8.7	9.8	9.8
ENSMUST00000082770	rRNA	ENSMUST00000082770	-0.602028	0.225521	-3.96529	0.0114704	0.065277	-3.09369	0.4	0.5	0.5	-0.1	-0.2	-0.1
mmu-miR-181b-5p	miRNA	MIMAT0000673	-0.731149	10.5033	-3.95706	0.0115625	0.065277	-2.94528	10.9	10.7	10.8	10	10.1	10.1
ENSMUST00000158353	rRNA	ENSMUST00000158353	-0.845851	3.66596	-3.94214	0.0117316	0.0659535	-2.94489	4	3.7	3.9	2.8	3.1	3
chr6.tRNA166-CysGCA	mmu-ucsc-tRNA	chr6.tRNA166-CysGCA	2.25244	3.30633	3.91312	0.0120688	0.0663065	-3.02289	1.9	3.1	3.2	5.8	4.6	4.4
chr6.tRNA178-CysGCA	mmu-ucsc-tRNA	chr6.tRNA178-CysGCA	2.19019	3.30473	3.85095	0.0128296	0.0663065	-3.08953	1.9	3.2	3.2	5.7	4.6	4.4
chr7.tRNA443-ProTGG	mmu-ucsc-tRNA	chr7.tRNA443-ProTGG	1.81918	8.77125	3.86746	0.0126223	0.0663065	-3.10213	7.1	8.1	8	10.2	9.2	9.2
chr19.tRNA713-SerGCT	mmu-ucsc-tRNA	chr19.tRNA713-SerGCT	1.69942	5.07961	3.87716	0.0125022	0.0663065	-3.08601	4.3	5.4	4.9	7.2	6.1	6.6
chr17.tRNA391-ValCAC	mmu-ucsc-tRNA	chr17.tRNA391-ValCAC	1.20727	11.6811	3.84662	0.0128847	0.0663065	-3.05508	10.5	11	11.2	12.5	11.9	11.9
chr6.tRNA10-ValCAC	mmu-ucsc-tRNA	chr6.tRNA10-ValCAC	1.19057	11.8255	3.86759	0.0126207	0.0663065	-3.03057	10.6	11.1	11.3	12.6	12	12
chr3.tRNA48-ValAAC	mmu-ucsc-tRNA	chr3.tRNA48-ValAAC	1.17046	12.7373	3.85075	0.0128322	0.0663065	-3.04327	11.5	12	12.2	13.5	12.9	12.9
chr11.tRNA208-ValAAC	mmu-ucsc-tRNA	chr11.tRNA208-ValAAC	1.17037	12.7372	3.84875	0.0128575	0.0663065	-3.04549	11.5	12	12.2	13.5	12.9	12.9
chr17.tRNA81-LysCTT	mmu-ucsc-tRNA	chr17.tRNA81-LysCTT	1.02673	7.63058	3.88237	0.0124384	0.0663065	-3.14195	6.8	7.3	7.3	8.5	8	8
chr13.tRNA68-AlaTGC	mmu-ucsc-tRNA	chr13.tRNA68-AlaTGC	0.756735	4.45744	3.85555	0.0127715	0.0663065	-3.07264	3.8	3.9	3.6	4.5	4.5	4.6
ENSMUST00000083973	snRNA	ENSMUST00000083973	0.75273	0.792884	3.85847	0.0127347	0.0663065	-3.17696	0.9	1	0.6	1.5	1.7	1.6
chr3.tRNA282-GlyCCC	mmu-ucsc-tRNA	chr3.tRNA282-GlyCCC	0.707897	12.1553	3.88864	0.012362	0.0663065	-3.00427	11.4	11.3	11.4	12	12.1	12
mmu-miR-130b-3p	miRNA	MIMAT0000387	-0.621101	7.0658	-3.84952	0.0128478	0.0663065	-3.2109	6.9	6.8	6.8	6.1	6.2	6.3
ENSMUST00000082891	rRNA	ENSMUST00000082891	-0.663883	6.9897	-3.87179	0.0125686	0.0663065	-3.18738	6.5	6.6	6.7	6	5.8	5.9
mmu-let-7b-5p	miRNA	MIMAT0000522	-0.707829	11.5641	-3.88756	0.0123751	0.0663065	-3.01015	11.2	11.2	11.2	10.4	10.5	10.5
ENSMUST00000179107	rRNA	ENSMUST00000179107	-0.741356	9.25382	-3.86053	0.0127089	0.0663065	-3.07716	8.5	8.6	8.7	8	7.7	8
ENSMUST00000178106	rRNA	ENSMUST00000178106	-0.741829	8.96318	-3.89029	0.012342	0.0663065	-3.05487	8.1	8.2	8.2	7.5	7.3	7.5
mmu-miR-25-3p	miRNA	MIMAT0000652	-0.769752	10.7927	-3.91039	0.0121011	0.0663065	-2.99305	11.4	11.1	11.2	10.3	10.6	10.5
ENSMUST00000177688	rRNA	ENSMUST00000177688	-0.809409	6.76792	-3.87475	0.012532	0.0663065	-3.18449	6.9	7.1	6.9	6.2	5.9	6.4
mmu-miR-21c	miRNA	MIMAT0025148	-0.840631	3.87325	-3.86725	0.0126249	0.0663065	-3.03276	5.3	5.3	5.1	4.4	4.2	4.6
ENSMUST00000093689	rRNA	ENSMUST00000093689	-0.934886	7.87457	-3.84968	0.0128457	0.0663065	-3.16455	7.9	8.1	7.8	7.1	6.7	7.3
ENSMUST00000158046	rRNA	ENSMUST00000158046	-0.949532	0.191287	-3.87808	0.012491	0.0663065	-3.19171	1	0.6	0.9	-0.3	0.2	-0.3
ENSMUST00000082972	rRNA	ENSMUST00000082972	-0.751811	4.36482	-3.84184	0.0129456	0.066365	-3.08328	5.1	5.3	5.1	4.4	4.2	4.5
chr6.tRNA161-CysGCA	mmu-ucsc-tRNA	chr6.tRNA161-CysGCA	2.24076	3.31272	3.82203	0.0132024	0.0670977	-3.12353	1.9	3.1	3.2	5.8	4.5	4.4
chr6.tRNA172-CysGCA	mmu-ucsc-tRNA	chr6.tRNA172-CysGCA	2.19028	3.35814	3.81698	0.0132687	0.0670977	-3.12754	2	3.3	3.2	5.8	4.6	4.5
chr17.tRNA83-LysCTT	mmu-ucsc-tRNA	chr17.tRNA83-LysCTT	1.04015	7.64491	3.82006	0.0132281	0.0670977	-3.21065	6.8	7.3	7.3	8.6	8.1	8
mmu-miR-181a-1-3p	miRNA	MIMAT0000660	-1.55913	4.05771	-3.81543	0.0132892	0.0670977	-3.11004	5	4	4.6	2.5	2.9	3.4
ENSMUST00000178499	rRNA	ENSMUST00000178499	-0.733515	9.31003	-3.79982	0.0134971	0.0671343	-3.14302	8.6	8.7	8.8	8	7.8	8.1
mmu-miR-25-5p	miRNA	MIMAT0017049	-0.889737	1.07099	-3.80392	0.013442	0.0671343	-3.22181	1	1	1.4	0.4	0.4	0
ENSMUST00000083728	rRNA	ENSMUST00000083728	-0.967349	5.4289	-3.80157	0.0134735	0.0671343	-3.2043	6	5.4	5.7	4.5	5	4.8
mmu-miR-1930-5p	miRNA	MIMAT0009393	-3.33985	-0.38389	-3.80649	0.0134078	0.0671343	-3.27552	0.4	2.5	2.4	-0.3	-2.3	-2.2
chr13.tRNA98-ValCAC	mmu-ucsc-tRNA	chr13.tRNA98-ValCAC	1.20138	12.4079	3.78897	0.0136438	0.0676125	-3.11391	11.3	11.9	12	13.3	12.7	12.7
chr6.tRNA179-CysGCA	mmu-ucsc-tRNA	chr6.tRNA179-CysGCA	2.15671	3.29658	3.77934	0.0137756	0.0680139	-3.16842	2	3.1	3.3	5.7	4.4	4.5
chr6.tRNA164-CysGCA	mmu-ucsc-tRNA	chr6.tRNA164-CysGCA	2.22295	3.36379	3.76009	0.0140434	0.0690811	-3.1925	1.9	3.2	3.2	5.8	4.5	4.5
mmu-miR-191-5p	miRNA	MIMAT0000221	-0.725253	11.7802	-3.75235	0.0141528	0.0693644	-3.15889	12.2	12	12.2	11.4	11.4	11.4
chr6.tRNA182-CysGCA	mmu-ucsc-tRNA	chr6.tRNA182-CysGCA	2.32472	4.63422	3.73195	0.0144458	0.0695271	-3.23366	2.7	4.1	4.1	6.9	5.5	5.4
ENSMUST00000083435	snRNA	ENSMUST00000083435	1.01477	3.93147	3.74093	0.014316	0.0695271	-3.1815	3.5	4	3.9	5.1	4.8	4.5
ENSMUST00000122800	misc_RNA	ENSMUST00000122800	0.865078	1.04588	3.73917	0.0143414	0.0695271	-3.29498	0.1	0.6	0.3	1.4	1.3	0.9
chr1.tRNA699-GlyGCC	mmu-ucsc-tRNA	chr1.tRNA699-GlyGCC	0.680842	12.3241	3.73475	0.0144053	0.0695271	-3.17476	11.6	11.5	11.5	12.2	12.3	12.2
chr1.tRNA1400-GlyGCC	mmu-ucsc-tRNA	chr1.tRNA1400-GlyGCC	0.680371	12.4743	3.73487	0.0144036	0.0695271	-3.17368	11.6	11.6	11.6	12.3	12.4	12.3
mmu-miR-26a-5p	miRNA	MIMAT0000533	-0.752174	13.2994	-3.72687	0.0145199	0.0696333	-3.17897	13.7	13.5	13.6	12.7	13	12.9
ENSMUST00000082559	snoRNA	ENSMUST00000082559	1.49424	2.73041	3.64944	0.0157047	0.0699872	-3.30656	2.1	1.9	3.1	4.1	3.8	3.7
chr13.tRNA974-ValAAC	mmu-ucsc-tRNA	chr13.tRNA974-ValAAC	1.22659	10.9349	3.66368	0.0154788	0.0699872	-3.2684	10.1	10.7	10.8	12.2	11.5	11.5
chr13.tRNA977-ValAAC	mmu-ucsc-tRNA	chr13.tRNA977-ValAAC	1.22625	10.9348	3.66188	0.015507	0.0699872	-3.27045	10.1	10.7	10.8	12.2	11.5	11.5
chr13.tRNA93-ValAAC	mmu-ucsc-tRNA	chr13.tRNA93-ValAAC	1.22544	10.9389	3.66459	0.0154643	0.0699872	-3.26731	10.1	10.7	10.8	12.2	11.5	11.5
chr15.tRNA913-MetCAT	mmu-ucsc-tRNA	chr15.tRNA913-MetCAT	1.15506	7.0225	3.644	0.0157919	0.0699872	-3.42836	6.6	7.4	7.1	8.6	8	8
ENSMUST00000083836	snRNA	ENSMUST00000083836	1.07058	3.18006	3.69365	0.0150152	0.0699872	-3.23568	2.5	3.1	3	4.3	3.8	3.7
ENSMUST00000174939	snoRNA	ENSMUST00000174939	1.02935	9.62998	3.64394	0.015793	0.0699872	-3.31299	8.5	9.1	9	10.2	9.7	9.8
ENSMUST00000082671	snRNA	ENSMUST00000082671	0.939902	1.01687	3.70082	0.0149066	0.0699872	-3.34016	0.6	1.2	0.9	2.1	1.6	1.8
ENSMUST00000179876	snRNA	ENSMUST00000179876	0.852106	5.94537	3.70065	0.0149092	0.0699872	-3.3471	5.4	5.3	4.9	5.8	6.2	6.2
ENSMUST00000083886	snRNA	ENSMUST00000083886	0.805837	5.81079	3.64602	0.0157596	0.0699872	-3.40257	5.3	5.2	4.9	5.7	6	6.1
ENSMUST00000083833	snRNA	ENSMUST00000083833	0.744352	5.86592	3.64087	0.0158425	0.0699872	-3.41237	5.3	5.3	4.9	5.8	6	6
chr8.tRNA892-GlyGCC	mmu-ucsc-tRNA	chr8.tRNA892-GlyGCC	0.675845	12.4876	3.70329	0.0148694	0.0699872	-3.20928	11.7	11.6	11.6	12.3	12.4	12.3
chr13.tRNA77-GlyGCC	mmu-ucsc-tRNA	chr13.tRNA77-GlyGCC	0.673928	12.3267	3.68706	0.0151157	0.0699872	-3.2287	11.6	11.5	11.5	12.2	12.3	12.2
chr8.tRNA562-GlyGCC	mmu-ucsc-tRNA	chr8.tRNA562-GlyGCC	0.673338	12.3173	3.68301	0.0151779	0.0699872	-3.23336	11.6	11.5	11.5	12.2	12.3	12.2
chr11.tRNA1819-GlyGCC	mmu-ucsc-tRNA	chr11.tRNA1819-GlyGCC	0.671621	12.4915	3.67642	0.0152796	0.0699872	-3.23975	11.7	11.6	11.7	12.3	12.4	12.3
chr3.tRNA878-GlyGCC	mmu-ucsc-tRNA	chr3.tRNA878-GlyGCC	0.671408	12.4885	3.67427	0.015313	0.0699872	-3.24221	11.7	11.6	11.7	12.3	12.4	12.3
chr2.tRNA1747-GlyGCC	mmu-ucsc-tRNA	chr2.tRNA1747-GlyGCC	0.670706	12.4854	3.66753	0.0154182	0.0699872	-3.2499	11.7	11.6	11.6	12.3	12.4	12.3
chr13.tRNA110-GlyGCC	mmu-ucsc-tRNA	chr13.tRNA110-GlyGCC	0.669628	12.3101	3.6598	0.0155399	0.0699872	-3.25982	11.5	11.5	11.5	12.1	12.2	12.2
chr8.tRNA891-GlyGCC	mmu-ucsc-tRNA	chr8.tRNA891-GlyGCC	0.667416	12.4802	3.64046	0.0158491	0.0699872	-3.2808	11.7	11.6	11.6	12.3	12.4	12.3
ENSMUST00000083959	rRNA	ENSMUST00000083959	-0.70675	8.87379	-3.65054	0.015687	0.0699872	-3.32864	8.6	8.8	8.9	8.2	7.9	8.1
ENSMUST00000179060	rRNA	ENSMUST00000179060	-0.720256	9.37342	-3.65837	0.0155626	0.0699872	-3.30108	8.7	8.8	8.9	8.2	7.9	8.2
ENSMUST00000179704	rRNA	ENSMUST00000179704	-0.723105	9.49891	-3.68645	0.0151251	0.0699872	-3.26547	8.9	9	9	8.3	8.1	8.3
mmu-miR-1843b-5p	miRNA	MIMAT0019345	-0.816725	6.45198	-3.67951	0.0152318	0.0699872	-3.39904	6.6	6.2	6.3	5.3	5.7	5.8
mmu-miR-152-3p	miRNA	MIMAT0000162	-0.824793	5.14963	-3.65994	0.0155376	0.0699872	-3.34432	5	4.7	4.9	3.9	3.8	4.4
ENSMUST00000082768	snRNA	ENSMUST00000082768	0.750865	5.86265	3.6281	0.0160505	0.0704115	-3.42681	5.3	5.3	4.9	5.8	6	6
ENSMUST00000084010	snRNA	ENSMUST00000084010	0.747235	5.86511	3.62884	0.0160383	0.0704115	-3.42614	5.3	5.3	4.9	5.8	6	6
chr13.tRNA97-ValCAC	mmu-ucsc-tRNA	chr13.tRNA97-ValCAC	1.24467	10.9504	3.61113	0.0163318	0.071179	-3.32837	10.1	10.7	10.8	12.2	11.6	11.5
ENSMUST00000082519	snoRNA	ENSMUST00000082519	0.63448	8.39299	3.61348	0.0162925	0.071179	-3.39999	8.3	8.1	8.1	8.7	8.9	8.9
mmu-miR-30d-3p	miRNA	MIMAT0017011	-0.910153	3.74937	-3.60668	0.0164063	0.0712717	-3.324	4.2	3.8	3.8	2.8	3.1	3.3
ENSMUST00000175042	rRNA	ENSMUST00000175042	-0.745435	9.99007	-3.60319	0.0164652	0.0712959	-3.34975	9.6	9.8	9.8	9.1	8.8	9.1
chr11.tRNA399-ThrAGT	mmu-ucsc-tRNA	chr11.tRNA399-ThrAGT	1.62079	2.16426	3.59468	0.0166098	0.071642	-3.39147	1.9	2.9	2.4	4.5	3.3	4.2
chr7.tRNA389-ArgTCG	mmu-ucsc-tRNA	chr7.tRNA389-ArgTCG	0.821912	5.26171	3.5922	0.0166522	0.071642	-3.42778	5.3	5.7	5.3	6.4	6	6.3
chr19.tRNA8-AlaAGC	mmu-ucsc-tRNA	chr19.tRNA8-AlaAGC	1.47227	4.55475	3.58149	0.0168367	0.0722036	-3.39338	3.5	4.3	4.5	6.1	5.4	5.2
chr6.tRNA181-CysGCA	mmu-ucsc-tRNA	chr6.tRNA181-CysGCA	2.11466	3.2857	3.57719	0.0169115	0.0722925	-3.39716	1.9	3.3	3.2	5.7	4.4	4.4
chr13.tRNA95-ValAAC	mmu-ucsc-tRNA	chr13.tRNA95-ValAAC	1.16089	8.23592	3.57286	0.016987	0.0723842	-3.46036	7.9	8.4	8.6	9.9	9.3	9.2
ENSMUST00000083902	snRNA	ENSMUST00000083902	1.25268	1.80715	3.55623	0.0172812	0.0732163	-3.45533	1.4	0.5	1.1	1.8	2.5	2.3
mmu-miR-301a-3p	miRNA	MIMAT0000379	-1.13723	5.13593	-3.55564	0.0172917	0.0732163	-3.46255	5.5	4.8	4.8	3.5	4.2	4.1
chr6.tRNA163-CysGCA	mmu-ucsc-tRNA	chr6.tRNA163-CysGCA	2.16547	3.31363	3.51389	0.0180568	0.0749307	-3.47246	1.9	3.1	3.4	5.8	4.3	4.5
ENSMUST00000157638	snoRNA	ENSMUST00000157638	1.27631	1.74446	3.50642	0.0181976	0.0749307	-3.51708	1.2	1.2	0.3	1.9	2.5	2.1
mmu-miR-361-5p	miRNA	MIMAT0000704	-0.716736	7.1566	-3.50626	0.0182007	0.0749307	-3.60016	8.1	7.7	7.8	6.9	7.3	7.2
ENSMUST00000179080	rRNA	ENSMUST00000179080	-0.732745	9.98269	-3.5087	0.0181545	0.0749307	-3.45925	9.6	9.8	9.8	9.1	8.8	9.1
ENSMUST00000093696	rRNA	ENSMUST00000093696	-0.736073	9.96003	-3.5141	0.0180528	0.0749307	-3.45337	9.6	9.7	9.8	9.1	8.8	9
ENSMUST00000104327	snoRNA	ENSMUST00000104327	-0.775529	9.6447	-3.5174	0.0179909	0.0749307	-3.45648	10	9.7	9.6	8.8	9	9.2
ENSMUST00000083889	rRNA	ENSMUST00000083889	-0.870584	4.62886	-3.51993	0.0179436	0.0749307	-3.4673	4.8	4.3	4.8	3.6	4	3.8
mmu-miR-151-5p	miRNA	MIMAT0004536	-1.03129	7.09581	-3.52069	0.0179296	0.0749307	-3.58009	8.3	8	8.4	7.1	6.8	7.7
ENSMUST00000093713	rRNA	ENSMUST00000093713	-1.35035	10.4178	-3.50906	0.0181478	0.0749307	-3.45293	11.3	10.5	10.5	8.9	9.5	9.8
mmu-let-7c-5p	miRNA	MIMAT0000523	-0.777401	13.0587	-3.49627	0.0183913	0.0754833	-3.44411	13	12.7	12.6	11.8	12.1	12
mmu-miR-106b-3p	miRNA	MIMAT0004582	-0.652632	7.40554	-3.4899	0.0185139	0.0757541	-3.6076	7.6	7.4	7.3	6.6	6.7	6.9
chr7.tRNA1217-ThrAGT	mmu-ucsc-tRNA	chr7.tRNA1217-ThrAGT	1.55988	1.76667	3.47917	0.0187225	0.0758553	-3.54679	1.3	2.3	2.2	4.1	3.2	3.1
mmu-miR-16-5p	miRNA	MIMAT0000527	-0.621411	11.2446	-3.47699	0.0187654	0.0758553	-3.47999	11.9	11.9	11.9	11.3	11.3	11.3
mmu-miR-99b-5p	miRNA	MIMAT0000132	-0.62248	10.2702	-3.48254	0.0186568	0.0758553	-3.48519	10.8	10.8	10.9	10.2	10.1	10.2
ENSMUST00000116819	snoRNA	ENSMUST00000116819	-0.637537	3.91188	-3.48449	0.0186188	0.0758553	-3.46676	4.2	4.2	4.2	3.6	3.5	3.6
mmu-miR-200c-3p	miRNA	MIMAT0000657	-0.854331	4.62976	-3.45629	0.0191768	0.0772849	-3.5418	6	6.3	6.4	5.6	5.3	5.2
ENSMUST00000175499	rRNA	ENSMUST00000175499	0.778215	1.89986	3.4454	0.0193973	0.0776573	-3.58022	1.1	1.1	0.6	1.6	1.7	1.8
ENSMUST00000083134	rRNA	ENSMUST00000083134	-0.668278	6.8668	-3.44315	0.0194433	0.0776573	-3.6819	6.7	6.9	7.1	6.4	6.1	6.2
mmu-miR-449c-5p	miRNA	MIMAT0003460	-1.76728	3.46963	-3.44544	0.0193965	0.0776573	-3.52761	4.3	5.5	5.4	4.1	3.3	2.7
ENSMUST00000083317	snRNA	ENSMUST00000083317	0.721082	5.81219	3.43915	0.0195252	0.0777522	-3.64463	5.3	5.2	4.9	5.7	5.9	6
mmu-miR-669d-5p	miRNA	MIMAT0005833	-1.20043	1.55353	-3.43455	0.01962	0.0778977	-3.61513	1.7	1.9	2.2	1	0.1	1.1
ENSMUST00000082397	Mt_tRNA	ENSMUST00000082397	1.25958	5.99582	3.42878	0.0197396	0.0781409	-3.65848	5.4	6.2	6.3	7.8	6.9	7
chr2.tRNA1947-AsnGTT	mmu-ucsc-tRNA	chr2.tRNA1947-AsnGTT	2.17421	6.02836	3.41487	0.0200313	0.0782126	-3.65191	5	6.5	6.3	9.1	7.6	7.7
ENSMUST00000178069	rRNA	ENSMUST00000178069	-0.696921	10.0217	-3.41399	0.02005	0.0782126	-3.56956	9.6	9.8	9.8	9.2	8.9	9.1
ENSMUST00000178027	rRNA	ENSMUST00000178027	-0.697206	10.0213	-3.41968	0.01993	0.0782126	-3.56286	9.6	9.8	9.8	9.2	8.9	9.1
mmu-miR-140-5p	miRNA	MIMAT0000151	-0.801873	6.23058	-3.41606	0.0200061	0.0782126	-3.69811	7.4	6.8	7.1	6	6.4	6.4
ENSMUST00000122739	rRNA	ENSMUST00000122739	-1.03284	3.28845	-3.41513	0.0200259	0.0782126	-3.54631	4.5	3.9	4	2.7	3	3.5
chr13.tRNA966-ValCAC	mmu-ucsc-tRNA	chr13.tRNA966-ValCAC	1.36122	12.9521	3.39245	0.020512	0.0786682	-3.5677	11.5	12.3	12.4	14	13.1	13.1
chr11.tRNA204-ValCAC	mmu-ucsc-tRNA	chr11.tRNA204-ValCAC	1.35515	12.8566	3.36139	0.0212001	0.0786682	-3.60484	11.4	12.2	12.3	13.9	13	13
chr3.tRNA284-ValCAC	mmu-ucsc-tRNA	chr3.tRNA284-ValCAC	1.35498	12.8572	3.36444	0.0211314	0.0786682	-3.60122	11.4	12.2	12.3	13.9	13	13
chr13.tRNA91-ValCAC	mmu-ucsc-tRNA	chr13.tRNA91-ValCAC	1.35442	12.9407	3.36655	0.0210838	0.0786682	-3.59838	11.5	12.3	12.4	13.9	13.1	13.1
chr1.tRNA710-ValCAC	mmu-ucsc-tRNA	chr1.tRNA710-ValCAC	1.35275	12.8609	3.36803	0.0210506	0.0786682	-3.59693	11.4	12.2	12.3	13.9	13.1	13
chr11.tRNA1432-CysGCA	mmu-ucsc-tRNA	chr11.tRNA1432-CysGCA	1.04744	7.12671	3.34608	0.0215486	0.0786682	-3.78024	7.1	6.4	6.5	7.3	8	7.9
ENSMUST00000084007	snRNA	ENSMUST00000084007	0.952166	3.97371	3.38781	0.0206132	0.0786682	-3.58935	3.5	4.1	4	5.1	4.8	4.5
ENSMUST00000093707	rRNA	ENSMUST00000093707	-0.629583	4.23786	-3.34013	0.0216861	0.0786682	-3.65258	5	5	5.1	4.4	4.3	4.5
ENSMUST00000101990	rRNA	ENSMUST00000101990	-0.650863	8.37248	-3.37724	0.0208458	0.0786682	-3.67683	7.3	7.5	7.6	6.9	6.7	6.8
mmu-miR-301b-3p	miRNA	MIMAT0004186	-0.655943	3.7972	-3.33263	0.0218604	0.0786682	-3.64228	3.3	3.1	3.1	2.4	2.5	2.6
ENSMUST00000177910	rRNA	ENSMUST00000177910	-0.668476	8.2515	-3.33735	0.0217504	0.0786682	-3.73251	7.2	7.3	7.4	6.8	6.5	6.7
ENSMUST00000178983	rRNA	ENSMUST00000178983	-0.687267	9.99866	-3.32963	0.0219307	0.0786682	-3.67	9.6	9.7	9.8	9.1	8.8	9.1
ENSMUST00000178066	rRNA	ENSMUST00000178066	-0.688442	10.0174	-3.35363	0.0213758	0.0786682	-3.6411	9.6	9.8	9.8	9.2	8.8	9.1
ENSMUST00000179476	rRNA	ENSMUST00000179476	-0.68863	10.0163	-3.33319	0.0218473	0.0786682	-3.66545	9.6	9.8	9.8	9.2	8.8	9.1
ENSMUST00000177995	rRNA	ENSMUST00000177995	-0.689932	10.0196	-3.36202	0.0211857	0.0786682	-3.6311	9.6	9.8	9.8	9.2	8.9	9.1
ENSMUST00000179542	rRNA	ENSMUST00000179542	-0.691009	10.0209	-3.36961	0.0210153	0.0786682	-3.62206	9.6	9.8	9.8	9.2	8.9	9.1
ENSMUST00000178820	rRNA	ENSMUST00000178820	-0.691739	10.0227	-3.36761	0.0210601	0.0786682	-3.62441	9.6	9.8	9.8	9.2	8.9	9.1
ENSMUST00000178975	rRNA	ENSMUST00000178975	-0.692952	10.0171	-3.353	0.0213903	0.0786682	-3.64186	9.6	9.8	9.8	9.2	8.8	9.1
ENSMUST00000178520	rRNA	ENSMUST00000178520	-0.693803	10.0264	-3.3981	0.0203898	0.0786682	-3.58825	9.6	9.8	9.8	9.2	8.9	9.1
ENSMUST00000177555	rRNA	ENSMUST00000177555	-0.693922	9.99872	-3.34547	0.0215627	0.0786682	-3.65114	9.6	9.8	9.8	9.1	8.8	9.1
ENSMUST00000177889	rRNA	ENSMUST00000177889	-0.695118	10.0244	-3.38434	0.0206893	0.0786682	-3.60456	9.6	9.8	9.8	9.2	8.9	9.1
ENSMUST00000179432	rRNA	ENSMUST00000179432	-0.695938	10.0187	-3.37547	0.020885	0.0786682	-3.61517	9.6	9.8	9.8	9.2	8.8	9.1
ENSMUST00000178859	rRNA	ENSMUST00000178859	-0.696195	10.0192	-3.37932	0.0207998	0.0786682	-3.6106	9.6	9.8	9.8	9.2	8.8	9.1
ENSMUST00000083227	rRNA	ENSMUST00000083227	-0.821322	2.50878	-3.33063	0.0219072	0.0786682	-3.67543	3.7	3.3	3.6	2.6	2.6	3
mmu-miR-361-3p	miRNA	MIMAT0017075	-0.880666	4.57899	-3.33083	0.0219025	0.0786682	-3.68708	5.3	4.8	4.9	3.8	4.4	4.1
ENSMUST00000083631	miRNA	ENSMUST00000083631	-0.902833	1.93887	-3.39173	0.0205278	0.0786682	-3.6405	2.6	2.9	2.3	1.7	2	1.5
mmu-miR-7062-5p	miRNA	MIMAT0028028	-1.01409	2.2842	-3.35615	0.0213186	0.0786682	-3.65933	2.9	2.3	3.2	1.7	1.6	2
ENSMUST00000083824	rRNA	ENSMUST00000083824	-1.34569	2.7405	-3.40558	0.0202289	0.0786682	-3.57677	4	3.3	3.3	1.7	2.7	2.1
ENSMUST00000083646	miRNA	ENSMUST00000083646	-1.4347	0.468554	-3.39676	0.0204186	0.0786682	-3.72837	1.6	1	0.9	-0.7	0.4	-0.6
ENSMUST00000093619	miRNA	ENSMUST00000093619	-1.54514	-0.235714	-3.33248	0.021864	0.0786682	-3.84598	0.1	1	1	-0.2	-1.5	-0.7
chr13.tRNA102-AlaAGC	mmu-ucsc-tRNA	chr13.tRNA102-AlaAGC	1.53652	4.69008	3.31133	0.0223647	0.0795061	-3.71744	3.6	4.6	4.6	6.4	5.6	5.4
mmu-miR-151-3p	miRNA	MIMAT0000161	-0.584765	8.92651	-3.30978	0.0224019	0.0795061	-3.72508	8.6	8.7	8.7	8.2	8.1	8
ENSMUST00000082844	snoRNA	ENSMUST00000082844	-0.60197	7.60091	-3.31648	0.0222417	0.0795061	-3.80255	8.1	8.1	7.9	7.3	7.6	7.3
ENSMUST00000158908	rRNA	ENSMUST00000158908	-0.995127	4.87703	-3.31273	0.0223312	0.0795061	-3.72991	5.6	4.9	5.3	3.9	4.6	4.3
ENSMUST00000104377	snoRNA	ENSMUST00000104377	-0.676739	7.03436	-3.2939	0.0227873	0.0806598	-3.85703	7.6	7.3	7.3	6.5	6.8	6.8
ENSMUST00000158887	snoRNA	ENSMUST00000158887	0.68177	3.45479	3.2726	0.023316	0.0823135	-3.71552	3.4	3.7	3.6	4.4	4.1	4.3
ENSMUST00000083580	miRNA	ENSMUST00000083580	-1.88933	0.534066	-3.26474	0.0235147	0.0827966	-3.88071	1.2	1	2.1	-0.2	0.3	-1.4
ENSMUST00000083939	rRNA	ENSMUST00000083939	-0.658149	3.88984	-3.25799	0.0236868	0.0831835	-3.73469	4.7	4.4	4.7	3.8	4	4
chr3.tRNA293-HisGTG	mmu-ucsc-tRNA	chr3.tRNA293-HisGTG	0.997172	7.99377	3.25062	0.0238765	0.0831947	-3.85621	6.8	7.3	7.5	8.6	8	8
mmu-miR-107-3p	miRNA	MIMAT0000647	-0.619115	8.40742	-3.25258	0.0238258	0.0831947	-3.82381	8.2	7.9	8	7.3	7.4	7.5
mmu-miR-501-3p	miRNA	MIMAT0003509	-1.83042	5.26537	-3.25433	0.0237807	0.0831947	-3.82476	7.1	5.8	6.2	3.8	5.4	4.6
ENSMUST00000180000	rRNA	ENSMUST00000180000	-0.676838	9.88343	-3.23701	0.0242312	0.0842111	-3.78318	9.4	9.6	9.6	9	8.6	8.9
chr13.tRNA109-TrpCCA	mmu-ucsc-tRNA	chr13.tRNA109-TrpCCA	1.387	3.68666	3.22215	0.0246251	0.0842671	-3.79365	2.9	3.7	3.9	5.5	4.6	4.5
chr13.tRNA107-TrpCCA	mmu-ucsc-tRNA	chr13.tRNA107-TrpCCA	1.38538	3.73538	3.2241	0.0245729	0.0842671	-3.79177	3	3.8	4	5.5	4.7	4.6
mmu-miR-181a-5p	miRNA	MIMAT0000210	-0.592374	12.7187	-3.22804	0.0244681	0.0842671	-3.76354	12.9	12.8	12.9	12.3	12.4	12.3
mmu-miR-1843a-5p	miRNA	MIMAT0014805	-0.675064	6.34989	-3.23187	0.0243664	0.0842671	-3.92521	6.5	6.2	6.2	5.4	5.7	5.8
ENSMUST00000179377	rRNA	ENSMUST00000179377	-0.678911	9.91093	-3.2298	0.0244213	0.0842671	-3.79136	9.4	9.6	9.7	9	8.7	9
ENSMUST00000179431	rRNA	ENSMUST00000179431	-0.679995	9.86461	-3.22251	0.0246154	0.0842671	-3.80105	9.4	9.6	9.6	9	8.6	8.9
ENSMUST00000157627	snoRNA	ENSMUST00000157627	0.804499	5.20212	3.20376	0.0251228	0.0857508	-3.88412	5.1	5.6	5.3	6.4	6	6.1
ENSMUST00000082666	snoRNA	ENSMUST00000082666	1.69707	0.252046	3.17819	0.0258341	0.0860053	-4.00194	0.1	-1.2	0.5	1.2	1.4	1.8
ENSMUST00000083895	snoRNA	ENSMUST00000083895	1.45932	4.86883	3.1757	0.0259044	0.0860053	-3.8912	3.5	4.5	4.4	6.2	5.1	5.5
mmu-miR-425-5p	miRNA	MIMAT0004750	-0.561065	9.21941	-3.19561	0.0253472	0.0860053	-3.85086	9.9	9.8	9.8	9.3	9.4	9.2
mmu-miR-92a-3p	miRNA	MIMAT0000539	-0.586021	13.2305	-3.18128	0.0257469	0.0860053	-3.81815	13.3	13.4	13.4	12.9	12.8	12.7
ENSMUST00000179887	rRNA	ENSMUST00000179887	-0.668884	9.86145	-3.18018	0.0257778	0.0860053	-3.85239	9.3	9.5	9.6	9	8.6	8.9
ENSMUST00000178208	rRNA	ENSMUST00000178208	-0.669631	9.66708	-3.18082	0.0257598	0.0860053	-3.85589	9	9.3	9.3	8.7	8.3	8.6
ENSMUST00000178804	rRNA	ENSMUST00000178804	-0.669873	9.91614	-3.17853	0.0258245	0.0860053	-3.85335	9.4	9.6	9.7	9.1	8.7	9
ENSMUST00000180334	rRNA	ENSMUST00000180334	-0.672224	9.91947	-3.17661	0.0258788	0.0860053	-3.85563	9.4	9.6	9.7	9.1	8.7	9
ENSMUST00000177589	rRNA	ENSMUST00000177589	-0.673237	9.89419	-3.19321	0.0254136	0.0860053	-3.83596	9.4	9.6	9.6	9	8.7	8.9
ENSMUST00000179143	rRNA	ENSMUST00000179143	-0.67515	9.66972	-3.17915	0.025807	0.0860053	-3.85788	9.1	9.3	9.3	8.7	8.3	8.6
mmu-miR-532-5p	miRNA	MIMAT0002889	-0.696687	9.50946	-3.19673	0.0253162	0.0860053	-3.84093	9.9	9.5	9.7	8.8	9.1	9.1
mmu-miR-331-5p	miRNA	MIMAT0004643	1.03152	1.63272	3.17118	0.0260331	0.0862187	-3.92562	1.6	1	1.2	2	2.1	2.8
ENSMUST00000180096	rRNA	ENSMUST00000180096	-0.671204	9.92781	-3.16394	0.0262402	0.0866899	-3.87087	9.4	9.6	9.7	9.1	8.7	9
mmu-miR-423-5p	miRNA	MIMAT0004825	-0.534633	8.08869	-3.1571	0.0264379	0.0869138	-3.96179	8.1	8.1	7.9	7.5	7.5	7.5
mmu-miR-30a-5p	miRNA	MIMAT0000128	-0.593709	10.047	-3.15911	0.0263796	0.0869138	-3.87459	10	9.8	10	9.3	9.4	9.4
ENSMUST00000179500	rRNA	ENSMUST00000179500	-0.670126	9.90255	-3.14217	0.0268749	0.0881339	-3.89789	9.4	9.6	9.6	9	8.7	8.9
ENSMUST00000178203	rRNA	ENSMUST00000178203	-0.665964	9.6628	-3.12819	0.0272919	0.0892825	-3.92014	9	9.2	9.3	8.7	8.3	8.6
ENSMUST00000101833	snRNA	ENSMUST00000101833	1.53517	5.928	3.11855	0.0275835	0.0899244	-4.02362	4.6	5.7	5.7	7.6	6.6	6.4
ENSMUST00000083241	snRNA	ENSMUST00000083241	0.873159	3.17078	3.11506	0.0276897	0.0899244	-3.9151	2.8	3.3	3.3	4.3	4	3.7
chr13.tRNA87-GlnCTG	mmu-ucsc-tRNA	chr13.tRNA87-GlnCTG	0.852091	7.37351	3.11524	0.0276845	0.0899244	-4.05554	6.2	6.7	6.7	7.7	7.2	7.2
ENSMUST00000179081	rRNA	ENSMUST00000179081	-0.662852	9.70053	-3.11198	0.0277841	0.0900123	-3.93905	9.1	9.3	9.3	8.7	8.4	8.6
mmu-miR-3068-5p	miRNA	MIMAT0014842	-0.574328	4.47223	-3.1056	0.0279807	0.0902589	-3.95081	3.9	3.8	3.8	3.2	3.3	3.3
ENSMUST00000082480	rRNA	ENSMUST00000082480	-0.636113	3.35402	-3.10514	0.0279951	0.0902589	-3.91291	4.1	4	4.1	3.4	3.2	3.6
ENSMUST00000177575	rRNA	ENSMUST00000177575	-0.660473	9.56018	-3.092	0.0284051	0.0913606	-3.96717	8.9	9.1	9.1	8.5	8.2	8.4
ENSMUST00000179019	rRNA	ENSMUST00000179019	-0.656078	9.36843	-3.08616	0.0285894	0.0915134	-3.97991	8.8	9	9.1	8.5	8.1	8.3
ENSMUST00000178677	rRNA	ENSMUST00000178677	-0.662718	9.92484	-3.08794	0.028533	0.0915134	-3.96384	9.4	9.6	9.7	9.1	8.7	9
mmu-miR-339-5p	miRNA	MIMAT0000584	-0.953054	6.90158	-3.06898	0.0291398	0.0930527	-4.13079	9	8.3	8.5	7.3	7.8	8
ENSMUST00000177864	snRNA	ENSMUST00000177864	1.52518	5.876	3.05513	0.0295922	0.0931632	-4.09983	4.5	5.7	5.7	7.6	6.6	6.4
chr17.tRNA515-IleTAT	mmu-ucsc-tRNA	chr17.tRNA515-IleTAT	0.906666	1.53339	3.05633	0.0295529	0.0931632	-4.0734	1.2	1.1	1.9	2.5	2.3	2.1
ENSMUST00000179995	rRNA	ENSMUST00000179995	-0.654792	9.59124	-3.06128	0.0293902	0.0931632	-4.00408	8.9	9.1	9.2	8.6	8.2	8.5
ENSMUST00000083960	rRNA	ENSMUST00000083960	-0.681729	4.57882	-3.0586	0.029478	0.0931632	-4.01664	4.3	4.4	4.4	3.7	3.4	4
ENSMUST00000175096	misc_RNA	ENSMUST00000175096	-0.697996	8.77293	-3.05642	0.0295498	0.0931632	-4.04105	9.1	9	8.7	8.1	8.4	8.2
ENSMUST00000175581	rRNA	ENSMUST00000175581	-1.01372	1.37756	-3.06009	0.0294292	0.0931632	-4.0804	2.7	2.4	2.5	1.4	1.1	2.1
ENSMUST00000082949	misc_RNA	ENSMUST00000082949	1.84988	3.19565	3.03993	0.0300979	0.0938736	-4.03181	2.6	4.2	3.5	6.1	4.9	4.7
ENSMUST00000083425	snoRNA	ENSMUST00000083425	1.41971	3.64204	3.04066	0.0300734	0.0938736	-4.01601	2.4	3.5	3.2	5.1	4.1	4.1
chr13.tRNA70-AlaCGC	mmu-ucsc-tRNA	chr13.tRNA70-AlaCGC	0.6537	4.34421	3.03783	0.0301686	0.0938736	-4.02533	3.8	3.7	3.5	4.2	4.5	4.2
mmu-miR-103-3p	miRNA	MIMAT0000546	-0.689569	10.1703	-3.04398	0.0299622	0.0938736	-4.01393	10.4	10	10.1	9.3	9.6	9.6
mmu-miR-10a-5p	miRNA	MIMAT0000648	-0.720329	10.2524	-3.03856	0.0301438	0.0938736	-4.01941	10.8	10.4	10.4	9.6	9.9	9.9
chr13.tRNA81-ThrAGT	mmu-ucsc-tRNA	chr13.tRNA81-ThrAGT	2.09955	1.98203	3.03515	0.0302588	0.0939356	-4.07137	1.3	3	1.5	4.7	3	4.4
ENSMUST00000104328	rRNA	ENSMUST00000104328	-0.867063	0.720738	-3.0278	0.0305085	0.0944916	-4.16312	1.6	1.3	1.1	0.2	0.3	0.9
ENSMUST00000158377	snoRNA	ENSMUST00000158377	1.51021	0.351584	3.02079	0.0307485	0.0950148	-4.19089	-0.9	0.4	-0.1	2	1	0.9
ENSMUST00000122718	snoRNA	ENSMUST00000122718	-0.629616	10.783	-3.01676	0.0308874	0.0952244	-4.03933	10.9	11.2	11	10.5	10.5	10.2
chr13.tRNA984-SerCGA	mmu-ucsc-tRNA	chr13.tRNA984-SerCGA	1.01096	2.64763	3.01163	0.0310654	0.095553	-4.06308	2.3	2.8	3	4.1	3.4	3.5
mmu-miR-671-5p	miRNA	MIMAT0003731	1.11018	4.25878	3.00408	0.0313296	0.0961445	-4.06857	4.8	3.9	4.4	5.1	5.9	5.6
ENSMUST00000083377	rRNA	ENSMUST00000083377	-0.778904	7.85966	-2.98993	0.0318313	0.0974605	-4.18397	7.8	8.1	7.8	7.3	6.8	7.4
mmu-miR-24-2-5p	miRNA	MIMAT0005440	-0.632693	8.65498	-2.98178	0.0321243	0.0979928	-4.14014	9.3	8.9	9.1	8.2	8.5	8.5
ENSMUST00000082836	rRNA	ENSMUST00000082836	-0.663279	4.45731	-2.98103	0.0321516	0.0979928	-4.10429	4.7	4.8	5.1	4.3	4.1	4.1
chr5.tRNA1044-AsnGTT	mmu-ucsc-tRNA	chr5.tRNA1044-AsnGTT	1.79926	5.16343	2.97486	0.0323756	0.0980057	-4.15474	4.2	5.7	5.5	7.8	6.4	6.6
ENSMUST00000083348	snoRNA	ENSMUST00000083348	1.15883	3.8553	2.97495	0.0323724	0.0980057	-4.09282	3	3.9	3.6	5.1	4.3	4.4
ENSMUST00000179275	rRNA	ENSMUST00000179275	-0.650871	9.96821	-2.97807	0.0322589	0.0980057	-4.09883	9.5	9.7	9.7	9.2	8.8	9
mmu-miR-7b-5p	miRNA	MIMAT0000678	-0.540445	5.9541	-2.96292	0.0328142	0.0989072	-4.23805	5.2	5	5.1	4.4	4.5	4.7
mmu-miR-1198-5p	miRNA	MIMAT0005859	-0.566073	8.56675	-2.95677	0.033043	0.0989072	-4.17652	8.6	8.8	8.8	8.3	8.2	8
ENSMUST00000103997	snoRNA	ENSMUST00000103997	-0.624168	9.4323	-2.9576	0.0330119	0.0989072	-4.13696	9.2	9.4	9.4	8.8	8.8	8.5
ENSMUST00000179843	rRNA	ENSMUST00000179843	-0.650574	9.96689	-2.96056	0.0329017	0.0989072	-4.12063	9.5	9.7	9.7	9.2	8.8	9
mmu-miR-1934-5p	miRNA	MIMAT0009398	-1.4722	0.492908	-2.96029	0.0329118	0.0989072	-4.2598	1.5	0.8	2	-0.1	0.6	-0.6
ENSMUST00000083872	rRNA	ENSMUST00000083872	-0.92814	3.55613	-2.9517	0.0332329	0.0992536	-4.106	3.1	2.8	3.5	2.2	2.5	1.8
chr11.tRNA1446-AsnGTT	mmu-ucsc-tRNA	chr11.tRNA1446-AsnGTT	1.77562	4.61969	2.93735	0.0337763	0.100428	-4.17436	3.5	4.9	4.7	7	5.6	5.7
chrX.tRNA643-LysCTT	mmu-ucsc-tRNA	chrX.tRNA643-LysCTT	0.890023	1.02906	2.93761	0.0337667	0.100428	-4.25439	-0.3	0.3	0.1	1.3	1	0.5
ENSMUST00000104568	snoRNA	ENSMUST00000104568	1.3047	4.1948	2.92499	0.034253	0.101253	-4.16697	3.5	3.3	4.6	5.4	5.2	4.7
ENSMUST00000174972	snoRNA	ENSMUST00000174972	0.53646	5.4032	2.92427	0.0342809	0.101253	-4.24577	5.7	5.8	5.5	6.1	6.3	6.2
ENSMUST00000082614	rRNA	ENSMUST00000082614	-0.739011	3.93273	-2.92506	0.0342504	0.101253	-4.14554	4.6	5	4.5	4	3.8	4
chr1.tRNA1014-AsnGTT	mmu-ucsc-tRNA	chr1.tRNA1014-AsnGTT	1.88591	4.71817	2.91415	0.034677	0.101973	-4.20802	3.5	5	4.8	7.3	5.7	5.9
mmu-miR-330-3p	miRNA	MIMAT0000569	-0.602306	3.27213	-2.91536	0.0346294	0.101973	-4.14803	4.1	4.3	4.4	3.8	3.6	3.5
chr11.tRNA398-TrpCCA	mmu-ucsc-tRNA	chr11.tRNA398-TrpCCA	1.52859	3.51924	2.90211	0.0351549	0.103152	-4.1916	2.5	3.5	3.7	5.4	4.4	4.2
ENSMUST00000082833	snoRNA	ENSMUST00000082833	1.04021	2.9368	2.89788	0.0353247	0.103423	-4.19434	3.2	3.6	2.6	4.1	4.5	3.9
chr13.tRNA1007-GlnTTG	mmu-ucsc-tRNA	chr13.tRNA1007-GlnTTG	0.803112	6.46315	2.89301	0.0355209	0.103545	-4.3395	5.5	6.1	6	7	6.4	6.5
mmu-miR-194-5p	miRNA	MIMAT0000224	-0.623318	2.05724	-2.89388	0.0354858	0.103545	-4.24133	2.9	3	2.8	2.2	2.5	2.1
chr1.tRNA819-AsnGTT	mmu-ucsc-tRNA	chr1.tRNA819-AsnGTT	1.79808	2.02526	2.88922	0.0356747	0.103679	-4.25	1.2	2.5	2.7	4.9	3.4	3.5
chr8.tRNA788-MetCAT	mmu-ucsc-tRNA	chr8.tRNA788-MetCAT	1.4865	5.90948	2.88806	0.0357219	0.103679	-4.31069	4.4	5.8	5.4	7.5	6.3	6.3
chr12.tRNA796-LysCTT	mmu-ucsc-tRNA	chr12.tRNA796-LysCTT	0.799653	8.32105	2.88476	0.0358565	0.103844	-4.28572	7.8	8.3	8.3	9.3	8.8	8.7
chr3.tRNA283-AsnGTT	mmu-ucsc-tRNA	chr3.tRNA283-AsnGTT	1.9724	3.52711	2.87389	0.0363043	0.104356	-4.24184	2.7	4.5	3.7	6.5	5	5.1
chr3.tRNA750-AsnGTT	mmu-ucsc-tRNA	chr3.tRNA750-AsnGTT	1.77239	5.17073	2.86916	0.0365011	0.104356	-4.28782	4.2	5.7	5.5	7.8	6.4	6.5
chr11.tRNA395-ThrAGT	mmu-ucsc-tRNA	chr11.tRNA395-ThrAGT	1.29732	2.091	2.87006	0.0364635	0.104356	-4.2697	1.9	3	2.6	4.4	3.3	3.8
ENSMUST00000083884	snoRNA	ENSMUST00000083884	1.23323	6.27414	2.87279	0.0363499	0.104356	-4.3494	5.2	6.2	6.1	7.7	6.8	6.8
ENSMUST00000082507	snoRNA	ENSMUST00000082507	-0.480682	7.31269	-2.87428	0.0362882	0.104356	-4.366	7.9	7.8	7.7	7.2	7.4	7.3
mmu-miR-20a-5p	miRNA	MIMAT0000529	-0.908931	6.45349	-2.87145	0.0364057	0.104356	-4.37287	8	8.2	8.1	7.3	6.6	7.7
chr9.tRNA1035-LysCTT	mmu-ucsc-tRNA	chr9.tRNA1035-LysCTT	0.796817	8.31253	2.85929	0.0369153	0.104868	-4.31838	7.8	8.3	8.3	9.3	8.8	8.6
mmu-miR-30e-3p	miRNA	MIMAT0000249	-0.465694	6.9546	-2.85932	0.0369141	0.104868	-4.39748	7.1	6.9	7	6.5	6.6	6.5
ENSMUST00000082533	rRNA	ENSMUST00000082533	-1.30945	2.90018	-2.86167	0.0368152	0.104868	-4.23441	3.8	2.7	3	1.2	2.2	2.2
chr11.tRNA1820-TrpCCA	mmu-ucsc-tRNA	chr11.tRNA1820-TrpCCA	1.51847	3.50735	2.84528	0.0375126	0.106188	-4.26266	2.4	3.5	3.7	5.4	4.4	4.2
ENSMUST00000116715	snoRNA	ENSMUST00000116715	0.698873	2.62194	2.84467	0.0375389	0.106188	-4.26994	2	1.8	2.4	2.9	2.8	2.7
chr17.tRNA993-ArgCCG	mmu-ucsc-tRNA	chr17.tRNA993-ArgCCG	0.706652	5.18338	2.83715	0.0378642	0.106882	-4.33808	5	5.4	5.5	6.3	5.9	5.8
mmu-miR-184-3p	miRNA	MIMAT0000213	-1.06235	1.11175	-2.83205	0.0380865	0.107284	-4.38324	1.2	1.9	1.6	0.9	0.8	-0.1
chr13.tRNA86-SerAGA	mmu-ucsc-tRNA	chr13.tRNA86-SerAGA	-0.450151	7.66629	-2.82737	0.0382919	0.107636	-4.4043	8.4	8.4	8.3	7.9	8	7.9
mmu-miR-27a-3p	miRNA	MIMAT0000537	-0.565849	8.62028	-2.81039	0.0390477	0.109504	-4.35734	9.8	9.7	9.6	9	9.1	9.4
mmu-miR-140-3p	miRNA	MIMAT0000152	-0.686935	8.84625	-2.80878	0.0391204	0.109504	-4.34697	9.2	8.8	8.8	8	8.4	8.3
ENSMUST00000082446	snoRNA	ENSMUST00000082446	1.24977	3.06464	2.79981	0.039527	0.110412	-4.31774	2.2	3	3.3	4.7	3.9	3.6
mmu-miR-143-3p	miRNA	MIMAT0000247	-0.630544	4.59074	-2.79722	0.0396454	0.110512	-4.3442	5.2	5.4	5.3	4.8	4.4	4.9
chr10.tRNA390-AsnGTT	mmu-ucsc-tRNA	chr10.tRNA390-AsnGTT	1.73585	4.58989	2.79454	0.0397679	0.110622	-4.3526	3.4	4.8	4.8	7	5.5	5.6
ENSMUST00000175548	snoRNA	ENSMUST00000175548	1.26412	4.42714	2.78982	0.0399853	0.110691	-4.34625	3.4	4.5	3.8	5.7	5.2	4.5
ENSMUST00000082996	snoRNA	ENSMUST00000082996	-0.498099	4.11871	-2.79198	0.0398858	0.110691	-4.31852	3.6	3.6	3.7	3.1	3.1	3.1
ENSMUST00000082898	rRNA	ENSMUST00000082898	-0.686792	2.78499	-2.78862	0.0400408	0.110691	-4.3267	3.9	3.6	3.6	2.8	2.9	3.3
chr13.tRNA1003-LeuTAA	mmu-ucsc-tRNA	chr13.tRNA1003-LeuTAA	0.853462	1.17066	2.77434	0.0407078	0.112303	-4.45138	0.4	1	0.8	1.9	1.2	1.7
ENSMUST00000157899	snoRNA	ENSMUST00000157899	-0.770399	11.4556	-2.77168	0.0408331	0.112417	-4.33892	11.2	11.8	11.5	11	10.8	10.5
chr3.tRNA289-AsnGTT	mmu-ucsc-tRNA	chr3.tRNA289-AsnGTT	1.703	4.63707	2.76253	0.0412686	0.113383	-4.3947	3.5	4.9	4.8	7	5.6	5.7
ENSMUST00000083047	snoRNA	ENSMUST00000083047	0.62962	1.18276	2.75643	0.0415619	0.113897	-4.47429	1.7	1.6	1.2	1.9	2.2	2.2
mmu-miR-10b-5p	miRNA	MIMAT0000208	-0.443667	8.12278	-2.7551	0.041626	0.113897	-4.46131	7.4	7.4	7.4	7	7	6.9
mmu-miR-29a-3p	miRNA	MIMAT0000535	-0.528159	8.77203	-2.75314	0.0417207	0.113923	-4.4212	10	9.7	9.8	9.2	9.3	9.4
chr13.tRNA988-SerGCT	mmu-ucsc-tRNA	chr13.tRNA988-SerGCT	1.02694	3.94373	2.75	0.0418728	0.114106	-4.37387	3.5	4.5	3.9	5.4	4.7	4.8
ENSMUST00000178128	rRNA	ENSMUST00000178128	-0.622475	9.95302	-2.74341	0.042195	0.114517	-4.39427	9.4	9.7	9.7	9.2	8.8	9
mmu-miR-301a-5p	miRNA	MIMAT0017008	-0.976575	1.83693	-2.74416	0.0421581	0.114517	-4.44531	2.9	2	2.8	1.2	1.6	1.9
ENSMUST00000104231	snRNA	ENSMUST00000104231	0.571292	0.492369	2.73625	0.0425476	0.11524	-4.54499	0	0.2	-0.3	0.5	0.5	0.7
ENSMUST00000082404	Mt_tRNA	ENSMUST00000082404	4.05367	1.59085	2.73282	0.042718	0.115468	-4.48174	-0.4	3	-1.7	5	4.4	3.5
chr3.tRNA298-AsnGTT	mmu-ucsc-tRNA	chr3.tRNA298-AsnGTT	1.81376	4.73289	2.72282	0.0432186	0.116586	-4.44989	3.5	5	4.9	7.3	5.7	5.8
mmu-miR-223-3p	miRNA	MIMAT0000665	-0.734686	8.47435	-2.72108	0.043306	0.116586	-4.48103	10.3	9.9	9.7	8.9	9.3	9.4
mmu-miR-328-3p	miRNA	MIMAT0000565	-0.671586	7.18556	-2.70484	0.0441348	0.118579	-4.58555	8	7.9	7.8	7.1	7.6	6.9
chr13.tRNA995-MetCAT	mmu-ucsc-tRNA	chr13.tRNA995-MetCAT	0.472622	6.93289	2.70122	0.044322	0.118595	-4.59322	6.8	7.1	6.9	7.5	7.5	7.3
ENSMUST00000083874	misc_RNA	ENSMUST00000083874	-0.897141	5.25018	-2.70051	0.0443588	0.118595	-4.51897	6.4	5.8	5.8	4.7	5.5	5.1
mmu-miR-669m-5p	miRNA	MIMAT0017346	-1.00691	1.07482	-2.69788	0.0444954	0.118595	-4.55669	1.7	0.9	1.1	-0.3	0.2	0.6
mmu-miR-503-3p	miRNA	MIMAT0004790	-2.77752	1.04359	-2.69807	0.0444857	0.118595	-4.54709	2.2	3	4.9	1.8	-0.8	0.9
mmu-miR-30e-5p	miRNA	MIMAT0000248	-0.978587	9.33498	-2.68814	0.0450052	0.119716	-4.48243	10.7	10	10	8.8	9.5	9.5
ENSMUST00000117014	snoRNA	ENSMUST00000117014	0.771961	2.5286	2.68517	0.045162	0.119818	-4.47802	1.6	1.8	2.2	2.9	2.4	2.5
mmu-miR-421-3p	miRNA	MIMAT0004869	-0.552275	5.18312	-2.68403	0.0452227	0.119818	-4.53562	4.8	5.1	5.1	4.6	4.4	4.3
ENSMUST00000082493	snoRNA	ENSMUST00000082493	2.47579	1.24601	2.66559	0.0462114	0.121954	-4.57639	-0.9	-0.6	1.6	3.5	1.5	2.7
chr3.tRNA294-AsnGTT	mmu-ucsc-tRNA	chr3.tRNA294-AsnGTT	1.70281	5.15247	2.66714	0.0461274	0.121954	-4.54415	4.2	5.7	5.6	7.8	6.4	6.4
chr3.tRNA757-AsnGTT	mmu-ucsc-tRNA	chr3.tRNA757-AsnGTT	1.694	4.20803	2.6578	0.0466358	0.122832	-4.51409	3.2	4.3	4.8	6.6	5.2	5.3
chr13.tRNA90-MetCAT	mmu-ucsc-tRNA	chr13.tRNA90-MetCAT	0.682355	6.97754	2.65535	0.0467706	0.122945	-4.64868	6.6	7.1	7	7.9	7.5	7.4
chr1.tRNA791-SerGCT	mmu-ucsc-tRNA	chr1.tRNA791-SerGCT	0.875097	3.53658	2.65099	0.0470111	0.123094	-4.49228	3.1	3.9	3.3	4.6	4	4.3
ENSMUST00000179195	rRNA	ENSMUST00000179195	-0.519262	7.4826	-2.6522	0.0469443	0.123094	-4.63897	7.1	7.2	7.4	6.9	6.6	6.7
ENSMUST00000175033	rRNA	ENSMUST00000175033	0.647802	1.93954	2.64904	0.047119	0.123135	-4.56092	1.5	1.9	1.9	2.7	2.4	2.2
chr13.tRNA82-MetCAT	mmu-ucsc-tRNA	chr13.tRNA82-MetCAT	0.700355	6.5802	2.64256	0.0474801	0.123505	-4.66304	6	6.6	6.4	7.3	6.9	6.8
ENSMUST00000082810	rRNA	ENSMUST00000082810	-0.501456	1.67616	-2.64153	0.0475374	0.123505	-4.58951	2	2	2.1	1.6	1.3	1.7
mmu-miR-221-3p	miRNA	MIMAT0000669	-1.19798	14.4148	-2.64197	0.0475128	0.123505	-4.49406	15.6	14.6	14.7	13.1	14.1	14.1
mmu-miR-322-3p	miRNA	MIMAT0000549	-0.816762	4.57672	-2.63435	0.0479412	0.124313	-4.55157	5.9	5.6	5.1	4.4	5	4.8
mmu-miR-500-3p	miRNA	MIMAT0003507	-1.18285	2.70335	-2.6319	0.0480802	0.124432	-4.53366	4.8	4	4.1	2.5	3	3.8
chr13.tRNA982-SerGCT	mmu-ucsc-tRNA	chr13.tRNA982-SerGCT	0.98726	4.15986	2.62797	0.0483032	0.124661	-4.53678	3.8	4.7	4.1	5.6	4.8	5
chr3.tRNA792-MetCAT	mmu-ucsc-tRNA	chr3.tRNA792-MetCAT	0.723913	6.53576	2.62706	0.048355	0.124661	-4.6818	5.9	6.5	6.3	7.3	6.9	6.7
chr13.tRNA111-MetCAT	mmu-ucsc-tRNA	chr13.tRNA111-MetCAT	0.725387	6.56971	2.61245	0.0491968	0.126587	-4.70123	5.9	6.5	6.3	7.4	6.9	6.8
chr17.tRNA719-GluCTC	mmu-ucsc-tRNA	chr17.tRNA719-GluCTC	0.748768	8.87429	2.60835	0.0494358	0.126715	-4.60477	8.3	9	8.7	9.8	9.3	9.2
chr13.tRNA108-MetCAT	mmu-ucsc-tRNA	chr13.tRNA108-MetCAT	0.714826	6.56382	2.60926	0.0493828	0.126715	-4.70546	5.9	6.5	6.3	7.3	6.9	6.7
mmu-miR-15b-5p	miRNA	MIMAT0000124	-0.552641	6.42228	-2.60649	0.0495451	0.126752	-4.71382	7.7	8	7.6	7.3	7	7.3
ENSMUST00000082831	misc_RNA	ENSMUST00000082831	1.79794	2.95209	2.59929	0.049969	0.126968	-4.58878	2.2	4	3.3	5.9	4.5	4.3
ENSMUST00000102368	miRNA	ENSMUST00000102368	1.05528	1.02383	2.58806	0.0506383	0.126968	-4.69928	0.9	0.7	1	1.9	2.7	1.3
chr13.tRNA959-MetCAT	mmu-ucsc-tRNA	chr13.tRNA959-MetCAT	0.721699	6.53437	2.58903	0.0505802	0.126968	-4.73092	5.9	6.5	6.3	7.3	6.9	6.7
chr13.tRNA78-MetCAT	mmu-ucsc-tRNA	chr13.tRNA78-MetCAT	0.717873	6.56229	2.60199	0.0498094	0.126968	-4.71478	5.9	6.5	6.3	7.3	6.9	6.7
ENSMUST00000083888	snoRNA	ENSMUST00000083888	0.536034	6.77604	2.60107	0.0498635	0.126968	-4.72133	6.3	6.6	6.7	7.3	6.9	7
ENSMUST00000158911	snoRNA	ENSMUST00000158911	0.506883	3.03109	2.59586	0.0501723	0.126968	-4.56575	2.5	2.6	2.5	3.1	3.2	2.9
chr11.tRNA630-GlnTTG	mmu-ucsc-tRNA	chr11.tRNA630-GlnTTG	0.464009	5.88985	2.59577	0.0501777	0.126968	-4.6984	5.1	5.4	5.3	5.8	5.6	5.7
ENSMUST00000117033	snoRNA	ENSMUST00000117033	0.440488	5.93183	2.58747	0.0506733	0.126968	-4.71197	5.6	5.7	5.5	6	6.1	6
mmu-miR-322-5p	miRNA	MIMAT0000548	-0.560846	6.35197	-2.58815	0.0506329	0.126968	-4.73493	6.6	6.3	6.3	5.6	5.9	6
ENSMUST00000083489	miRNA	ENSMUST00000083489	-0.58778	1.47447	-2.58931	0.0505633	0.126968	-4.67058	2	1.7	1.9	1.1	1.6	1.1
ENSMUST00000180122	rRNA	ENSMUST00000180122	-0.601526	9.36993	-2.59511	0.0502168	0.126968	-4.59859	8.7	9	9.1	8.6	8.1	8.3
mmu-miR-378d	miRNA	MIMAT0025167	-0.637649	7.41365	-2.58433	0.0508625	0.127204	-4.72902	8.1	7.7	7.7	6.9	7.3	7.4
chr13.tRNA115-SerGCT	mmu-ucsc-tRNA	chr13.tRNA115-SerGCT	0.977304	4.30915	2.58178	0.051017	0.127298	-4.60278	3.9	4.9	4.3	5.8	5	5.2
chr6.tRNA1005-CysGCA	mmu-ucsc-tRNA	chr6.tRNA1005-CysGCA	0.869694	1.86833	2.57915	0.0511761	0.127298	-4.65513	2	1.3	1.3	1.9	2.6	2.6
mmu-miR-484	miRNA	MIMAT0003127	-1.08087	7.9748	-2.57899	0.0511858	0.127298	-4.69701	9.5	8.7	8.5	7.2	8.1	8.1
chr2.tRNA1506-IleGAT	mmu-ucsc-tRNA	chr2.tRNA1506-IleGAT	1.23621	3.51878	2.57653	0.0513356	0.127434	-4.59699	2.4	3	3.7	4.8	3.8	3.9
ENSMUST00000083153	snoRNA	ENSMUST00000083153	0.802432	6.19084	2.56992	0.05174	0.127492	-4.74391	6.7	6.2	5.9	6.7	7.3	7.3
ENSMUST00000083121	rRNA	ENSMUST00000083121	-0.545474	2.27853	-2.57414	0.0514816	0.127492	-4.6331	3.5	3.2	3.3	2.6	2.7	3
mmu-miR-330-5p	miRNA	MIMAT0004642	-0.708505	3.23815	-2.57127	0.0516571	0.127492	-4.58656	3.2	3.6	3.6	3	2.9	2.4
ENSMUST00000175266	miRNA	ENSMUST00000175266	-1.13737	-0.15165	-2.57123	0.0516596	0.127492	-4.79628	0.7	1.2	-0.4	-0.8	-0.6	-0.5
ENSMUST00000082389	Mt_tRNA	ENSMUST00000082389	0.981964	9.36423	2.56071	0.0523101	0.128644	-4.64707	8.3	9.2	9	10.4	9.6	9.5
ENSMUST00000116892	snRNA	ENSMUST00000116892	0.7696	4.16845	2.55773	0.0524961	0.128644	-4.62434	3.5	3.7	4.3	4.9	4.5	4.4
mmu-miR-21a-5p	miRNA	MIMAT0000530	-0.754468	16.3794	-2.5589	0.0524226	0.128644	-4.6131	17.5	16.9	17	16	16.4	16.6
mmu-miR-28a-5p	miRNA	MIMAT0000653	-0.549309	7.12376	-2.55562	0.0526277	0.128731	-4.78165	7.7	7.5	7.8	7.1	6.9	7.4
chr6.tRNA1009-CysGCA	mmu-ucsc-tRNA	chr6.tRNA1009-CysGCA	0.90312	1.88466	2.54291	0.0534306	0.130457	-4.70086	2	1.2	1.3	1.9	2.6	2.7
ENSMUST00000158270	snoRNA	ENSMUST00000158270	1.10329	3.7257	2.53529	0.0539184	0.131408	-4.64747	3.3	3.8	4.4	5.4	4.9	4.4
mmu-miR-27b-3p	miRNA	MIMAT0000126	-0.658119	9.15325	-2.53281	0.0540782	0.131557	-4.68691	8.2	7.7	7.8	6.9	7.3	7.4
chr1.tRNA717-HisATG	mmu-ucsc-tRNA	chr1.tRNA717-HisATG	1.34116	2.69003	2.5306	0.0542214	0.13161	-4.67554	2.1	3.1	3.2	4.9	4	3.5
ENSMUST00000175437	snoRNA	ENSMUST00000175437	-0.416596	6.72191	-2.52944	0.0542966	0.13161	-4.82094	7.3	7.1	7.3	6.7	6.9	6.8
ENSMUST00000158468	snoRNA	ENSMUST00000158468	0.467987	6.03005	2.52427	0.0546325	0.132022	-4.79945	6.1	5.9	6.1	6.4	6.7	6.4
mmu-miR-669f-5p	miRNA	MIMAT0017327	-0.697159	1.13902	-2.52379	0.0546639	0.132022	-4.77764	1.8	1.4	1.2	0.4	0.7	1.1
chr13.tRNA104-ThrAGT	mmu-ucsc-tRNA	chr13.tRNA104-ThrAGT	1.70988	2.36866	2.52056	0.0548753	0.132056	-4.70508	1.8	3.5	2.6	5.2	3.3	4.5
mmu-miR-7033-5p	miRNA	MIMAT0027970	1.26727	0.630166	2.52105	0.054843	0.132056	-4.81116	0.8	0.8	-0.5	1.2	1.4	2.2
ENSMUST00000104034	snoRNA	ENSMUST00000104034	1.61243	0.273204	2.51212	0.0554322	0.132793	-4.84339	0	-1.2	0.8	1.3	2.1	1
chr6.tRNA1006-CysGCA	mmu-ucsc-tRNA	chr6.tRNA1006-CysGCA	0.966996	1.81995	2.51415	0.0552974	0.132793	-4.74212	1.9	1	1.3	1.8	2.7	2.5
ENSMUST00000083545	miRNA	ENSMUST00000083545	-1.8882	1.71771	-2.51141	0.0554793	0.132793	-4.74846	2.1	2.7	2.6	0.9	-0.8	1.6
mmu-miR-1964-3p	miRNA	MIMAT0009437	-0.848074	3.64864	-2.50209	0.0561016	0.13392	-4.67741	4.1	3.4	3.4	2.4	3.2	2.8
ENSMUST00000122700	rRNA	ENSMUST00000122700	-0.911745	3.11448	-2.50137	0.0561505	0.13392	-4.68227	2.9	3.4	2.5	2.1	1.6	2.5
ENSMUST00000083190	snoRNA	ENSMUST00000083190	0.846488	1.17071	2.4987	0.0563299	0.134109	-4.80603	0.6	1.5	1.1	2.4	1.8	1.7
chr6.tRNA1008-CysGCA	mmu-ucsc-tRNA	chr6.tRNA1008-CysGCA	0.925692	1.90969	2.49507	0.0565755	0.134282	-4.76117	2	1.5	1	1.9	2.7	2.6
mmu-miR-148b-3p	miRNA	MIMAT0000580	-0.519892	9.53221	-2.49467	0.0566032	0.134282	-4.72306	9.9	9.6	10	9.3	9.3	9.5
ENSMUST00000083102	snoRNA	ENSMUST00000083102	-3.08303	0.410976	-2.49157	0.0568136	0.134543	-4.85083	0.9	4.1	3.3	1.5	-1.3	-1.2
ENSMUST00000157621	miRNA	ENSMUST00000157621	0.771197	2.12265	2.48744	0.0570959	0.134863	-4.75746	1.9	1.2	1.5	1.9	2.5	2.4
mmu-miR-8114	miRNA	MIMAT0031420	-0.935632	2.5401	-2.48375	0.0573493	0.134863	-4.73224	3.7	3.4	3	2.1	3	2.2
mmu-miR-3082-3p	miRNA	MIMAT0014873	-1.20429	1.43472	-2.48528	0.0572439	0.134863	-4.80613	1.9	1.6	1.7	0.4	-0.2	1.4
mmu-miR-106b-5p	miRNA	MIMAT0000386	-1.214	5.17209	-2.48371	0.057352	0.134863	-4.79107	7.4	7.5	6.5	5.7	6.8	5.3
chr19.tRNA108-PheGAA	mmu-ucsc-tRNA	chr19.tRNA108-PheGAA	0.459567	4.57112	2.48022	0.0575927	0.135191	-4.74827	4.9	4.9	4.7	5.2	5.3	5.3
mmu-miR-19a-3p	miRNA	MIMAT0000651	-0.983309	6.5309	-2.47538	0.057929	0.135743	-4.88307	8.5	7.6	7.6	6.4	7.2	7.3
chr15.tRNA876-MetCAT	mmu-ucsc-tRNA	chr15.tRNA876-MetCAT	0.773245	4.87393	2.46366	0.0587507	0.137427	-4.79308	4.6	5.3	5	6.1	5.7	5.4
chr3.tRNA628-ArgTCT	mmu-ucsc-tRNA	chr3.tRNA628-ArgTCT	0.591415	6.42625	2.46176	0.0588853	0.137502	-4.89615	6.7	7.1	6.5	7.4	7.4	7.3
mmu-miR-19b-3p	miRNA	MIMAT0000513	-0.719596	7.98282	-2.45762	0.0591799	0.137949	-4.85537	9.9	9.3	9.5	8.5	9.1	9
ENSMUST00000116874	snRNA	ENSMUST00000116874	0.674448	-0.0115261	2.45513	0.0593571	0.13799	-4.9394	-0.3	-0.1	-0.7	0.2	0.6	0.1
mmu-miR-6988-3p	miRNA	MIMAT0027879	-0.868853	1.72352	-2.45448	0.0594037	0.13799	-4.82714	2.2	1.5	2.7	1.2	1.5	1.2
ENSMUST00000082882	snoRNA	ENSMUST00000082882	-0.459339	7.09579	-2.45182	0.0595948	0.138194	-4.9181	7.1	7.3	6.9	6.6	6.7	6.6
mmu-let-7d-5p	miRNA	MIMAT0000383	-0.552617	11.3396	-2.44759	0.0598991	0.138659	-4.75631	11.5	11.2	11.2	10.5	10.9	10.8
ENSMUST00000083048	snRNA	ENSMUST00000083048	1.17856	2.46557	2.439	0.060523	0.138864	-4.80233	1	2.3	1.3	3.2	2.2	2.7
chr9.tRNA961-GluTTC	mmu-ucsc-tRNA	chr9.tRNA961-GluTTC	0.927847	9.60018	2.43713	0.0606594	0.138864	-4.79876	8.8	9.8	9.3	10.7	10.1	10
mmu-let-7e-5p	miRNA	MIMAT0000524	-0.841592	11.1926	-2.43639	0.0607141	0.138864	-4.77262	11.7	11	10.9	9.9	10.6	10.5
mmu-miR-18a-3p	miRNA	MIMAT0004626	-0.873725	3.5656	-2.44159	0.060334	0.138864	-4.75505	4.1	4.7	4.5	3.9	3.9	3
mmu-miR-7043-3p	miRNA	MIMAT0027991	-0.899768	4.09022	-2.43684	0.0606805	0.138864	-4.77781	5	4.4	4.2	3.1	3.9	3.9
mmu-miR-872-5p	miRNA	MIMAT0004934	-0.95727	5.14645	-2.44016	0.0604381	0.138864	-4.84661	6.2	5.1	5.9	4.4	5	5
ENSMUST00000083585	miRNA	ENSMUST00000083585	-1.21662	0.316218	-2.43654	0.0607026	0.138864	-4.94272	0.2	1.2	1.4	0.4	-0.5	-0.8
mmu-miR-127-3p	miRNA	MIMAT0000139	-2.51193	-0.337236	-2.43442	0.0608586	0.138957	-4.9689	0	2.3	0.9	-0.4	-3.2	-0.7
chr13.tRNA1053-LysCTT	mmu-ucsc-tRNA	chr13.tRNA1053-LysCTT	0.672745	3.76265	2.4302	0.0611692	0.139428	-4.77419	3	3.5	3.4	4.3	3.8	3.9
ENSMUST00000175257	miRNA	ENSMUST00000175257	0.943594	8.21066	2.42665	0.0614323	0.13979	-4.88198	7.2	8.1	8	9.3	8.5	8.4
chr14.tRNA364-GluTTC	mmu-ucsc-tRNA	chr14.tRNA364-GluTTC	1.22378	9.47242	2.42386	0.0616395	0.140023	-4.82285	8.4	9.7	9.3	11	10	9.9
chr1.tRNA1555-GluTTC	mmu-ucsc-tRNA	chr1.tRNA1555-GluTTC	1.22279	9.47317	2.42028	0.0619068	0.140061	-4.82747	8.4	9.7	9.3	11	10	9.9
mmu-miR-29c-3p	miRNA	MIMAT0000536	-0.658404	7.66382	-2.41804	0.0620747	0.140061	-4.92895	8.8	8.4	8.3	7.5	7.9	8.1
mmu-miR-378a-5p	miRNA	MIMAT0000742	-0.736275	4.95387	-2.41809	0.062071	0.140061	-4.86048	6.3	6.3	6.4	5.6	5.1	6.1
mmu-miR-340-5p	miRNA	MIMAT0004651	-1.07535	8.9328	-2.41925	0.0619842	0.140061	-4.84572	10.5	9.5	9.5	8.1	9	9.1
chr13.tRNA105-GluTTC	mmu-ucsc-tRNA	chr13.tRNA105-GluTTC	0.985661	9.54005	2.40733	0.062885	0.140714	-4.83987	8.7	9.7	9.2	10.7	10	9.9
chr7.tRNA339-GluTTC	mmu-ucsc-tRNA	chr7.tRNA339-GluTTC	0.980584	9.55145	2.40704	0.0629069	0.140714	-4.83983	8.7	9.7	9.3	10.7	10	9.9
chr14.tRNA352-GluTTC	mmu-ucsc-tRNA	chr14.tRNA352-GluTTC	0.977379	9.55493	2.41023	0.0626646	0.140714	-4.83554	8.7	9.8	9.3	10.7	10	9.9
ENSMUST00000116960	snoRNA	ENSMUST00000116960	-0.420537	8.35532	-2.41211	0.062522	0.140714	-4.88702	8.7	8.6	8.6	8.2	8.3	8.1
mmu-miR-5114	miRNA	MIMAT0020622	-0.681511	3.3289	-2.40588	0.0629952	0.140714	-4.79945	2.9	3.4	3.1	2.7	2.1	2.7
ENSMUST00000093622	miRNA	ENSMUST00000093622	-1.1393	2.08788	-2.40601	0.0629854	0.140714	-4.86305	3	2.4	2.1	0.8	1.1	2.1
ENSMUST00000082748	snRNA	ENSMUST00000082748	0.614572	5.66391	2.4009	0.0633764	0.141094	-4.93526	5.3	5	4.7	5.3	5.7	5.8
ENSMUST00000158852	rRNA	ENSMUST00000158852	-0.72372	1.3813	-2.40106	0.0633639	0.141094	-4.92107	2.1	1.5	1.6	0.6	1	1.4
chr13.tRNA69-AlaAGC	mmu-ucsc-tRNA	chr13.tRNA69-AlaAGC	0.737747	5.50092	2.39724	0.0636583	0.141486	-4.92743	5.5	5.1	4.8	5.5	6	6.1
mmu-miR-2137	miRNA	MIMAT0011213	1.56032	2.76511	2.39441	0.0638771	0.141737	-4.85526	3.5	2.1	2	3.2	4.6	4.7
ENSMUST00000116836	snoRNA	ENSMUST00000116836	-0.5221	7.96808	-2.38793	0.0643807	0.142618	-4.94775	8.9	8.6	8.6	7.9	8.3	8.2
mmu-miR-744-5p	miRNA	MIMAT0004187	-0.474906	7.11758	-2.37896	0.0650863	0.143757	-5.01245	6.7	7	6.9	6.6	6.4	6.2
mmu-miR-185-3p	miRNA	MIMAT0016996	-0.989279	1.71068	-2.37866	0.0651097	0.143757	-4.92632	2.3	2.3	1.1	0.6	1.2	0.9
mmu-miR-423-3p	miRNA	MIMAT0003454	-0.432458	8.35552	-2.37546	0.0653629	0.144078	-4.93484	8.1	8.3	8.2	7.9	7.7	7.7
ENSMUST00000083865	snoRNA	ENSMUST00000083865	3.05591	-0.280931	2.37266	0.0655862	0.144333	-5.03223	-2.1	-3.8	0.6	1.7	1.4	0.8
chr3.tRNA756-GlnCTG	mmu-ucsc-tRNA	chr3.tRNA756-GlnCTG	1.12689	7.80545	2.36917	0.0658647	0.144487	-4.98112	6.1	7.2	7.1	8.7	7.6	7.7
chr11.tRNA1821-SerGCT	mmu-ucsc-tRNA	chr11.tRNA1821-SerGCT	0.932038	4.32149	2.36908	0.0658723	0.144487	-4.87847	3.9	4.9	4.3	5.7	4.9	5.1
ENSMUST00000122681	rRNA	ENSMUST00000122681	-0.643275	0.538055	-2.36693	0.0660443	0.144627	-5.02093	1.5	1	1.1	0.3	0.5	0.9
ENSMUST00000083176	snoRNA	ENSMUST00000083176	0.969853	6.09254	2.36474	0.0662204	0.1447	-5.00302	5.4	6.4	5.7	7.3	6.4	6.8
chr11.tRNA1023-ArgTCG	mmu-ucsc-tRNA	chr11.tRNA1023-ArgTCG	0.680431	5.00157	2.36383	0.0662937	0.1447	-4.93362	5	5.5	5.6	6.4	5.7	6
mmu-let-7a-5p	miRNA	MIMAT0000521	-0.550973	13.8322	-2.35664	0.0668769	0.145735	-4.86035	13.7	13.4	13.4	12.7	13.1	13
mmu-miR-21a-3p	miRNA	MIMAT0004628	-0.741363	6.75298	-2.35489	0.0670192	0.145808	-5.04717	6.4	5.8	5.9	4.9	5.5	5.5
mmu-miR-181a-2-3p	miRNA	MIMAT0005443	-0.924494	3.01141	-2.34793	0.0675899	0.146811	-4.88516	3.4	2.9	2.4	1.5	2.3	2.2
chr16.tRNA315-IleAAT	mmu-ucsc-tRNA	chr16.tRNA315-IleAAT	0.79881	2.69959	2.3427	0.0680221	0.147152	-4.91254	2	2.6	2.8	3.7	3	3.1
mmu-miR-128-3p	miRNA	MIMAT0000140	-0.765531	6.53758	-2.34204	0.0680772	0.147152	-5.05971	7.6	7	7	6	6.4	6.8
mmu-miR-130b-5p	miRNA	MIMAT0004583	-1.12293	4.63303	-2.34375	0.0679355	0.147152	-4.93355	6.1	5.3	4.9	3.7	4.7	4.7
chr13.tRNA1009-ArgCCG	mmu-ucsc-tRNA	chr13.tRNA1009-ArgCCG	0.503438	4.47763	2.33696	0.0685	0.147352	-4.92795	4.5	4.6	4.7	5.2	4.8	5.2
ENSMUST00000083703	snoRNA	ENSMUST00000083703	-0.507259	2.42529	-2.33697	0.0684993	0.147352	-4.93086	2.6	2.9	2.8	2.4	2	2.4
mmu-miR-23a-3p	miRNA	MIMAT0000532	-0.602304	9.07871	-2.33855	0.0683675	0.147352	-4.94227	10.7	10.3	10.3	9.5	9.8	10.1
ENSMUST00000104170	snoRNA	ENSMUST00000104170	-0.60108	5.04704	-2.33395	0.0687519	0.147657	-4.97815	5.6	5.5	5.1	4.6	5.1	4.7
ENSMUST00000122751	snRNA	ENSMUST00000122751	1.00837	3.08968	2.33212	0.0689062	0.147751	-4.91449	2	3.1	2.1	3.8	3	3.4
chr17.tRNA112-GlyCCC	mmu-ucsc-tRNA	chr17.tRNA112-GlyCCC	0.73919	7.12844	2.32822	0.0692345	0.14798	-5.07058	6.9	7.6	7.6	8.6	8	7.9
chr6.tRNA317-GlyCCC	mmu-ucsc-tRNA	chr6.tRNA317-GlyCCC	0.739012	7.12853	2.32844	0.0692164	0.14798	-5.07031	6.9	7.6	7.6	8.6	8	7.9
chr7.tRNA88-SeCTCA	mmu-ucsc-tRNA	chr7.tRNA88-SeCTCA	0.985805	6.76246	2.32447	0.0695522	0.148422	-5.07247	5.6	6.8	6.3	7.8	7	6.9
ENSMUST00000082791	snoRNA	ENSMUST00000082791	-0.477806	7.22661	-2.31929	0.069994	0.149127	-5.0862	7.3	7.6	7.4	7.1	7.1	6.7
ENSMUST00000178786	snRNA	ENSMUST00000178786	0.778725	5.12023	2.31518	0.0703469	0.149641	-5.00573	4.9	4.4	4.1	4.8	5.4	5.5
ENSMUST00000083593	miRNA	ENSMUST00000083593	-2.81722	0.48118	-2.31053	0.0707478	0.150255	-5.08738	1.5	1.8	3	-0.1	0.9	-2.9
mmu-miR-1981-5p	miRNA	MIMAT0009458	-0.552977	6.44157	-2.30841	0.0709315	0.150346	-5.10268	6.3	6.1	5.8	5.3	5.7	5.6
mmu-miR-1843b-3p	miRNA	MIMAT0019346	-1.03996	2.37125	-2.30745	0.0710154	0.150346	-4.97272	3	2.4	2.3	1.1	2.3	1.2
ENSMUST00000083542	miRNA	ENSMUST00000083542	0.709054	1.33969	2.2986	0.071789	0.151744	-5.05634	0.4	1.1	0.9	1.9	1.4	1.3
chr6.tRNA1011-CysGCA	mmu-ucsc-tRNA	chr6.tRNA1011-CysGCA	0.908747	1.80413	2.29184	0.0723853	0.152522	-5.03314	2	1	1.2	1.7	2.6	2.5
ENSMUST00000093641	rRNA	ENSMUST00000093641	-0.66522	0.785915	-2.29204	0.0723678	0.152522	-5.10307	1	1.5	0.9	0.6	0.1	0.8
mmu-miR-467e-5p	miRNA	MIMAT0005293	-0.677663	1.15284	-2.28956	0.0725884	0.15271	-5.08233	1.3	2.1	1.4	1.2	0.7	0.8
chr3.tRNA928-ValCAC	mmu-ucsc-tRNA	chr3.tRNA928-ValCAC	0.873965	7.04681	2.27438	0.0739525	0.155335	-5.13985	7	7.8	7.8	9	8.2	8.1
chr6.tRNA1013-CysGCA	mmu-ucsc-tRNA	chr6.tRNA1013-CysGCA	0.938114	1.79694	2.27262	0.0741125	0.155427	-5.05868	1.9	1	1.1	1.7	2.6	2.6
mmu-miR-101b-3p	miRNA	MIMAT0000616	-0.675114	8.68162	-2.26764	0.0745678	0.156137	-5.05503	9.8	9.2	9.3	8.4	8.9	8.9
mmu-miR-92b-3p	miRNA	MIMAT0004899	-0.395664	6.20184	-2.26275	0.0750166	0.156832	-5.15344	6.8	7	7	6.7	6.6	6.4
chr13.tRNA1004-SerGCT	mmu-ucsc-tRNA	chr13.tRNA1004-SerGCT	0.904771	2.96264	2.25603	0.0756388	0.15764	-5.01594	2.4	3.4	2.5	4	3.4	3.5
mmu-miR-192-5p	miRNA	MIMAT0000517	-0.462978	6.66157	-2.25713	0.0755366	0.15764	-5.17593	6.8	6.6	6.4	6	6.3	6.2
mmu-miR-504-5p	miRNA	MIMAT0004889	-2.62613	-0.253277	-2.24903	0.0762937	0.158757	-5.2066	0.6	0.1	3.3	-0.6	-2.9	-0.4
mmu-miR-574-5p	miRNA	MIMAT0004893	-0.465224	3.26096	-2.2464	0.0765407	0.159024	-5.00662	4.2	4.5	4.3	4	4	3.7
ENSMUST00000083302	rRNA	ENSMUST00000083302	-0.495657	5.05583	-2.24495	0.0766779	0.159062	-5.09553	4.9	4.9	5.3	4.7	4.6	4.4
ENSMUST00000179185	rRNA	ENSMUST00000179185	-0.566572	9.02866	-2.24287	0.0768742	0.159222	-5.06942	8.2	8.5	8.6	8.1	7.6	7.8
chr11.tRNA1817-GlnCTG	mmu-ucsc-tRNA	chr11.tRNA1817-GlnCTG	1.27032	7.95144	2.23938	0.0772052	0.159414	-5.14247	6.1	7.4	7.4	9.1	7.8	7.9
chr7.tRNA863-LeuTAG	mmu-ucsc-tRNA	chr7.tRNA863-LeuTAG	1.12292	6.53232	2.23972	0.0771732	0.159414	-5.17705	5.8	7	6.8	8.5	7.6	7.2
chr3.tRNA297-GlnCTG	mmu-ucsc-tRNA	chr3.tRNA297-GlnCTG	1.07977	7.79952	2.23561	0.0775644	0.159909	-5.15682	6.1	7.2	7.2	8.7	7.6	7.6
ENSMUST00000083458	snoRNA	ENSMUST00000083458	0.609381	8.15664	2.23355	0.0777617	0.160069	-5.13644	7.4	8	7.9	8.7	8.3	8.2
ENSMUST00000083500	miRNA	ENSMUST00000083500	1.59917	0.501423	2.22881	0.0782179	0.160269	-5.19929	-1.1	-0.9	0.9	2	0.6	1.3
chr13.tRNA64-GlnCTG	mmu-ucsc-tRNA	chr13.tRNA64-GlnCTG	1.24121	7.96231	2.22984	0.0781183	0.160269	-5.1546	6.1	7.4	7.4	9.1	7.8	7.8
chr9.tRNA342-GlnCTG	mmu-ucsc-tRNA	chr9.tRNA342-GlnCTG	1.2406	7.96561	2.22907	0.0781929	0.160269	-5.15544	6.2	7.4	7.4	9.1	7.8	7.9
chr6.tRNA1010-CysGCA	mmu-ucsc-tRNA	chr6.tRNA1010-CysGCA	0.819203	1.82187	2.22548	0.0785391	0.160679	-5.11915	2	1.2	1.2	1.7	2.5	2.6
ENSMUST00000082591	snoRNA	ENSMUST00000082591	0.392963	0.0877232	2.22302	0.0787781	0.160679	-5.23799	-0.3	-0.1	-0.3	0.2	0	0.3
ENSMUST00000104206	snoRNA	ENSMUST00000104206	-0.79264	1.10706	-2.22372	0.0787104	0.160679	-5.17147	1.7	1.2	1.1	0.2	1.1	0.3
chr6.tRNA1012-CysGCA	mmu-ucsc-tRNA	chr6.tRNA1012-CysGCA	0.767768	1.80435	2.22157	0.0789194	0.160722	-5.12569	1.9	1.2	1.2	1.7	2.5	2.4
mmu-miR-5099	miRNA	MIMAT0020606	0.66351	9.22593	2.21299	0.0797594	0.162186	-5.10255	8.1	8.6	8.6	9.5	8.8	9
ENSMUST00000157310	snoRNA	ENSMUST00000157310	1.05385	3.85677	2.20867	0.0801857	0.162805	-5.07303	3.4	3.8	4.7	5.6	5	4.5
ENSMUST00000082561	snoRNA	ENSMUST00000082561	-0.564181	2.94563	-2.20384	0.0806658	0.163532	-5.0741	3.2	2.7	2.8	2.1	2.5	2.5
mmu-miR-101a-3p	miRNA	MIMAT0000133	-1.09263	8.77487	-2.19505	0.0815471	0.165068	-5.147	10.1	8.9	9.1	7.6	8.6	8.7
mmu-miR-298-5p	miRNA	MIMAT0000376	-1.53871	4.96534	-2.18143	0.0829342	0.167622	-5.16926	6	4.4	4.5	2.4	4	4
chr6.tRNA1019-CysGCA	mmu-ucsc-tRNA	chr6.tRNA1019-CysGCA	0.861459	1.60947	2.17377	0.0837241	0.168964	-5.20123	1.7	0.8	0.9	1.4	2.2	2.3
chr13.tRNA1011-MetCAT	mmu-ucsc-tRNA	chr13.tRNA1011-MetCAT	1.02383	4.20265	2.16356	0.0847905	0.16994	-5.14272	3.3	4.3	4.3	5.6	4.7	4.5
ENSMUST00000083050	snoRNA	ENSMUST00000083050	0.541757	6.26611	2.16307	0.0848428	0.16994	-5.28263	6.6	6.7	6	6.9	7.2	6.9
mmu-let-7i-5p	miRNA	MIMAT0000122	-0.392991	12.5224	-2.165	0.0846392	0.16994	-5.1143	11.9	11.9	12	11.6	11.6	11.5
ENSMUST00000082846	snoRNA	ENSMUST00000082846	-0.422119	8.86397	-2.16415	0.0847293	0.16994	-5.18015	8.9	9.1	8.7	8.5	8.5	8.4
mmu-miR-17-3p	miRNA	MIMAT0000650	-0.448713	5.17931	-2.16507	0.0846323	0.16994	-5.21044	5.7	5.8	6	5.5	5.2	5.4
chr5.tRNA109-TyrGTA	mmu-ucsc-tRNA	chr5.tRNA109-TyrGTA	-0.426451	6.51883	-2.15872	0.0853014	0.170502	-5.30209	6.7	6.9	7	6.6	6.4	6.3
ENSMUST00000083988	rRNA	ENSMUST00000083988	-0.448479	9.15162	-2.15799	0.0853786	0.170502	-5.1751	7.6	7.8	7.9	7.5	7.3	7.2
ENSMUST00000083610	miRNA	ENSMUST00000083610	-2.50565	0.0605408	-2.15155	0.0860641	0.171615	-5.32201	1.4	1.5	1.7	-0.9	-3	1
ENSMUST00000083285	snoRNA	ENSMUST00000083285	0.43657	8.2921	2.14129	0.0871672	0.173433	-5.24632	7.9	8.2	7.9	8.6	8.3	8.5
mmu-miR-511-3p	miRNA	MIMAT0017281	-0.865248	4.68532	-2.14067	0.0872349	0.173433	-5.2019	5.3	4.2	4.8	3.4	4.1	4.3
ENSMUST00000104203	snoRNA	ENSMUST00000104203	-1.685	0.277405	-2.13316	0.0880533	0.1748	-5.34086	0.2	2.6	0.9	0.6	-1	-0.9
chr15.tRNA355-MetCAT	mmu-ucsc-tRNA	chr15.tRNA355-MetCAT	0.586837	3.49677	2.13155	0.088229	0.174889	-5.1607	2.9	3.4	3.3	4.1	3.7	3.5
chr6.tRNA1032-CysGCA	mmu-ucsc-tRNA	chr6.tRNA1032-CysGCA	0.898501	1.4099	2.12804	0.0886153	0.175395	-5.27458	1.4	0.5	0.5	1.1	2	1.9
ENSMUST00000083942	snRNA	ENSMUST00000083942	0.624481	1.75098	2.12336	0.0891333	0.176042	-5.25838	2	2.3	2.6	3.2	2.5	3
mmu-miR-378c	miRNA	MIMAT0025138	-0.378365	9.57581	-2.12271	0.089205	0.176042	-5.20669	9.5	9.4	9.6	9.1	9.2	9.1
mmu-miR-141-3p	miRNA	MIMAT0000153	1.1171	2.90034	2.118	0.0897299	0.176298	-5.2034	4.3	3	3.4	4	5	5.3
ENSMUST00000157456	snoRNA	ENSMUST00000157456	0.665868	0.32251	2.11907	0.0896101	0.176298	-5.35908	-0.6	-0.1	0.1	0.9	0.5	0.1
ENSMUST00000102314	miRNA	ENSMUST00000102314	-1.26497	1.27955	-2.1192	0.0895951	0.176298	-5.29536	2.2	1.3	1.2	-0.4	-0.1	1.3
ENSMUST00000158915	snoRNA	ENSMUST00000158915	-0.519487	1.02524	-2.11152	0.0904568	0.177465	-5.32444	2.2	1.8	1.7	1.1	1.6	1.4
chr3.tRNA753-GlnCTG	mmu-ucsc-tRNA	chr3.tRNA753-GlnCTG	1.49696	8.12838	2.10913	0.0907268	0.177734	-5.30403	6.1	7.7	7.6	9.7	8.1	8.1
ENSMUST00000104449	snoRNA	ENSMUST00000104449	-0.471483	0.835516	-2.10101	0.0916487	0.179278	-5.35069	0.9	1.1	0.7	0.4	0.2	0.7
ENSMUST00000083667	miRNA	ENSMUST00000083667	-1.27638	1.32485	-2.09768	0.0920306	0.179762	-5.32039	2.6	3.2	1.3	0.9	0.7	1.7
ENSMUST00000174895	rRNA	ENSMUST00000174895	-0.472074	4.64527	-2.08664	0.0933064	0.18198	-5.2691	5.2	5.2	4.8	4.4	4.7	4.7
mmu-miR-669l-5p	miRNA	MIMAT0009418	-0.754814	1.96744	-2.08551	0.0934382	0.18198	-5.29217	2.2	2.6	1.4	1.2	1.6	1.2
mmu-miR-129-5p	miRNA	MIMAT0000209	1.89317	0.30233	2.07897	0.0942046	0.182462	-5.40657	-2.3	0	-1	2	-0.6	1.1
chr13.tRNA994-GlnCTG	mmu-ucsc-tRNA	chr13.tRNA994-GlnCTG	1.67376	8.52326	2.07952	0.0941394	0.182462	-5.322	6.4	8.3	8.2	10.5	8.7	8.7
chr13.tRNA85-LeuCAA	mmu-ucsc-tRNA	chr13.tRNA85-LeuCAA	1.22763	7.71534	2.07874	0.0942311	0.182462	-5.36434	6.5	7.9	7.7	9.5	8.1	8.2
ENSMUST00000083149	rRNA	ENSMUST00000083149	-0.515407	3.46461	-2.07993	0.0940913	0.182462	-5.22228	2.6	2.6	3.1	2.4	2.3	2
mmu-miR-146a-5p	miRNA	MIMAT0000158	-0.510413	13.0876	-2.06427	0.09595	0.185254	-5.24312	13.6	13.2	13.3	12.6	13	13
mmu-miR-93-3p	miRNA	MIMAT0004636	-2.13657	1.44595	-2.06488	0.0958773	0.185254	-5.34939	3.2	3.3	4.2	1.8	2.9	-0.4
chr11.tRNA1911-LeuCAA	mmu-ucsc-tRNA	chr11.tRNA1911-LeuCAA	0.958488	7.9259	2.05964	0.096507	0.186061	-5.38115	7.1	8.2	8.1	9.5	8.4	8.5
chr13.tRNA61-MetCAT	mmu-ucsc-tRNA	chr13.tRNA61-MetCAT	0.85026	4.31864	2.05346	0.0972558	0.187235	-5.28978	3.6	4.5	4.5	5.6	4.8	4.6
ENSMUST00000083004	snoRNA	ENSMUST00000083004	1.01624	0.753991	2.04452	0.09835	0.189069	-5.4277	0.2	-0.4	1.3	1.5	1.3	1.3
mmu-miR-30d-5p	miRNA	MIMAT0000515	-0.379936	12.072	-2.04077	0.0988134	0.189688	-5.28008	12.4	12.4	12.5	12.1	12	12
mmu-miR-362-3p	miRNA	MIMAT0004684	-1.15625	3.72515	-2.03534	0.099487	0.190707	-5.29481	5.3	3.8	4.8	2.8	3.4	4.2
ENSMUST00000104238	snoRNA	ENSMUST00000104238	1.49936	0.292048	2.03213	0.099889	0.191204	-5.47147	0	-1	1	1.5	2.4	0.6
chr10.tRNA1326-LeuTAA	mmu-ucsc-tRNA	chr10.tRNA1326-LeuTAA	1.80593	8.53787	2.02531	0.100746	0.191748	-5.39326	6.7	8.7	8.7	11.2	9.1	9.2
ENSMUST00000157338	snoRNA	ENSMUST00000157338	1.31486	0.724514	2.02731	0.100494	0.191748	-5.4509	0.9	1.6	-0.4	1.7	1.6	2.6
mmu-miR-148a-5p	miRNA	MIMAT0004617	0.774295	3.73643	2.02721	0.100506	0.191748	-5.30326	3.5	2.8	2.7	3.3	4.1	4.1
mmu-miR-24-3p	miRNA	MIMAT0000219	-0.363551	11.7857	-2.02589	0.100673	0.191748	-5.30209	12.5	12.4	12.5	12.1	12.1	12.1
mmu-let-7k	miRNA	MIMAT0025580	-0.537937	3.41855	-2.01722	0.101773	0.193427	-5.30466	4	3.5	3.6	2.9	3.4	3.1
ENSMUST00000116868	snoRNA	ENSMUST00000116868	0.503012	4.78721	2.00815	0.102938	0.195364	-5.38233	4.4	4.8	4.6	5.3	5.2	4.8
chr6.tRNA1017-CysGCA	mmu-ucsc-tRNA	chr6.tRNA1017-CysGCA	0.77641	1.71355	2.00665	0.103132	0.195453	-5.41333	1.8	0.9	1.2	1.5	2.3	2.4
ENSMUST00000158210	snoRNA	ENSMUST00000158210	0.839163	3.76771	2.00323	0.103575	0.196016	-5.33643	4	3.1	3.1	3.7	4.4	4.7
chr13.tRNA114-GlnTTG	mmu-ucsc-tRNA	chr13.tRNA114-GlnTTG	0.907046	7.02993	1.9927	0.104954	0.197892	-5.50867	5.8	6.9	6.8	8.1	7.1	7.1
chr6.tRNA1016-CysGCA	mmu-ucsc-tRNA	chr6.tRNA1016-CysGCA	0.774963	1.79635	1.99227	0.10501	0.197892	-5.42642	1.9	1	1.2	1.6	2.4	2.4
ENSMUST00000082760	misc_RNA	ENSMUST00000082760	0.388268	2.59384	1.99311	0.1049	0.197892	-5.37152	2.7	2.7	2.5	2.9	3.1	2.9
ENSMUST00000178861	rRNA	ENSMUST00000178861	-0.528413	9.00798	-1.98348	0.106177	0.19981	-5.4096	8.1	8.5	8.6	8.2	7.6	7.8
mmu-miR-669c-5p	miRNA	MIMAT0003479	-0.310804	6.60899	-1.98134	0.106464	0.200068	-5.53729	5.9	5.9	5.9	5.6	5.7	5.5
chr6.tRNA1024-CysGCA	mmu-ucsc-tRNA	chr6.tRNA1024-CysGCA	0.765193	1.58586	1.97528	0.107278	0.201033	-5.4629	1.6	0.7	0.9	1.3	2.1	2.1
ENSMUST00000158941	snoRNA	ENSMUST00000158941	0.530112	-0.333051	1.97555	0.107241	0.201033	-5.58802	-1	-0.7	-0.4	0.2	-0.5	-0.1
chr13.tRNA113-GlnTTG	mmu-ucsc-tRNA	chr13.tRNA113-GlnTTG	1.00313	7.10297	1.96181	0.109111	0.204182	-5.54515	5.8	7	6.9	8.4	7.2	7.2
chr11.tRNA1493-GlnTTG	mmu-ucsc-tRNA	chr11.tRNA1493-GlnTTG	1.3583	7.4417	1.96022	0.109329	0.204305	-5.52657	5.7	7.4	7.3	9.3	7.6	7.7
mmu-miR-5121	miRNA	MIMAT0020629	1.47701	2.01204	1.95472	0.110089	0.205361	-5.45994	1.9	2.9	0.4	3.1	2.9	3.7
chr13.tRNA970-TyrGTA	mmu-ucsc-tRNA	chr13.tRNA970-TyrGTA	0.523201	3.38452	1.95285	0.110349	0.205361	-5.39411	3.3	3.7	3	3.9	4	3.7
mmu-miR-669a-5p	miRNA	MIMAT0003477	-0.599593	4.84512	-1.95281	0.110355	0.205361	-5.46021	5	4.5	5	4.1	3.9	4.7
ENSMUST00000178297	rRNA	ENSMUST00000178297	-0.517582	8.95229	-1.9483	0.110983	0.206244	-5.458	8	8.4	8.5	8.1	7.5	7.7
chr10.tRNA867-TrpCCA	mmu-ucsc-tRNA	chr10.tRNA867-TrpCCA	0.881473	4.22402	1.94447	0.111519	0.206952	-5.42769	3.7	4.7	4.6	5.8	4.6	5.1
chr19.tRNA371-MetCAT	mmu-ucsc-tRNA	chr19.tRNA371-MetCAT	1.02187	3.85425	1.94096	0.112013	0.20745	-5.4213	2.8	4	3.9	5.3	4.2	4.1
mmu-miR-26b-5p	miRNA	MIMAT0000534	-0.359146	11.5048	-1.94037	0.112097	0.20745	-5.4163	11.1	11.1	11.1	10.7	10.7	10.8
ENSMUST00000082965	snoRNA	ENSMUST00000082965	0.445981	9.04023	1.9367	0.112616	0.207979	-5.47073	8.7	9.1	9	9.6	9.2	9.2
mmu-miR-425-3p	miRNA	MIMAT0001342	-0.446638	5.03627	-1.93615	0.112694	0.207979	-5.49799	5.2	5.1	4.7	4.4	4.8	4.6
ENSMUST00000083266	snoRNA	ENSMUST00000083266	0.959627	0.328728	1.92901	0.113713	0.209571	-5.60652	-0.8	0.3	0.2	1.6	0.4	0.6
ENSMUST00000082838	snRNA	ENSMUST00000082838	0.651784	5.29261	1.92682	0.114028	0.209863	-5.5281	5.1	4.5	4.3	4.8	5.5	5.5
ENSMUST00000083505	miRNA	ENSMUST00000083505	-0.553239	0.318959	-1.92199	0.114725	0.210854	-5.61817	0.9	1	0.6	0.2	0.7	-0.1
chr11.tRNA1132-MetCAT	mmu-ucsc-tRNA	chr11.tRNA1132-MetCAT	1.00753	3.84215	1.92089	0.114885	0.210859	-5.44679	2.8	3.9	3.9	5.3	4.2	4.1
mmu-miR-7a-5p	miRNA	MIMAT0000677	-0.342053	9.15143	-1.91179	0.116211	0.213001	-5.49644	9.1	9.1	9.2	8.8	8.7	8.8
ENSMUST00000157560	snoRNA	ENSMUST00000157560	0.689938	3.88277	1.90515	0.117189	0.214499	-5.46164	3.3	4.1	3.8	4.8	4.3	4
ENSMUST00000180280	rRNA	ENSMUST00000180280	-0.514348	9.08422	-1.90178	0.11769	0.215121	-5.51252	8.2	8.6	8.7	8.3	7.7	7.9
ENSMUST00000083361	snoRNA	ENSMUST00000083361	-0.298236	6.34861	-1.89348	0.118929	0.217061	-5.64386	6.2	6.3	6.3	6.1	6	5.9
mmu-miR-29b-2-5p	miRNA	MIMAT0017063	-0.812571	2.87268	-1.89251	0.119075	0.217061	-5.48473	3.8	3.2	4.7	3.2	3	3.1
chr6.tRNA1031-CysGCA	mmu-ucsc-tRNA	chr6.tRNA1031-CysGCA	0.798775	1.50188	1.89083	0.119328	0.217226	-5.57852	1.6	0.7	0.6	1.1	2	2.1
mmu-miR-98-5p	miRNA	MIMAT0000545	-0.332538	9.898	-1.88688	0.119924	0.218015	-5.507	9.2	9.1	9.2	8.8	8.8	8.9
ENSMUST00000083879	rRNA	ENSMUST00000083879	-0.544587	3.0703	-1.88261	0.120574	0.218898	-5.48692	2.6	3.1	3.1	2.7	2.2	2.2
chr4.tRNA62-IleAAT	mmu-ucsc-tRNA	chr4.tRNA62-IleAAT	0.62862	3.37242	1.87163	0.122259	0.221623	-5.50089	2.9	3.7	3.4	4.4	3.7	3.7
mmu-miR-374b-5p	miRNA	MIMAT0003727	-0.385283	6.1688	-1.87068	0.122406	0.221623	-5.66504	7.3	7.6	7.4	7.2	6.8	7.1
chr13.tRNA971-TyrGTA	mmu-ucsc-tRNA	chr13.tRNA971-TyrGTA	0.876909	2.31131	1.86866	0.122719	0.22189	-5.55316	1.4	2.7	1.9	3.4	2.6	2.5
ENSMUST00000082947	snRNA	ENSMUST00000082947	-0.579053	4.01674	-1.86254	0.123672	0.223235	-5.51874	5.3	5.8	5.3	5	5.2	4.4
mmu-miR-467d-5p	miRNA	MIMAT0004886	-1.12231	1.07475	-1.86175	0.123797	0.223235	-5.6461	1.2	1.9	2.3	1.3	-0.4	1.2
chr13.tRNA65-LeuCAA	mmu-ucsc-tRNA	chr13.tRNA65-LeuCAA	1.13188	7.75376	1.85292	0.125188	0.225439	-5.65867	6.5	8	7.8	9.5	8	8.2
chr13.tRNA985-ArgACG	mmu-ucsc-tRNA	chr13.tRNA985-ArgACG	1.12356	4.42208	1.84798	0.125972	0.226242	-5.56562	3.5	4.7	5	6.4	5.1	4.9
chr13.tRNA1006-MetCAT	mmu-ucsc-tRNA	chr13.tRNA1006-MetCAT	0.374302	3.57815	1.84871	0.125856	0.226242	-5.52498	3.3	3.5	3.3	3.8	3.8	3.6
ENSMUST00000082861	snRNA	ENSMUST00000082861	0.625783	2.19933	1.84466	0.126502	0.226423	-5.59107	1.5	2.4	1.7	2.9	2.2	2.4
ENSMUST00000157984	miRNA	ENSMUST00000157984	0.457366	3.93982	1.84418	0.126581	0.226423	-5.5397	2.5	3	2.6	3.3	3	3
mmu-miR-15a-3p	miRNA	MIMAT0004624	-0.904516	2.49349	-1.84469	0.126498	0.226423	-5.56842	4.2	3.9	3	2.3	2.6	3.4
chr13.tRNA999-IleTAT	mmu-ucsc-tRNA	chr13.tRNA999-IleTAT	0.96739	3.07669	1.84173	0.126974	0.226824	-5.55335	2.8	3.9	3.9	5.2	4.3	3.9
chr6.tRNA1030-CysGCA	mmu-ucsc-tRNA	chr6.tRNA1030-CysGCA	0.746675	1.56714	1.83736	0.127677	0.227241	-5.64345	1.6	0.7	0.8	1.2	2	2.1
chr6.tRNA176-CysGCA	mmu-ucsc-tRNA	chr6.tRNA176-CysGCA	0.43114	0.681988	1.83712	0.127717	0.227241	-5.70457	1.1	0.7	0.8	1	1.4	1.5
mmu-miR-191-3p	miRNA	MIMAT0004542	-0.897703	1.28775	-1.83895	0.12742	0.227241	-5.66178	1.7	2.7	1.4	1.3	0.4	1.4
chr11.tRNA945-ArgCCG	mmu-ucsc-tRNA	chr11.tRNA945-ArgCCG	1.0134	10.2562	1.83223	0.128511	0.227745	-5.5728	9.7	11.1	10.8	12.4	11.1	11.2
ENSMUST00000104004	snoRNA	ENSMUST00000104004	0.787343	2.22251	1.83233	0.128494	0.227745	-5.60564	2.7	2.3	1.5	2.4	3.1	3.2
ENSMUST00000083521	miRNA	ENSMUST00000083521	-0.292972	6.43867	-1.83304	0.128379	0.227745	-5.72568	6.7	6.8	6.7	6.5	6.4	6.4
ENSMUST00000116890	snoRNA	ENSMUST00000116890	0.604279	3.65338	1.82666	0.12942	0.228177	-5.55837	3.7	4.1	3.3	4.3	4	4.6
ENSMUST00000082814	rRNA	ENSMUST00000082814	-0.288607	7.38071	-1.82793	0.129212	0.228177	-5.72307	7.4	7.3	7.3	7	7.1	7.1
mmu-miR-3068-3p	miRNA	MIMAT0014843	-0.489206	3.25554	-1.82882	0.129066	0.228177	-5.55072	3.2	2.7	3.4	2.5	2.7	2.6
mmu-miR-23a-5p	miRNA	MIMAT0017019	-1.48658	0.541649	-1.82655	0.129437	0.228177	-5.72545	0.1	2.5	0.9	0.8	-0.9	-0.8
mmu-miR-1839-5p	miRNA	MIMAT0009456	-0.395638	7.26328	-1.81669	0.131065	0.230743	-5.74254	6.9	6.5	6.6	6	6.3	6.4
mmu-miR-30a-3p	miRNA	MIMAT0000129	-0.429592	4.96777	-1.80303	0.133354	0.234465	-5.6647	4.8	4.5	4.5	4	4.5	4
ENSMUST00000083559	miRNA	ENSMUST00000083559	1.21118	2.28646	1.79627	0.134502	0.236173	-5.64926	0.6	2.3	1.7	3.7	2.6	2
chr19.tRNA109-ValTAC	mmu-ucsc-tRNA	chr19.tRNA109-ValTAC	1.52107	7.25785	1.79304	0.135054	0.236832	-5.74393	6.4	8.7	7.9	10.5	8.5	8.7
mmu-miR-3060-3p	miRNA	MIMAT0014827	-1.80365	0.100043	-1.78035	0.137246	0.24036	-5.81121	1	1.3	2.2	0.2	-2.2	1.1
chr16.tRNA267-LysCTT	mmu-ucsc-tRNA	chr16.tRNA267-LysCTT	0.822915	2.05345	1.77812	0.137635	0.240727	-5.68639	1.8	2.8	2.8	4	2.9	3
ENSMUST00000174946	snoRNA	ENSMUST00000174946	-0.372445	7.74749	-1.77532	0.138125	0.241268	-5.76539	7.3	7.8	7.4	7.3	7.1	7
ENSMUST00000175303	snoRNA	ENSMUST00000175303	0.894617	3.00874	1.77371	0.138407	0.241446	-5.64181	2.2	2.4	3.6	4.2	3.6	3.2
chr6.tRNA1022-CysGCA	mmu-ucsc-tRNA	chr6.tRNA1022-CysGCA	0.631926	1.52431	1.76616	0.139739	0.243136	-5.73856	1.6	0.9	0.8	1.2	2	2
mmu-miR-669p-5p	miRNA	MIMAT0014889	-0.560642	2.29224	-1.7665	0.139679	0.243136	-5.68321	2.4	2	2.3	1.5	1.4	2.2
chr19.tRNA110-ValTAC	mmu-ucsc-tRNA	chr19.tRNA110-ValTAC	1.50389	7.18615	1.75946	0.140934	0.24472	-5.78919	6.3	8.6	7.8	10.4	8.4	8.6
mmu-let-7f-5p	miRNA	MIMAT0000525	-0.54422	14.1663	-1.75798	0.141199	0.24472	-5.6398	14.6	14	14	13.3	13.9	13.9
mmu-miR-669o-5p	miRNA	MIMAT0009421	-0.774764	2.27473	-1.75843	0.141117	0.24472	-5.69437	2.8	3.3	1.8	1.7	2.1	1.8
chr6.tRNA1025-CysGCA	mmu-ucsc-tRNA	chr6.tRNA1025-CysGCA	0.745765	1.56453	1.75494	0.141745	0.245349	-5.74973	1.7	0.9	0.6	1.2	2.1	2.1
chrX.tRNA460-ValTAC	mmu-ucsc-tRNA	chrX.tRNA460-ValTAC	1.4984	7.18436	1.75118	0.142423	0.246126	-5.8	6.3	8.6	7.9	10.4	8.4	8.6
mmu-miR-215-5p	miRNA	MIMAT0000904	-1.87385	-0.468206	-1.75041	0.142562	0.246126	-5.87737	-0.4	2.5	0.5	0.3	-0.9	-2.4
ENSMUST00000104033	snoRNA	ENSMUST00000104033	0.971587	3.35707	1.74663	0.143247	0.24699	-5.67127	3.8	2.3	3.6	3.7	4.1	4.9
ENSMUST00000083103	misc_RNA	ENSMUST00000083103	-0.341075	6.13406	-1.74538	0.143474	0.247064	-5.82494	6.7	6.5	6.3	6	6.3	6.1
chr9.tRNA783-ArgACG	mmu-ucsc-tRNA	chr9.tRNA783-ArgACG	1.08914	4.30958	1.73927	0.144592	0.248669	-5.69941	3.4	4.6	5	6.3	5	4.8
chr1.tRNA705-LeuCAG	mmu-ucsc-tRNA	chr1.tRNA705-LeuCAG	1.05615	8.39459	1.73804	0.144819	0.248739	-5.76828	7.3	8.7	8.6	10.2	8.8	8.8
chr1.tRNA701-LeuCAG	mmu-ucsc-tRNA	chr1.tRNA701-LeuCAG	1.05437	8.39379	1.73362	0.145634	0.249819	-5.77397	7.3	8.7	8.6	10.2	8.8	8.8
chr8.tRNA416-LeuCAG	mmu-ucsc-tRNA	chr8.tRNA416-LeuCAG	1.06451	8.4039	1.731	0.14612	0.250331	-5.77673	7.3	8.7	8.6	10.2	8.8	8.8
chr1.tRNA703-LeuCAG	mmu-ucsc-tRNA	chr1.tRNA703-LeuCAG	1.05179	8.39411	1.7271	0.146844	0.25125	-5.78225	7.3	8.7	8.6	10.2	8.8	8.8
chr13.tRNA981-IleTAT	mmu-ucsc-tRNA	chr13.tRNA981-IleTAT	1.01622	1.03037	1.71928	0.148311	0.253437	-5.83063	-0.5	0.8	0.9	2.3	1.3	0.8
chr1.tRNA698-LeuCAG	mmu-ucsc-tRNA	chr1.tRNA698-LeuCAG	1.0541	8.40927	1.71699	0.148743	0.25385	-5.79412	7.3	8.7	8.7	10.2	8.8	8.8
chr6.tRNA1021-CysGCA	mmu-ucsc-tRNA	chr6.tRNA1021-CysGCA	0.644739	1.53461	1.71287	0.149524	0.254858	-5.80594	1.7	0.8	1	1.2	2.1	2
ENSMUST00000122531	rRNA	ENSMUST00000122531	-0.376785	2.59986	-1.70986	0.150098	0.255511	-5.73446	2.4	2.6	2.1	1.9	2	2
mmu-miR-6516-5p	miRNA	MIMAT0027343	-0.682159	2.11338	-1.70564	0.150905	0.256558	-5.77386	2.2	1.7	1.4	0.6	0.9	1.7
ENSMUST00000104252	snoRNA	ENSMUST00000104252	-0.425365	10.3184	-1.70199	0.151606	0.257422	-5.73787	10.2	10.4	9.9	9.7	9.5	10
ENSMUST00000082967	snoRNA	ENSMUST00000082967	0.725149	3.03596	1.69871	0.152239	0.25817	-5.73368	3.2	3.6	2.2	3.5	3.8	3.8
mmu-miR-23b-3p	miRNA	MIMAT0000125	-0.413199	9.39633	-1.69697	0.152576	0.258414	-5.76367	10.7	10.5	10.3	9.8	10	10.3
ENSMUST00000158323	snoRNA	ENSMUST00000158323	0.595068	13.4182	1.69564	0.152833	0.258522	-5.71883	12.4	13.1	13.1	13.9	13.1	13.4
mmu-miR-27b-5p	miRNA	MIMAT0004522	-0.52908	3.90418	-1.69217	0.153509	0.259338	-5.73185	5	4.2	4.9	3.9	4.3	4.3
ENSMUST00000158640	snoRNA	ENSMUST00000158640	0.370342	4.89294	1.6893	0.154071	0.25963	-5.80321	4.1	4.4	4.4	4.9	4.5	4.6
mmu-miR-3535	miRNA	MIMAT0031410	0.329943	6.76525	1.69006	0.153922	0.25963	-5.91109	6.4	6.6	6.7	7	7	6.7
ENSMUST00000175371	misc_RNA	ENSMUST00000175371	0.348903	1.14377	1.68609	0.154701	0.260343	-5.86761	0.9	0.8	1.2	1.4	1.2	1.4
ENSMUST00000083444	snoRNA	ENSMUST00000083444	-0.347336	9.43361	-1.68516	0.154883	0.260343	-5.7772	10.1	9.9	9.9	9.5	9.7	9.7
mmu-miR-181c-5p	miRNA	MIMAT0000674	-0.305877	4.88338	-1.68398	0.155115	0.260407	-5.80986	4.4	4.4	4.6	4.2	4.1	4.2
chr8.tRNA171-LeuCAG	mmu-ucsc-tRNA	chr8.tRNA171-LeuCAG	1.17314	7.47574	1.68171	0.155564	0.260818	-5.88926	6.2	7.9	7.8	9.6	7.9	8
ENSMUST00000116853	snoRNA	ENSMUST00000116853	0.500633	5.22622	1.68077	0.15575	0.260818	-5.84075	4.1	4.7	4.6	5.4	5	4.7
chr13.tRNA74-ArgTCG	mmu-ucsc-tRNA	chr13.tRNA74-ArgTCG	0.693102	4.55407	1.67905	0.156092	0.261064	-5.78843	4.4	5.4	4.9	6.1	5.2	5.4
chr1.tRNA1001-LeuCAG	mmu-ucsc-tRNA	chr1.tRNA1001-LeuCAG	0.862023	8.47177	1.66464	0.158977	0.264326	-5.85457	7.6	8.8	8.8	10	8.9	8.9
ENSMUST00000175542	misc_RNA	ENSMUST00000175542	0.561918	5.02832	1.6675	0.1584	0.264326	-5.84133	4.1	4.9	4.5	5.5	4.9	4.8
chr11.tRNA832-SerGGA	mmu-ucsc-tRNA	chr11.tRNA832-SerGGA	0.433111	3.77416	1.66591	0.158721	0.264326	-5.7623	4.3	4.4	4	4.6	4.4	5
ENSMUST00000157629	snoRNA	ENSMUST00000157629	-0.669862	2.24797	-1.66661	0.15858	0.264326	-5.81337	2.7	2.8	2.9	2.3	2.7	1.4
ENSMUST00000083538	miRNA	ENSMUST00000083538	-1.15182	0.276052	-1.66438	0.15903	0.264326	-5.95127	0.6	1.2	0.4	-0.3	0.7	-1.7
chr13.tRNA964-LeuCAG	mmu-ucsc-tRNA	chr13.tRNA964-LeuCAG	1.03428	8.36874	1.66167	0.159578	0.264579	-5.86693	7.2	8.6	8.6	10.1	8.7	8.7
ENSMUST00000158656	snoRNA	ENSMUST00000158656	0.415599	5.519	1.6622	0.159471	0.264579	-5.88703	4.6	5.1	5.1	5.6	5.3	5.1
ENSMUST00000083212	snoRNA	ENSMUST00000083212	-0.323822	7.153	-1.65976	0.159966	0.264894	-5.94835	7.5	7.8	7.7	7.5	7.2	7.3
chr8.tRNA1013-LeuCAG	mmu-ucsc-tRNA	chr8.tRNA1013-LeuCAG	1.03873	8.37466	1.64852	0.162268	0.268298	-5.88318	7.2	8.7	8.6	10.2	8.7	8.8
chr13.tRNA961-ArgTCG	mmu-ucsc-tRNA	chr13.tRNA961-ArgTCG	0.516648	4.19601	1.64777	0.162423	0.268298	-5.80254	4.1	4.9	4.4	5.3	4.7	4.9
chr11.tRNA372-ProTGG	mmu-ucsc-tRNA	chr11.tRNA372-ProTGG	0.747125	0.715709	1.64673	0.162638	0.268323	-5.94519	0.8	1.2	0.1	1.3	2	1
chr3.tRNA1026-LeuCAG	mmu-ucsc-tRNA	chr3.tRNA1026-LeuCAG	1.37685	7.62385	1.64263	0.163489	0.269394	-5.92816	6.3	8.3	8.2	10.3	8.4	8.4
ENSMUST00000083839	snRNA	ENSMUST00000083839	0.689508	3.01273	1.6327	0.165565	0.27248	-5.81684	2.7	3.7	3.2	4.4	4	3.3
mmu-miR-155-5p	miRNA	MIMAT0000165	0.327254	8.04352	1.62391	0.167426	0.275205	-5.93463	7.9	8.2	8.1	8.6	8.4	8.2
chr10.tRNA698-SerCGA	mmu-ucsc-tRNA	chr10.tRNA698-SerCGA	0.57731	4.64858	1.61895	0.168486	0.27628	-5.87106	4.8	5.6	5.5	6.3	5.9	5.4
ENSMUST00000175442	misc_RNA	ENSMUST00000175442	0.293362	2.54508	1.61891	0.168493	0.27628	-5.85493	2.5	2.5	2.5	2.8	2.9	2.7
mmu-miR-467a-5p	miRNA	MIMAT0003409	0.975576	2.46731	1.61546	0.169233	0.277153	-5.86799	3.8	2.1	3.8	3.6	4.4	4.5
mmu-miR-664-5p	miRNA	MIMAT0017353	-0.262677	6.06076	-1.61296	0.169773	0.277698	-5.98911	5.7	5.9	5.8	5.6	5.5	5.5
ENSMUST00000083804	snoRNA	ENSMUST00000083804	0.268785	7.67276	1.61062	0.170279	0.278185	-5.98241	7.6	7.5	7.5	7.7	7.9	7.8
ENSMUST00000083065	misc_RNA	ENSMUST00000083065	0.67524	3.19384	1.6079	0.170869	0.278808	-5.84225	2.2	3.1	3	4	3.2	3.1
ENSMUST00000083184	snoRNA	ENSMUST00000083184	-0.507	3.18	-1.60306	0.171923	0.280186	-5.8394	3.3	3.3	4	3.3	2.7	3.1
ENSMUST00000116811	snoRNA	ENSMUST00000116811	0.975945	0.537438	1.59843	0.172938	0.281497	-6.01693	0.8	-0.9	1	0.8	1.5	1.6
chr13.tRNA987-GlnCTG	mmu-ucsc-tRNA	chr13.tRNA987-GlnCTG	0.827434	6.81198	1.59651	0.173361	0.281844	-6.02031	5.4	6.6	6.5	7.8	6.6	6.6
mmu-miR-199b-3p	miRNA	MIMAT0004667	-0.333719	2.70286	-1.59213	0.174327	0.28299	-5.87623	3.6	3.4	3.7	3.2	3.1	3.4
ENSMUST00000157583	snoRNA	ENSMUST00000157583	-0.798781	2.93671	-1.5914	0.17449	0.28299	-5.86535	2.9	3.4	3.5	2.9	3	1.6
mmu-miR-324-3p	miRNA	MIMAT0000556	0.431748	5.79588	1.58311	0.176338	0.285642	-6.00625	6	6.6	6.3	7	6.4	6.7
mmu-miR-144-3p	miRNA	MIMAT0000156	0.467413	0.925281	1.58155	0.176688	0.285863	-6.01375	0.9	0.3	1.1	1.1	1.5	1.1
mmu-miR-199a-3p	miRNA	MIMAT0000230	-0.337418	3.354	-1.58024	0.176981	0.285992	-5.8634	4.1	3.9	4.2	3.7	3.6	3.9
ENSMUST00000082503	snoRNA	ENSMUST00000082503	0.478462	8.66501	1.5765	0.177825	0.287009	-5.951	8.2	8.9	8.6	9.5	8.9	8.9
ENSMUST00000083890	misc_RNA	ENSMUST00000083890	0.789808	3.23053	1.57492	0.178183	0.287239	-5.88436	2	3.2	3	4.2	3.2	3.1
chr1.tRNA708-GlyTCC	mmu-ucsc-tRNA	chr1.tRNA708-GlyTCC	0.907201	6.88218	1.57115	0.179039	0.288273	-6.05048	5.8	7.1	7	8.5	7.2	7.2
ENSMUST00000083637	miRNA	ENSMUST00000083637	-0.298614	4.26557	-1.56921	0.17948	0.288635	-5.90444	4.3	4.4	4.5	4.2	4.2	4
chr14.tRNA210-ArgACG	mmu-ucsc-tRNA	chr14.tRNA210-ArgACG	0.911339	4.06166	1.5631	0.180879	0.290535	-5.90725	3.8	4.9	5.3	6.4	5	5.3
chr19.tRNA107-LysTTT	mmu-ucsc-tRNA	chr19.tRNA107-LysTTT	0.820797	8.05757	1.55939	0.181733	0.291557	-6.01496	7.1	8.2	8.3	9.5	8.3	8.3
ENSMUST00000082550	snoRNA	ENSMUST00000082550	0.800835	2.94418	1.55365	0.183063	0.292638	-5.91987	2.5	2.9	3.9	4.5	3.4	3.7
ENSMUST00000083856	snoRNA	ENSMUST00000083856	0.800835	2.94418	1.55365	0.183063	0.292638	-5.91987	2.5	2.9	3.9	4.5	3.4	3.7
chr1.tRNA485-LysTTT	mmu-ucsc-tRNA	chr1.tRNA485-LysTTT	0.690671	7.92269	1.5552	0.182704	0.292638	-6.03014	7.1	8	8.1	9.1	8.1	8.1
mmu-miR-1306-3p	miRNA	MIMAT0009411	0.451769	1.19597	1.55081	0.183725	0.292648	-6.03365	1.2	0.5	1	1	1.6	1.4
chrX.tRNA363-AlaTGC	mmu-ucsc-tRNA	chrX.tRNA363-AlaTGC	0.408465	3.69224	1.55108	0.183662	0.292648	-5.90369	3.3	3.9	3.4	4.1	3.9	3.7
mmu-miR-188-5p	miRNA	MIMAT0000217	-1.38256	2.0515	-1.5517	0.183517	0.292648	-5.96966	4.2	2	4.5	1.6	3.3	1.7
ENSMUST00000083688	snRNA	ENSMUST00000083688	0.403535	3.3879	1.54951	0.184029	0.292783	-5.90674	3.1	2.9	2.6	3	3.4	3.5
ENSMUST00000083801	snoRNA	ENSMUST00000083801	-0.447254	9.03864	-1.54625	0.184794	0.293651	-5.96679	9.4	9.6	8.9	8.7	9.1	8.7
chr3.tRNA1040-ArgACG	mmu-ucsc-tRNA	chr3.tRNA1040-ArgACG	0.875663	3.61256	1.54438	0.185233	0.293802	-5.92053	2.7	3.9	3.9	5.2	3.7	4.2
chr5.tRNA13-SeCTCA	mmu-ucsc-tRNA	chr5.tRNA13-SeCTCA	0.354754	1.7924	1.54397	0.185328	0.293802	-6.0009	1.6	1.5	1.9	2.1	2.3	1.8
chr11.tRNA1022-ArgCCT	mmu-ucsc-tRNA	chr11.tRNA1022-ArgCCT	0.542156	9.04097	1.53647	0.187102	0.296263	-5.98097	8.1	8.9	8.8	9.6	8.9	8.9
ENSMUST00000175580	snoRNA	ENSMUST00000175580	0.818935	9.42233	1.52043	0.19095	0.30158	-5.9868	7.6	8.9	8.8	10	8.8	8.9
chr6.tRNA1027-CysGCA	mmu-ucsc-tRNA	chr6.tRNA1027-CysGCA	0.638894	1.39802	1.5213	0.190739	0.30158	-6.05567	1.6	0.5	0.9	1	1.9	1.9
ENSMUST00000082737	snoRNA	ENSMUST00000082737	0.280948	0.198961	1.51935	0.191213	0.30158	-6.13884	0	0.1	-0.3	0.2	0.2	0.3
mmu-miR-21b	miRNA	MIMAT0025121	-0.474999	3.44508	-1.51874	0.191362	0.30158	-5.93964	4.6	4.1	4.7	3.8	4.4	3.7
chr13.tRNA1012-LysTTT	mmu-ucsc-tRNA	chr13.tRNA1012-LysTTT	0.795521	8.04511	1.51767	0.191621	0.301634	-6.06734	7.1	8.2	8.3	9.4	8.3	8.3
ENSMUST00000116685	snoRNA	ENSMUST00000116685	0.796938	9.14265	1.51363	0.192606	0.302828	-6.00601	7.2	8.5	8.3	9.6	8.4	8.5
chr6.tRNA107-ArgCCT	mmu-ucsc-tRNA	chr6.tRNA107-ArgCCT	0.441011	9.0658	1.50848	0.193868	0.304455	-6.01373	8.5	9.1	9	9.7	9.2	9.1
ENSMUST00000175504	snoRNA	ENSMUST00000175504	0.429963	3.77476	1.50721	0.194182	0.30459	-5.95972	3.8	3.4	4.3	4.3	4.4	4.2
chr11.tRNA1816-LysTTT	mmu-ucsc-tRNA	chr11.tRNA1816-LysTTT	0.677379	7.90541	1.49696	0.196722	0.308213	-6.10334	7	8	8.1	9	8.1	8.1
mmu-miR-200a-3p	miRNA	MIMAT0000519	0.72731	3.41833	1.49563	0.197054	0.308373	-5.97818	5.1	3.8	4.8	4.8	5.7	5.5
ENSMUST00000083025	rRNA	ENSMUST00000083025	-0.304064	3.12121	-1.49314	0.197678	0.308987	-5.97734	3.1	3.2	2.9	2.7	2.8	2.8
chr3.tRNA746-GlyTCC	mmu-ucsc-tRNA	chr3.tRNA746-GlyTCC	0.871534	6.80655	1.48879	0.198771	0.310334	-6.15258	5.7	7.1	7	8.4	7	7.1
chr1.tRNA1006-GlyTCC	mmu-ucsc-tRNA	chr1.tRNA1006-GlyTCC	0.889999	6.78939	1.48257	0.200345	0.312427	-6.15965	5.7	7.1	7	8.4	7	7.1
ENSMUST00000104051	snoRNA	ENSMUST00000104051	0.509429	7.09593	1.47729	0.20169	0.314158	-6.17181	6.3	7	6.9	7.7	6.9	7.1
mmu-miR-342-3p	miRNA	MIMAT0000590	-0.353423	9.72432	-1.47596	0.20203	0.31432	-6.0295	10.5	10.3	10.3	9.9	9.8	10.3
ENSMUST00000157743	misc_RNA	ENSMUST00000157743	1.22864	0.157749	1.47368	0.202616	0.314866	-6.19418	-2.2	-0.6	0	1.6	-0.3	-0.3
chr1.tRNA1003-GlyTCC	mmu-ucsc-tRNA	chr1.tRNA1003-GlyTCC	0.885506	6.79169	1.47155	0.203164	0.315352	-6.1732	5.7	7.1	7	8.4	7	7.1
mmu-miR-29b-3p	miRNA	MIMAT0000127	-0.401317	5.90647	-1.46977	0.203622	0.315696	-6.15638	6.9	6.8	6.4	6.1	6.1	6.7
chr11.tRNA1824-GlyTCC	mmu-ucsc-tRNA	chr11.tRNA1824-GlyTCC	0.880904	6.80677	1.46831	0.204	0.315916	-6.17734	5.7	7.1	7	8.4	7.1	7.1
chr1.tRNA1012-GlyTCC	mmu-ucsc-tRNA	chr1.tRNA1012-GlyTCC	0.846251	6.82006	1.46268	0.205458	0.317807	-6.18498	5.8	7.1	7	8.4	7.1	7.1
chr6.tRNA1029-CysGCA	mmu-ucsc-tRNA	chr6.tRNA1029-CysGCA	0.411161	2.92889	1.45601	0.207202	0.320134	-6.03514	3.3	2.7	2.9	3	3.5	3.5
chr1.tRNA1009-GlyTCC	mmu-ucsc-tRNA	chr1.tRNA1009-GlyTCC	0.877765	6.78094	1.4538	0.207784	0.320663	-6.19486	5.7	7.1	7	8.4	7	7.1
chr1.tRNA1192-LysTTT	mmu-ucsc-tRNA	chr1.tRNA1192-LysTTT	0.635223	7.84254	1.44818	0.209266	0.322348	-6.1677	7	7.9	8	8.9	8	8
mmu-miR-5129-3p	miRNA	MIMAT0022987	-2.04787	0.23351	-1.44783	0.209357	0.322348	-6.21832	0.8	1.6	1.7	-0.1	-3.3	1.4
chr19.tRNA641-LysTTT	mmu-ucsc-tRNA	chr19.tRNA641-LysTTT	0.603227	7.85782	1.44601	0.20984	0.32272	-6.16934	7.1	7.9	8	8.9	8	8
ENSMUST00000083816	snoRNA	ENSMUST00000083816	1.31399	-0.252269	1.44356	0.210493	0.323352	-6.25523	-1.2	0.7	-2.2	0.7	1	-0.4
ENSMUST00000157343	snoRNA	ENSMUST00000157343	0.418739	5.9303	1.43748	0.212119	0.325477	-6.19422	4.4	5.1	4.9	5.6	5	5
chrX.tRNA637-AlaTGC	mmu-ucsc-tRNA	chrX.tRNA637-AlaTGC	0.262872	3.11726	1.43537	0.212686	0.325972	-6.05009	2.5	2.4	2.6	2.8	2.8	2.8
chr11.tRNA550-ThrCGT	mmu-ucsc-tRNA	chr11.tRNA550-ThrCGT	0.648199	7.32878	1.43115	0.213823	0.32622	-6.21857	6.1	7.1	7.1	8.1	7.1	7.1
chr13.tRNA973-TyrGTA	mmu-ucsc-tRNA	chr13.tRNA973-TyrGTA	0.50093	3.18242	1.43368	0.213141	0.32622	-6.05338	2.9	3.8	2.8	3.9	3.6	3.5
mmu-miR-15b-3p	miRNA	MIMAT0004521	-0.596617	4.13054	-1.43119	0.213813	0.32622	-6.06636	5.3	6.3	5.8	5.7	5.1	4.7
mmu-miR-877-3p	miRNA	MIMAT0004862	-0.77629	1.89391	-1.43215	0.213555	0.32622	-6.1291	2.8	1.8	2.1	0.9	2.4	1
ENSMUST00000084006	snoRNA	ENSMUST00000084006	0.607523	2.5622	1.42356	0.215886	0.328799	-6.09521	2.6	2.9	1.6	2.7	3	3.2
ENSMUST00000104066	snoRNA	ENSMUST00000104066	-0.860378	0.557272	-1.42313	0.216004	0.328799	-6.23237	1.1	2	0.7	0.6	-0.5	1.2
ENSMUST00000082864	rRNA	ENSMUST00000082864	0.305115	6.90384	1.42001	0.216856	0.32972	-6.24603	6.7	6.5	6.3	6.6	7	6.7
ENSMUST00000158906	snoRNA	ENSMUST00000158906	-0.325433	1.78819	-1.41892	0.217156	0.329801	-6.1539	2.2	2.6	2.1	2.1	2	1.8
mmu-miR-669a-3p	miRNA	MIMAT0017243	-1.9057	0.384647	-1.41524	0.218169	0.330963	-6.24889	2.2	5.6	0.4	1.4	0.5	0.6
ENSMUST00000082469	snRNA	ENSMUST00000082469	1.14763	0.814572	1.40878	0.219957	0.33315	-6.23009	0.6	-0.3	2.4	2.4	2.2	1.6
ENSMUST00000083173	rRNA	ENSMUST00000083173	-0.353681	4.56116	-1.40823	0.220108	0.33315	-6.12326	4.9	5.2	5.5	5.1	4.7	4.7
chr10.tRNA895-LysTTT	mmu-ucsc-tRNA	chr10.tRNA895-LysTTT	0.444778	3.82022	1.4063	0.220646	0.333587	-6.08302	3.3	3.9	3.9	4.5	4	3.9
chr19.tRNA640-LeuTAA	mmu-ucsc-tRNA	chr19.tRNA640-LeuTAA	1.17926	4.2354	1.40467	0.221101	0.333897	-6.11198	3	4.7	5	6.6	4.6	4.9
mmu-miR-26a-2-3p	miRNA	MIMAT0017058	-0.768934	0.477296	-1.40156	0.221971	0.334834	-6.26356	1.7	0.2	1.1	-0.5	0.4	0.7
mmu-miR-93-5p	miRNA	MIMAT0000540	-0.340574	9.50229	-1.39704	0.223241	0.336369	-6.13015	9.6	9.9	10	9.7	9.3	9.4
mmu-miR-874-3p	miRNA	MIMAT0004853	-0.82894	1.46204	-1.39237	0.224561	0.337978	-6.20826	2.7	1.9	3.7	2	1.3	2.5
ENSMUST00000083428	snoRNA	ENSMUST00000083428	1.59873	0.389785	1.39016	0.225189	0.338542	-6.27804	-0.4	-2.3	1.5	1.2	2	0.4
mmu-miR-138-5p	miRNA	MIMAT0000150	-1.26309	0.504981	-1.38832	0.22571	0.338945	-6.27633	1.5	0	3.5	0.6	0.3	0.4
ENSMUST00000083409	misc_RNA	ENSMUST00000083409	0.590208	0.22573	1.38452	0.226797	0.339815	-6.29976	-0.8	-0.3	0.4	1	0.1	0.1
chr13.tRNA967-AlaCGC	mmu-ucsc-tRNA	chr13.tRNA967-AlaCGC	0.394452	4.60997	1.38507	0.22664	0.339815	-6.15396	4.3	3.8	3.8	4	4.6	4.5
ENSMUST00000083116	snRNA	ENSMUST00000083116	-0.260274	3.65818	-1.3767	0.229044	0.342797	-6.11124	4.3	4.3	4.2	4	4.1	4
chr11.tRNA1234-ArgCCT	mmu-ucsc-tRNA	chr11.tRNA1234-ArgCCT	0.45335	8.74417	1.37401	0.229822	0.343193	-6.19252	7.8	8.5	8.4	9.1	8.5	8.5
ENSMUST00000157287	snoRNA	ENSMUST00000157287	-0.395021	4.97519	-1.3745	0.229678	0.343193	-6.19826	4.4	5	4.8	4.6	3.9	4.4
ENSMUST00000102024	snRNA	ENSMUST00000102024	0.640023	2.81561	1.36899	0.23128	0.344987	-6.14713	2.6	3.8	2.9	4.2	3.8	3.2
chrX.tRNA321-ArgCCT	mmu-ucsc-tRNA	chrX.tRNA321-ArgCCT	0.430263	8.76113	1.36327	0.232952	0.347094	-6.20416	7.8	8.5	8.5	9.1	8.5	8.5
mmu-miR-106a-5p	miRNA	MIMAT0000385	-0.536803	4.34574	-1.35751	0.234647	0.34923	-6.16778	5.5	5	4.6	4	4.9	4.6
mmu-miR-9-5p	miRNA	MIMAT0000142	1.15649	2.58719	1.35407	0.235667	0.350359	-6.18183	3.5	3.6	1.1	3.1	4.3	4.1
ENSMUST00000083360	snRNA	ENSMUST00000083360	0.620842	2.78653	1.35066	0.236681	0.351476	-6.17001	2.6	3.8	2.9	4.2	3.7	3.2
chr13.tRNA992-SerAGA	mmu-ucsc-tRNA	chr13.tRNA992-SerAGA	-0.249472	7.51407	-1.33943	0.240048	0.35608	-6.32261	7.9	8.2	8.1	8	7.7	7.7
mmu-miR-185-5p	miRNA	MIMAT0000214	-0.375538	5.94148	-1.33683	0.240832	0.356725	-6.31738	6.9	6.3	6.6	5.9	6.4	6.4
mmu-miR-345-3p	miRNA	MIMAT0004656	-0.40367	3.79783	-1.33622	0.241016	0.356725	-6.16219	3.8	3.2	3.2	2.6	3.2	3.2
ENSMUST00000158630	snoRNA	ENSMUST00000158630	2.01808	0.727952	1.33481	0.241444	0.356963	-6.31833	0.5	2.5	-2.7	1.7	1.9	2.8
mmu-miR-542-5p	miRNA	MIMAT0003171	0.484074	0.409345	1.33086	0.242645	0.358344	-6.35141	0.6	0.3	0.2	0.7	0.3	1.5
ENSMUST00000157400	misc_RNA	ENSMUST00000157400	0.253038	1.24627	1.32593	0.244155	0.360176	-6.30157	1.1	0.9	0.9	1.1	1.1	1.4
chr3.tRNA309-GlnCTG	mmu-ucsc-tRNA	chr3.tRNA309-GlnCTG	0.741668	7.12223	1.31398	0.247844	0.364813	-6.36148	5.6	6.9	6.8	8.1	6.8	6.8
chr17.tRNA994-ArgCCT	mmu-ucsc-tRNA	chr17.tRNA994-ArgCCT	0.295853	8.22843	1.31442	0.247705	0.364813	-6.29475	7.5	7.9	7.8	8.3	7.9	7.9
ENSMUST00000122672	snRNA	ENSMUST00000122672	0.394058	0.719204	1.31092	0.248797	0.365011	-6.35436	0.1	0.9	0.1	1	0.7	0.6
chr16.tRNA76-LysCTT	mmu-ucsc-tRNA	chr16.tRNA76-LysCTT	0.272235	2.75084	1.31132	0.248673	0.365011	-6.21406	2.2	2.3	2.3	2.6	2.3	2.7
ENSMUST00000093721	snRNA	ENSMUST00000093721	-0.380674	5.56803	-1.312	0.248459	0.365011	-6.32013	6.5	7.2	6.5	6.5	6.4	6.1
ENSMUST00000082889	snoRNA	ENSMUST00000082889	0.44187	9.9857	1.30098	0.251915	0.368711	-6.2321	9.3	10.2	9.8	10.6	10.1	9.9
ENSMUST00000083298	snRNA	ENSMUST00000083298	0.294178	3.20511	1.30026	0.252145	0.368711	-6.20683	3	3.2	2.8	3.3	3.4	3.2
ENSMUST00000101824	snoRNA	ENSMUST00000101824	-0.439037	4.9509	-1.3005	0.252068	0.368711	-6.28261	5.8	5	5.4	4.6	5.1	5.3
chr13.tRNA101-TyrGTA	mmu-ucsc-tRNA	chr13.tRNA101-TyrGTA	0.411648	3.16496	1.29839	0.252736	0.368969	-6.21173	3	3.7	2.9	3.8	3.5	3.6
ENSMUST00000093716	snRNA	ENSMUST00000093716	-0.221772	8.17228	-1.29796	0.252873	0.368969	-6.31808	8.8	8.8	8.7	8.5	8.5	8.7
ENSMUST00000083353	snoRNA	ENSMUST00000083353	1.07522	2.60609	1.29107	0.255064	0.371017	-6.25323	1.4	1.9	3.6	4.2	3.6	2.2
ENSMUST00000082703	snoRNA	ENSMUST00000082703	0.883411	1.4531	1.28993	0.255427	0.371017	-6.32672	0.5	1.9	1.9	3.3	1.4	2.4
chr13.tRNA83-LysTTT	mmu-ucsc-tRNA	chr13.tRNA83-LysTTT	0.379203	6.87518	1.2908	0.255149	0.371017	-6.39709	6	6.5	6.6	7.2	6.6	6.5
ENSMUST00000083977	misc_RNA	ENSMUST00000083977	0.310751	3.60453	1.28968	0.255507	0.371017	-6.21363	3.3	3.7	3.6	4.1	3.8	3.6
ENSMUST00000083695	snoRNA	ENSMUST00000083695	0.306473	5.35382	1.28919	0.255663	0.371017	-6.32803	4.8	5.3	5.1	5.6	5.3	5.2
ENSMUST00000083752	snoRNA	ENSMUST00000083752	1.14789	-0.0560511	1.28657	0.256506	0.371032	-6.43	-0.6	1	-1.9	0.7	1.2	-0.1
ENSMUST00000104269	snoRNA	ENSMUST00000104269	0.310341	7.64446	1.28665	0.25648	0.371032	-6.37527	7.6	8	8	8.5	8	8.1
mmu-miR-1983	miRNA	MIMAT0009455	-1.85502	1.55337	-1.28791	0.256073	0.371032	-6.31855	3	2.5	4.5	1.9	3.6	-1
mmu-miR-700-3p	miRNA	MIMAT0003490	-0.499483	2.84519	-1.28368	0.257432	0.37197	-6.23825	4.1	3.5	3.2	2.6	3.4	3.3
ENSMUST00000083508	miRNA	ENSMUST00000083508	-1.43208	0.0631215	-1.27893	0.258967	0.373784	-6.43148	0.3	2.7	1	0.9	-2.1	0.9
ENSMUST00000083108	snRNA	ENSMUST00000083108	-0.388129	4.28748	-1.27505	0.260226	0.375196	-6.25837	5.2	5.9	5.2	5.3	4.7	5.1
ENSMUST00000083419	snoRNA	ENSMUST00000083419	0.958967	3.85301	1.27282	0.260955	0.375438	-6.24778	3.1	5.1	4.3	6.1	4.8	4.3
chr16.tRNA50-ThrCGT	mmu-ucsc-tRNA	chr16.tRNA50-ThrCGT	0.639758	6.31478	1.27339	0.260768	0.375438	-6.40402	5.3	6.5	6.3	7.5	6.3	6.4
ENSMUST00000158992	snoRNA	ENSMUST00000158992	0.658738	5.86541	1.26719	0.262794	0.377679	-6.38753	4.6	5.9	5.6	6.8	5.7	5.6
mmu-miR-1199-3p	miRNA	MIMAT0017333	1.66338	-1.16681	1.26566	0.263297	0.377994	-6.49552	-1.9	-0.2	-3.8	-0.4	1.4	-2
chr13.tRNA965-ArgACG	mmu-ucsc-tRNA	chr13.tRNA965-ArgACG	0.657477	3.22106	1.25757	0.265969	0.381422	-6.26074	2.8	3.8	4	4.9	3.7	3.8
ENSMUST00000082387	Mt_tRNA	ENSMUST00000082387	0.725143	5.35898	1.24829	0.269068	0.385453	-6.37237	4.9	6.5	5.7	7.2	6.1	5.9
chr13.tRNA1000-PheGAA	mmu-ucsc-tRNA	chr13.tRNA1000-PheGAA	0.299598	4.91763	1.24049	0.271696	0.38847	-6.34773	5.6	5.3	5.2	5.4	5.8	5.8
chr19.tRNA106-PheGAA	mmu-ucsc-tRNA	chr19.tRNA106-PheGAA	0.29257	4.92592	1.24031	0.271755	0.38847	-6.34866	5.6	5.4	5.2	5.4	5.8	5.9
mmu-miR-200a-5p	miRNA	MIMAT0004619	1.58264	0.243559	1.23893	0.272225	0.388726	-6.46329	0.6	1.6	-2.4	0.8	0.9	2.7
ENSMUST00000158132	snoRNA	ENSMUST00000158132	0.383389	0.987984	1.23735	0.272758	0.389073	-6.42038	0.2	0.9	0.4	1.2	1	0.5
mmu-miR-101c	miRNA	MIMAT0019349	-0.986723	1.6307	-1.23338	0.274112	0.390587	-6.37954	3.3	1	2.9	0.5	1.6	2.1
ENSMUST00000104225	snoRNA	ENSMUST00000104225	-0.487421	6.20889	-1.23007	0.275241	0.391362	-6.4547	5	5.4	4.4	4.4	4	5
ENSMUST00000174979	rRNA	ENSMUST00000174979	-0.561599	0.258315	-1.23064	0.275048	0.391362	-6.47645	1	1.3	0.3	0.2	1	-0.3
ENSMUST00000122587	misc_RNA	ENSMUST00000122587	0.591882	0.413898	1.22537	0.276855	0.393133	-6.47157	-0.7	0.3	0.4	1.3	0.4	0.1
ENSMUST00000179494	rRNA	ENSMUST00000179494	-0.317985	2.7947	-1.22474	0.277074	0.393133	-6.30762	2.2	2.7	2.2	2.2	2.1	1.8
chr13.tRNA1010-LeuCAA	mmu-ucsc-tRNA	chr13.tRNA1010-LeuCAA	0.86695	7.07262	1.22276	0.277756	0.393684	-6.46344	5.9	7.6	7.5	9.1	7.4	7.5
ENSMUST00000104375	snoRNA	ENSMUST00000104375	-0.449116	1.72948	-1.21891	0.279089	0.395154	-6.39006	2.2	2.4	1.8	1.6	2.2	1.2
chr7.tRNA1280-LysTTT	mmu-ucsc-tRNA	chr7.tRNA1280-LysTTT	0.360943	6.80342	1.21789	0.279441	0.395235	-6.48013	5.9	6.4	6.5	7.1	6.5	6.4
mmu-miR-704	miRNA	MIMAT0003494	-1.66355	-0.213153	-1.21614	0.280048	0.395676	-6.51782	-0.5	0.7	1.7	0.1	-3.6	0.5
ENSMUST00000082566	snoRNA	ENSMUST00000082566	-0.267727	8.68944	-1.21064	0.281967	0.397967	-6.38131	8.4	8.8	8.5	8.5	8.3	8.2
ENSMUST00000083226	snoRNA	ENSMUST00000083226	0.769069	8.59364	1.20827	0.282798	0.398299	-6.39352	7.5	8.9	8.9	10.1	8.7	8.7
chr10.tRNA971-PheGAA	mmu-ucsc-tRNA	chr10.tRNA971-PheGAA	0.291401	4.95158	1.20906	0.282524	0.398299	-6.38586	5.7	5.4	5.2	5.4	5.8	5.8
mmu-miR-652-3p	miRNA	MIMAT0003711	-0.227046	8.5003	-1.20606	0.283577	0.398976	-6.39806	9.5	9.5	9.7	9.4	9.2	9.4
ENSMUST00000082453	snoRNA	ENSMUST00000082453	0.491844	3.55761	1.20266	0.284773	0.400238	-6.31447	3.4	4.5	3.5	4.7	4	4.1
chr13.tRNA960-ArgTCG	mmu-ucsc-tRNA	chr13.tRNA960-ArgTCG	0.438274	4.24366	1.20043	0.285563	0.400926	-6.33882	4.1	4.9	4.8	5.5	4.7	4.8
chrX.tRNA371-AlaTGC	mmu-ucsc-tRNA	chrX.tRNA371-AlaTGC	0.361761	3.73454	1.19872	0.286168	0.401355	-6.31865	3.4	4	3.4	4.2	4	3.6
chr13.tRNA60-PheGAA	mmu-ucsc-tRNA	chr13.tRNA60-PheGAA	0.278798	4.92896	1.19739	0.286641	0.401598	-6.39686	5.6	5.4	5.2	5.4	5.8	5.8
ENSMUST00000083486	miRNA	ENSMUST00000083486	-0.810453	2.17503	-1.19002	0.289268	0.404855	-6.38794	3.7	3.6	1.7	1.4	2.3	2.7
ENSMUST00000116972	snoRNA	ENSMUST00000116972	-0.346211	-0.0662735	-1.18855	0.289795	0.405169	-6.54418	0.4	0.3	0	-0.3	0.4	-0.4
chr5.tRNA1316-PheGAA	mmu-ucsc-tRNA	chr5.tRNA1316-PheGAA	0.290745	4.91993	1.18665	0.290481	0.40528	-6.4079	5.6	5.4	5.1	5.4	5.8	5.8
mmu-let-7e-3p	miRNA	MIMAT0017016	-0.916316	2.15384	-1.18738	0.290216	0.40528	-6.3921	4.1	3.1	2.3	1.3	3.4	1.9
ENSMUST00000104215	snoRNA	ENSMUST00000104215	0.636523	4.80975	1.18275	0.291883	0.406389	-6.40191	3.4	4.7	4.4	5.5	4.5	4.2
ENSMUST00000082783	snoRNA	ENSMUST00000082783	0.20554	5.84086	1.18276	0.291881	0.406389	-6.4844	4.7	4.9	4.8	5.1	5	4.9
ENSMUST00000082787	snoRNA	ENSMUST00000082787	0.356346	8.78857	1.16853	0.29706	0.413167	-6.42374	8.4	9	9	9.6	9	8.9
ENSMUST00000159000	snoRNA	ENSMUST00000159000	0.294626	4.91935	1.16131	0.299717	0.415566	-6.43559	3.8	4.3	4.3	4.7	4.3	4.2
mmu-miR-22-3p	miRNA	MIMAT0000531	-0.214933	14.4086	-1.16158	0.299619	0.415566	-6.35688	15	15.1	15.2	14.9	14.9	14.8
ENSMUST00000082678	snoRNA	ENSMUST00000082678	-0.336182	6.91345	-1.16195	0.299482	0.415566	-6.54679	7.5	7.2	6.9	6.5	7	7.1
chr13.tRNA99-MetCAT	mmu-ucsc-tRNA	chr13.tRNA99-MetCAT	0.222324	3.518	1.15951	0.300383	0.415885	-6.35836	3.3	3.4	3.3	3.6	3.7	3.4
mmu-miR-7091-3p	miRNA	MIMAT0028089	-0.605258	0.665985	-1.15901	0.300569	0.415885	-6.52902	1.3	0	1.2	-0.3	0	0.9
chr3.tRNA1-LysCTT	mmu-ucsc-tRNA	chr3.tRNA1-LysCTT	0.394001	1.17603	1.15194	0.303201	0.418661	-6.5019	0.9	1.1	1.7	1.9	1.2	1.8
ENSMUST00000083726	rRNA	ENSMUST00000083726	-0.515133	0.620965	-1.15265	0.302936	0.418661	-6.53901	0.3	1.5	0.9	1	-0.2	0.4
chr2.tRNA1509-SerGCT	mmu-ucsc-tRNA	chr2.tRNA1509-SerGCT	0.31357	4.76911	1.15101	0.303548	0.418708	-6.43373	5.5	5.8	5	5.7	5.7	5.9
mmu-miR-8112	miRNA	MIMAT0031418	0.821321	0.625735	1.14316	0.306494	0.422337	-6.54756	1.5	0.7	-0.3	0.6	2.6	1.1
ENSMUST00000180007	snoRNA	ENSMUST00000180007	0.403994	6.55862	1.14229	0.306823	0.422355	-6.56043	5.7	6.6	6.3	7.1	6.4	6.3
ENSMUST00000093738	snoRNA	ENSMUST00000093738	0.406481	6.50667	1.13983	0.307754	0.423202	-6.56186	5.6	6.5	6.2	7	6.4	6.2
ENSMUST00000178197	snoRNA	ENSMUST00000178197	0.40551	6.50598	1.13854	0.30824	0.423435	-6.56324	5.6	6.5	6.2	7	6.4	6.2
mmu-miR-212-5p	miRNA	MIMAT0017053	1.41939	0.325793	1.13743	0.308661	0.423578	-6.57074	0.7	-2.1	2.1	1.1	1.3	2.5
ENSMUST00000180029	snoRNA	ENSMUST00000180029	0.401737	6.55916	1.13448	0.309785	0.42444	-6.56888	5.7	6.6	6.3	7.1	6.4	6.3
mmu-miR-152-5p	miRNA	MIMAT0016991	-0.545255	2.33641	-1.13411	0.309924	0.42444	-6.43752	2.7	1.5	2	0.8	1.7	1.9
ENSMUST00000083111	snRNA	ENSMUST00000083111	0.616993	1.2608	1.13244	0.31056	0.424442	-6.51627	0.7	2	1.9	3	1.9	1.7
chr13.tRNA963-ArgACG	mmu-ucsc-tRNA	chr13.tRNA963-ArgACG	0.60207	3.22917	1.13289	0.310389	0.424442	-6.39697	2.8	3.8	4	4.9	3.6	3.8
ENSMUST00000158064	snoRNA	ENSMUST00000158064	0.264432	5.1917	1.12912	0.311829	0.425743	-6.49322	4.3	4.7	4.6	5	4.7	4.6
ENSMUST00000178497	snoRNA	ENSMUST00000178497	-0.360179	7.8574	-1.12282	0.314249	0.428115	-6.53859	7.4	8.2	7.8	7.9	7.4	7.2
ENSMUST00000101993	snoRNA	ENSMUST00000101993	-0.360556	7.85722	-1.12345	0.314005	0.428115	-6.53793	7.4	8.2	7.8	7.9	7.4	7.2
mmu-miR-1843a-3p	miRNA	MIMAT0014806	-0.525824	3.24842	-1.1221	0.314527	0.428115	-6.40056	3.9	3.2	3.1	2.4	3.7	2.5
ENSMUST00000177331	snoRNA	ENSMUST00000177331	-0.395403	4.66837	-1.11753	0.316294	0.430082	-6.46181	4.3	5.2	4.7	4.7	4.2	4
mmu-miR-3968	miRNA	MIMAT0019352	0.60837	5.8342	1.11614	0.316833	0.430378	-6.55278	6.9	5.7	5.7	5.9	7.1	7.1
mmu-miR-1981-3p	miRNA	MIMAT0017351	-0.902958	1.95642	-1.11171	0.318558	0.432282	-6.4887	2.8	2.4	2.9	1.7	3.3	0.4
mmu-miR-148a-3p	miRNA	MIMAT0000516	-0.237263	9.17687	-1.11072	0.318942	0.432366	-6.46527	8.8	8.5	8.6	8.2	8.5	8.5
ENSMUST00000082895	snoRNA	ENSMUST00000082895	-0.359369	3.30927	-1.10423	0.321485	0.435371	-6.41754	3.5	3.4	4.1	3.5	2.9	3.5
chr14.tRNA462-PheGAA	mmu-ucsc-tRNA	chr14.tRNA462-PheGAA	0.259021	4.95063	1.09882	0.323622	0.437822	-6.50524	5.7	5.4	5.2	5.4	5.8	5.8
chr7.tRNA158-IleTAT	mmu-ucsc-tRNA	chr7.tRNA158-IleTAT	0.220731	2.58161	1.09744	0.324165	0.438114	-6.46122	3	2.8	3.1	3.1	3.3	3.1
ENSMUST00000083949	snoRNA	ENSMUST00000083949	0.579114	4.82141	1.09083	0.326794	0.441221	-6.50177	3.4	4.7	4.4	5.5	4.5	4.2
mmu-miR-8097	miRNA	MIMAT0031399	1.36375	-0.449543	1.08718	0.328252	0.442743	-6.67057	0.2	-3.4	0.5	-0.7	1	0.9
ENSMUST00000082516	snoRNA	ENSMUST00000082516	0.282698	10.1231	1.08566	0.328859	0.443116	-6.46681	9.9	10.2	10.1	10.6	10	10.5
mmu-miR-30c-1-3p	miRNA	MIMAT0004616	-0.352283	3.53234	-1.08369	0.329653	0.443738	-6.43756	3.6	3.8	2.9	2.9	3.3	3.1
ENSMUST00000082466	snoRNA	ENSMUST00000082466	0.469265	5.92496	1.08047	0.330949	0.443947	-6.59764	4.8	5.8	5.6	6.5	5.7	5.5
ENSMUST00000083127	snoRNA	ENSMUST00000083127	0.38257	2.02011	1.08	0.331135	0.443947	-6.51906	1.6	2.4	2.1	2.9	2.3	2
ENSMUST00000104416	snoRNA	ENSMUST00000104416	0.248738	4.93158	1.08095	0.330755	0.443947	-6.52234	5.6	5.1	5.6	5.5	5.7	5.8
mmu-miR-190b-5p	miRNA	MIMAT0004852	-0.377642	2.27298	-1.08053	0.330925	0.443947	-6.49931	2.9	3.1	2.1	2.1	2.3	2.5
ENSMUST00000093684	snRNA	ENSMUST00000093684	0.412226	5.48493	1.07664	0.332494	0.445322	-6.57075	4.8	5.7	5.4	6.2	5.6	5.3
ENSMUST00000116746	snoRNA	ENSMUST00000116746	-0.24094	4.55614	-1.07325	0.33387	0.446719	-6.49873	5.1	5	4.7	4.5	4.8	4.7
ENSMUST00000175005	misc_RNA	ENSMUST00000175005	0.368232	5.07092	1.0721	0.334338	0.446898	-6.54302	4.4	5.1	5.1	5.7	5	5
mmu-miR-132-3p	miRNA	MIMAT0000144	-0.30895	4.70796	-1.07099	0.334789	0.447053	-6.51395	4.6	5.2	5.1	5	4.5	4.5
ENSMUST00000082873	snoRNA	ENSMUST00000082873	0.417438	5.99732	1.06868	0.335731	0.447418	-6.61494	4.9	5.9	5.6	6.4	5.7	5.5
mmu-miR-130a-3p	miRNA	MIMAT0000141	-0.355928	1.49868	-1.06903	0.335588	0.447418	-6.56833	1.5	0.9	1.7	0.9	0.8	1.4
ENSMUST00000083706	snoRNA	ENSMUST00000083706	0.259478	4.57508	1.06733	0.336284	0.44771	-6.50583	5	4.5	5.1	5	5.2	5.3
ENSMUST00000127764	sense_intronic	ENSMUST00000127764	0.36822	1.90318	1.06391	0.337684	0.449126	-6.54426	1.4	2.2	1.9	2.7	2.2	1.8
ENSMUST00000082579	snoRNA	ENSMUST00000082579	1.4174	0.495482	1.05919	0.339622	0.450361	-6.64199	0.4	-1.7	2.8	2.1	2.8	1
ENSMUST00000082907	snoRNA	ENSMUST00000082907	0.598871	2.27955	1.0607	0.339004	0.450361	-6.52109	1.5	2.6	2.7	3.7	2.1	2.9
mmu-miR-3970	miRNA	MIMAT0019355	-0.254441	4.96014	-1.05952	0.339486	0.450361	-6.54745	4.5	4.9	4.8	4.7	4.3	4.4
ENSMUST00000083672	miRNA	ENSMUST00000083672	1.49989	-0.404705	1.05747	0.340332	0.450406	-6.69822	1.1	-3	-0.5	-1.3	1.9	1.3
ENSMUST00000179621	snRNA	ENSMUST00000179621	0.391679	5.57065	1.05667	0.340665	0.450406	-6.59797	4.9	5.8	5.6	6.3	5.7	5.4
ENSMUST00000175015	misc_RNA	ENSMUST00000175015	-0.371743	0.991754	-1.05804	0.340098	0.450406	-6.61453	1.8	1	1.4	0.7	0.9	1.5
chr11.tRNA1822-ThrAGT	mmu-ucsc-tRNA	chr11.tRNA1822-ThrAGT	0.789473	2.3031	1.05501	0.341351	0.450866	-6.52577	2.1	4.3	2.5	4.6	3.2	3.5
ENSMUST00000179675	snRNA	ENSMUST00000179675	0.39609	5.49011	1.0538	0.341852	0.451083	-6.59485	4.8	5.7	5.4	6.2	5.6	5.3
mmu-miR-22-5p	miRNA	MIMAT0004629	-0.189407	5.09832	-1.05169	0.34273	0.451795	-6.56738	6.3	6.1	6.2	5.9	6	6.1
ENSMUST00000103968	rRNA	ENSMUST00000103968	0.226345	0.811775	1.04676	0.344781	0.452715	-6.63786	0.9	0.7	0.4	0.7	0.9	1
ENSMUST00000104106	snoRNA	ENSMUST00000104106	-0.247613	5.70268	-1.04754	0.344457	0.452715	-6.61976	5.2	5.6	5.7	5.5	5.1	5.1
mmu-miR-350-5p	miRNA	MIMAT0017040	-0.257113	2.41238	-1.04738	0.344522	0.452715	-6.52325	2.3	2	2.3	1.9	1.7	2.3
ENSMUST00000178154	snoRNA	ENSMUST00000178154	-0.343289	7.76981	-1.04805	0.344244	0.452715	-6.62419	7.3	8.1	7.7	7.8	7.3	7
mmu-miR-3066-5p	miRNA	MIMAT0014838	0.95848	1.34636	1.03967	0.347753	0.453544	-6.6064	1.8	-0.8	1.7	0.9	1.9	2.6
chr17.tRNA997-ProTGG	mmu-ucsc-tRNA	chr17.tRNA997-ProTGG	0.609994	4.11525	1.04174	0.346884	0.453544	-6.50193	2.9	4.2	4.1	5.2	3.8	4
ENSMUST00000102345	miRNA	ENSMUST00000102345	0.519174	0.902747	1.04048	0.347412	0.453544	-6.63758	1.1	1.5	0	1.1	1.2	1.8
mmu-miR-186-5p	miRNA	MIMAT0000215	-0.16825	7.32747	-1.03959	0.347785	0.453544	-6.66375	6.7	6.8	6.9	6.7	6.6	6.6
ENSMUST00000175268	snoRNA	ENSMUST00000175268	-0.240282	8.88919	-1.04196	0.346792	0.453544	-6.55035	8.5	8.9	8.8	8.7	8.3	8.4
ENSMUST00000175168	miRNA	ENSMUST00000175168	-0.263033	4.09322	-1.04056	0.347378	0.453544	-6.49917	3.5	3.3	3	2.8	3.3	2.9
ENSMUST00000178417	snoRNA	ENSMUST00000178417	-0.342364	7.77015	-1.0436	0.346102	0.453544	-6.62871	7.3	8.1	7.7	7.8	7.3	7
mmu-let-7c-1-3p	miRNA	MIMAT0004622	-1.10434	0.958708	-1.03762	0.348618	0.454187	-6.63636	3.3	2.8	0.1	-0.3	1.4	1.7
ENSMUST00000104135	snRNA	ENSMUST00000104135	-0.231643	4.39259	-1.03589	0.349347	0.454695	-6.52369	5.2	5.2	4.9	4.7	4.8	5.1
ENSMUST00000122617	misc_RNA	ENSMUST00000122617	0.537918	-0.36018	1.03473	0.349834	0.454887	-6.72462	-1.1	-1.3	0.3	0.3	-0.1	-0.5
ENSMUST00000083475	miRNA	ENSMUST00000083475	-0.363252	1.91768	-1.03182	0.351067	0.456047	-6.57592	2.2	1.7	2.7	1.9	1.6	2.2
ENSMUST00000082476	snoRNA	ENSMUST00000082476	-0.524676	1.69024	-1.03036	0.351688	0.45641	-6.59395	2	2.6	0.8	1	1.5	1.2
ENSMUST00000082761	snRNA	ENSMUST00000082761	0.39302	5.47927	1.02441	0.354222	0.459253	-6.62398	4.8	5.6	5.4	6.2	5.6	5.2
ENSMUST00000083701	snoRNA	ENSMUST00000083701	0.248616	4.56757	1.02263	0.354984	0.459795	-6.55082	5	4.5	5.1	5	5.1	5.3
ENSMUST00000177653	snRNA	ENSMUST00000177653	0.383952	5.48887	0.999192	0.365135	0.472486	-6.64999	4.8	5.7	5.4	6.2	5.5	5.3
ENSMUST00000082471	snoRNA	ENSMUST00000082471	0.868907	0.259929	0.997198	0.366009	0.47316	-6.72263	0.1	-1.4	1.7	1.1	0.9	1
ENSMUST00000174937	snoRNA	ENSMUST00000174937	0.255167	5.92998	0.994372	0.367252	0.473314	-6.68739	6.3	6.1	6.8	6.7	6.5	6.7
mmu-miR-7688-5p	miRNA	MIMAT0029906	-0.181827	2.80868	-0.995023	0.366966	0.473314	-6.54978	2.4	2.3	2.4	2.1	2.2	2.2
ENSMUST00000082983	snoRNA	ENSMUST00000082983	-0.249029	4.63115	-0.99371	0.367544	0.473314	-6.58564	4.2	4.6	4.7	4.5	4.2	4
mmu-miR-16-2-3p	miRNA	MIMAT0017018	-0.648791	4.27819	-0.994966	0.366991	0.473314	-6.5592	5.5	6.4	5.7	5.6	3.9	6.1
ENSMUST00000178333	snRNA	ENSMUST00000178333	0.377806	5.47454	0.991017	0.368732	0.474388	-6.65705	4.8	5.7	5.4	6.2	5.6	5.3
ENSMUST00000083099	snRNA	ENSMUST00000083099	-0.223857	6.08831	-0.986299	0.370822	0.476618	-6.70691	7	7.4	6.8	6.9	6.9	6.8
mmu-miR-200b-3p	miRNA	MIMAT0000233	-0.653215	3.79713	-0.982798	0.372378	0.478159	-6.54722	5.7	6	5.9	5.3	6.3	3.9
mmu-miR-1943-5p	miRNA	MIMAT0009408	-0.313409	2.75431	-0.98181	0.372819	0.478266	-6.5658	2.7	2	2.2	1.6	2	2.3
ENSMUST00000104032	snoRNA	ENSMUST00000104032	-0.242717	3.87609	-0.979927	0.373659	0.478884	-6.54839	4	4.4	3.7	3.8	3.9	3.7
chr1.tRNA583-IleTAT	mmu-ucsc-tRNA	chr1.tRNA583-IleTAT	0.403722	1.20523	0.974676	0.37601	0.481437	-6.68281	1.5	2.5	1.2	2.4	2	2.1
ENSMUST00000083944	snoRNA	ENSMUST00000083944	-0.206677	7.11102	-0.973704	0.376447	0.481536	-6.73788	7.5	7.5	7.1	7	7.3	7.2
ENSMUST00000083320	misc_RNA	ENSMUST00000083320	0.505516	2.15516	0.971557	0.377413	0.482311	-6.61884	0.8	2	1.9	2.9	2	1.5
mmu-let-7j	miRNA	MIMAT0025123	-0.221578	10.4645	-0.969722	0.37824	0.482906	-6.57884	8.7	9.1	9.1	9	8.6	8.6
ENSMUST00000178073	snRNA	ENSMUST00000178073	0.332921	5.4603	0.961263	0.382073	0.487335	-6.68531	4.9	5.6	5.4	6.1	5.6	5.3
ENSMUST00000083084	snRNA	ENSMUST00000083084	0.439431	1.65445	0.952484	0.386084	0.491514	-6.67277	1.5	2.2	2.7	3.2	2.3	2.2
mmu-miR-30c-5p	miRNA	MIMAT0000514	-0.269617	8.33021	-0.952483	0.386085	0.491514	-6.67377	9.6	9	9.2	8.7	9.1	9.3
mmu-miR-340-3p	miRNA	MIMAT0000586	-0.496848	2.84924	-0.951277	0.386638	0.491751	-6.59003	4	3.4	3.9	3	2.5	4.2
ENSMUST00000178300	snRNA	ENSMUST00000178300	0.359586	5.42122	0.949315	0.387541	0.49243	-6.69373	4.7	5.6	5.4	6.1	5.5	5.2
ENSMUST00000179155	snRNA	ENSMUST00000179155	0.375658	5.51655	0.940566	0.391584	0.497097	-6.70919	4.8	5.7	5.5	6.2	5.6	5.2
ENSMUST00000101925	rRNA	ENSMUST00000101925	-0.25874	3.10416	-0.931346	0.395883	0.502077	-6.59711	3.8	3.4	3.2	2.9	3.3	3.5
ENSMUST00000178469	snRNA	ENSMUST00000178469	0.364748	5.53148	0.926469	0.398171	0.504501	-6.72374	4.8	5.7	5.5	6.2	5.6	5.3
mmu-miR-8103	miRNA	MIMAT0031407	-0.34802	1.98516	-0.925004	0.398861	0.504897	-6.67534	2.3	1.4	1.9	1	1.9	1.6
ENSMUST00000101973	snRNA	ENSMUST00000101973	0.354878	5.52698	0.915424	0.403395	0.510087	-6.73384	4.8	5.7	5.5	6.2	5.6	5.3
ENSMUST00000083394	snoRNA	ENSMUST00000083394	-0.227078	0.564544	-0.914733	0.403723	0.510087	-6.78403	0.2	0.7	0.2	0.4	0.2	-0.1
ENSMUST00000101817	snRNA	ENSMUST00000101817	-0.262006	5.39904	-0.912239	0.404911	0.511105	-6.72897	6.4	7	6.1	6.3	6.3	6.1
chr11.tRNA2022-AlaTGC	mmu-ucsc-tRNA	chr11.tRNA2022-AlaTGC	0.275516	5.48615	0.910039	0.405961	0.511948	-6.73614	5.6	5.1	4.9	5.1	5.7	5.7
mmu-miR-532-3p	miRNA	MIMAT0004781	-0.71016	4.08749	-0.905434	0.408166	0.514243	-6.63334	6.2	5.2	4	3.4	4.8	5.2
ENSMUST00000104095	rRNA	ENSMUST00000104095	0.222669	0.777148	0.90217	0.409735	0.515734	-6.78134	1.3	1.1	0.8	1	1.5	1.2
chr13.tRNA996-SerTGA	mmu-ucsc-tRNA	chr13.tRNA996-SerTGA	0.617397	6.42619	0.888058	0.416572	0.521396	-6.80827	4.9	6.6	6.5	7.7	6.1	6.1
ENSMUST00000082989	snRNA	ENSMUST00000082989	0.336519	5.46256	0.888732	0.416243	0.521396	-6.7538	4.8	5.7	5.4	6.1	5.5	5.2
ENSMUST00000157681	snoRNA	ENSMUST00000157681	0.273339	4.00964	0.888658	0.416279	0.521396	-6.64173	2.6	3.1	3.3	3.6	3.1	3.1
[truncated: 272 more rows]
