# Supplementary material for: RNY-derived small RNAs as a signature of coronary artery disease
Source: BMC Med. 2015 Oct 8;13:259. doi: 10.1186/s12916-015-0489-y (PMC4599655; doi:10.1186/s12916-015-0489-y)
Supplement: Additional file 11: Table S4. — Bioinformatic analysis of the high-throughput small RNAs sequencing of 25–40 nt size selected RNAs from bone marrow-derived macrophages stimulated with macrophage-colony stimulating factor withdrawal (highlighted in pink the RNY-derived small RNAs). (XLS 439 kb) [file 12916_2015_489_MOESM11_ESM.xls]

## Sheet: Summary stats for each library
Supplemental Table 4. Bioinformatic analysis of the high-throughput small RNAs sequencing of 25-40 nt size selected RNAs from BMDMs stimulated with M-CSF withdrawal (highlighted in pink the RNY-derived small RNAs)
	sample library	total reads	filtered reads	mapped reads	miRNA reads	tRNA reads	ncRNA reads
	Control	21594820	2926186	16803935	7788130	806601	211635
	M-CSF withdrawal	14256685	2843013	9883643	1823326	1704811	375262

## Sheet: data analysis
Annotation	type	Genomic coordinates (mm10)	Read count per million - Control	Read count per million - M-CSF withdrawal
mmu-miR-221-3p	miRNA	chrX:19146306-19146330	104548	79823.3
chr11.tRNA945-ArgCCG	tRNA	chr11:107012866-107012938	4236.13	68786.2
mmu-miR-21a-5p	miRNA	chr11:86584119-86584142	180200	61224.3
RNY1	misc_RNA	chr6:47788069-47788180	8149.73	44127.8
mmu-miR-22-3p	miRNA	chr11:75463771-75463794	68732.3	29258.9
mmu-let-7f-5p	miRNA	chr13:48537888-48537911	66726.1	26704.3
mmu-miR-146a-5p	miRNA	chr11:43374434-43374457	42421.4	23276.2
chr13.tRNA986-ValAAC	tRNA	chr13:22015791-22015863	3379.43	14618.2
RNY3	misc_RNA	chr6:47781624-47781725	5140.85	14515.4
mmu-miR-23a-3p	miRNA	chr8:84208562-84208584	24000.4	13924.3
mmu-miR-23b-3p	miRNA	chr13:63300528-63300550	22696.3	13166.6
chr3.tRNA1026-LeuCAG	tRNA	chr3:24163025-24163107	335.99	12672.5
mmu-let-7a-5p	miRNA	chr9:41536731-41536754	27966.5	12651.3
mmu-miR-223-3p	miRNA	chrX:96242883-96242906	9576.62	10355.4
ENSMUST00000104400	misc_RNA	chr18:21302198-21302307	2216.93	10336.1
mmu-miR-222-3p	miRNA	chrX:19146902-19146924	10469.3	8672.87
mmu-miR-92a-3p	miRNA	chr14:115044475-115044497	12864.7	8022.11
mmu-miR-19b-3p	miRNA	chr14:115044357-115044381	12736.5	7124.54
mmu-let-7c-5p	miRNA	chr15:85706615-85706638	19585.6	7003.5
mmu-miR-26a-5p	miRNA	chr9:119031810-119031833	15868.5	6753
mmu-miR-125a-5p	miRNA	chr17:17830816-17830841	12800.5	6424.27
mmu-miR-30d-5p	miRNA	chr15:68341256-68341279	8130.43	6195.05
mmu-miR-99a-5p	miRNA	chr16:77598939-77598962	14822.7	6062.13
chr13.tRNA98-ValCAC	tRNA	chr13:23307629-23307701	1023.35	5683.65
mmu-miR-205-5p	miRNA	chr1:193507502-193507525	3547.2	5586.12
chr8.tRNA171-LeuCAG	tRNA	chr8:38213201-38213283	230.502	5347
mmu-miR-652-3p	miRNA	chrX:142739059-142739081	12170.4	5291.55
mmu-miR-24-3p	miRNA	chr13:63301250-63301273	11465.9	5128.18
chr1.tRNA710-ValCAC	tRNA	chr1:171111443-171111515	855.687	5079.17
chr3.tRNA284-ValCAC	tRNA	chr3:96332740-96332812	804.738	5043.27
chr13.tRNA91-ValCAC	tRNA	chr13:22026548-22026620	806.646	5041.54
chr11.tRNA204-ValCAC	tRNA	chr11:48818542-48818614	802.718	5031.89
chr13.tRNA966-ValCAC	tRNA	chr13:23446142-23446214	802.269	5030.15
mmu-miR-191-5p	miRNA	chr9:108568324-108568348	10328.1	4889.55
chr1.tRNA1001-LeuCAG	tRNA	chr1:171101838-171101920	971.275	4820
chr13.tRNA97-ValCAC	tRNA	chr13:23300122-23300194	784.763	4789.55
chr13.tRNA93-ValAAC	tRNA	chr13:23285401-23285473	815.736	4736.82
mmu-miR-30b-5p	miRNA	chr15:68337468-68337491	6251.51	4733.36
chr13.tRNA974-ValAAC	tRNA	chr13:23413248-23413320	777.244	4707.86
chr13.tRNA977-ValAAC	tRNA	chr13:23401073-23401145	777.02	4707.37
ENSMUST00000122695	misc_RNA	chr2:158487602-158487687	751.658	4694
chr1.tRNA698-LeuCAG	tRNA	chr1:171038614-171038696	401.527	4563.06
chr8.tRNA416-LeuCAG	tRNA	chr8:94703631-94703713	388.846	4544.74
chr1.tRNA703-LeuCAG	tRNA	chr1:171073619-171073701	387.163	4539.54
chr1.tRNA701-LeuCAG	tRNA	chr1:171065984-171066066	387.163	4539.54
chr1.tRNA705-LeuCAG	tRNA	chr1:171081233-171081315	387.163	4539.54
chr8.tRNA1013-LeuCAG	tRNA	chr8:94704004-94704086	361.24	4521.22
chr13.tRNA964-LeuCAG	tRNA	chr13:23453432-23453514	359.108	4512.56
mmu-let-7d-5p	miRNA	chr13:48536077-48536100	8336.24	4434.83
chr11.tRNA208-ValAAC	tRNA	chr11:48856637-48856709	771.184	4386.32
chr3.tRNA48-ValAAC	tRNA	chr3:30601270-30601342	770.511	4384.83
chr11.tRNA205-GlyACC	tRNA	chr11:48823728-48823801	790.598	4328.64
mmu-miR-342-3p	miRNA	chr12:108658679-108658703	7371.47	4322.95
mmu-miR-16-5p	miRNA	chr14:61631935-61631958	8415.47	4244.23
mmu-miR-181a-5p	miRNA	chr2:38852740-38852764	8279.34	4109.82
mmu-miR-451a	miRNA	chr11:78073185-78073208	2393.9	3987.54
mmu-miR-29a-3p	miRNA	chr6:31062672-31062695	4975.33	3854.61
chr19.tRNA109-ValTAC	tRNA	chr19:12011931-12012003	616.543	3749.9
chrX.tRNA460-ValTAC	tRNA	chrX:160766110-160766182	511.055	3461.28
chr19.tRNA110-ValTAC	tRNA	chr19:12012266-12012338	509.709	3457.07
chr17.tRNA719-GluCTC	tRNA	chr17:56092001-56092072	834.365	3145.92
mmu-miR-30c-5p	miRNA	chr4:120769583-120769607	5943.8	3077.35
chr10.tRNA90-GluCTC	tRNA	chr10:30811140-30811211	786.783	3049.38
chr3.tRNA754-GluTTC	tRNA	chr3:96387405-96387476	772.98	3048.64
chr3.tRNA286-GluTTC	tRNA	chr3:96346675-96346746	772.98	3048.64
chr11.tRNA1912-GluCTC	tRNA	chr11:58302177-58302248	770.623	3004.08
chr13.tRNA1013-GluCTC	tRNA	chr13:21160785-21160856	771.857	2998.64
chr3.tRNA745-GluCTC	tRNA	chr3:96501447-96501518	768.94	2996.16
chr3.tRNA303-GluCTC	tRNA	chr3:97158085-97158156	768.94	2995.67
chr1.tRNA709-GluCTC	tRNA	chr1:171103043-171103114	769.389	2993.19
chr1.tRNA1010-GluCTC	tRNA	chr1:171064164-171064235	765.685	2980.07
chr1.tRNA1007-GluCTC	tRNA	chr1:171071792-171071863	765.685	2980.07
chr1.tRNA1004-GluCTC	tRNA	chr1:171079406-171079477	765.685	2980.07
chr10.tRNA866-AspGTC	tRNA	chr10:91182097-91182168	492.876	2957.55
chr12.tRNA892-GluCTC	tRNA	chr12:42415075-42415146	725.959	2955.07
chr7.tRNA969-GluCTC	tRNA	chr7:99543900-99543971	727.53	2949.38
mmu-miR-125b-5p	miRNA	chr9:41581939-41581962	3321.52	2938.98
ENSMUST00000083800	snoRNA	chr11:62603450-62603521	974.304	2909.28
chr17.tRNA391-ValCAC	tRNA	chr17:59068708-59068780	482.439	2815.21
chr11.tRNA1911-LeuCAA	tRNA	chr11:58302474-58302580	770.623	2734.76
chr3.tRNA928-ValCAC	tRNA	chr3:59474926-59474997	447.201	2728.33
chr6.tRNA10-ValCAC	tRNA	chr6:10100371-10100443	458.985	2628.57
mmu-let-7e-5p	miRNA	chr17:17830365-17830388	9144.46	2623.87
chr4.tRNA622-AlaCGC	tRNA	chr4:132125259-132125330	657.167	2575.1
chr10.tRNA698-SerCGA	tRNA	chr10:128458464-128458545	869.827	2573.37
chr13.tRNA95-ValAAC	tRNA	chr13:23298781-23298853	432.725	2567.68
ENSMUST00000082965	snoRNA	chr11:69073427-69073561	483.898	2484.51
chr13.tRNA65-LeuCAA	tRNA	chr13:21200204-21200308	227.921	2371.63
chr13.tRNA85-LeuCAA	tRNA	chr13:21914838-21914943	220.515	2364.2
mmu-miR-99b-5p	miRNA	chr17:17830193-17830216	4779.73	2358.76
chr13.tRNA1010-LeuCAA	tRNA	chr13:21172837-21172942	197.846	2355.54
mmu-miR-320-3p	miRNA	chr14:70443556-70443579	3703.97	2282.52
mmu-miR-200b-3p	miRNA	chr4:156055684-156055707	1429.7	2060.48
mmu-miR-34a-5p	miRNA	chr4:150068472-150068495	3246.33	1910.23
mmu-let-7b-5p	miRNA	chr15:85707324-85707347	3616.22	1840.17
chr17.tRNA112-GlyCCC	tRNA	chr17:25875088-25875158	430.368	1760.47
chr6.tRNA317-GlyCCC	tRNA	chr6:86403893-86403963	430.256	1760.47
ENSMUST00000082423	Mt_tRNA	chrM:15356-15422	173.831	1752.55
ENSMUST00000104546	snoRNA	chr15:80078498-80078591	160.14	1751.8
chr13.tRNA77-GlyGCC	tRNA	chr13:21710580-21710650	764.226	1751.06
chr10.tRNA1326-LeuTAA	tRNA	chr10:12922571-12922653	221.076	1741.9
chr1.tRNA699-GlyGCC	tRNA	chr1:171044985-171045055	751.433	1728.04
chr8.tRNA562-GlyGCC	tRNA	chr8:111062561-111062631	718.665	1710.22
ENSMUST00000174939	snoRNA	chr4:117155770-117155848	373.136	1707.25
chr14.tRNA710-ThrTGT	tRNA	chr14:51065168-51065240	319.045	1690.41
chr1.tRNA706-GlyGCC	tRNA	chr1:171081876-171081946	741.782	1679.52
chr1.tRNA704-GlyGCC	tRNA	chr1:171074302-171074372	736.957	1676.06
chr1.tRNA702-GlyGCC	tRNA	chr1:171066631-171066701	736.957	1676.06
chr8.tRNA892-GlyGCC	tRNA	chr8:110630553-110630623	704.3	1662.44
chr14.tRNA364-GluTTC	tRNA	chr14:79481668-79481739	334.083	1654.77
chr1.tRNA1555-GluTTC	tRNA	chr1:34434812-34434883	334.195	1652.05
chr11.tRNA1819-GlyGCC	tRNA	chr11:69118794-69118864	697.904	1639.42
chr3.tRNA878-GlyGCC	tRNA	chr3:84229011-84229081	695.884	1632.49
chr2.tRNA1747-GlyGCC	tRNA	chr2:57182394-57182464	694.761	1620.61
chr13.tRNA110-GlyGCC	tRNA	chr13:23517203-23517273	702.729	1618.38
chr8.tRNA891-GlyGCC	tRNA	chr8:110631246-110631316	688.365	1592.14
chr1.tRNA1400-GlyGCC	tRNA	chr1:74816747-74816817	668.053	1589.92
mmu-miR-22-5p	miRNA	chr11:75463733-75463756	2505.79	1580.51
chr13.tRNA994-GlnCTG	tRNA	chr13:21933961-21934032	146.561	1560.46
ENSMUST00000174924	misc_RNA	chr12:69159295-69159591	695.547	1542.39
mmu-let-7g-5p	miRNA	chr9:106178845-106178868	3646.74	1516.89
ENSMUST00000082834	snoRNA	chr17:24528476-24528553	303.334	1516.4
chr3.tRNA282-GlyCCC	tRNA	chr3:96311254-96311324	644.262	1498.82
chr11.tRNA206-ThrTGT	tRNA	chr11:48853619-48853691	179.554	1495.36
chr4.tRNA1308-GlyGCC	tRNA	chr4:133114496-133114566	638.651	1472.83
ENSMUST00000082395	Mt_tRNA	chrM:3845-3913	385.368	1453.77
chr2.tRNA1509-SerGCT	tRNA	chr2:119046750-119046831	1220.29	1381
ENSMUST00000082410	Mt_tRNA	chrM:9391-9458	281.339	1369.86
mmu-miR-374b-5p	miRNA	chrX:103573111-103573134	3509.16	1353.52
mmu-miR-17-5p	miRNA	chr14:115043683-115043707	2593.32	1345.1
mmu-miR-25-3p	miRNA	chr5:138165331-138165354	2145.67	1336.69
chr12.tRNA796-LysCTT	tRNA	chr12:70969120-70969192	420.942	1305
chr9.tRNA961-GluTTC	tRNA	chr9:104408667-104408738	307.486	1296.59
chr9.tRNA1035-LysCTT	tRNA	chr9:90126509-90126581	417.238	1296.59
mmu-miR-425-5p	miRNA	chr9:108568788-108568812	2460.79	1294.11
chrM.tRNA1-LeuTAA	tRNA	chrM:2676-2750	307.711	1275.79
chr14.tRNA352-GluTTC	tRNA	chr14:76152774-76152845	267.086	1247.82
chr7.tRNA339-GluTTC	tRNA	chr7:58399315-58399386	267.086	1225.54
chr19.tRNA107-LysTTT	tRNA	chr19:12006039-12006111	292.561	1208.71
chr6.tRNA107-ArgCCT	tRNA	chr6:38533931-38534003	376.502	1194.85
chr13.tRNA1012-LysTTT	tRNA	chr13:21168075-21168147	294.356	1194.11
mmu-let-7i-5p	miRNA	chr10:122985697-122985720	2714.74	1184.45
mmu-miR-181b-5p	miRNA	chr2:38853844-38853868	3933.24	1173.07
mmu-miR-429-3p	miRNA	chr4:156053915-156053938	833.691	1168.12
mmu-miR-10a-5p	miRNA	chr11:96317185-96317209	2725.85	1150.54
chr13.tRNA105-GluTTC	tRNA	chr13:23463535-23463606	248.682	1145.84
chr1.tRNA485-LysTTT	tRNA	chr1:133033962-133034034	276.962	1145.84
chr11.tRNA1816-LysTTT	tRNA	chr11:69125176-69125248	264.505	1127.52
mmu-miR-27a-3p	miRNA	chr8:84208726-84208748	1688.48	1122.32
mmu-miR-146b-5p	miRNA	chr19:46342789-46342812	5273.84	1112.42
ENSMUST00000157463	misc_RNA	chr4:43492788-43493058	635.172	1111.68
chr19.tRNA641-LysTTT	tRNA	chr19:12009696-12009768	263.608	1102.77
chr1.tRNA1192-LysTTT	tRNA	chr1:133034327-133034399	256.313	1096.58
ENSMUST00000158323	snoRNA	chr7:111076060-111076227	258.109	1087.92
ENSMUST00000083242	snRNA	chr15:83149644-83149794	81.1359	1083.21
chr10.tRNA861-AspGTC	tRNA	chr10:93452978-93453049	228.37	1073.81
chr13.tRNA991-AspGTC	tRNA	chr13:21940319-21940390	227.248	1072.07
chr2.tRNA1947-AsnGTT	tRNA	chr2:18587044-18587117	250.141	1066.13
chr11.tRNA69-AspGTC	tRNA	chr11:7869777-7869848	229.268	1065.88
chr1.tRNA707-AspGTC	tRNA	chr1:171102371-171102442	223.657	1062.17
chr11.tRNA397-AspGTC	tRNA	chr11:69040984-69041055	229.043	1058.21
mmu-miR-93-5p	miRNA	chr5:138165573-138165597	2591.75	1054.5
chr13.tRNA993-AspGTC	tRNA	chr13:21935497-21935568	224.106	1050.29
chr13.tRNA84-AspGTC	tRNA	chr13:21911313-21911384	213.669	1031.23
chr11.tRNA1022-ArgCCT	tRNA	chr11:115412981-115413053	167.771	1024.05
chr1.tRNA1008-AspGTC	tRNA	chr1:171065358-171065429	204.467	995.832
chr5.tRNA1315-AspGTC	tRNA	chr5:125409016-125409087	204.243	989.396
chr1.tRNA1002-AspGTC	tRNA	chr1:171080607-171080678	199.866	959.94
chr1.tRNA1005-AspGTC	tRNA	chr1:171072993-171073064	199.866	959.94
chr5.tRNA1317-AspGTC	tRNA	chr5:125405607-125405678	200.427	956.474
chr1.tRNA1013-AspGTC	tRNA	chr1:171037029-171037100	193.918	948.801
mmu-miR-20a-5p	miRNA	chr14:115044182-115044206	3463.6	947.811
mmu-miR-103-3p	miRNA	chr11:35782446-35782470	1745.83	926.77
mmu-miR-15b-5p	miRNA	chr3:69009774-69009797	733.59	889.64
mmu-miR-200a-3p	miRNA	chr4:156054910-156054933	562.228	844.093
mmu-miR-200c-3p	miRNA	chr6:124718323-124718347	597.802	839.885
mmu-miR-34c-5p	miRNA	chr9:51103075-51103099	560.433	837.162
chr13.tRNA992-SerAGA	tRNA	chr13:21937094-21937175	1340.03	822.31
chr13.tRNA86-SerAGA	tRNA	chr13:21919215-21919296	1675.57	821.568
ENSMUST00000082389	Mt_tRNA	chrM:1025-1093	349.12	817.36
chr3.tRNA752-GlyCCC	tRNA	chr3:96424033-96424103	324.207	810.924
chr4.tRNA67-GlyCCC	tRNA	chr4:32230250-32230320	321.738	808.696
mmu-miR-423-5p	miRNA	chr11:77078121-77078145	1061.05	808.696
ENSMUST00000082503	snoRNA	chr11:62603079-62603150	275.84	800.527
ENSMUST00000082949	misc_RNA	chr4:98275725-98275838	174.504	773.051
mmu-miR-30e-5p	miRNA	chr4:120772659-120772682	3586.37	772.308
mmu-miR-155-5p	miRNA	chr16:84714142-84714166	999.105	758.199
chr11.tRNA396-ProCGG	tRNA	chr11:69040385-69040456	183.369	754.981
mmu-miR-350-3p	miRNA	chr1:176772341-176772364	613.962	747.06
chr7.tRNA443-ProTGG	tRNA	chr7:98815415-98815486	233.532	739.881
mmu-miR-34b-5p	miRNA	chr9:51103609-51103633	501.965	731.96
chr13.tRNA115-SerGCT	tRNA	chr13:23521870-23521951	270.678	731.96
chr5.tRNA1610-AspGTC	tRNA	chr5:100992874-100992945	143.531	728.742
ENSMUST00000083211	misc_RNA	chr18:36801866-36802008	134.441	724.782
mmu-miR-484	miRNA	chr16:14159629-14159652	1546.97	677.503
chr2.tRNA511-AspGTC	tRNA	chr2:114103367-114103438	96.2858	677.255
mmu-miR-29c-3p	miRNA	chr1:195037599-195037622	1195.94	667.849
mmu-miR-15b-3p	miRNA	chr3:69009812-69009835	1593.99	664.383
ENSMUST00000082506	snoRNA	chr1:161035394-161035473	267.311	662.403
chr19.tRNA713-SerGCT	tRNA	chr19:5038304-5038385	221.749	660.423
mmu-miR-339-5p	miRNA	chr5:139369707-139369731	1711.71	652.997
ENSMUST00000082910	snoRNA	chr18:75001880-75001944	165.975	640.372
chr11.tRNA1821-SerGCT	tRNA	chr11:69063042-69063123	212.884	640.372
ENSMUST00000083801	snoRNA	chr1:161037601-161037681	76.086	634.432
ENSMUST00000083347	snoRNA	chr19:8724531-8724602	1677.03	633.936
chr13.tRNA982-SerGCT	tRNA	chr13:22050686-22050767	208.17	629.976
mmu-let-7d-3p	miRNA	chr13:48536023-48536046	572.216	619.332
chr7.tRNA88-SeCTCA	tRNA	chr7:19301244-19301329	104.141	614.876
chr13.tRNA988-SerGCT	tRNA	chr13:21994190-21994271	196.387	613.144
mmu-miR-26b-5p	miRNA	chr1:74394323-74394345	1200.54	611.906
ENSMUST00000104510	snoRNA	chr2:167065276-167065365	27.4942	606.213
ENSMUST00000082516	snoRNA	chr8:123103038-123103123	41.6341	603.242
mmu-miR-150-5p	miRNA	chr7:45121761-45121784	407.251	601.262
mmu-miR-151-5p	miRNA	chr15:73254854-73254876	1040.51	594.083
chr7.tRNA979-ProAGG	tRNA	chr7:98815676-98815747	215.914	593.093
ENSMUST00000101927	snoRNA	chr9:40803583-40803668	141.623	590.123
chr17.tRNA457-CysGCA	tRNA	chr17:71599271-71599342	44.7763	580.964
chr11.tRNA791-CysGCA	tRNA	chr11:97797072-97797143	80.1259	580.469
mmu-miR-19a-3p	miRNA	chr14:115044047-115044071	1848.73	577.003
ENSMUST00000083424	snoRNA	chr9:40803995-40804080	134.104	576.508
chr3.tRNA628-ArgTCT	tRNA	chr3:122292948-122293032	247.336	571.805
chr13.tRNA995-MetCAT	tRNA	chr13:21931169-21931240	896.872	568.835
ENSMUST00000083192	snoRNA	chr11:106500993-106501062	345.08	567.35
chr14.tRNA191-ThrTGT	tRNA	chr14:51088650-51088722	147.234	562.151
chr1.tRNA1030-ProCGG	tRNA	chr1:165642271-165642342	140.164	555.22
chr17.tRNA82-ProCGG	tRNA	chr17:23540915-23540986	140.501	552.993
chr11.tRNA207-ProTGG	tRNA	chr11:48856280-48856351	263.608	551.26
chr9.tRNA593-CysGCA	tRNA	chr9:104404056-104404127	39.5019	546.309
chr5.tRNA1318-AlaTGC	tRNA	chr5:125404250-125404321	1446.08	545.567
ENSMUST00000175032	misc_RNA	chr12:69361185-69361481	224.106	545.567
chr17.tRNA995-ProTGG	tRNA	chr17:23546476-23546547	261.7	544.824
chr14.tRNA193-ProTGG	tRNA	chr14:51090647-51090718	259.68	543.339
chr6.tRNA157-CysGCA	tRNA	chr6:47978997-47979068	69.9138	542.596
chr3.tRNA92-ProTGG	tRNA	chr3:51358354-51358425	258.782	540.368
chr11.tRNA2023-LysCTT	tRNA	chr11:48833883-48833955	180.564	538.388
chr13.tRNA103-LysCTT	tRNA	chr13:23436340-23436412	158.793	537.15
chr13.tRNA90-MetCAT	tRNA	chr13:21975032-21975103	846.821	536.408
chr3.tRNA292-LysCTT	tRNA	chr3:96428235-96428307	156.212	535.17
chr17.tRNA83-LysCTT	tRNA	chr17:23547360-23547432	157.446	534.923
chr3.tRNA748-LysCTT	tRNA	chr3:96499512-96499584	160.14	534.428
chr17.tRNA81-LysCTT	tRNA	chr17:23533962-23534034	155.314	532.2
ENSMUST00000082713	snoRNA	chr18:75001455-75001519	68.006	527.992
chr17.tRNA999-LysCTT	tRNA	chr17:23535332-23535404	153.07	527.249
mmu-miR-28a-5p	miRNA	chr16:24827867-24827890	1005.84	517.843
chrX.tRNA321-ArgCCT	tRNA	chrX:111377217-111377289	126.81	517.595
ENSMUST00000082519	snoRNA	chr5:107904555-107904648	159.803	516.605
mmu-miR-328-3p	miRNA	chr8:105308378-105308401	773.204	509.922
chr7.tRNA863-LeuTAG	tRNA	chr7:120835479-120835560	382.338	495.317
chr11.tRNA1234-ArgCCT	tRNA	chr11:115413304-115413376	90.4503	494.327
chr11.tRNA1493-GlnTTG	tRNA	chr11:95859172-95859243	93.0314	477.99
mmu-miR-15a-5p	miRNA	chr14:61632074-61632097	1435.65	475.514
mmu-miR-674-5p	miRNA	chr2:117185150-117185173	846.485	474.772
ENSMUST00000083537	miRNA	chrX:19146893-19146971	578.164	466.355
ENSMUST00000116965	snoRNA	chr4:132310691-132310764	39.5019	466.108
mmu-miR-361-5p	miRNA	chrX:113074866-113074889	476.155	464.623
chr1.tRNA1012-GlyTCC	tRNA	chr1:171037997-171038068	122.546	462.395
chr1.tRNA708-GlyTCC	tRNA	chr1:171102756-171102827	121.536	461.652
chr3.tRNA746-GlyTCC	tRNA	chr3:96501009-96501080	122.321	461.157
mmu-miR-3107-5p	miRNA	chr8:23142626-23142649	302.997	457.939
chr11.tRNA1824-GlyTCC	tRNA	chr11:69041278-69041349	106.386	456.702
mmu-miR-486-5p	miRNA	chr8:23142586-23142609	310.965	454.969
chr1.tRNA1003-GlyTCC	tRNA	chr1:171079948-171080019	104.59	454.474
chr1.tRNA1009-GlyTCC	tRNA	chr1:171064699-171064770	104.478	454.474
chr1.tRNA1006-GlyTCC	tRNA	chr1:171072334-171072405	104.478	454.474
mmu-miR-574-5p	miRNA	chr5:64970327-64970351	534.622	451.998
chr13.tRNA104-ThrAGT	tRNA	chr13:23450622-23450695	126.473	449.771
mmu-miR-106b-5p	miRNA	chr5:138165786-138165808	1203.46	449.276
chr14.tRNA711-ProAGG	tRNA	chr14:51064814-51064885	107.845	437.889
mmu-miR-1198-5p	miRNA	chrX:7807141-7807164	1008.31	436.651
chr3.tRNA93-ProAGG	tRNA	chr3:51359407-51359478	103.917	435.661
mmu-miR-31-5p	miRNA	chr4:88910613-88910636	285.715	431.948
chr9.tRNA342-GlnCTG	tRNA	chr9:64738046-64738117	68.1183	430.215
chr13.tRNA64-GlnCTG	tRNA	chr13:21172351-21172422	67.4449	428.978
chr13.tRNA969-ProAGG	tRNA	chr13:23436994-23437065	103.58	418.086
chr6.tRNA46-ProAGG	tRNA	chr6:29388824-29388895	98.5302	409.175
chr1.tRNA672-ProAGG	tRNA	chr1:165641634-165641705	99.2035	408.927
chr5.tRNA1044-AsnGTT	tRNA	chr5:149229001-149229074	142.184	396.303
chr13.tRNA999-IleTAT	tRNA	chr13:21896938-21897031	142.072	395.561
chr15.tRNA913-MetCAT	tRNA	chr15:57975983-57976055	293.795	394.818
mmu-miR-133a-3p	miRNA	chr18:10782912-10782935	206.711	394.323
mmu-miR-92b-3p	miRNA	chr3:89227125-89227148	399.395	393.333
chr3.tRNA294-AsnGTT	tRNA	chr3:96451425-96451498	140.613	390.362
chr3.tRNA750-AsnGTT	tRNA	chr3:96459138-96459211	140.613	390.115
mmu-miR-532-5p	miRNA	chrX:7248455-7248478	793.853	374.768
ENSMUST00000175580	snoRNA	chr5:23852210-23852280	35.4619	374.025
chr15.tRNA876-MetCAT	tRNA	chr15:69396623-69396694	59.0284	365.856
ENSMUST00000082399	Mt_tRNA	chrM:5089-5159	96.6225	360.163
mmu-miR-3473e	miRNA	chr5:31667295-31667317	80.3504	360.163
chr5.tRNA110-AlaAGC	tRNA	chr5:30888515-30888587	251.039	359.173
mmu-miR-324-5p	miRNA	chr11:70012059-70012083	683.876	357.688
ENSMUST00000083371	snoRNA	chr19:8725594-8725660	62.2828	357.44
mmu-miR-101b-3p	miRNA	chr19:29135338-29135360	1307.6	354.965
mmu-miR-148b-3p	miRNA	chr15:103285184-103285207	477.389	349.272
mmu-miR-324-3p	miRNA	chr11:70012094-70012115	366.963	348.281
chr13.tRNA81-ThrAGT	tRNA	chr13:21856021-21856094	69.2405	346.054
mmu-miR-7a-5p	miRNA	chr13:58392840-58392864	745.598	342.836
mmu-miR-185-5p	miRNA	chr16:18327437-18327460	457.189	342.588
chr6.tRNA182-CysGCA	tRNA	chr6:48356851-48356922	16.2721	331.201
ENSMUST00000082397	Mt_tRNA	chrM:4950-5016	215.465	330.706
chr6.tRNA170-CysGCA	tRNA	chr6:48205068-48205139	16.1599	327.488
mmu-miR-342-5p	miRNA	chr12:108658637-108658660	970.377	325.261
chr11.tRNA1880-TrpCCA	tRNA	chr11:61407916-61407987	125.239	321.3
chr13.tRNA63-LeuAAG	tRNA	chr13:21170206-21170287	172.708	319.32
chr3.tRNA753-GlnCTG	tRNA	chr3:96399059-96399130	72.7193	318.825
chr6.tRNA179-CysGCA	tRNA	chr6:48340613-48340684	17.5065	318.33
chr9.tRNA592-CysGCA	tRNA	chr9:104400120-104400191	17.6187	318.082
chr13.tRNA102-AlaAGC	tRNA	chr13:23431412-23431484	64.3027	317.835
chr6.tRNA181-CysGCA	tRNA	chr6:48355855-48355926	17.5065	317.835
chr6.tRNA178-CysGCA	tRNA	chr6:48317515-48317586	17.3943	317.835
chr6.tRNA173-CysGCA	tRNA	chr6:48297433-48297504	17.2821	317.835
chr6.tRNA172-CysGCA	tRNA	chr6:48273680-48273751	17.1698	317.835
chr6.tRNA171-CysGCA	tRNA	chr6:48271926-48271997	17.0576	317.587
chr6.tRNA168-CysGCA	tRNA	chr6:48197026-48197097	16.8332	317.587
chr6.tRNA162-CysGCA	tRNA	chr6:48143356-48143427	17.2821	317.34
chr6.tRNA166-CysGCA	tRNA	chr6:48164101-48164172	16.8332	317.34
chr6.tRNA164-CysGCA	tRNA	chr6:48160179-48160250	16.8332	317.34
chr6.tRNA161-CysGCA	tRNA	chr6:48133937-48134008	16.721	317.092
chr6.tRNA163-CysGCA	tRNA	chr6:48154714-48154785	16.721	317.092
chr6.tRNA180-CysGCA	tRNA	chr6:48341588-48341659	16.3843	317.092
chr6.tRNA175-CysGCA	tRNA	chr6:48303465-48303536	15.0376	316.349
mmu-miR-210-3p	miRNA	chr7:141221406-141221429	500.282	311.894
mmu-miR-141-3p	miRNA	chr6:124717916-124717939	206.263	311.646
chr13.tRNA82-MetCAT	tRNA	chr13:21907111-21907182	74.8515	311.399
chr13.tRNA959-MetCAT	tRNA	chr13:23530348-23530419	64.3027	306.696
chr3.tRNA792-MetCAT	tRNA	chr3:90475860-90475931	68.006	306.2
chr13.tRNA111-MetCAT	tRNA	chr13:23517692-23517763	62.9561	305.705
chr11.tRNA1817-GlnCTG	tRNA	chr11:69124607-69124678	66.7716	302.983
chr13.tRNA78-MetCAT	tRNA	chr13:21710994-21711065	61.8339	300.26
mmu-miR-16-2-3p	miRNA	chr3:69009959-69009982	779.488	299.517
chr13.tRNA108-MetCAT	tRNA	chr13:23500080-23500151	60.0383	299.517
ENSMUST00000082831	misc_RNA	chr3:155092018-155092128	146.561	297.289
chr11.tRNA401-LeuTAG	tRNA	chr11:69124241-69124322	280.104	293.081
mmu-miR-29b-3p	miRNA	chr1:195037090-195037114	552.689	283.427
chr11.tRNA1432-CysGCA	tRNA	chr11:97988923-97988994	80.3504	280.704
ENSMUST00000082416	Mt_tRNA	chrM:11613-11671	129.84	278.229
chr13.tRNA113-GlnTTG	tRNA	chr13:23519050-23519121	75.9738	270.308
chr11.tRNA1023-ArgTCG	tRNA	chr11:115413779-115413851	217.036	269.813
chrX.tRNA935-ProTGG	tRNA	chrX:14702616-14702687	61.385	269.565
ENSMUST00000178128	rRNA	chr8:123589654-123589772	69.1283	268.328
mmu-miR-378c	miRNA	chr14:46954904-46954926	419.595	268.08
chr19.tRNA8-AlaAGC	tRNA	chr19:3576263-3576335	39.5019	267.585
mmu-miR-30a-5p	miRNA	chr1:23272273-23272296	355.629	266.595
mmu-miR-340-5p	miRNA	chr11:50069719-50069742	1166.76	265.605
mmu-miR-375-3p	miRNA	chr1:74900660-74900683	167.434	262.634
chr11.tRNA2021-LeuAAG	tRNA	chr11:48856974-48857055	266.525	260.407
ENSMUST00000104269	snoRNA	chr11:62604515-62604586	97.1836	256.941
chr11.tRNA1433-CysGCA	tRNA	chr11:97988246-97988317	62.1705	256.694
chr11.tRNA395-ThrAGT	tRNA	chr11:69037853-69037926	125.351	254.466
chr11.tRNA1822-ThrAGT	tRNA	chr11:69062744-69062817	122.321	253.476
ENSMUST00000158917	snoRNA	chr11:69668852-69668995	89.8892	252.981
ENSMUST00000101968	rRNA	chrX:6106891-6107009	261.363	252.485
ENSMUST00000083458	snoRNA	chr19:8724251-8724325	53.754	252.238
ENSMUST00000104339	snoRNA	chr8:85050207-85050276	98.5302	252.238
chr7.tRNA561-LeuAAG	tRNA	chr7:120917517-120917598	38.043	248.277
ENSMUST00000178497	snoRNA	chr9:88521797-88521868	18.8532	246.545
ENSMUST00000101993	snoRNA	chr9:88857693-88857764	18.8532	246.545
chr14.tRNA709-LeuTAG	tRNA	chr14:51082830-51082911	35.3497	246.05
ENSMUST00000082406	Mt_tRNA	chrM:7700-7764	68.9038	246.05
ENSMUST00000082420	Mt_tRNA	chrM:14071-14139	55.6617	244.069
ENSMUST00000082415	Mt_tRNA	chrM:11546-11612	96.398	242.584
ENSMUST00000157899	snoRNA	chr16:23108953-23109021	334.98	240.851
chr14.tRNA210-ArgACG	tRNA	chr14:54517696-54517768	97.9691	238.871
ENSMUST00000083018	snoRNA	chr3:95090625-95090709	47.0207	238.871
ENSMUST00000083112	snoRNA	chr2:32225653-32225737	47.2451	237.386
ENSMUST00000175128	snoRNA	chr2:32221970-32222054	46.7962	236.643
ENSMUST00000082401	Mt_tRNA	chrM:5260-5326	204.916	236.148
chr11.tRNA1442-CysGCA	tRNA	chr11:97798906-97798977	24.352	234.663
ENSMUST00000082608	snoRNA	chr4:117154093-117154162	27.7186	231.94
ENSMUST00000178417	snoRNA	chr9:89075336-89075407	17.9554	231.94
ENSMUST00000178154	snoRNA	chr9:88521529-88521600	17.9554	231.94
mmu-miR-100-5p	miRNA	chr9:41531436-41531459	237.909	230.207
mmu-miR-34b-3p	miRNA	chr9:51103573-51103596	143.194	228.227
ENSMUST00000177583	snoRNA	chr9:88598348-88598419	15.3743	227.979
ENSMUST00000157627	snoRNA	chr8:31149864-31149967	28.392	227.732
chr3.tRNA29-AlaAGC	tRNA	chr3:19628995-19629067	41.9707	227.732
ENSMUST00000083262	snoRNA	chr4:130749634-130749706	177.085	221.296
chr11.tRNA400-SerCGA	tRNA	chr11:69110919-69111000	447.987	220.306
mmu-miR-5099	miRNA	chr12:36816249-36816270	71.7093	220.306
mmu-miR-18a-5p	miRNA	chr14:115043866-115043890	536.193	218.573
ENSMUST00000158792	snoRNA	chr3:69085105-69085447	49.4896	217.336
chr13.tRNA114-GlnTTG	tRNA	chr13:23519613-23519684	73.8416	215.85
mmu-miR-101a-3p	miRNA	chr4:101346956-101346978	777.693	206.692
chr13.tRNA74-ArgTCG	tRNA	chr13:21279696-21279768	171.362	206.692
chr11.tRNA1849-TrpCCA	tRNA	chr11:62746015-62746086	40.063	203.226
chr19.tRNA106-PheGAA	tRNA	chr19:12002236-12002308	256.089	200.751
chr13.tRNA60-PheGAA	tRNA	chr13:21161405-21161477	256.313	200.503
chr7.tRNA389-ArgTCG	tRNA	chr7:79466419-79466491	301.875	200.008
ENSMUST00000180029	snoRNA	chr11:87462286-87462499	65.425	200.008
ENSMUST00000180007	snoRNA	chr11:87471368-87471581	65.425	200.008
chr3.tRNA756-GlnCTG	tRNA	chr3:96341156-96341227	61.2728	199.761
mmu-miR-24-2-5p	miRNA	chr8:84208838-84208861	553.251	199.513
mmu-miR-423-3p	miRNA	chr11:77078085-77078109	247.223	198.523
chr10.tRNA971-PheGAA	tRNA	chr10:80248964-80249036	254.742	197.78
mmu-miR-135b-5p	miRNA	chr1:132198102-132198126	122.433	197.78
mmu-miR-98-5p	miRNA	chrX:151913228-151913251	363.26	197.533
chr5.tRNA1316-PheGAA	tRNA	chr5:125406055-125406127	255.191	197.038
chr14.tRNA462-PheGAA	tRNA	chr14:118089525-118089597	255.079	197.038
ENSMUST00000083034	snoRNA	chr1:161038082-161038158	24.9131	196.048
chr11.tRNA399-ThrAGT	tRNA	chr11:69110465-69110538	111.548	192.83
ENSMUST00000093738	snoRNA	chr11:87448627-87448840	57.5695	192.582
ENSMUST00000178197	snoRNA	chr11:87443237-87443450	57.6817	192.334
chr13.tRNA978-AlaAGC	tRNA	chr13:23400795-23400867	34.7886	191.592
ENSMUST00000082466	snoRNA	chr19:4078299-4078512	54.7639	191.592
chr13.tRNA960-ArgTCG	tRNA	chr13:23526456-23526528	103.019	191.097
mmu-miR-664-3p	miRNA	chr1:185243011-185243034	295.03	190.602
mmu-miR-378a-5p	miRNA	chr18:61397874-61397897	327.686	189.117
chr13.tRNA1000-PheGAA	tRNA	chr13:21882885-21882957	242.51	189.117
ENSMUST00000083419	snoRNA	chr4:132352322-132352526	7.06994	188.374
ENSMUST00000104516	snoRNA	chr1:39548745-39548854	17.1698	188.374
chr13.tRNA94-AlaAGC	tRNA	chr13:23285649-23285721	22.5565	183.423
chr13.tRNA96-AlaAGC	tRNA	chr13:23299061-23299133	22.332	183.176
chr13.tRNA975-AlaAGC	tRNA	chr13:23412941-23413013	21.322	181.443
mmu-miR-1249-3p	miRNA	chr15:84951544-84951567	465.606	180.7
ENSMUST00000082873	snoRNA	chr11:96032678-96032891	51.734	177.73
chr3.tRNA297-GlnCTG	tRNA	chr3:96479391-96479462	60.7117	176.74
ENSMUST00000082403	Mt_tRNA	chrM:6870-6938	21.0976	173.769
mmu-miR-128-3p	miRNA	chr9:112118643-112118665	273.259	172.284
ENSMUST00000083936	snoRNA	chr10:40258467-40258678	83.1559	170.551
chr17.tRNA993-ArgCCG	tRNA	chr17:23550263-23550335	148.693	170.304
ENSMUST00000083359	misc_RNA	chr17:76111197-76111304	37.8185	168.819
ENSMUST00000116890	snoRNA	chr11:106501243-106501377	47.3573	167.829
ENSMUST00000175258	misc_RNA	chr7:25868945-25869051	37.8185	165.601
ENSMUST00000082889	snoRNA	chr1:86356261-86356330	57.345	164.611
mmu-miR-326-3p	miRNA	chr7:99552327-99552349	130.85	164.116
chr10.tRNA867-TrpCCA	tRNA	chr10:91181412-91181483	55.6617	163.868
chr13.tRNA1007-GlnTTG	tRNA	chr13:21268469-21268540	63.0683	163.868
ENSMUST00000178520	rRNA	chr8:123621928-123622046	66.435	162.135
ENSMUST00000178069	rRNA	chr8:123620241-123620359	66.3227	162.135
ENSMUST00000178027	rRNA	chr8:123618536-123618654	66.3227	161.888
ENSMUST00000177889	rRNA	chr8:123616810-123616928	66.3227	161.888
ENSMUST00000179432	rRNA	chr8:123615099-123615217	66.3227	161.888
ENSMUST00000178859	rRNA	chr8:123613414-123613532	66.2105	161.888
ENSMUST00000179542	rRNA	chr8:123611715-123611833	66.2105	161.888
ENSMUST00000178820	rRNA	chr8:123610017-123610135	66.2105	161.64
ENSMUST00000178066	rRNA	chr8:123608320-123608438	66.2105	161.64
ENSMUST00000177995	rRNA	chr8:123606613-123606731	66.2105	161.64
ENSMUST00000178975	rRNA	chr8:123604948-123605066	66.2105	161.64
ENSMUST00000179476	rRNA	chr8:123603247-123603365	66.2105	161.64
ENSMUST00000177555	rRNA	chr8:123598158-123598276	65.8738	161.145
ENSMUST00000178983	rRNA	chr8:123596457-123596575	65.7616	160.898
ENSMUST00000104719	rRNA	chr3:4338998-4339116	124.566	159.66
mmu-miR-532-3p	miRNA	chrX:7248418-7248441	330.828	159.66
ENSMUST00000179080	rRNA	chr8:123599861-123599979	66.0983	159.66
chr19.tRNA108-PheGAA	tRNA	chr19:12008545-12008617	159.579	159.66
ENSMUST00000093713	rRNA	chr16:33001903-33002021	70.3627	159.165
chr3.tRNA309-GlnCTG	tRNA	chr3:97681459-97681530	52.2951	157.927
ENSMUST00000179275	rRNA	chr8:123594754-123594872	63.7416	157.432
ENSMUST00000179843	rRNA	chr8:123593071-123593189	63.6294	157.185
chr1.tRNA284-ProAGG	tRNA	chr1:78297795-78297866	37.9308	157.185
ENSMUST00000175042	rRNA	chr8:123623637-123623745	65.3127	156.937
chr19.tRNA2-LeuAAG	tRNA	chr19:3066556-3066627	37.8185	156.937
chr16.tRNA829-LeuAAG	tRNA	chr16:3012009-3012080	37.8185	156.937
chr16.tRNA4-LeuAAG	tRNA	chr16:3449838-3449909	37.8185	156.937
ENSMUST00000093696	rRNA	chr8:123601572-123601680	64.6394	155.947
ENSMUST00000116836	snoRNA	chr10:23785750-23785823	184.716	155.699
chr11.tRNA832-SerGGA	tRNA	chr11:100538158-100538230	144.316	155.204
ENSMUST00000175620	miRNA	chr18:41196449-41196531	109.865	153.967
chr17.tRNA994-ArgCCT	tRNA	chr17:23548768-23548840	80.2382	153.967
chr13.tRNA67-AlaAGC	tRNA	chr13:21234045-21234116	89.5525	153.224
chr13.tRNA961-ArgTCG	tRNA	chr13:23503980-23504052	87.5325	151.986
mmu-miR-501-5p	miRNA	chrX:7241306-7241329	230.951	146.045
ENSMUST00000082857	snoRNA	chr9:40804748-40804837	8.07993	145.303
ENSMUST00000082787	snoRNA	chr19:8723996-8724060	237.909	144.808
chr11.tRNA1444-CysGCA	tRNA	chr11:97769829-97769900	185.838	144.56
chr13.tRNA987-GlnCTG	tRNA	chr13:21996581-21996652	48.2551	144.313
chr7.tRNA1217-ThrAGT	tRNA	chr7:35234770-35234843	38.6041	144.313
ENSMUST00000116815	snoRNA	chr6:71882557-71882693	23.2298	142.58
mmu-miR-142-5p	miRNA	chr11:87756866-87756888	292.224	140.105
chr9.tRNA783-ArgACG	tRNA	chr9:123529425-123529497	32.8808	138.619
chr13.tRNA985-ArgACG	tRNA	chr13:22021144-22021216	32.5441	138.619
chr13.tRNA62-LeuAAG	tRNA	chr13:21170036-21170117	36.3597	137.382
ENSMUST00000083695	snoRNA	chr1:39519533-39519746	41.1852	137.134
mmu-miR-1957a	miRNA	chr4:119129791-119129811	20.8731	136.887
chr14.tRNA189-LeuAAG	tRNA	chr14:51063883-51063964	35.013	135.649
ENSMUST00000082842	snoRNA	chr12:102253474-102253687	36.3597	135.154
ENSMUST00000104361	snoRNA	chr8:109839295-109839379	58.9161	134.906
ENSMUST00000104327	snoRNA	chr2:167063473-167063565	14.701	134.411
mmu-miR-139-5p	miRNA	chr7:101475381-101475404	202.447	133.421
ENSMUST00000178677	rRNA	chr8:123582850-123582968	59.7017	132.926
mmu-miR-7a-1-3p	miRNA	chr13:58392799-58392822	220.627	132.679
chr19.tRNA639-ArgTCT	tRNA	chr19:12011588-12011673	79.2282	132.431
ENSMUST00000083032	snoRNA	chr7:99479563-99479707	14.701	131.441
ENSMUST00000116813	snoRNA	chr1:161035850-161035911	62.9561	130.698
ENSMUST00000083377	rRNA	chr7:99497718-99497822	27.2698	129.213
ENSMUST00000083949	snoRNA	chr2:121004089-121004301	29.5142	124.262
ENSMUST00000104215	snoRNA	chr4:55299656-55299845	29.2897	124.262
ENSMUST00000083338	snoRNA	chr2:130278016-130278087	15.711	123.767
ENSMUST00000083226	snoRNA	chr1:161037356-161037439	59.5895	120.549
ENSMUST00000082387	Mt_tRNA	chrM:1-68	76.086	118.569
chr3.tRNA28-TyrGTA	tRNA	chr3:19628782-19628870	97.9691	118.569
ENSMUST00000177688	rRNA	chr1:37005439-37005557	16.721	118.322
ENSMUST00000082903	snoRNA	chr1:86351169-86351301	36.3597	115.846
ENSMUST00000122660	misc_RNA	chr13:51014086-51014209	25.5864	115.599
chr13.tRNA980-IleAAT	tRNA	chr13:23309052-23309125	84.727	114.856
ENSMUST00000083160	snoRNA	chr11:116674598-116674671	93.8169	114.361
ENSMUST00000083848	snoRNA	chr19:8725341-8725409	144.765	113.123
chr13.tRNA87-GlnCTG	tRNA	chr13:21920200-21920271	55.9984	112.876
chr13.tRNA61-MetCAT	tRNA	chr13:21167604-21167676	42.6441	112.628
mmu-miR-351-5p	miRNA	chrX:53053314-53053339	462.015	112.133
ENSMUST00000101833	snRNA	chr5:115489459-115489599	37.7063	112.133
ENSMUST00000180096	rRNA	chr8:123586242-123586360	58.5795	112.133
mmu-miR-378d	miRNA	chr10:126710354-126710377	180.227	111.143
ENSMUST00000180334	rRNA	chr8:123579450-123579568	57.9061	109.905
ENSMUST00000082400	Mt_tRNA	chrM:5192-5257	38.2674	109.658
chr5.tRNA109-TyrGTA	tRNA	chr5:30888083-30888171	104.366	109.41
ENSMUST00000178804	rRNA	chr8:123577755-123577873	57.9061	108.915
ENSMUST00000179500	rRNA	chr8:123576076-123576194	57.5695	107.678
chr13.tRNA965-ArgACG	tRNA	chr13:23446792-23446864	22.4442	107.678
ENSMUST00000104252	snoRNA	chr10:23786470-23786543	107.508	107.43
mmu-miR-449c-5p	miRNA	chr13:113036007-113036029	78.2182	107.43
ENSMUST00000180122	rRNA	chr8:123587959-123588077	31.8708	107.183
ENSMUST00000083959	rRNA	chr7:16471813-16471931	41.5218	106.44
chr13.tRNA963-ArgACG	tRNA	chr13:23500522-23500594	21.9954	105.45
ENSMUST00000083294	snoRNA	chr1:161038308-161038383	170.352	104.46
mmu-miR-365-3p	miRNA	chr11:79726466-79726489	66.2105	104.46
ENSMUST00000177589	rRNA	chr8:123574397-123574515	57.0084	103.717
ENSMUST00000177864	snRNA	chr5:115490254-115490394	36.5841	102.232
chr13.tRNA1009-ArgCCG	tRNA	chr13:21215458-21215530	103.244	102.232
chr1.tRNA791-SerGCT	tRNA	chr1:182056008-182056089	84.1659	101.737
ENSMUST00000083444	snoRNA	chr19:8725092-8725156	76.7593	101.489
mmu-miR-132-3p	miRNA	chr11:75173722-75173745	65.7616	101.489
ENSMUST00000180280	rRNA	chr8:123591371-123591489	29.2897	101.242
ENSMUST00000082566	snoRNA	chr11:48800866-48800932	60.1506	100.252
ENSMUST00000083153	snoRNA	chr19:8725866-8725991	39.053	100.004
ENSMUST00000082422	Mt_tRNA	chrM:15289-15355	36.1352	99.7565
chr14.tRNA192-TyrGTA	tRNA	chr14:51089489-51089578	89.2159	99.0139
ENSMUST00000083953	rRNA	chr4:53860652-53860770	65.7616	98.0238
ENSMUST00000093716	snRNA	chr4:117189942-117190057	65.3127	96.291
ENSMUST00000083818	snoRNA	chr9:64175048-64175115	30.6364	96.0435
mmu-miR-148a-3p	miRNA	chr6:51269828-51269851	84.0537	95.7959
ENSMUST00000175548	snoRNA	chr17:71631281-71631365	13.5788	95.7959
ENSMUST00000158992	snoRNA	chr6:125186359-125186683	7.74326	95.0533
ENSMUST00000157133	misc_RNA	chr4:34434296-34434401	16.9454	94.5583
chr13.tRNA69-AlaAGC	tRNA	chr13:21242570-21242641	48.2551	93.8157
mmu-miR-3963	miRNA	chr3:151023838-151023858	486.591	93.5681
ENSMUST00000083884	snoRNA	chr7:45126346-45126435	11.5588	92.0829
ENSMUST00000174972	snoRNA	chr17:71641584-71641659	61.4972	91.8354
mmu-miR-21c	miRNA	chr8:128278187-128278209	304.568	91.0928
ENSMUST00000082864	rRNA	chr4:149817732-149817840	15.4865	90.3502
ENSMUST00000179887	rRNA	chr8:123569328-123569446	55.7739	89.6076
mmu-miR-122-5p	miRNA	chr18:65248865-65248888	52.744	89.6076
mmu-miR-103-2-5p	miRNA	chr2:131288065-131288089	166.985	88.865
ENSMUST00000082846	snoRNA	chr11:48803139-48803206	86.8592	88.6174
ENSMUST00000102110	miRNA	chr16:28599935-28600043	68.7916	87.8748
mmu-miR-151-3p	miRNA	chr15:73254819-73254841	141.848	87.1322
ENSMUST00000082394	Mt_tRNA	chrM:3772-3842	15.9354	86.8847
chr3.tRNA298-AsnGTT	tRNA	chr3:96497781-96497854	36.4719	86.6372
chr1.tRNA1014-AsnGTT	tRNA	chr1:171033942-171034015	36.2474	86.6372
ENSMUST00000179377	rRNA	chr8:123581155-123581273	56.1106	86.6372
mmu-miR-223-5p	miRNA	chrX:96242841-96242865	430.929	86.3896
mmu-miR-29b-1-5p	miRNA	chr6:31063066-31063089	172.484	86.3896
mmu-miR-574-3p	miRNA	chr5:64970363-64970386	102.009	86.1421
ENSMUST00000179621	snRNA	chr12:54696782-54696945	16.8332	85.3995
ENSMUST00000104609	snoRNA	chr14:31016206-31016281	31.1975	85.152
ENSMUST00000179431	rRNA	chr8:123567637-123567755	54.6517	84.9044
ENSMUST00000082507	snoRNA	chr10:81178950-81179013	21.4342	84.4093
chr17.tRNA997-ProTGG	tRNA	chr17:23538766-23538837	30.2997	84.4093
ENSMUST00000180000	rRNA	chr8:123572710-123572828	55.1006	83.9143
ENSMUST00000082817	snoRNA	chr4:117155186-117155289	28.1675	83.4192
ENSMUST00000082814	rRNA	chr17:47848834-47848952	21.2098	83.4192
mmu-miR-671-5p	miRNA	chr5:24592131-24592155	112.446	82.9241
chr13.tRNA984-SerCGA	tRNA	chr13:22022419-22022500	28.2797	82.9241
mmu-let-7i-3p	miRNA	chr10:122985641-122985664	170.127	82.6766
chr13.tRNA112-SerTGA	tRNA	chr13:23518146-23518227	51.0606	82.4291
chr16.tRNA267-LysCTT	tRNA	chr16:47250546-47250618	26.1475	81.934
mmu-miR-330-3p	miRNA	chr7:19181524-19181548	188.419	81.6865
chr13.tRNA66-AlaAGC	tRNA	chr13:21222586-21222657	21.322	81.6865
ENSMUST00000174937	snoRNA	chr17:34952240-34952309	32.8808	81.4389
mmu-miR-106a-5p	miRNA	chrX:52742540-52742564	139.94	80.6963
ENSMUST00000083942	snRNA	chr10:10100953-10101116	12.4566	80.2013
ENSMUST00000104526	snoRNA	chr2:144265979-144266216	88.5425	79.9537
ENSMUST00000093707	rRNA	chrX:151777671-151777789	16.8332	79.4587
ENSMUST00000082417	Mt_tRNA	chrM:11671-11741	28.392	79.4587
chr13.tRNA100-IleAAT	tRNA	chr13:23397060-23397133	34.7886	77.9734
ENSMUST00000175257	miRNA	chr12:36816205-36816278	30.7486	77.7259
chr3.tRNA289-AsnGTT	tRNA	chr3:96402218-96402291	33.2175	77.7259
ENSMUST00000179081	rRNA	chr8:123565969-123566087	50.8362	77.7259
chr13.tRNA990-SerAGA	tRNA	chr13:21940914-21940995	58.8039	77.7259
ENSMUST00000174895	rRNA	chr16:41217745-41217836	12.0077	77.7259
chr13.tRNA107-TrpCCA	tRNA	chr13:23498106-23498177	30.6364	77.4784
mmu-miR-1981-5p	miRNA	chr1:184822464-184822489	139.491	77.4784
ENSMUST00000175563	miRNA	chr16:44013852-44013977	57.9061	77.2308
chr3.tRNA283-AsnGTT	tRNA	chr3:96322074-96322147	37.5941	76.9833
chr13.tRNA83-LysTTT	tRNA	chr13:21907940-21908012	48.1429	76.7358
ENSMUST00000083746	snoRNA	chr4:117154514-117154584	37.9308	76.4882
ENSMUST00000082807	snoRNA	chr7:116333171-116333257	3.7033	76.4882
ENSMUST00000175033	rRNA	chr14:78311226-78311340	8.41659	76.4882
mmu-miR-345-5p	miRNA	chr12:108836988-108837011	139.828	76.2407
chr11.tRNA1446-AsnGTT	tRNA	chr11:97702449-97702522	32.993	75.9932
chr3.tRNA757-AsnGTT	tRNA	chr3:96334615-96334688	35.1252	75.9932
mmu-miR-143-3p	miRNA	chr18:61649198-61649220	52.4073	75.7456
ENSMUST00000179143	rRNA	chr8:123560888-123561006	48.704	75.2506
chr10.tRNA390-AsnGTT	tRNA	chr10:80249159-80249232	32.5441	75.003
ENSMUST00000083103	misc_RNA	chr9:78175303-78175633	18.5165	74.7555
mmu-miR-27b-5p	miRNA	chr13:63300717-63300740	97.1836	74.7555
ENSMUST00000083348	snoRNA	chr9:15313802-15313932	17.3943	74.7555
mmu-miR-140-3p	miRNA	chr8:107551287-107551309	97.9691	74.508
ENSMUST00000178203	rRNA	chr8:123557490-123557608	48.1429	74.508
ENSMUST00000101925	rRNA	chrY:991630-991748	8.86548	74.2604
chr11.tRNA393-IleAAT	tRNA	chr11:69037003-69037076	37.9308	73.2703
chr19.tRNA640-LeuTAA	tRNA	chr19:12011086-12011168	34.9008	73.0227
mmu-miR-221-5p	miRNA	chrX:19146343-19146370	168.444	73.0227
chr13.tRNA996-SerTGA	tRNA	chr13:21924935-21925016	35.7986	72.7752
chr13.tRNA109-TrpCCA	tRNA	chr13:23506519-23506590	29.5142	72.2801
mmu-miR-6408	miRNA	chr10:60923076-60923101	51.0606	72.0326
ENSMUST00000102019	rRNA	chr12:85718477-85718595	8.41659	71.7851
ENSMUST00000178208	rRNA	chr8:123559201-123559319	48.0307	71.29
mmu-miR-7044-5p	miRNA	chr6:118085196-118085216	39.2774	70.7949
ENSMUST00000082780	rRNA	chr12:82150468-82150563	8.07993	70.5474
ENSMUST00000083353	snoRNA	chr2:130276237-130276369	5.72328	70.2999
ENSMUST00000122718	snoRNA	chr1:161036682-161036741	116.934	69.5573
ENSMUST00000158078	rRNA	chr17:32804867-32804977	7.85548	69.5573
chr10.tRNA1105-SerTGA	tRNA	chr10:63429476-63429557	120.077	69.3097
ENSMUST00000178333	snRNA	chr12:54729602-54729765	13.8032	69.3097
ENSMUST00000101973	snRNA	chr12:54719163-54719326	13.691	69.3097
ENSMUST00000082761	snRNA	chr11:87426716-87426879	13.4665	69.3097
ENSMUST00000179995	rRNA	chr8:123555763-123555881	44.2152	69.0622
ENSMUST00000179675	snRNA	chr12:54714218-54714381	13.691	69.0622
ENSMUST00000093684	snRNA	chr11:87422867-87423030	13.5788	69.0622
ENSMUST00000177653	snRNA	chr12:54710308-54710471	13.5788	69.0622
ENSMUST00000178469	snRNA	chr12:54738459-54738622	13.4665	69.0622
ENSMUST00000083435	snRNA	chr18:10150977-10151140	12.681	68.8147
ENSMUST00000179155	snRNA	chr12:54734555-54734718	13.0177	68.5671
chr11.tRNA394-SerAGA	tRNA	chr11:69037477-69037558	45.7863	68.3196
ENSMUST00000084007	snRNA	chr18:14647767-14647930	12.9054	68.3196
ENSMUST00000082521	rRNA	chr13:103396202-103396306	8.07993	68.3196
mmu-miR-17-3p	miRNA	chr14:115043720-115043743	114.466	67.8245
mmu-miR-18a-3p	miRNA	chr14:115043907-115043930	80.0137	67.8245
chr7.tRNA1280-LysTTT	tRNA	chr7:28793988-28794060	45.0007	67.8245
chr13.tRNA1001-IleAAT	tRNA	chr13:21882033-21882106	33.7786	67.8245
ENSMUST00000180137	snRNA	chr4:117202528-117202643	39.7263	67.577
mmu-miR-338-5p	miRNA	chr11:120014815-120014838	175.963	67.577
mmu-miR-193b-3p	miRNA	chr16:13449569-13449592	44.5518	67.577
chr11.tRNA1823-IleAAT	tRNA	chr11:69062320-69062393	34.2275	67.577
chr4.tRNA16-SerAGA	tRNA	chr4:10874064-10874145	45.5618	67.0819
ENSMUST00000083007	snRNA	chr19:18732741-18732904	11.671	67.0819
chr12.tRNA476-IleAAT	tRNA	chr12:110845338-110845411	31.983	66.8344
ENSMUST00000082581	rRNA	chr6:60250792-60250910	8.41659	66.8344
ENSMUST00000177575	rRNA	chr8:123552364-123552482	42.6441	65.8442
mmu-miR-466b-3p	miRNA	chr2:10476680-10476703	80.5748	65.5967
chr7.tRNA158-IleTAT	tRNA	chr7:28372999-28373093	116.934	65.5967
mmu-miR-669c-5p	miRNA	chr2:10509318-10509341	87.3081	65.5967
ENSMUST00000082475	rRNA	chr15:79692502-79692625	7.51882	65.5967
ENSMUST00000175064	misc_RNA	chr9:88553236-88553534	49.3773	64.8541
chr13.tRNA73-ThrTGT	tRNA	chr13:21275956-21276029	7.18216	64.8541
chr4.tRNA1691-HisGTG	tRNA	chr4:82619623-82619694	42.7563	64.6066
mmu-miR-183-5p	miRNA	chr6:30169710-30169733	77.6571	64.6066
chr13.tRNA968-IleAAT	tRNA	chr13:23438109-23438182	29.8508	64.6066
chr16.tRNA50-ThrCGT	tRNA	chr16:13437323-13437394	29.6264	64.359
ENSMUST00000083529	snoRNA	chr3:153912125-153912204	22.1076	64.359
chr13.tRNA88-SerAGA	tRNA	chr13:21927857-21927938	42.1952	64.1115
chr13.tRNA962-SerAGA	tRNA	chr13:23500957-23501038	33.3297	63.3689
chr13.tRNA1002-IleAAT	tRNA	chr13:21855320-21855393	31.6464	63.3689
ENSMUST00000082456	snoRNA	chr3:86140618-86140688	19.302	63.1214
chr13.tRNA92-IleAAT	tRNA	chr13:22029223-22029296	32.4319	63.1214
ENSMUST00000093721	snRNA	chr9:65201726-65201841	44.4396	62.8738
mmu-miR-93-3p	miRNA	chr5:138165535-138165558	106.722	62.8738
ENSMUST00000117033	snoRNA	chr7:44250450-44250542	17.6187	62.8738
ENSMUST00000179019	rRNA	chr8:123564286-123564404	44.2152	62.6263
ENSMUST00000082614	rRNA	chr12:90801619-90801735	10.661	62.6263
chr2.tRNA587-HisGTG	tRNA	chr2:122377968-122378039	43.0929	62.3788
chr2.tRNA1431-HisGTG	tRNA	chr2:122377363-122377434	43.0929	62.3788
chr2.tRNA1432-HisGTG	tRNA	chr2:122375494-122375565	43.0929	62.3788
mmu-miR-674-3p	miRNA	chr2:117185185-117185208	139.715	62.3788
mmu-miR-34a-3p	miRNA	chr4:150068516-150068538	48.4796	62.3788
ENSMUST00000083050	snoRNA	chr3:86138791-86138858	13.5788	61.8837
ENSMUST00000082393	Mt_tRNA	chrM:3706-3774	24.352	61.6362
chr11.tRNA550-ThrCGT	tRNA	chr11:79704650-79704721	24.6887	61.3886
chr8.tRNA788-MetCAT	tRNA	chr8:121579229-121579301	25.5864	61.1411
ENSMUST00000082991	snoRNA	chr9:120130415-120130563	3.81552	61.1411
ENSMUST00000082797	snoRNA	chr3:153910563-153910633	143.082	60.3985
ENSMUST00000104033	snoRNA	chr2:91596070-91596180	5.72328	60.1509
ENSMUST00000179427	snRNA	chr4:117210844-117210959	36.4719	59.9034
ENSMUST00000104051	snoRNA	chr16:20684239-20684313	21.4342	59.9034
ENSMUST00000116685	snoRNA	chr5:23710991-23711061	18.0676	59.9034
mmu-miR-450a-5p	miRNA	chrX:53048338-53048361	147.122	59.6559
ENSMUST00000082863	snoRNA	chr9:15315522-15315595	121.536	59.6559
mmu-miR-872-5p	miRNA	chr4:94665166-94665188	129.503	59.6559
ENSMUST00000093689	rRNA	chr1:46374197-46374315	64.7516	59.6559
mmu-miR-107-3p	miRNA	chr19:34820699-34820723	104.253	59.6559
ENSMUST00000083116	snRNA	chr2:133008487-133008654	9.20214	59.6559
ENSMUST00000175096	misc_RNA	chr14:50807449-50807767	42.083	59.1608
chr13.tRNA1011-MetCAT	tRNA	chr13:21169687-21169759	24.0153	59.1608
mmu-miR-199b-3p	miRNA	chr2:32318523-32318546	47.5818	59.1608
ENSMUST00000122705	rRNA	chr7:6512235-6512342	5.8355	59.1608
ENSMUST00000083285	snoRNA	chr7:45127382-45127464	27.382	58.9133
ENSMUST00000104416	snoRNA	chr11:116674148-116674222	21.8831	58.9133
mmu-miR-199a-3p	miRNA	chr9:21496497-21496520	47.3573	58.9133
ENSMUST00000083944	snoRNA	chr7:45126601-45126670	19.6387	58.4182
mmu-miR-700-5p	miRNA	chr4:135416600-135416623	54.6517	58.4182
ENSMUST00000083099	snRNA	chr1:171503048-171503163	42.8685	58.1707
mmu-miR-30e-3p	miRNA	chr4:120772617-120772640	79.3404	58.1707
mmu-miR-449a-5p	miRNA	chr13:113037548-113037571	39.5019	58.1707
ENSMUST00000083787	misc_RNA	chr6:122623547-122623658	15.0376	57.9231
ENSMUST00000101817	snRNA	chr9:65196572-65196687	38.8285	57.6756
ENSMUST00000083911	snRNA	chr2:117248271-117248434	10.661	57.6756
chr13.tRNA972-TyrGTA	tRNA	chr13:23427095-23427180	47.5818	57.1805
chr13.tRNA106-TyrGTA	tRNA	chr13:23467076-23467165	48.704	57.1805
mmu-miR-29b-2-5p	miRNA	chr1:195037049-195037075	104.253	56.933
ENSMUST00000179704	rRNA	chr8:123550667-123550785	38.7163	56.6855
chr15.tRNA1013-AsnGTT	tRNA	chr15:16275950-16276023	19.8632	56.1904
mmu-miR-361-3p	miRNA	chrX:113074826-113074852	70.1383	55.6953
ENSMUST00000179185	rRNA	chr8:123584535-123584653	24.4642	55.4478
ENSMUST00000157605	misc_RNA	chr11:86333206-86333308	14.8132	55.2002
mmu-miR-9-5p	miRNA	chr3:88215612-88215636	34.6764	54.9527
chr4.tRNA62-IleAAT	tRNA	chr4:27904779-27904852	23.4542	54.7052
ENSMUST00000083241	snRNA	chr3:18177462-18177625	6.73327	54.4576
ENSMUST00000179060	rRNA	chr8:123548956-123549074	34.7886	53.9626
ENSMUST00000122639	rRNA	chr11:27085126-27085207	5.61106	53.9626
mmu-miR-501-3p	miRNA	chrX:7241269-7241292	104.815	53.715
mmu-miR-664-5p	miRNA	chr1:185242974-185242996	163.282	53.715
ENSMUST00000083215	rRNA	chr9:74059339-74059457	8.52881	53.715
mmu-miR-340-3p	miRNA	chr11:50069761-50069784	66.5472	53.22
ENSMUST00000082671	snRNA	chr12:54239238-54239386	4.37663	53.22
mmu-miR-466f-3p	miRNA	chr2:10468728-10468750	31.7586	52.7249
ENSMUST00000083757	rRNA	chr10:78314165-78314283	35.3497	52.4774
mmu-miR-140-5p	miRNA	chr8:107551248-107551271	163.17	51.9823
mmu-miR-149-5p	miRNA	chr1:92850380-92850404	43.3174	51.7348
chr2.tRNA1506-IleGAT	tRNA	chr2:119056153-119056226	15.2621	50.9922
chr2.tRNA263-AlaCGC	tRNA	chr2:57182078-57182149	64.415	50.7446
ENSMUST00000082937	snoRNA	chr18:75001058-75001123	20.312	50.4971
ENSMUST00000104549	snoRNA	chr15:5118404-5118484	28.7286	49.7545
chr10.tRNA1292-TrpCCA	tRNA	chr10:23777083-23777154	26.8209	49.7545
chr3.tRNA287-GlyCCC	tRNA	chr3:96382911-96382981	45.7863	49.5069
chr3.tRNA27-TyrGTA	tRNA	chr3:19628355-19628447	17.2821	49.2594
chr3.tRNA755-GlyCCC	tRNA	chr3:96351167-96351237	45.7863	49.2594
chr3.tRNA293-HisGTG	tRNA	chr3:96435972-96436043	37.2574	48.7643
mmu-miR-192-5p	miRNA	chr19:6264856-6264878	56.8962	48.5168
ENSMUST00000083212	snoRNA	chr2:26912848-26912915	30.6364	48.2693
ENSMUST00000083282	snRNA	chr6:53433974-53434137	8.86548	47.7742
ENSMUST00000175005	misc_RNA	chr6:69516339-69516620	35.013	46.7841
ENSMUST00000083163	snoRNA	chr4:132309465-132309600	4.37663	46.289
ENSMUST00000178861	rRNA	chr8:123571001-123571119	23.9031	46.0415
ENSMUST00000122596	rRNA	chr10:105804087-105804197	4.37663	46.0415
ENSMUST00000104024	snoRNA	chr14:31014287-31014366	24.0153	45.5464
mmu-miR-34c-3p	miRNA	chr9:51103043-51103066	26.5964	45.2989
ENSMUST00000083324	snoRNA	chr2:26911261-26911334	31.0853	44.8038
ENSMUST00000178499	rRNA	chr8:123547265-123547383	31.4219	44.8038
ENSMUST00000083176	snoRNA	chrX:57391449-57391521	10.661	44.5563
ENSMUST00000082498	snRNA	chr10:105040273-105040438	6.05994	44.5563
ENSMUST00000083084	snRNA	chr3:48954722-48954885	8.07993	44.3087
mmu-miR-466d-3p	miRNA	chr2:10512016-10512038	51.6218	44.0612
ENSMUST00000082660	snRNA	chr3:19560253-19560416	6.39661	43.8136
ENSMUST00000176208	snRNA	chr2:113288273-113288438	7.63104	43.3186
chr3.tRNA747-HisGTG	tRNA	chr3:96500366-96500437	22.2198	43.071
ENSMUST00000179107	rRNA	chr8:123545578-123545696	29.402	43.071
ENSMUST00000082762	snoRNA	chr1:86352008-86352087	8.9777	42.8235
mmu-miR-322-5p	miRNA	chrX:53054305-53054328	124.678	42.8235
chr16.tRNA315-IleAAT	tRNA	chr16:75434179-75434252	16.8332	42.8235
ENSMUST00000158468	snoRNA	chr1:59704789-59704874	11.671	42.576
mmu-miR-29c-5p	miRNA	chr1:195037561-195037584	64.1905	42.3284
ENSMUST00000083346	snoRNA	chr19:8724868-8724943	3.02997	42.0809
chr13.tRNA75-ThrCGT	tRNA	chr13:21322813-21322886	7.96771	41.8334
ENSMUST00000103997	snoRNA	chr5:146834834-146834904	15.3743	41.5858
mmu-miR-186-5p	miRNA	chr3:157544284-157544307	54.0906	41.5858
chr3.tRNA291-HisGTG	tRNA	chr3:96410069-96410140	21.4342	41.3383
chr3.tRNA751-HisGTG	tRNA	chr3:96458070-96458141	21.322	41.0908
chr3.tRNA295-HisGTG	tRNA	chr3:96452495-96452566	21.322	41.0908
ENSMUST00000083278	snRNA	chr6:81638311-81638469	6.50883	41.0908
mmu-miR-3968	miRNA	chr11:115447968-115447990	280.553	40.8432
mmu-miR-130b-5p	miRNA	chr16:17124108-17124131	102.458	40.8432
mmu-let-7k	miRNA	chr5:147283256-147283276	77.4326	40.5957
ENSMUST00000093668	rRNA	chr11:74319792-74319910	23.0053	40.1006
ENSMUST00000083804	snoRNA	chr3:153911610-153911690	27.4942	39.8531
ENSMUST00000083888	snoRNA	chr7:99482785-99482932	37.033	39.8531
mmu-miR-702-3p	miRNA	chr5:136991519-136991542	82.2581	39.8531
ENSMUST00000157165	snoRNA	chr12:65056573-65056658	25.9231	39.6056
mmu-miR-6410	miRNA	chr10:78434802-78434825	103.805	39.358
chr3.tRNA749-HisGTG	tRNA	chr3:96463972-96464043	18.4043	39.358
ENSMUST00000083836	snRNA	chr6:6924118-6924279	8.19215	39.358
ENSMUST00000082398	Mt_tRNA	chrM:5018-5086	52.2951	38.863
mmu-miR-874-3p	miRNA	chr13:58023134-58023157	25.362	38.863
ENSMUST00000083113	misc_RNA	chr4:114987964-114988061	8.52881	38.863
ENSMUST00000082547	snRNA	chr15:89019221-89019379	5.72328	38.863
chr3.tRNA1040-ArgACG	tRNA	chr3:19627959-19628031	11.4466	38.6154
ENSMUST00000104514	snoRNA	chr9:20889484-20889568	16.8332	37.8728
mmu-miR-744-5p	miRNA	chr11:65734798-65734821	39.6141	37.6253
chr13.tRNA1004-SerGCT	tRNA	chr13:21492845-21492926	26.7086	37.6253
ENSMUST00000083856	snoRNA	chr4:130775741-130775823	4.26441	37.3777
ENSMUST00000082550	snoRNA	chr4:130766331-130766413	4.26441	37.3777
mmu-miR-182-5p	miRNA	chr6:30165961-30165987	28.0553	37.1302
ENSMUST00000083947	snRNA	chr9:90351995-90352171	6.05994	36.6351
ENSMUST00000083173	rRNA	chr9:102127888-102128005	24.4642	36.3876
mmu-miR-3535	miRNA	chr1:86352061-86352088	48.704	36.1401
mmu-miR-130b-3p	miRNA	chr16:17124070-17124093	68.5672	35.8925
mmu-miR-212-3p	miRNA	chr11:75173442-75173465	31.7586	35.8925
mmu-miR-677-3p	miRNA	chr10:128085334-128085361	4.93773	35.8925
ENSMUST00000175437	snoRNA	chr1:9942463-9942549	41.7463	35.645
ENSMUST00000158304	snoRNA	chr9:15314074-15314144	18.0676	35.645
ENSMUST00000174933	misc_RNA	chr5:149247954-149248244	13.8032	35.645
mmu-miR-503-3p	miRNA	chrX:53053986-53054009	95.6125	35.3975
mmu-miR-6395	miRNA	chr8:34166688-34166711	34.2275	35.3975
mmu-miR-21b	miRNA	chr3:29636767-29636791	84.8392	35.1499
mmu-miR-106b-3p	miRNA	chr5:138165745-138165768	58.1306	35.1499
chr5.tRNA703-AlaTGC	tRNA	chr5:125409472-125409543	60.0383	34.9024
mmu-miR-31-3p	miRNA	chr4:88910576-88910600	21.6587	34.9024
ENSMUST00000116723	snoRNA	chr7:44250135-44250224	14.0277	34.9024
mmu-miR-144-5p	miRNA	chr11:78073009-78073033	21.9954	34.6549
ENSMUST00000116892	snRNA	chr1:118459141-118459265	5.72328	34.6549
chr1.tRNA819-AsnGTT	tRNA	chr1:188941406-188941479	9.87547	34.4073
ENSMUST00000082629	snoRNA	chr6:115807975-115808114	37.1452	34.1598
mmu-miR-24-1-5p	miRNA	chr13:63301212-63301236	66.2105	33.9123
ENSMUST00000083521	miRNA	chr11:86584067-86584158	71.5971	33.6647
mmu-miR-505-3p	miRNA	chrX:60394415-60394438	51.9584	33.6647
ENSMUST00000175542	misc_RNA	chr18:65427469-65427810	13.5788	33.6647
mmu-miR-23b-5p	miRNA	chr13:63300491-63300513	76.7593	33.4172
ENSMUST00000175268	snoRNA	chr17:34950952-34951017	30.9731	33.1697
ENSMUST00000178297	rRNA	chr8:123562595-123562713	21.322	33.1697
ENSMUST00000083503	miRNA	chr15:68341208-68341289	42.3074	32.9221
mmu-miR-669a-3p	miRNA	chr2:10479365-10479389	39.5019	32.6746
ENSMUST00000116828	snoRNA	chr7:15938762-15938870	3.92774	32.6746
ENSMUST00000177868	snRNA	chr1:72244213-72244403	15.5987	32.4271
ENSMUST00000158887	snoRNA	chr1:59704258-59704338	6.17217	32.1795
ENSMUST00000082922	snRNA	chr11:83271498-83271688	17.2821	32.1795
ENSMUST00000101806	snRNA	chr1:72236946-72237136	16.9454	32.1795
ENSMUST00000179876	snRNA	chr1:72255008-72255198	18.4043	32.1795
mmu-miR-362-5p	miRNA	chrX:7242018-7242043	49.4896	31.932
chr13.tRNA983-ThrAGT	tRNA	chr13:22030100-22030173	9.65102	31.6844
ENSMUST00000083355	snoRNA	chr2:130277697-130277766	20.0876	31.4369
mmu-miR-421-3p	miRNA	chrX:103572929-103572953	71.8216	31.4369
ENSMUST00000082703	snoRNA	chr17:12922790-12922917	6.28439	31.4369
chr11.tRNA1818-ArgTCT	tRNA	chr11:69123482-69123568	20.312	30.9418
ENSMUST00000158656	snoRNA	chr1:87784556-87784820	17.731	30.9418
chr13.tRNA68-AlaTGC	tRNA	chr13:21240945-21241016	16.3843	30.6943
mmu-miR-6363	miRNA	chr16:50727203-50727226	72.1582	30.1992
mmu-miR-99b-3p	miRNA	chr17:17830231-17830254	63.6294	30.1992
mmu-miR-28a-3p	miRNA	chr16:24827907-24827930	49.4896	30.1992
ENSMUST00000082919	snoRNA	chr17:35162563-35162696	1.79554	30.1992
mmu-miR-1839-5p	miRNA	chr7:81529918-81529941	55.3251	29.9517
ENSMUST00000083134	rRNA	chrX:18323444-18323562	21.0976	29.7042
ENSMUST00000082668	snoRNA	chr1:63179004-63179135	16.0476	29.4566
ENSMUST00000082453	snoRNA	chr4:132352775-132352979	2.1322	29.2091
mmu-miR-145a-5p	miRNA	chr18:61647865-61647889	17.2821	29.2091
ENSMUST00000116702	snoRNA	chr7:44248090-44248180	3.02997	28.9616
ENSMUST00000082833	snoRNA	chr7:45123025-45123111	32.2075	28.714
ENSMUST00000102093	miRNA	chr3:89116609-89116672	65.9861	28.714
chr13.tRNA997-ArgTCT	tRNA	chr13:21917162-21917247	19.1898	28.714
chr11.tRNA630-GlnTTG	tRNA	chr11:86262168-86262239	36.8086	28.4665
chrX.tRNA371-AlaTGC	tRNA	chrX:136553725-136553796	25.362	28.4665
ENSMUST00000082556	snRNA	chr6:76200118-76200278	0.89777	28.219
ENSMUST00000178073	snRNA	chr3:96374021-96374185	12.4566	27.9714
chrX.tRNA363-AlaTGC	tRNA	chrX:136357602-136357673	25.1375	27.9714
ENSMUST00000082917	snRNA	chr5:7177706-7177856	7.51882	27.9714
ENSMUST00000082791	snoRNA	chr11:48802032-48802112	7.51882	27.7239
mmu-miR-126a-3p	miRNA	chr2:26591401-26591424	23.0053	27.7239
ENSMUST00000083600	miRNA	chr11:70012043-70012131	47.8062	27.7239
chr1.tRNA717-HisATG	tRNA	chr1:171669439-171669511	12.1199	27.4764
ENSMUST00000178300	snRNA	chr3:96488729-96488893	11.7832	27.4764
ENSMUST00000083886	snRNA	chr11:101604850-101605040	15.4865	27.2288
ENSMUST00000178755	rRNA	chr8:123543873-123543991	20.5365	26.9813
mmu-miR-9-3p	miRNA	chr3:88215651-88215674	20.4243	26.7338
ENSMUST00000158946	snoRNA	chr9:20890757-20890836	4.37663	26.4862
ENSMUST00000178250	snRNA	chr3:96359953-96360117	11.671	26.4862
mmu-let-7j	miRNA	chr3:140028280-140028305	63.0683	26.4862
ENSMUST00000177643	snRNA	chr3:96486555-96486719	11.5588	26.2387
mmu-miR-449b	miRNA	chr13:113037428-113037449	16.3843	26.2387
mmu-miR-206-3p	miRNA	chr1:20679054-20679077	17.731	26.2387
ENSMUST00000083410	snRNA	chr4:39259631-39259794	6.50883	26.2387
ENSMUST00000158346	rRNA	chr14:102806099-102806146	4.26441	26.2387
ENSMUST00000082989	snRNA	chr4:51812483-51812647	11.4466	25.9911
mmu-miR-133b-3p	miRNA	chr1:20682833-20682856	11.7832	25.9911
chr11.tRNA398-TrpCCA	tRNA	chr11:69041826-69041897	15.1499	25.7436
ENSMUST00000083425	snoRNA	chr9:64176661-64176759	10.4366	25.7436
ENSMUST00000084010	snRNA	chr11:101658238-101658428	14.3643	25.4961
ENSMUST00000082768	snRNA	chr11:101641748-101641938	14.3643	25.4961
ENSMUST00000083833	snRNA	chr11:101627366-101627556	14.3643	25.4961
mmu-miR-10b-5p	miRNA	chr2:74726073-74726097	19.9754	25.4961
ENSMUST00000082844	snoRNA	chr10:128084143-128084216	26.7086	25.2485
mmu-miR-3966	miRNA	chr10:97423492-97423514	1.23443	25.2485
mmu-let-7g-3p	miRNA	chr9:106178901-106178924	48.704	25.001
mmu-miR-181d-5p	miRNA	chr8:84178758-84178782	123.78	25.001
chr11.tRNA2022-AlaTGC	tRNA	chr11:48834429-48834500	48.5918	25.001
ENSMUST00000083360	snRNA	chr3:96450446-96450611	9.20214	24.7535
ENSMUST00000116868	snoRNA	chr8:110842383-110842458	6.28439	24.7535
mmu-miR-466g	miRNA	chr2:10514641-10514663	22.1076	24.7535
chr11.tRNA1820-TrpCCA	tRNA	chr11:69063495-69063566	15.2621	24.5059
ENSMUST00000102024	snRNA	chr3:96328425-96328590	9.08992	24.5059
mmu-miR-28c	miRNA	chr15:53614215-53614236	27.1575	24.5059
ENSMUST00000083742	snoRNA	chr11:78183056-78183124	34.2275	24.2584
ENSMUST00000082923	rRNA	chr18:34647400-34647518	17.2821	24.0109
ENSMUST00000083317	snRNA	chr11:101645740-101645930	14.3643	24.0109
mmu-let-7f-1-3p	miRNA	chr13:48537832-48537855	57.4573	23.7633
mmu-miR-1195	miRNA	chr17:70860557-70860581	3.02997	23.7633
mmu-let-7a-1-3p	miRNA	chr13:48538187-48538210	44.5518	23.2683
mmu-let-7c-2-3p	miRNA	chr15:85706663-85706686	43.5418	23.2683
ENSMUST00000083694	snoRNA	chr7:45126864-45126947	10.3244	23.2683
mmu-miR-877-5p	miRNA	chr17:35960794-35960815	64.6394	23.2683
ENSMUST00000082748	snRNA	chr8:52336915-52337105	13.8032	23.2683
ENSMUST00000104135	snRNA	chr4:132270080-132270213	14.9254	23.0207
ENSMUST00000083839	snRNA	chr3:96460024-96460189	8.41659	23.0207
ENSMUST00000158200	misc_RNA	chr2:49906771-49906880	5.8355	23.0207
ENSMUST00000083971	snRNA	chr1:171027965-171028129	8.19215	22.7732
ENSMUST00000083706	snoRNA	chr11:116672506-116672581	6.62105	22.2781
ENSMUST00000083701	snoRNA	chr11:56263165-56263240	6.62105	22.2781
ENSMUST00000083121	rRNA	chr1:82635013-82635110	12.681	22.2781
chr13.tRNA72-ThrCGT	tRNA	chr13:21264580-21264653	10.7732	22.2781
ENSMUST00000082947	snRNA	chr1:192745571-192745686	12.5688	22.0306
ENSMUST00000083977	misc_RNA	chr15:93234363-93234700	2.35665	22.0306
ENSMUST00000082678	snoRNA	chr1:63178677-63178754	14.3643	21.7831
ENSMUST00000083488	miRNA	chrX:19146294-19146388	26.1475	21.7831
ENSMUST00000102415	miRNA	chr19:9855319-9855422	9.87547	21.7831
mmu-miR-296-5p	miRNA	chr2:174267092-174267114	39.2774	21.5355
mmu-miR-126a-5p	miRNA	chr2:26591364-26591386	18.0676	21.5355
ENSMUST00000158210	snoRNA	chr6:124715232-124715502	4.60107	21.5355
chr13.tRNA71-AlaAGC	tRNA	chr13:21259768-21259839	18.8532	21.288
chr10.tRNA895-LysTTT	tRNA	chr10:87829886-87829958	24.6887	21.288
ENSMUST00000082578	snRNA	chr11:94919709-94919833	6.62105	21.288
chrX.tRNA940-GlnTTG	tRNA	chrX:13859166-13859237	30.6364	21.288
mmu-miR-452-5p	miRNA	chrX:72262270-72262293	17.0576	21.288
mmu-miR-6406	miRNA	chr11:68220916-68220939	1.90776	21.288
ENSMUST00000179195	rRNA	chr8:123554060-123554178	8.30437	21.0405
mmu-miR-3473d	miRNA	chr8:111016497-111016522	41.5218	21.0405
ENSMUST00000082838	snRNA	chrX:14315401-14315591	12.9054	20.7929
mmu-miR-16-1-3p	miRNA	chr14:61631893-61631916	111.323	20.5454
mmu-miR-331-3p	miRNA	chr10:93963782-93963804	17.5065	20.5454
mmu-miR-6369	miRNA	chr13:58313118-58313142	45.2251	20.5454
chr1.tRNA583-IleTAT	tRNA	chr1:153458664-153458736	9.76324	20.5454
ENSMUST00000122729	snRNA	chrX:105819883-105820065	33.6664	20.2978
ENSMUST00000104568	snoRNA	chr2:37400047-37400157	7.63104	20.2978
ENSMUST00000082653	snRNA	chr15:81039643-81039793	1.00999	20.2978
mmu-miR-322-3p	miRNA	chrX:53054268-53054290	79.1159	20.0503
chr6.tRNA1015-CysGCA	tRNA	chr6:48305464-48305535	4.60107	20.0503
mmu-miR-1983	miRNA	chr13:21896929-21896951	91.7969	19.8028
ENSMUST00000104305	snoRNA	chr11:74905424-74905516	9.20214	19.8028
ENSMUST00000175249	miRNA	chr3:28419943-28420018	13.0177	18.8126
ENSMUST00000083107	snoRNA	chr9:120128780-120128935	5.38662	18.5651
ENSMUST00000083890	misc_RNA	chr2:7076094-7076414	2.01998	18.5651
ENSMUST00000082593	misc_RNA	chr18:73611516-73611622	4.26441	18.5651
ENSMUST00000082670	snoRNA	chr4:132309941-132310069	19.8632	18.3176
mmu-miR-8114	miRNA	chr1:153899988-153900010	47.8062	18.3176
mmu-miR-500-5p	miRNA	chrX:7237729-7237755	47.2451	18.3176
ENSMUST00000157298	snRNA	chr4:114844985-114845117	1.00999	18.3176
ENSMUST00000157310	snoRNA	chr16:23110756-23110933	9.65102	18.07
ENSMUST00000083665	miRNA	chr13:63300472-63300568	30.0753	18.07
mmu-miR-3970	miRNA	chr19:33157121-33157142	40.7363	18.07
ENSMUST00000102296	miRNA	chrX:7241243-7241351	7.06994	18.07
mmu-miR-669a-5p	miRNA	chr2:10501353-10501378	47.1329	17.8225
mmu-miR-8112	miRNA	chr6:71271744-71271765	17.1698	17.8225
ENSMUST00000157726	snoRNA	chr4:3835079-3835146	11.8954	17.575
ENSMUST00000174961	misc_RNA	chr18:55622633-55622920	11.4466	17.575
ENSMUST00000083108	snRNA	chr14:96444955-96445070	8.41659	17.3274
ENSMUST00000082412	Mt_tRNA	chrM:9808-9875	16.0476	17.3274
chr13.tRNA89-LysTTT	tRNA	chr13:21971788-21971860	17.731	17.3274
mmu-miR-203-3p	miRNA	chr12:112130926-112130949	12.2321	17.3274
ENSMUST00000082607	snRNA	chr17:49292742-49292901	2.91775	17.3274
ENSMUST00000083928	snoRNA	chr11:69667834-69667976	4.60107	17.0799
ENSMUST00000082983	snoRNA	chr13:86044989-86045048	5.49884	17.0799
ENSMUST00000116960	snoRNA	chr2:130275506-130275573	11.671	16.8324
mmu-miR-500-3p	miRNA	chrX:7237694-7237717	54.4273	16.8324
ENSMUST00000083895	snoRNA	chr9:64175423-64175521	6.95771	16.8324
mmu-miR-125a-3p	miRNA	chr17:17830854-17830877	31.5342	16.8324
ENSMUST00000158793	misc_RNA	chr1:141314355-141314464	3.47886	16.8324
ENSMUST00000102368	miRNA	chr19:42274964-42275062	6.62105	16.8324
ENSMUST00000083932	snRNA	chr13:95896962-95897120	2.69331	16.8324
ENSMUST00000082891	rRNA	chr3:39635964-39636082	16.4965	16.5848
ENSMUST00000083047	snoRNA	chrX:74272484-74272620	9.98769	16.5848
chr15.tRNA355-MetCAT	tRNA	chr15:88641532-88641604	7.06994	16.5848
ENSMUST00000083065	misc_RNA	chrX:152923453-152923760	1.68332	16.5848
ENSMUST00000083970	snoRNA	chr18:34942644-34942713	17.3943	16.3373
ENSMUST00000178106	rRNA	chr8:123538786-123538904	12.1199	16.3373
chr13.tRNA973-TyrGTA	tRNA	chr13:23425646-23425734	6.17217	16.3373
ENSMUST00000083677	miRNA	chr8:84208518-84208592	20.312	16.3373
ENSMUST00000104157	snoRNA	chr1:59691934-59692020	2.80553	16.0898
mmu-miR-466c-3p	miRNA	chr2:10484019-10484042	19.9754	16.0898
ENSMUST00000082972	rRNA	chr2:119631118-119631236	9.20214	15.8422
ENSMUST00000083487	miRNA	chr13:48538179-48538272	39.6141	15.8422
ENSMUST00000083753	snoRNA	chr1:127375131-127375239	6.50883	15.8422
mmu-miR-872-3p	miRNA	chr4:94665205-94665228	29.8508	15.8422
chr17.tRNA515-IleTAT	tRNA	chr17:83861944-83862036	4.15218	15.8422
chr13.tRNA101-TyrGTA	tRNA	chr13:23426505-23426592	7.06994	15.5947
ENSMUST00000175442	misc_RNA	chr4:54468333-54468611	27.1575	15.5947
ENSMUST00000175157	rRNA	chrX:159449277-159449385	3.92774	15.5947
chr13.tRNA970-TyrGTA	tRNA	chr13:23432990-23433077	5.8355	15.3472
ENSMUST00000082758	snoRNA	chr11:62776985-62777125	3.92774	15.3472
ENSMUST00000157273	misc_RNA	chr13:13789344-13789633	5.16218	15.3472
ENSMUST00000116853	snoRNA	chr7:44249852-44249941	8.30437	15.0996
ENSMUST00000083374	snRNA	chr3:96422733-96422897	5.2744	15.0996
mmu-miR-467a-5p	miRNA	chr2:10491061-10491084	78.5548	14.8521
ENSMUST00000104377	snoRNA	chr2:167064998-167065086	9.76324	14.8521
ENSMUST00000083033	snRNA	chr1:178636905-178637071	5.16218	14.8521
ENSMUST00000083244	snRNA	chr13:35662135-35662276	7.18216	14.8521
mmu-miR-200b-5p	miRNA	chr4:156055720-156055743	8.52881	14.8521
mmu-miR-6386	miRNA	chr9:92267333-92267358	45.8985	14.6045
mmu-miR-26b-3p	miRNA	chr1:74394359-74394382	36.9208	14.6045
ENSMUST00000082579	snoRNA	chr11:6528033-6528165	1.90776	14.6045
mmu-miR-103-1-5p	miRNA	chr11:35782409-35782433	38.8285	14.357
mmu-miR-222-5p	miRNA	chrX:19146939-19146961	36.5841	14.1095
mmu-miR-1843a-5p	miRNA	chr12:80391653-80391675	25.6987	14.1095
ENSMUST00000082448	snoRNA	chr16:23111301-23111429	4.03996	14.1095
ENSMUST00000083437	snRNA	chr10:4484234-4484393	5.49884	14.1095
mmu-miR-5121	miRNA	chr7:45126924-45126946	1.12221	14.1095
ENSMUST00000122656	misc_RNA	chr17:17783132-17783417	7.4066	14.1095
ENSMUST00000082469	snRNA	chr7:91667149-91667293	4.15218	14.1095
mmu-miR-6481	miRNA	chr3:99199366-99199386	2.24442	14.1095
chr13.tRNA1006-MetCAT	tRNA	chr13:21326717-21326789	9.08992	14.1095
ENSMUST00000157893	snoRNA	chrX:116748842-116748956	1.12221	14.1095
ENSMUST00000083015	snoRNA	chr4:132310240-132310369	2.35665	13.8619
mmu-miR-486-3p	miRNA	chr8:23142628-23142650	9.31436	13.8619
ENSMUST00000082606	snoRNA	chr11:78181299-78181363	4.15218	13.3669
ENSMUST00000174989	snoRNA	chr3:123507937-123508066	16.3843	13.3669
ENSMUST00000082760	misc_RNA	chr5:139844930-139845250	1.34665	13.3669
ENSMUST00000082446	snoRNA	chr9:120129351-120129553	1.23443	13.1193
mmu-miR-6353	miRNA	chr1:84218925-84218949	15.1499	13.1193
ENSMUST00000083082	snoRNA	chr7:109520120-109520251	18.0676	12.8718
chr13.tRNA70-AlaCGC	tRNA	chr13:21254220-21254291	10.8855	12.8718
ENSMUST00000157543	snRNA	chr4:121083986-121084149	3.81552	12.8718
mmu-miR-212-5p	miRNA	chr11:75173402-75173426	5.38662	12.8718
ENSMUST00000083874	misc_RNA	chr17:46403875-46404198	15.3743	12.6243
mmu-miR-2137	miRNA	chrX:72992112-72992134	24.1276	12.6243
ENSMUST00000178786	snRNA	chr1:72226240-72226430	13.2421	12.6243
chr11.tRNA372-ProTGG	tRNA	chr11:67291139-67291210	9.20214	12.6243
ENSMUST00000082967	snoRNA	chr11:97781639-97781775	4.03996	12.3767
chr13.tRNA967-AlaCGC	tRNA	chr13:23438697-23438768	9.98769	12.3767
mmu-miR-27a-5p	miRNA	chr8:84208684-84208707	35.3497	12.1292
mmu-miR-101a-5p	miRNA	chr4:101346992-101347015	25.362	12.1292
ENSMUST00000157560	snoRNA	chr3:108554338-108554751	6.28439	12.1292
mmu-miR-138-5p	miRNA	chr8:94324311-94324335	22.4442	12.1292
chr13.tRNA976-ValCAC	tRNA	chr13:23412077-23412149	2.24442	12.1292
chr13.tRNA99-MetCAT	tRNA	chr13:23317466-23317538	8.64103	12.1292
ENSMUST00000083508	miRNA	chr14:115044157-115044263	1.34665	12.1292
ENSMUST00000082882	snoRNA	chr1:161036057-161036139	7.74326	11.8817
ENSMUST00000122599	rRNA	chr5:119297245-119297361	5.49884	11.8817
ENSMUST00000082672	snRNA	chr4:83527628-83527768	6.50883	11.8817
mmu-miR-190b-5p	miRNA	chr3:90070029-90070051	29.1775	11.8817
mmu-miR-195a-5p	miRNA	chr11:70235061-70235083	17.8432	11.8817
ENSMUST00000083471	miRNA	chr1:23272269-23272339	16.1599	11.8817
mmu-miR-218-5p	miRNA	chr5:48223965-48223987	7.51882	11.8817
ENSMUST00000158630	snoRNA	chr17:24719676-24719803	10.4366	11.8817
ENSMUST00000083965	snoRNA	chr15:34440791-34440922	2.1322	11.8817
ENSMUST00000082404	Mt_tRNA	chrM:6942-7011	5.61106	11.6341
ENSMUST00000083724	snRNA	chr17:94869873-94869988	6.17217	11.6341
mmu-miR-467c-5p	miRNA	chr2:10473940-10473963	23.4542	11.6341
mmu-let-7e-3p	miRNA	chr17:17830410-17830433	49.0407	11.3866
ENSMUST00000083111	snRNA	chr3:89967999-89968163	4.71329	11.3866
mmu-miR-3470b	miRNA	chr16:44013884-44013906	5.8355	11.3866
chr6.tRNA1029-CysGCA	tRNA	chr6:48209838-48209909	8.41659	11.3866
mmu-miR-5100	miRNA	chr11:60728697-60728719	15.2621	11.3866
ENSMUST00000083361	snoRNA	chr2:26912530-26912600	5.72328	11.1391
mmu-miR-7043-3p	miRNA	chr6:116645977-116645999	28.6164	11.1391
ENSMUST00000083715	snoRNA	chr18:35557032-35557227	3.25441	11.1391
ENSMUST00000104521	snoRNA	chr17:24720772-24720905	14.0277	11.1391
ENSMUST00000083502	miRNA	chr12:108658620-108658718	27.8309	11.1391
mmu-miR-505-5p	miRNA	chrX:60394450-60394474	21.6587	11.1391
chr6.tRNA176-CysGCA	tRNA	chr6:48311499-48311570	4.93773	11.1391
ENSMUST00000157383	snoRNA	chr5:135053988-135054116	3.02997	11.1391
ENSMUST00000083061	snoRNA	chr2:158358360-158358472	1.23443	11.1391
ENSMUST00000158270	snoRNA	chr15:71794188-71794365	8.41659	10.8915
ENSMUST00000082907	snoRNA	chr5:121205010-121205143	1.5711	10.8915
chr13.tRNA1053-LysCTT	tRNA	chr13:4224148-4224220	7.18216	10.8915
ENSMUST00000157338	snoRNA	chr13:49684301-49684433	3.92774	10.8915
ENSMUST00000082679	snRNA	chr4:129458351-129458490	3.36664	10.8915
ENSMUST00000083844	snoRNA	chr4:123293152-123293282	2.69331	10.8915
mmu-miR-700-3p	miRNA	chr4:135416560-135416582	30.4119	10.644
mmu-miR-1843b-5p	miRNA	chr1:159340361-159340383	24.1276	10.644
mmu-miR-1839-3p	miRNA	chr7:81529957-81529981	19.5265	10.644
mmu-miR-204-5p	miRNA	chr19:22750609-22750632	7.63104	10.644
chrX.tRNA373-AlaCGC	tRNA	chrX:136569763-136569835	8.41659	10.644
mmu-miR-466i-5p	miRNA	chr13:17747524-17747545	3.47886	10.644
ENSMUST00000158377	snoRNA	chr13:62384918-62385052	2.35665	10.644
chr13.tRNA1008-ThrAGT	tRNA	chr13:21249194-21249267	2.80553	10.3965
mmu-miR-1306-5p	miRNA	chr16:18284287-18284311	30.6364	10.3965
ENSMUST00000082639	snoRNA	chr3:100303288-100303364	6.95771	10.3965
ENSMUST00000083860	snRNA	chr2:116968039-116968173	3.92774	10.1489
mmu-miR-466h-3p	miRNA	chr2:10514939-10514959	7.51882	10.1489
ENSMUST00000083559	miRNA	chr4:150068454-150068555	2.80553	10.1489
ENSMUST00000082772	misc_RNA	chr18:69777936-69778045	2.01998	10.1489
ENSMUST00000175596	miRNA	chr5:17776749-17776835	0.89777	10.1489
ENSMUST00000083281	snRNA	chr1:77898283-77898446	0.336664	10.1489
ENSMUST00000116746	snoRNA	chr8:110838528-110838616	4.60107	9.90139
mmu-miR-199a-5p	miRNA	chr1:162217843-162217867	9.20214	9.90139
ENSMUST00000083127	snoRNA	chr11:55482694-55482833	3.59108	9.90139
ENSMUST00000082861	snRNA	chr11:96083673-96083856	4.37663	9.90139
ENSMUST00000082624	snoRNA	chr13:46767520-46767649	2.1322	9.90139
ENSMUST00000083919	snoRNA	chr14:52069300-52069369	4.15218	9.65385
mmu-miR-29a-5p	miRNA	chr6:31062710-31062733	36.5841	9.65385
ENSMUST00000175346	miRNA	chr8:111016450-111016530	4.37663	9.65385
mmu-miR-129-2-3p	miRNA	chr2:94241375-94241398	2.35665	9.65385
chr6.tRNA1018-CysGCA	tRNA	chr6:48288876-48288947	2.46887	9.65385
ENSMUST00000157853	miRNA	chr9:21613444-21613576	5.72328	9.40632
mmu-miR-7033-5p	miRNA	chr5:135383782-135383806	2.80553	9.40632
ENSMUST00000174946	snoRNA	chr17:34952013-34952075	5.16218	9.15879
ENSMUST00000104437	snoRNA	chr11:78181686-78181756	7.06994	9.15879
mmu-miR-188-5p	miRNA	chrX:7248030-7248052	19.302	9.15879
ENSMUST00000082620	rRNA	chr5:107401319-107401437	3.47886	9.15879
mmu-miR-20b-5p	miRNA	chrX:52742158-52742182	13.2421	9.15879
mmu-miR-760-3p	miRNA	chr3:122293614-122293635	11.7832	9.15879
ENSMUST00000083703	snoRNA	chr8:126944847-126944980	6.95771	9.15879
mmu-miR-224-5p	miRNA	chrX:72261084-72261106	4.82551	9.15879
ENSMUST00000083542	miRNA	chr15:68337415-68337510	2.24442	9.15879
ENSMUST00000122710	snRNA	chr9:105673465-105673551	0.112221	9.15879
mmu-miR-467a-3p	miRNA	chr2:10493558-10493581	29.2897	8.91125
mmu-miR-425-3p	miRNA	chr9:108568829-108568851	13.8032	8.91125
mmu-miR-7062-5p	miRNA	chr7:139986845-139986870	23.0053	8.91125
ENSMUST00000175323	misc_RNA	chr1:190482872-190483157	6.17217	8.91125
ENSMUST00000158545	misc_RNA	chr14:56535971-56536077	2.46887	8.91125
mmu-miR-6360	miRNA	chr18:23774937-23774960	6.17217	8.91125
ENSMUST00000084006	snoRNA	chr7:68952100-68952236	1.45888	8.91125
ENSMUST00000093658	snoRNA	chr19:8888538-8888685	0.89777	8.91125
ENSMUST00000093750	snRNA	chr19:61164365-61164481	4.48885	8.66372
chr19.tRNA371-MetCAT	tRNA	chr19:61320836-61320908	8.30437	8.66372
chr11.tRNA1132-MetCAT	tRNA	chr11:121964062-121964134	8.30437	8.66372
mmu-miR-96-5p	miRNA	chr6:30169505-30169529	8.19215	8.66372
chr6.tRNA1026-CysGCA	tRNA	chr6:48224329-48224400	7.4066	8.66372
ENSMUST00000175223	miRNA	chr6:83090311-83090387	6.95771	8.66372
ENSMUST00000082580	snoRNA	chr9:64177123-64177193	3.36664	8.41618
ENSMUST00000157450	rRNA	chr5:90893380-90893496	3.92774	8.41618
ENSMUST00000104032	snoRNA	chr1:161036984-161037049	18.4043	8.41618
ENSMUST00000102108	miRNA	chr14:115044427-115044506	15.0376	8.41618
mmu-miR-30a-3p	miRNA	chr1:23272314-23272337	9.20214	8.41618
mmu-miR-466i-3p	miRNA	chr13:17747551-17747574	4.60107	8.41618
ENSMUST00000082721	snoRNA	chr4:123291344-123291474	2.46887	8.41618
ENSMUST00000082480	rRNA	chr1:85674882-85674985	3.47886	8.16865
ENSMUST00000082836	rRNA	chr17:78858934-78859052	5.49884	8.16865
ENSMUST00000104106	snoRNA	chrX:93164902-93164984	0.673327	8.16865
mmu-miR-466p-3p	miRNA	chr2:10506058-10506081	9.98769	8.16865
ENSMUST00000104478	snRNA	chr9:84188355-84188539	2.69331	8.16865
mmu-miR-33-3p	miRNA	chr15:82198166-82198189	15.2621	8.16865
ENSMUST00000104181	snRNA	chr6:71039579-71039733	0.336664	8.16865
mmu-miR-652-5p	miRNA	chrX:142739019-142739044	20.4243	7.92111
mmu-miR-362-3p	miRNA	chrX:7241983-7242006	16.4965	7.92111
ENSMUST00000083939	rRNA	chr4:41303158-41303272	3.47886	7.92111
mmu-miR-32-5p	miRNA	chr4:56895271-56895294	12.2321	7.92111
mmu-miR-466e-3p	miRNA	chr2:10479137-10479161	9.98769	7.92111
ENSMUST00000083595	miRNA	chr11:75463716-75463810	6.95771	7.92111
ENSMUST00000083083	snRNA	chr6:97572076-97572238	3.02997	7.92111
ENSMUST00000083791	snoRNA	chr2:144261589-144261726	3.47886	7.92111
ENSMUST00000083688	snRNA	chrX:43254046-43254235	4.71329	7.92111
ENSMUST00000102345	miRNA	chr19:34395647-34395755	6.17217	7.92111
ENSMUST00000082938	snRNA	chr3:86930743-86930902	3.02997	7.92111
ENSMUST00000157904	snoRNA	chr11:117077243-117077435	0.673327	7.92111
ENSMUST00000083812	snRNA	chr18:84742162-84742317	0.336664	7.92111
mmu-miR-339-3p	miRNA	chr5:139369672-139369696	15.8232	7.67358
mmu-miR-6371	miRNA	chr6:50572458-50572482	10.7732	7.67358
mmu-miR-214-3p	miRNA	chr1:162223437-162223460	7.96771	7.67358
chrX.tRNA369-AlaCGC	tRNA	chrX:136401868-136401939	4.15218	7.67358
mmu-miR-132-5p	miRNA	chr11:75173685-75173708	4.26441	7.67358
ENSMUST00000175078	snoRNA	chr18:33795164-33795295	2.24442	7.67358
ENSMUST00000175504	snoRNA	chr10:128085289-128085360	3.81552	7.42604
mmu-miR-338-3p	miRNA	chr11:120014780-120014803	24.4642	7.42604
ENSMUST00000083302	rRNA	chr3:88906510-88906628	5.2744	7.42604
mmu-miR-669p-3p	miRNA	chr2:10489166-10489191	8.30437	7.42604
chr9.tRNA1514-LysCTT	tRNA	chr9:14958433-14958505	5.38662	7.42604
ENSMUST00000083988	rRNA	chr18:73533403-73533550	7.06994	7.42604
mmu-miR-152-3p	miRNA	chr11:96850438-96850460	8.30437	7.42604
mmu-miR-3060-3p	miRNA	chr11:4139412-4139435	8.07993	7.42604
chr3.tRNA2-LysCTT	tRNA	chr3:3149493-3149565	4.82551	7.17851
ENSMUST00000093556	snoRNA	chr10:23785347-23785475	0.89777	7.17851
ENSMUST00000175089	miRNA	chr3:151023792-151023862	4.71329	7.17851
ENSMUST00000083339	snoRNA	chr17:35247175-35247250	4.37663	6.93097
mmu-miR-744-3p	miRNA	chr11:65734741-65734764	12.7932	6.93097
ENSMUST00000175303	snoRNA	chr14:52209785-52209894	3.81552	6.93097
mmu-miR-181c-5p	miRNA	chr8:84178923-84178946	7.96771	6.93097
ENSMUST00000083162	snRNA	chr10:12363410-12363573	2.58109	6.93097
chr6.tRNA1005-CysGCA	tRNA	chr6:48363532-48363603	4.15218	6.93097
chr13.tRNA1003-LeuTAA	tRNA	chr13:21848022-21848104	0.785548	6.93097
mmu-miR-1940	miRNA	chr13:95330598-95330626	0.448885	6.93097
ENSMUST00000116888	snRNA	chr2:27539805-27539930	4.26441	6.68344
ENSMUST00000158738	rRNA	chr1:186123201-186123306	3.81552	6.68344
ENSMUST00000122692	rRNA	chr19:43932316-43932432	2.91775	6.68344
ENSMUST00000083102	snoRNA	chr6:131380273-131380406	3.25441	6.68344
mmu-miR-6988-3p	miRNA	chr19:6051370-6051393	11.8954	6.68344
mmu-miR-6380	miRNA	chr3:137783535-137783560	6.95771	6.68344
ENSMUST00000083973	snRNA	chrX:110622832-110623022	3.81552	6.68344
mmu-miR-1306-3p	miRNA	chr16:18284247-18284269	9.31436	6.68344
chr6.tRNA1008-CysGCA	tRNA	chr6:48349762-48349833	4.15218	6.68344
chr6.tRNA1009-CysGCA	tRNA	chr6:48337091-48337162	4.15218	6.68344
chr6.tRNA1006-CysGCA	tRNA	chr6:48354019-48354090	4.15218	6.68344
mmu-miR-1943-5p	miRNA	chr15:79375270-79375294	9.98769	6.68344
mmu-miR-677-5p	miRNA	chr10:128085290-128085313	2.35665	6.68344
ENSMUST00000174936	miRNA	chr4:44221195-44221267	2.58109	6.68344
mmu-miR-6337	miRNA	chr2:65364296-65364320	3.47886	6.68344
ENSMUST00000157083	snRNA	chrX:66728415-66728553	3.36664	6.4359
mmu-miR-511-3p	miRNA	chr2:14261050-14261073	8.9777	6.4359
mmu-miR-30d-3p	miRNA	chr15:68341216-68341239	10.3244	6.4359
mmu-miR-148a-5p	miRNA	chr6:51269866-51269889	3.92774	6.4359
ENSMUST00000082804	snRNA	chr3:88862919-88863080	2.1322	6.4359
mmu-miR-1949	miRNA	chr18:35554611-35554636	3.14219	6.4359
ENSMUST00000179396	snRNA	chr10:130557348-130557464	3.7033	6.18837
ENSMUST00000082898	rRNA	chr6:132564972-132565092	3.02997	6.18837
ENSMUST00000082984	snoRNA	chr9:64175871-64175941	3.81552	6.18837
mmu-miR-98-3p	miRNA	chrX:151913286-151913309	16.0476	6.18837
ENSMUST00000175746	snoRNA	chr2:130277195-130277280	2.46887	6.18837
ENSMUST00000083631	miRNA	chr1:137966455-137966541	7.85548	6.18837
mmu-miR-5114	miRNA	chr19:44303170-44303193	15.2621	6.18837
ENSMUST00000083784	snRNA	chr10:46838346-46838507	2.46887	6.18837
ENSMUST00000082971	misc_RNA	chr8:65367301-65367443	3.02997	6.18837
mmu-miR-6396	miRNA	chr8:122622264-122622289	4.93773	6.18837
ENSMUST00000104423	snoRNA	chr14:32191854-32192050	1.45888	6.18837
ENSMUST00000157970	rRNA	chr6:94826781-94826923	0.673327	5.94083
ENSMUST00000083227	rRNA	chr6:132591058-132591178	3.02997	5.94083
ENSMUST00000122516	rRNA	chr14:62869714-62869832	2.35665	5.94083
ENSMUST00000104318	snoRNA	chr9:15326264-15326333	1.12221	5.94083
chr13.tRNA971-TyrGTA	tRNA	chr13:23428738-23428826	3.02997	5.94083
ENSMUST00000083213	snoRNA	chr14:75847905-75848034	2.69331	5.94083
mmu-miR-139-3p	miRNA	chr7:101475417-101475440	9.31436	5.94083
ENSMUST00000083171	snoRNA	chr17:12919585-12919722	1.90776	5.94083
ENSMUST00000104238	snoRNA	chr5:107907345-107907476	1.68332	5.94083
ENSMUST00000116936	miRNA	chr5:82798944-82799065	4.15218	5.94083
mmu-miR-7688-5p	miRNA	chr10:93433106-93433130	7.06994	5.94083
ENSMUST00000116715	snoRNA	chr12:91573430-91573572	0.785548	5.94083
ENSMUST00000158688	snoRNA	chr10:128349242-128349375	1.12221	5.94083
ENSMUST00000083166	snoRNA	chr8:110923116-110923263	0.561106	5.94083
ENSMUST00000175262	miRNA	chr1:191998554-191998634	0.785548	5.94083
mmu-miR-219a-5p	miRNA	chr17:34025051-34025073	23.1176	5.6933
mmu-miR-194-5p	miRNA	chr19:6264657-6264680	8.19215	5.6933
ENSMUST00000101990	rRNA	chr8:123542178-123542296	5.94772	5.6933
mmu-miR-669o-5p	miRNA	chr2:10514317-10514341	10.5488	5.6933
ENSMUST00000101814	snRNA	chr12:14506587-14506693	4.82551	5.6933
ENSMUST00000116774	miRNA	chr3:85467377-85467498	2.69331	5.6933
mmu-miR-6414	miRNA	chr5:41891399-41891422	2.1322	5.6933
ENSMUST00000175371	misc_RNA	chr8:110498852-110499127	5.38662	5.6933
ENSMUST00000116811	snoRNA	chr15:58146616-58146742	4.37663	5.6933
ENSMUST00000175147	snRNA	chr6:48289228-48289427	1.34665	5.6933
ENSMUST00000122737	snoRNA	chr3:96176361-96176487	1.5711	5.6933
ENSMUST00000104170	snoRNA	chr1:59692509-59692592	3.81552	5.44576
mmu-miR-466n-3p	miRNA	chr2:10513797-10513820	9.65102	5.44576
mmu-miR-466o-3p	miRNA	chr2:10472588-10472611	7.18216	5.44576
ENSMUST00000104004	snoRNA	chr2:26639190-26639321	3.47886	5.44576
mmu-miR-466c-5p	miRNA	chr2:10481543-10481568	16.8332	5.44576
mmu-miR-125b-2-3p	miRNA	chr16:77646317-77646340	15.0376	5.44576
chr6.tRNA174-CysGCA	tRNA	chr6:48302459-48302530	5.49884	5.44576
mmu-miR-455-3p	miRNA	chr4:63256903-63256925	4.93773	5.44576
mmu-miR-21a-3p	miRNA	chr11:86584081-86584104	4.48885	5.44576
ENSMUST00000104034	snoRNA	chr5:107905177-107905308	2.01998	5.44576
ENSMUST00000116944	miRNA	chr2:10518155-10518279	3.7033	5.44576
ENSMUST00000116714	snoRNA	chr16:18240717-18240842	0.785548	5.44576
mmu-miR-6413	miRNA	chr10:20297592-20297614	15.4865	5.19823
mmu-miR-101c	miRNA	chr9:3038679-3038699	10.9977	5.19823
ENSMUST00000177910	rRNA	chr8:123540493-123540611	5.61106	5.19823
ENSMUST00000082463	misc_RNA	chr9:120791465-120791785	0.89777	5.19823
ENSMUST00000175315	misc_RNA	chrX:87899211-87899488	4.60107	5.19823
mmu-miR-200a-5p	miRNA	chr4:156054948-156054971	4.37663	5.19823
mmu-miR-1961	miRNA	chr5:92788464-92788482	8.86548	5.19823
chr6.tRNA1010-CysGCA	tRNA	chr6:48336108-48336179	3.92774	5.19823
chr6.tRNA1011-CysGCA	tRNA	chr6:48332840-48332911	3.81552	5.19823
chr6.tRNA1012-CysGCA	tRNA	chr6:48313018-48313089	3.81552	5.19823
ENSMUST00000157544	snoRNA	chr11:98710986-98711089	1.34665	5.19823
ENSMUST00000157795	snoRNA	chr8:18932989-18933091	0.89777	5.19823
ENSMUST00000082732	snoRNA	chr7:141448803-141448939	0.561106	5.19823
ENSMUST00000101824	snoRNA	chr17:35242678-35242754	7.74326	4.95069
ENSMUST00000083667	miRNA	chr11:43374397-43374461	7.85548	4.95069
ENSMUST00000082493	snoRNA	chr12:17546146-17546281	1.23443	4.95069
ENSMUST00000127764	sense_intronic	chr11:55482706-55482829	3.36664	4.95069
chr14.tRNA634-ThrAGT	tRNA	chr14:58818153-58818226	3.92774	4.95069
ENSMUST00000083009	snRNA	chr1:48462173-48462293	1.79554	4.95069
mmu-miR-224-3p	miRNA	chrX:72261036-72261059	2.58109	4.95069
ENSMUST00000082561	snoRNA	chr11:6619808-6619940	3.25441	4.95069
ENSMUST00000082646	snRNA	chr7:19242130-19242289	1.45888	4.95069
mmu-miR-3076-3p	miRNA	chr14:30572184-30572208	3.25441	4.95069
ENSMUST00000083004	snoRNA	chr12:87437682-87437817	0.673327	4.95069
ENSMUST00000122739	rRNA	chr15:100449684-100449793	2.35665	4.70316
mmu-miR-1981-3p	miRNA	chr1:184822408-184822430	10.8855	4.70316
ENSMUST00000158640	snoRNA	chr4:41203057-41203133	4.93773	4.70316
mmu-miR-7043-5p	miRNA	chr6:116646019-116646043	15.2621	4.70316
ENSMUST00000083475	miRNA	chr4:120772606-120772697	11.8954	4.70316
ENSMUST00000158064	snoRNA	chr18:74778391-74778469	2.24442	4.70316
ENSMUST00000083883	snoRNA	chr8:13876097-13876226	13.9154	4.70316
ENSMUST00000083155	snoRNA	chr8:95746060-95746195	1.45888	4.70316
ENSMUST00000104387	snoRNA	chr7:109521280-109521409	3.47886	4.70316
mmu-miR-351-3p	miRNA	chrX:53053275-53053297	11.671	4.70316
chrX.tRNA375-AlaTGC	tRNA	chrX:136590365-136590436	3.81552	4.70316
mmu-miR-6393	miRNA	chr15:87795918-87795941	3.59108	4.70316
ENSMUST00000083869	snRNA	chr7:98506954-98507116	1.34665	4.70316
ENSMUST00000175557	miRNA	chr10:41670739-41670793	2.58109	4.70316
mmu-miR-301a-3p	miRNA	chr11:87113053-87113077	32.8808	4.45563
ENSMUST00000158365	snoRNA	chr4:132838383-132838547	1.23443	4.45563
ENSMUST00000158164	snoRNA	chr12:105031075-105031349	12.5688	4.45563
ENSMUST00000083298	snRNA	chr12:59040335-59040525	4.82551	4.45563
ENSMUST00000157287	snoRNA	chr14:31015148-31015226	0	4.45563
chr3.tRNA1-LysCTT	tRNA	chr3:3123740-3123812	2.46887	4.45563
ENSMUST00000083668	miRNA	chrX:151912346-151912428	6.28439	4.45563
ENSMUST00000157187	snRNA	chr14:86408522-86408661	1.5711	4.45563
ENSMUST00000083879	rRNA	chrX:13215698-13215809	1.79554	4.45563
chr13.tRNA981-IleTAT	tRNA	chr13:23270421-23270516	0.89777	4.45563
ENSMUST00000083320	misc_RNA	chr7:103271550-103271870	0.785548	4.45563
mmu-miR-1930-5p	miRNA	chr10:77641235-77641258	1.5711	4.45563
ENSMUST00000083455	snRNA	chr7:110003578-110003718	1.45888	4.20809
ENSMUST00000083486	miRNA	chr11:87756864-87756927	5.04995	4.20809
ENSMUST00000158868	snRNA	chr3:95796699-95796884	2.35665	4.20809
mmu-miR-5103	miRNA	chr1:34433129-34433150	5.61106	4.20809
ENSMUST00000122759	snoRNA	chr11:69669635-69669778	2.1322	4.20809
ENSMUST00000122751	snRNA	chr14:99352048-99352169	1.5711	4.20809
ENSMUST00000083462	miRNA	chr17:17830188-17830257	5.38662	4.20809
chr5.tRNA1628-LysCTT	tRNA	chr5:98041090-98041162	2.91775	4.20809
ENSMUST00000083594	miRNA	chr14:70443510-70443591	8.41659	4.20809
ENSMUST00000083960	rRNA	chr14:36855929-36856044	1.90776	4.20809
mmu-miR-3065-5p	miRNA	chr11:120014779-120014802	4.03996	4.20809
chr6.tRNA1013-CysGCA	tRNA	chr6:48309707-48309778	3.7033	4.20809
ENSMUST00000104523	snoRNA	chr7:28351508-28351632	1.12221	4.20809
ENSMUST00000082471	snoRNA	chr2:158359798-158359929	0.448885	4.20809
ENSMUST00000083154	snoRNA	chrX:37499317-37499459	1.00999	4.20809
ENSMUST00000175246	misc_RNA	chr4:119406034-119406240	2.24442	3.96056
ENSMUST00000158683	snoRNA	chr4:41211502-41211582	2.91775	3.96056
ENSMUST00000082559	snoRNA	chr12:111540941-111541067	2.69331	3.96056
ENSMUST00000093682	rRNA	chr12:53046708-53046826	1.90776	3.96056
mmu-miR-297a-3p	miRNA	chr2:10517115-10517138	9.20214	3.96056
mmu-miR-3084-3p	miRNA	chr19:24942239-24942261	13.2421	3.96056
mmu-miR-1191	miRNA	chr7:27205614-27205636	9.98769	3.96056
ENSMUST00000083184	snoRNA	chr7:143531394-143531520	4.82551	3.96056
mmu-miR-107-5p	miRNA	chr19:34820736-34820760	14.701	3.96056
mmu-miR-6339	miRNA	chr2:130016368-130016392	5.61106	3.96056
chrX.tRNA368-AlaTGC	tRNA	chrX:136396904-136396975	3.47886	3.96056
chrX.tRNA366-AlaTGC	tRNA	chrX:136380747-136380818	3.47886	3.96056
ENSMUST00000083025	rRNA	chr15:82342653-82342771	1.79554	3.96056
ENSMUST00000102405	miRNA	chr16:56070563-56070666	3.25441	3.96056
ENSMUST00000083674	miRNA	chr15:85706603-85706697	7.06994	3.96056
ENSMUST00000083607	miRNA	chr8:84208815-84208921	2.01998	3.96056
ENSMUST00000082476	snoRNA	chr4:46495155-46495285	4.03996	3.96056
mmu-miR-3962	miRNA	chr1:194822034-194822055	6.39661	3.96056
mmu-miR-199b-5p	miRNA	chr2:32318484-32318508	2.80553	3.96056
mmu-miR-200c-5p	miRNA	chr6:124718364-124718387	2.01998	3.96056
mmu-miR-706	miRNA	chr6:120034289-120034312	0.561106	3.96056
mmu-miR-708-5p	miRNA	chr7:96249449-96249473	1.5711	3.96056
ENSMUST00000082763	snoRNA	chrX:37667233-37667376	0.89777	3.96056
ENSMUST00000083805	snoRNA	chrX:37632205-37632347	0.89777	3.96056
mmu-miR-129-5p	miRNA	chr6:29022623-29022645	0.673327	3.96056
ENSMUST00000083728	rRNA	chr6:30379101-30379214	2.24442	3.71302
ENSMUST00000083190	snoRNA	chr2:32963291-32963420	7.06994	3.71302
ENSMUST00000178653	miRNA	chr1:83795912-83796032	5.61106	3.71302
mmu-miR-330-5p	miRNA	chr7:19181485-19181508	5.16218	3.71302
ENSMUST00000179690	snRNA	chr16:30814162-30814268	2.1322	3.71302
ENSMUST00000082666	snoRNA	chr7:110023210-110023342	0.448885	3.71302
chr6.tRNA1016-CysGCA	tRNA	chr6:48298950-48299021	3.14219	3.71302
chr6.tRNA1017-CysGCA	tRNA	chr6:48293007-48293078	3.14219	3.71302
ENSMUST00000083506	miRNA	chr9:106178840-106178927	4.82551	3.71302
ENSMUST00000083274	snoRNA	chr16:23111617-23111755	1.79554	3.71302
chrX.tRNA637-AlaTGC	tRNA	chrX:136430365-136430436	2.46887	3.71302
ENSMUST00000158288	snRNA	chr11:76974086-76974235	2.1322	3.71302
mmu-miR-142-3p	miRNA	chr11:87756902-87756926	0.112221	3.71302
mmu-let-7c-1-3p	miRNA	chr16:77599716-77599739	31.8708	3.46549
ENSMUST00000083427	misc_RNA	chr3:30595346-30595757	12.3443	3.46549
mmu-miR-3470a	miRNA	chr6:83090359-83090381	2.58109	3.46549
mmu-miR-542-3p	miRNA	chrX:53049414-53049437	11.671	3.46549
mmu-miR-27b-3p	miRNA	chr13:63300759-63300781	6.95771	3.46549
ENSMUST00000083053	snRNA	chr6:67027043-67027176	1.5711	3.46549
mmu-miR-669a-3-3p	miRNA	chr2:10474495-10474519	4.03996	3.46549
mmu-miR-186-3p	miRNA	chr3:157544323-157544346	8.75325	3.46549
ENSMUST00000179754	snRNA	chr14:41247686-41247792	2.58109	3.46549
chrX.tRNA372-AlaTGC	tRNA	chrX:136569246-136569317	3.14219	3.46549
mmu-miR-1955-5p	miRNA	chr2:92191993-92192019	8.52881	3.46549
ENSMUST00000175029	miRNA	chr9:41536716-41536811	7.18216	3.46549
mmu-miR-5107-5p	miRNA	chr18:60812085-60812107	6.17217	3.46549
ENSMUST00000082783	snoRNA	chr12:13163629-13163763	1.34665	3.46549
ENSMUST00000180226	snRNA	chr15:88835300-88835406	1.90776	3.46549
mmu-miR-363-3p	miRNA	chrX:52741696-52741719	2.46887	3.46549
mmu-miR-7679-5p	miRNA	chr11:82985045-82985066	4.93773	3.46549
ENSMUST00000183056	lincRNA	chr6:31063092-31063495	0	3.46549
ENSMUST00000082574	rRNA	chr8:47719246-47719369	1.23443	3.46549
ENSMUST00000083393	misc_RNA	chr12:69930904-69931213	0.673327	3.46549
mmu-miR-23a-5p	miRNA	chr8:84208526-84208549	2.35665	3.46549
ENSMUST00000157927	miRNA	chr4:119129779-119129844	1.5711	3.46549
ENSMUST00000122568	snoRNA	chr3:49491351-49491478	0.561106	3.46549
ENSMUST00000157707	snRNA	chr5:34530649-34530753	0.112221	3.46549
ENSMUST00000083644	miRNA	chr2:38853830-38853918	21.7709	3.21795
mmu-miR-191-3p	miRNA	chr9:108568366-108568389	12.4566	3.21795
ENSMUST00000083136	rRNA	chr3:51828912-51829028	1.12221	3.21795
ENSMUST00000083524	miRNA	chr1:137966639-137966718	9.65102	3.21795
ENSMUST00000083593	miRNA	chr5:138165523-138165610	13.4665	3.21795
ENSMUST00000083889	rRNA	chr4:12812706-12812812	1.68332	3.21795
ENSMUST00000157648	snoRNA	chr17:26223502-26223645	1.79554	3.21795
mmu-miR-3101-5p	miRNA	chr7:27176057-27176079	5.61106	3.21795
ENSMUST00000082996	snoRNA	chr3:90126535-90126666	7.18216	3.21795
ENSMUST00000179904	snRNA	chrX:50405813-50405919	1.79554	3.21795
ENSMUST00000083519	miRNA	chr13:48536012-48536114	5.94772	3.21795
ENSMUST00000158333	snoRNA	chr4:86586453-86586583	5.94772	3.21795
chr6.tRNA1019-CysGCA	tRNA	chr6:48279771-48279842	2.58109	3.21795
mmu-miR-669l-5p	miRNA	chr2:10468988-10469011	3.14219	3.21795
ENSMUST00000082517	snoRNA	chr7:110046364-110046547	0.785548	3.21795
ENSMUST00000157129	snRNA	chr14:49001717-49001836	1.00999	3.21795
mmu-miR-6516-5p	miRNA	chr11:117077369-117077392	3.81552	3.21795
mmu-miR-1291	miRNA	chr15:98519827-98519854	2.24442	3.21795
ENSMUST00000157269	snRNA	chr4:138827376-138827476	0.673327	3.21795
ENSMUST00000179541	miRNA	chrX:52173135-52173205	0.561106	3.21795
ENSMUST00000083409	misc_RNA	chr6:30143801-30144127	0.112221	3.21795
ENSMUST00000083711	misc_RNA	chr12:32354885-32355202	0.112221	3.21795
mmu-miR-15a-3p	miRNA	chr14:61632037-61632060	13.1299	2.97042
ENSMUST00000157194	snoRNA	chr10:111481493-111481636	1.34665	2.97042
ENSMUST00000083472	miRNA	chr10:122985640-122985724	16.8332	2.97042
mmu-miR-511-5p	miRNA	chr2:14261012-14261034	7.06994	2.97042
mmu-miR-1843a-3p	miRNA	chr12:80391614-80391637	6.50883	2.97042
mmu-miR-669o-3p	miRNA	chr2:10514354-10514378	3.7033	2.97042
mmu-miR-7669-5p	miRNA	chr3:90011187-90011211	7.29438	2.97042
ENSMUST00000178285	miRNA	chr7:3415066-3415156	3.92774	2.97042
mmu-miR-5104	miRNA	chr10:7836440-7836465	5.04995	2.97042
ENSMUST00000157343	snoRNA	chr1:87776938-87777209	1.5711	2.97042
mmu-miR-669p-5p	miRNA	chr2:10496510-10496535	7.85548	2.97042
ENSMUST00000178183	snRNA	chr15:77067791-77067897	1.79554	2.97042
ENSMUST00000179017	snRNA	chr17:84391429-84391535	1.90776	2.97042
ENSMUST00000083727	snRNA	chrX:83536031-83536137	1.90776	2.97042
ENSMUST00000083894	snRNA	chrX:162069457-162069563	1.90776	2.97042
mmu-miR-6335	miRNA	chr2:67781044-67781067	4.26441	2.97042
ENSMUST00000177614	snRNA	chr16:82543229-82543335	1.68332	2.97042
chr6.tRNA177-CysGCA	tRNA	chr6:48316537-48316606	3.81552	2.97042
ENSMUST00000104415	snoRNA	chr12:59672990-59673120	1.5711	2.97042
ENSMUST00000103257	miRNA	chr3:122293585-122293703	2.35665	2.97042
mmu-miR-1187	miRNA	chr5:82798963-82798987	2.46887	2.97042
mmu-miR-10a-3p	miRNA	chr11:96317226-96317249	2.58109	2.97042
ENSMUST00000174979	rRNA	chr12:119919324-119919441	1.5711	2.97042
ENSMUST00000116924	miRNA	chr13:17747473-17747593	1.12221	2.97042
mmu-miR-122-3p	miRNA	chr18:65248900-65248921	1.68332	2.97042
mmu-miR-144-3p	miRNA	chr11:78073046-78073067	1.45888	2.97042
ENSMUST00000083541	miRNA	chr13:63300700-63300796	2.24442	2.97042
mmu-miR-183-3p	miRNA	chr6:30169671-30169694	1.12221	2.97042
mmu-miR-296-3p	miRNA	chr2:174267057-174267080	1.68332	2.97042
ENSMUST00000082870	snoRNA	chr6:59705746-59705874	0.336664	2.97042
ENSMUST00000157426	snRNA	chr8:36406094-36406244	0	2.97042
ENSMUST00000082895	snoRNA	chr2:26912231-26912287	1.23443	2.72288
mmu-miR-3064-3p	miRNA	chr11:106782694-106782717	6.17217	2.72288
mmu-miR-20a-3p	miRNA	chr14:115044218-115044241	6.50883	2.72288
mmu-miR-671-3p	miRNA	chr5:24592170-24592192	2.91775	2.72288
ENSMUST00000083489	miRNA	chr2:38852735-38852810	6.17217	2.72288
ENSMUST00000179499	snRNA	chr13:79454970-79455076	3.59108	2.72288
mmu-miR-877-3p	miRNA	chr17:35960730-35960753	5.61106	2.72288
mmu-miR-3473g	miRNA	chr2:126902289-126902310	9.42658	2.72288
mmu-miR-1934-5p	miRNA	chr11:69663054-69663078	5.72328	2.72288
mmu-miR-6362	miRNA	chr16:22605341-22605364	3.36664	2.72288
ENSMUST00000082487	snRNA	chr19:47058162-47058268	1.34665	2.72288
ENSMUST00000082810	rRNA	chr9:115626600-115626718	0.673327	2.72288
mmu-miR-210-5p	miRNA	chr7:141221444-141221467	2.80553	2.72288
mmu-miR-466m-3p	miRNA	chr2:10466712-10466735	2.80553	2.72288
mmu-miR-676-3p	miRNA	chrX:100381150-100381172	5.04995	2.72288
ENSMUST00000083708	snoRNA	chrX:37082912-37083042	1.5711	2.72288
mmu-miR-497-5p	miRNA	chr11:70234729-70234752	3.7033	2.72288
mmu-miR-542-5p	miRNA	chrX:53049452-53049475	2.35665	2.72288
mmu-miR-215-5p	miRNA	chr1:185313609-185313631	2.01998	2.72288
mmu-miR-1968-5p	miRNA	chr8:13189067-13189092	3.25441	2.72288
ENSMUST00000175595	miRNA	chr2:32652329-32652414	2.46887	2.72288
ENSMUST00000083630	miRNA	chr15:85707319-85707403	3.14219	2.72288
ENSMUST00000122780	misc_RNA	chr5:134204469-134204756	0.112221	2.72288
mmu-miR-7091-3p	miRNA	chrX:74274026-74274048	1.5711	2.72288
ENSMUST00000083254	snRNA	chr16:37980087-37980226	0.224442	2.72288
mmu-miR-6352	miRNA	chr1:77496730-77496753	0.89777	2.72288
ENSMUST00000117019	miRNA	chr16:20604452-20604536	0.89777	2.72288
ENSMUST00000177603	miRNA	chr16:53153372-53153442	0.336664	2.72288
ENSMUST00000082633	snoRNA	chr11:72616006-72616150	0.112221	2.72288
ENSMUST00000158908	rRNA	chr10:78518623-78518738	1.79554	2.47535
ENSMUST00000175581	rRNA	chr12:54666677-54666786	1.00999	2.47535
ENSMUST00000102112	miRNA	chrX:96242817-96242926	14.1399	2.47535
ENSMUST00000082588	snRNA	chr3:66088109-66088261	0.785548	2.47535
mmu-miR-503-5p	miRNA	chrX:53054026-53054050	6.84549	2.47535
ENSMUST00000158906	snoRNA	chr14:62668612-62668770	1.68332	2.47535
chr5.tRNA13-SeCTCA	tRNA	chr5:5627681-5627751	2.1322	2.47535
ENSMUST00000083679	miRNA	chrX:52741838-52741928	5.8355	2.47535
mmu-miR-3572-3p	miRNA	chr7:3656009-3656033	5.38662	2.47535
mmu-miR-6236	miRNA	chr9:110281352-110281372	0.561106	2.47535
ENSMUST00000122598	misc_RNA	chr6:99575891-99576137	0.561106	2.47535
ENSMUST00000180258	snRNA	chrX:61938891-61938997	2.01998	2.47535
ENSMUST00000082955	snRNA	chr9:94284496-94284652	1.00999	2.47535
chr1.tRNA1276-LysCTT	tRNA	chr1:110904747-110904819	3.25441	2.47535
mmu-miR-7219-3p	miRNA	chr18:68260919-68260941	4.26441	2.47535
ENSMUST00000082868	snRNA	chr11:12054148-12054303	1.34665	2.47535
chr6.tRNA1021-CysGCA	tRNA	chr6:48268458-48268529	1.79554	2.47535
mmu-miR-211-5p	miRNA	chr7:64205830-64205853	1.45888	2.47535
chr6.tRNA1022-CysGCA	tRNA	chr6:48261722-48261793	1.5711	2.47535
ENSMUST00000083345	snRNA	chr4:101271143-101271306	1.12221	2.47535
ENSMUST00000083794	snoRNA	chr6:97162817-97162947	0.673327	2.47535
ENSMUST00000157638	snoRNA	chr6:38057973-38058076	0.336664	2.47535
ENSMUST00000082925	snRNA	chr5:86079766-86079935	0.785548	2.47535
mmu-miR-1a-1-5p	miRNA	chr2:180389056-180389080	1.34665	2.47535
ENSMUST00000083428	snoRNA	chr2:158356424-158356554	0.336664	2.47535
ENSMUST00000083885	snRNA	chr8:99072463-99072569	1.45888	2.47535
chr1.tRNA730-ArgTCT	tRNA	chr1:173390329-173390402	0.673327	2.47535
ENSMUST00000175559	rRNA	chr12:56056636-56056755	0.673327	2.47535
ENSMUST00000116706	miRNA	chr12:110278048-110278129	0.112221	2.47535
ENSMUST00000157743	misc_RNA	chr2:23823053-23823227	0.224442	2.47535
ENSMUST00000178501	miRNA	chr16:21546335-21546405	0.336664	2.47535
ENSMUST00000083623	miRNA	chr16:77599657-77599750	28.392	2.22781
ENSMUST00000084002	snRNA	chr15:64025948-64026052	1.23443	2.22781
mmu-miR-30c-1-3p	miRNA	chr4:120769545-120769568	4.71329	2.22781
ENSMUST00000083496	miRNA	chr10:126995530-126995613	4.26441	2.22781
mmu-miR-7035-3p	miRNA	chr5:136105582-136105604	5.04995	2.22781
ENSMUST00000082821	snRNA	chr14:52342777-52342883	1.45888	2.22781
ENSMUST00000083463	miRNA	chr16:84714140-84714204	6.62105	2.22781
mmu-miR-669f-5p	miRNA	chr2:10467247-10467272	6.62105	2.22781
ENSMUST00000082990	snRNA	chrX:155046610-155046719	0.89777	2.22781
ENSMUST00000102057	miRNA	chrX:142739000-142739097	3.47886	2.22781
ENSMUST00000179057	snRNA	chr15:21114369-21114475	1.23443	2.22781
ENSMUST00000104383	snoRNA	chr1:185242907-185243038	0.785548	2.22781
ENSMUST00000179093	snRNA	chr18:32820693-32820799	1.12221	2.22781
ENSMUST00000179101	snRNA	chr13:17440790-17440896	1.68332	2.22781
mmu-miR-184-3p	miRNA	chr9:89802262-89802285	5.38662	2.22781
ENSMUST00000158444	snoRNA	chr6:93890615-93890750	3.02997	2.22781
mmu-miR-1843b-3p	miRNA	chr1:159340399-159340420	3.7033	2.22781
ENSMUST00000083357	snRNA	chrX:74534285-74534391	1.45888	2.22781
mmu-miR-452-3p	miRNA	chrX:72262234-72262257	1.90776	2.22781
ENSMUST00000084000	snRNA	chr9:35474885-35475046	2.24442	2.22781
ENSMUST00000083041	snRNA	chr14:50731053-50731159	0.785548	2.22781
mmu-miR-192-3p	miRNA	chr19:6264899-6264922	1.5711	2.22781
mmu-miR-147-5p	miRNA	chr2:122640813-122640838	1.45888	2.22781
mmu-miR-1934-3p	miRNA	chr11:69663091-69663114	4.60107	2.22781
chr6.tRNA1024-CysGCA	tRNA	chr6:48252103-48252174	1.23443	2.22781
ENSMUST00000082631	snRNA	chr16:11167105-11167267	0.785548	2.22781
mmu-miR-5113	miRNA	chr15:80940048-80940072	2.46887	2.22781
chr6.tRNA1025-CysGCA	tRNA	chr6:48244316-48244387	1.23443	2.22781
ENSMUST00000157321	misc_RNA	chr6:99893226-99893547	1.00999	2.22781
ENSMUST00000157715	snoRNA	chr2:61492766-61492894	1.34665	2.22781
ENSMUST00000083902	snRNA	chr14:21812711-21812855	0.673327	2.22781
ENSMUST00000084003	snRNA	chr3:146116102-146116254	0.89777	2.22781
mmu-miR-499-5p	miRNA	chr2:155622892-155622914	1.00999	2.22781
mmu-miR-5129-5p	miRNA	chr2:45023145-45023168	3.25441	2.22781
ENSMUST00000116818	miRNA	chr17:70860503-70860600	1.5711	2.22781
mmu-miR-7091-5p	miRNA	chrX:74274082-74274106	2.1322	2.22781
ENSMUST00000102350	miRNA	chr19:17891959-17892051	0.673327	2.22781
ENSMUST00000122587	misc_RNA	chr4:111988650-111988958	0.112221	2.22781
ENSMUST00000082621	snRNA	chr5:85829627-85829787	0.561106	2.22781
ENSMUST00000082542	snRNA	chr4:150964735-150964894	0.785548	2.22781
ENSMUST00000082654	rRNA	chr11:116326602-116326717	1.12221	2.22781
ENSMUST00000083940	snoRNA	chr7:118153480-118153610	0.224442	2.22781
ENSMUST00000093557	miRNA	chr11:78073170-78073241	0.224442	2.22781
ENSMUST00000158379	rRNA	chr19:48240535-48240645	0.224442	2.22781
ENSMUST00000083948	rRNA	chr6:140319630-140319733	1.45888	1.98028
mmu-miR-3084-5p	miRNA	chr19:24942275-24942298	12.7932	1.98028
mmu-miR-297c-3p	miRNA	chr2:10509064-10509087	4.60107	1.98028
mmu-miR-297b-3p	miRNA	chr2:10511722-10511745	4.60107	1.98028
ENSMUST00000082700	snoRNA	chr9:15315189-15315321	5.38662	1.98028
mmu-miR-467e-5p	miRNA	chr2:10505730-10505753	7.85548	1.98028
mmu-miR-331-5p	miRNA	chr10:93963816-93963839	2.46887	1.98028
ENSMUST00000083735	snoRNA	chr3:96724265-96724400	0.448885	1.98028
mmu-miR-3064-5p	miRNA	chr11:106782735-106782758	5.2744	1.98028
ENSMUST00000158911	snoRNA	chr1:159340283-159340422	1.45888	1.98028
ENSMUST00000103979	snoRNA	chr10:91118291-91118536	2.1322	1.98028
mmu-miR-6983-3p	miRNA	chr18:61117508-61117532	5.38662	1.98028
mmu-let-7b-3p	miRNA	chr15:85707378-85707401	2.58109	1.98028
ENSMUST00000083459	snRNA	chr16:78624747-78624853	1.12221	1.98028
ENSMUST00000178659	snRNA	chr18:46900801-46900907	1.00999	1.98028
ENSMUST00000082465	snRNA	chr14:63099536-63099642	0.89777	1.98028
ENSMUST00000180065	snRNA	chr13:62791507-62791613	1.79554	1.98028
ENSMUST00000082729	snRNA	chr12:52603788-52603894	1.79554	1.98028
ENSMUST00000082478	snRNA	chr12:95619818-95619924	1.5711	1.98028
ENSMUST00000083446	snRNA	chr19:33954235-33954341	1.68332	1.98028
mmu-miR-135a-5p	miRNA	chr9:106154139-106154163	5.61106	1.98028
ENSMUST00000083325	snoRNA	chr7:127527874-127528003	1.5711	1.98028
ENSMUST00000122527	snRNA	chr14:120798853-120798936	0.673327	1.98028
ENSMUST00000082733	snRNA	chr18:86349586-86349692	1.00999	1.98028
ENSMUST00000175046	miRNA	chrX:56587852-56587914	4.93773	1.98028
ENSMUST00000083726	rRNA	chr5:22430331-22430443	1.45888	1.98028
chr6.tRNA1027-CysGCA	tRNA	chr6:48223094-48223165	1.12221	1.98028
mmu-miR-3074-5p	miRNA	chr8:84208872-84208895	2.58109	1.98028
mmu-miR-3095-3p	miRNA	chr4:58441022-58441046	3.81552	1.98028
chr6.tRNA1030-CysGCA	tRNA	chr6:48207451-48207522	1.00999	1.98028
chr6.tRNA1031-CysGCA	tRNA	chr6:48156275-48156346	1.00999	1.98028
mmu-miR-30b-3p	miRNA	chr15:68337430-68337453	2.58109	1.98028
ENSMUST00000082973	snRNA	chr7:104423274-104423380	1.5711	1.98028
mmu-miR-1231-3p	miRNA	chr1:135454602-135454626	1.34665	1.98028
ENSMUST00000083816	snoRNA	chr6:70855444-70855579	0.336664	1.98028
chr3.tRNA622-GluCTC	tRNA	chr3:123899187-123899258	0.561106	1.98028
chrX.tRNA643-LysCTT	tRNA	chrX:136195732-136195804	1.00999	1.98028
mmu-miR-5132-5p	miRNA	chrX:74023570-74023592	1.12221	1.98028
ENSMUST00000122648	misc_RNA	chr12:4394482-4394767	0	1.98028
ENSMUST00000116790	snoRNA	chr16:32243712-32243855	0.224442	1.98028
ENSMUST00000157333	misc_RNA	chr4:51540747-51541015	0.336664	1.98028
ENSMUST00000116744	snoRNA	chrX:162748556-162748674	0.224442	1.98028
ENSMUST00000175146	snoRNA	chr17:71640879-71640956	2.1322	1.73274
mmu-miR-298-5p	miRNA	chr2:174267552-174267576	13.9154	1.73274
mmu-miR-467c-3p	miRNA	chr2:10473976-10473999	5.04995	1.73274
ENSMUST00000083579	miRNA	chr9:119031796-119031885	4.48885	1.73274
ENSMUST00000157583	snoRNA	chr6:125121724-125121859	2.1322	1.73274
ENSMUST00000158353	rRNA	chr10:26357947-26358046	1.23443	1.73274
ENSMUST00000159000	snoRNA	chr19:11695267-11695342	0.785548	1.73274
mmu-miR-374c-5p	miRNA	chrX:103573085-103573106	6.84549	1.73274
ENSMUST00000157523	miRNA	chr13:21896918-21897049	2.80553	1.73274
ENSMUST00000102432	miRNA	chr5:24592114-24592211	4.93773	1.73274
ENSMUST00000182303	lincRNA	chr1:23291537-23291935	3.7033	1.73274
ENSMUST00000083633	miRNA	chr1:23291701-23291784	3.7033	1.73274
mmu-miR-3066-5p	miRNA	chr12:17355403-17355426	3.92774	1.73274
ENSMUST00000093619	miRNA	chr19:46342762-46342870	5.2744	1.73274
ENSMUST00000083070	snoRNA	chr12:43743037-43743165	0.336664	1.73274
mmu-miR-5129-3p	miRNA	chr2:45023109-45023132	4.37663	1.73274
ENSMUST00000082647	snoRNA	chr14:96588827-96588956	1.45888	1.73274
ENSMUST00000178620	snRNA	chr10:79909195-79909301	1.5711	1.73274
ENSMUST00000179260	snRNA	chr10:79985506-79985612	1.45888	1.73274
mmu-miR-3473f	miRNA	chr1:106546535-106546556	0.448885	1.73274
ENSMUST00000082808	snRNA	chr14:54581177-54581283	0.561106	1.73274
ENSMUST00000180104	snRNA	chr16:84294535-84294641	0.561106	1.73274
ENSMUST00000178420	snRNA	chr10:70882104-70882210	1.68332	1.73274
ENSMUST00000158771	snRNA	chr15:76036459-76036616	1.12221	1.73274
ENSMUST00000082888	snRNA	chr18:7835177-7835283	0.673327	1.73274
ENSMUST00000101885	snRNA	chr12:4758547-4758653	1.68332	1.73274
ENSMUST00000083328	snoRNA	chr11:99017031-99017152	0.336664	1.73274
ENSMUST00000179774	snRNA	chrX:54118995-54119101	1.23443	1.73274
mmu-miR-99a-3p	miRNA	chr16:77598976-77598998	4.15218	1.73274
ENSMUST00000122536	misc_RNA	chr15:58565614-58565914	2.35665	1.73274
ENSMUST00000082835	snRNA	chr16:35387933-35388085	0.673327	1.73274
ENSMUST00000093566	miRNA	chr16:14159626-14159692	3.25441	1.73274
mmu-miR-6377	miRNA	chr3:57616698-57616722	1.5711	1.73274
chr6.tRNA1014-CysGCA	tRNA	chr6:48308729-48308800	1.23443	1.73274
mmu-miR-6516-3p	miRNA	chr11:117077411-117077434	2.1322	1.73274
ENSMUST00000082613	misc_RNA	chr4:121134657-121134975	0.561106	1.73274
chr6.tRNA1032-CysGCA	tRNA	chr6:48144928-48144999	0.89777	1.73274
mmu-miR-152-5p	miRNA	chr11:96850399-96850424	2.01998	1.73274
ENSMUST00000083752	snoRNA	chr11:6620319-6620454	0.561106	1.73274
ENSMUST00000101915	snRNA	chr8:128650997-128651103	1.45888	1.73274
chr6.tRNA1023-CysGCA	tRNA	chr6:48253080-48253151	1.34665	1.73274
ENSMUST00000104497	snoRNA	chr14:56837071-56837156	1.5711	1.73274
mmu-miR-6389	miRNA	chr7:57581069-57581091	1.34665	1.73274
ENSMUST00000083585	miRNA	chr11:96317165-96317274	0.224442	1.73274
mmu-miR-874-5p	miRNA	chr13:58023169-58023192	1.00999	1.73274
ENSMUST00000122642	misc_RNA	chr16:93654324-93654601	0.112221	1.73274
ENSMUST00000082714	snRNA	chr4:148443334-148443485	0.89777	1.73274
mmu-miR-708-3p	miRNA	chr7:96249495-96249518	0.673327	1.73274
ENSMUST00000104464	snRNA	chrX:109009681-109009847	0.785548	1.73274
mmu-miR-5620-5p	miRNA	chr7:7298890-7298914	1.12221	1.73274
mmu-miR-7115-5p	miRNA	chr11:70438255-70438280	1.34665	1.73274
ENSMUST00000082662	snoRNA	chr2:54100430-54100562	0.224442	1.73274
ENSMUST00000158588	miRNA	chr8:85112012-85112068	0.112221	1.73274
ENSMUST00000158897	misc_RNA	chr7:74962347-74962697	0.224442	1.73274
ENSMUST00000117039	snoRNA	chr15:69685578-69685706	0.112221	1.73274
ENSMUST00000104815	miRNA	chr7:3218919-3219000	0	1.73274
mmu-miR-467b-5p	miRNA	chr2:10481255-10481277	7.85548	1.48521
ENSMUST00000177331	snoRNA	chr4:41213776-41213853	1.5711	1.48521
mmu-miR-467e-3p	miRNA	chr2:10505767-10505790	5.72328	1.48521
ENSMUST00000175254	miRNA	chr14:61631880-61631972	2.35665	1.48521
ENSMUST00000083824	rRNA	chrX:86406128-86406246	1.00999	1.48521
ENSMUST00000083510	miRNA	chr8:84208672-84208758	2.46887	1.48521
ENSMUST00000082921	snRNA	chr9:63027560-63027717	0.448885	1.48521
ENSMUST00000082828	snRNA	chr4:68182532-68182702	0.785548	1.48521
mmu-miR-301a-5p	miRNA	chr11:87113016-87113039	3.7033	1.48521
ENSMUST00000082683	rRNA	chr5:120064335-120064443	0.561106	1.48521
ENSMUST00000104375	snoRNA	chr8:70895759-70895889	1.12221	1.48521
mmu-miR-1198-3p	miRNA	chrX:7807179-7807202	4.37663	1.48521
mmu-miR-582-3p	miRNA	chr13:109324789-109324811	2.1322	1.48521
ENSMUST00000175320	miRNA	chr5:77272757-77272838	2.35665	1.48521
mmu-miR-1964-3p	miRNA	chr7:29773343-29773366	1.45888	1.48521
mmu-miR-669f-3p	miRNA	chr2:10467284-10467308	1.90776	1.48521
ENSMUST00000179897	snRNA	chr13:103641926-103642032	0.785548	1.48521
mmu-miR-6970-3p	miRNA	chr17:34845103-34845125	3.81552	1.48521
ENSMUST00000083958	snRNA	chr19:12665255-12665361	0.673327	1.48521
ENSMUST00000083389	snRNA	chr19:15680004-15680110	0.673327	1.48521
ENSMUST00000083751	snRNA	chr12:116173313-116173419	1.00999	1.48521
ENSMUST00000082719	snRNA	chr13:14087439-14087545	0.89777	1.48521
ENSMUST00000082725	snRNA	chrX:22861936-22862045	0.673327	1.48521
ENSMUST00000082752	snRNA	chr16:22224244-22224351	0.673327	1.48521
ENSMUST00000083781	snoRNA	chr11:83294304-83294400	1.23443	1.48521
ENSMUST00000093622	miRNA	chr8:105308364-105308460	0.673327	1.48521
mmu-miR-7667-5p	miRNA	chr17:29595537-29595560	3.25441	1.48521
ENSMUST00000083372	snRNA	chr17:66086094-66086200	0.448885	1.48521
mmu-miR-6546-3p	miRNA	chr1:171064590-171064612	1.23443	1.48521
ENSMUST00000104261	snoRNA	chr13:75768068-75768197	0.89777	1.48521
ENSMUST00000178054	snRNA	chr18:78533458-78533564	1.34665	1.48521
ENSMUST00000179244	snRNA	chr10:30493942-30494048	1.34665	1.48521
ENSMUST00000177655	snRNA	chr14:105250010-105250116	0.673327	1.48521
ENSMUST00000082994	snRNA	chr15:96671793-96671900	0.785548	1.48521
mmu-miR-450b-3p	miRNA	chrX:53048007-53048030	2.35665	1.48521
ENSMUST00000177746	snRNA	chr10:19782854-19782960	1.23443	1.48521
mmu-miR-145a-3p	miRNA	chr18:61647826-61647849	1.12221	1.48521
mmu-miR-669d-5p	miRNA	chr2:10468383-10468406	1.34665	1.48521
mmu-miR-3065-3p	miRNA	chr11:120014818-120014842	1.5711	1.48521
ENSMUST00000083265	snRNA	chrX:72611803-72611909	0.336664	1.48521
ENSMUST00000104213	rRNA	chr9:37026399-37026507	0.224442	1.48521
mmu-miR-3074-1-3p	miRNA	chr13:63301210-63301233	2.24442	1.48521
ENSMUST00000179967	snRNA	chr10:24893980-24894086	1.12221	1.48521
mmu-miR-6367	miRNA	chr16:91527467-91527490	2.58109	1.48521
chr11.tRNA1752-LysCTT	tRNA	chr11:74137315-74137387	0.785548	1.48521
ENSMUST00000083168	rRNA	chr14:110161835-110161945	0.224442	1.48521
mmu-miR-127-3p	miRNA	chr12:109592887-109592910	0.89777	1.48521
ENSMUST00000083615	miRNA	chr4:156055681-156055750	1.12221	1.48521
ENSMUST00000102262	miRNA	chr6:120034228-120034311	1.68332	1.48521
mmu-miR-3057-3p	miRNA	chr10:81271653-81271676	1.68332	1.48521
mmu-miR-3107-3p	miRNA	chr8:23142586-23142607	1.12221	1.48521
ENSMUST00000122734	misc_RNA	chrX:140641960-140642261	0.448885	1.48521
ENSMUST00000175168	miRNA	chr4:139338206-139338265	0.673327	1.48521
ENSMUST00000122722	misc_RNA	chr16:81261703-81262015	0.112221	1.48521
mmu-miR-3473c	miRNA	chr1:191998601-191998624	1.00999	1.48521
ENSMUST00000082872	snRNA	chrX:48230286-48230444	0.561106	1.48521
ENSMUST00000102081	miRNA	chr4:125504749-125504857	0	1.48521
mmu-miR-3079-5p	miRNA	chr15:76290931-76290955	2.24442	1.48521
ENSMUST00000102079	miRNA	chr13:74407065-74407173	0	1.48521
mmu-miR-8119	miRNA	chr4:129557755-129557776	1.68332	1.48521
ENSMUST00000158077	snRNA	chr11:106186444-106186587	1.00999	1.48521
mmu-miR-196a-5p	miRNA	chr11:96265186-96265209	1.45888	1.48521
ENSMUST00000122686	misc_RNA	chr10:50866075-50866364	1.12221	1.48521
ENSMUST00000157123	rRNA	chr5:65136302-65136420	0.224442	1.48521
ENSMUST00000083094	snoRNA	chr8:118120954-118121083	0.224442	1.48521
ENSMUST00000157831	misc_RNA	chr14:21263624-21263859	0.224442	1.48521
mmu-miR-134-5p	miRNA	chr12:109734144-109734167	0.448885	1.48521
ENSMUST00000083440	snRNA	chr14:57831063-57831209	0	1.48521
ENSMUST00000083782	snoRNA	chrX:169695781-169695899	0	1.48521
ENSMUST00000104171	snRNA	chr2:118077805-118077962	0.336664	1.48521
mmu-miR-6954-5p	miRNA	chr15:76433218-76433241	0.336664	1.48521
ENSMUST00000158396	snRNA	chr14:40009902-40010065	0	1.48521
ENSMUST00000116819	snoRNA	chr10:62765576-62765640	2.01998	1.23767
ENSMUST00000157629	snoRNA	chr9:64295931-64296065	2.24442	1.23767
ENSMUST00000083556	miRNA	chr4:120769534-120769622	4.26441	1.23767
ENSMUST00000177794	miRNA	chr4:40850056-40850138	5.94772	1.23767
ENSMUST00000104074	rRNA	chr6:112234163-112234262	0.785548	1.23767
mmu-miR-33-5p	miRNA	chr15:82198126-82198148	4.71329	1.23767
ENSMUST00000104095	rRNA	chr7:128774846-128774963	0.673327	1.23767
chrX.tRNA463-LeuTAA	tRNA	chrX:161135134-161135216	1.23443	1.23767
chr16.tRNA76-LysCTT	tRNA	chr16:16854264-16854336	3.02997	1.23767
ENSMUST00000083060	snoRNA	chr16:56035753-56035887	1.68332	1.23767
chrX.tRNA494-SerAGA	tRNA	chrX:166909733-166909814	1.34665	1.23767
mmu-miR-582-5p	miRNA	chr13:109324752-109324775	1.12221	1.23767
ENSMUST00000175015	misc_RNA	chr14:18503569-18503854	0.561106	1.23767
ENSMUST00000158082	rRNA	chr5:37092258-37092360	0.336664	1.23767
ENSMUST00000117014	snoRNA	chr11:106725258-106725450	0.673327	1.23767
mmu-miR-3068-3p	miRNA	chr12:87437684-87437707	1.79554	1.23767
ENSMUST00000122681	rRNA	chr7:132058641-132058760	0.336664	1.23767
ENSMUST00000158481	snRNA	chr16:14382807-14382873	0.561106	1.23767
mmu-miR-28b	miRNA	chr8:73016522-73016544	2.69331	1.23767
ENSMUST00000179007	snRNA	chr17:72987798-72987904	0.448885	1.23767
ENSMUST00000175614	snoRNA	chr5:74093530-74093650	0.561106	1.23767
ENSMUST00000083809	snRNA	chr17:45620679-45620759	0.224442	1.23767
chr10.tRNA1111-MetCAT	tRNA	chr10:63194240-63194332	0.224442	1.23767
ENSMUST00000082686	snoRNA	chr12:16939994-16940115	0.673327	1.23767
ENSMUST00000083181	snRNA	chr12:80911477-80911583	0.561106	1.23767
mmu-miR-1249-5p	miRNA	chr15:84951578-84951604	4.48885	1.23767
mmu-miR-8097	miRNA	chr15:36240112-36240135	2.91775	1.23767
ENSMUST00000082632	snRNA	chr15:8220004-8220114	1.00999	1.23767
ENSMUST00000116883	miRNA	chr7:27205536-27205655	0.89777	1.23767
chr13.tRNA79-SupTTA	tRNA	chr13:21795799-21795881	0.673327	1.23767
ENSMUST00000157621	miRNA	chr1:167340369-167340424	0	1.23767
ENSMUST00000083110	rRNA	chr5:3561154-3561273	0.448885	1.23767
mmu-miR-598-3p	miRNA	chr14:63727235-63727258	1.90776	1.23767
ENSMUST00000082751	snRNA	chrX:22434414-22434516	0.336664	1.23767
ENSMUST00000083466	miRNA	chr4:156054896-156054985	0.89777	1.23767
ENSMUST00000083576	miRNA	chrX:113074824-113074893	2.80553	1.23767
mmu-miR-6980-3p	miRNA	chr18:37990886-37990907	1.45888	1.23767
mmu-miR-25-5p	miRNA	chr5:138165369-138165392	2.69331	1.23767
ENSMUST00000104203	snoRNA	chr19:44113979-44114124	0.561106	1.23767
mmu-miR-30c-2-3p	miRNA	chr1:23291753-23291776	1.5711	1.23767
ENSMUST00000158761	snoRNA	chr16:43886682-43886814	0.785548	1.23767
chr6.tRNA1034-CysGCA	tRNA	chr6:48139510-48139581	1.00999	1.23767
mmu-miR-3965	miRNA	chr5:134326493-134326513	1.12221	1.23767
chr6.tRNA1033-CysGCA	tRNA	chr6:48140484-48140555	0.785548	1.23767
mmu-miR-148b-5p	miRNA	chr15:103285147-103285172	2.58109	1.23767
mmu-miR-455-5p	miRNA	chr4:63256866-63256889	1.45888	1.23767
ENSMUST00000180317	snRNA	chr16:43126233-43126339	0.336664	1.23767
ENSMUST00000082962	snoRNA	chr19:60774330-60774461	1.23443	1.23767
ENSMUST00000122700	rRNA	chr10:31317169-31317281	0.673327	1.23767
ENSMUST00000122632	snRNA	chr16:35234796-35234923	0.785548	1.23767
ENSMUST00000083233	snoRNA	chr19:24942236-24942367	1.23443	1.23767
ENSMUST00000083596	miRNA	chr16:77598936-77599000	0.89777	1.23767
ENSMUST00000083224	snoRNA	chr13:12589565-12589791	0.673327	1.23767
ENSMUST00000122531	rRNA	chr7:90293734-90293846	0.224442	1.23767
ENSMUST00000179535	snRNA	chr9:63133283-63133389	1.12221	1.23767
mmu-miR-185-3p	miRNA	chr16:18327404-18327426	0.785548	1.23767
mmu-miR-3057-5p	miRNA	chr10:81271609-81271634	2.69331	1.23767
chr6.tRNA167-CysGCA	tRNA	chr6:48186318-48186389	1.45888	1.23767
mmu-miR-3102-3p	miRNA	chr7:100882306-100882330	0.89777	1.23767
mmu-miR-7235-3p	miRNA	chr11:97146363-97146387	2.1322	1.23767
mmu-miR-466k	miRNA	chr3:85467395-85467419	1.23443	1.23767
mmu-miR-7035-5p	miRNA	chr5:136105526-136105548	0.561106	1.23767
ENSMUST00000122528	misc_RNA	chr6:140530963-140531215	0.224442	1.23767
ENSMUST00000102383	miRNA	chr8:84178716-84178787	1.23443	1.23767
mmu-miR-326-5p	miRNA	chr7:99552287-99552312	1.5711	1.23767
mmu-miR-7075-3p	miRNA	chr8:107096024-107096046	1.23443	1.23767
mmu-miR-7031-5p	miRNA	chr5:121819245-121819269	1.5711	1.23767
ENSMUST00000122800	misc_RNA	chr1:176793956-176794220	0.112221	1.23767
ENSMUST00000083755	rRNA	chrX:68949564-68949684	0.224442	1.23767
ENSMUST00000083955	snRNA	chr11:26337540-26337703	0.224442	1.23767
mmu-miR-6900-3p	miRNA	chr1:92464482-92464504	1.5711	1.23767
ENSMUST00000158632	snRNA	chr18:81026773-81026890	0.336664	1.23767
mmu-miR-6994-3p	miRNA	chr19:11923777-11923799	1.5711	1.23767
mmu-miR-133c	miRNA	chr2:29475216-29475240	0.89777	1.23767
mmu-miR-8101	miRNA	chr11:102230102-102230125	0.448885	1.23767
mmu-miR-376c-3p	miRNA	chr12:109722769-109722791	0.448885	1.23767
mmu-miR-7015-3p	miRNA	chr4:120973258-120973280	0.336664	1.23767
ENSMUST00000104150	snRNA	chr17:32800567-32800730	0.673327	1.23767
mmu-miR-7646-5p	miRNA	chrX:135746715-135746738	0.336664	1.23767
ENSMUST00000082648	snRNA	chr17:43454255-43454397	0.112221	1.23767
ENSMUST00000157509	snoRNA	chr2:142786896-142787011	0.336664	1.23767
ENSMUST00000158732	miRNA	chrX:72992079-72992144	0.112221	1.23767
mmu-miR-6356	miRNA	chr18:68739400-68739422	0.448885	1.23767
mmu-miR-7212-5p	miRNA	chr15:25948226-25948248	0.89777	1.23767
ENSMUST00000175599	miRNA	chr15:74563821-74563915	0.224442	1.23767
mmu-miR-130a-5p	miRNA	chr2:84741154-84741177	0.336664	1.23767
ENSMUST00000157578	misc_RNA	chr13:45294654-45294996	0.112221	1.23767
ENSMUST00000157114	snoRNA	chr2:104040669-104040807	0	1.23767
mmu-miR-154-5p	miRNA	chr12:109738437-109738460	0.112221	1.23767
ENSMUST00000102186	miRNA	chrX:53049403-53049487	0.336664	1.23767
ENSMUST00000175357	miRNA	chr7:130834437-130834523	0.112221	1.23767
ENSMUST00000158617	snRNA	chr15:77242406-77242551	0	1.23767
ENSMUST00000082650	snRNA	chr14:99360672-99360827	0.112221	1.23767
ENSMUST00000122513	rRNA	chr7:82754872-82754979	0	1.23767
mmu-miR-6981-5p	miRNA	chr18:37974591-37974618	0	1.23767
ENSMUST00000083637	miRNA	chr7:99552269-99552363	1.68332	0.990139
mmu-miR-181a-1-3p	miRNA	chr1:137966507-137966530	2.24442	0.990139
mmu-miR-467d-3p	miRNA	chr2:10507675-10507698	3.25441	0.990139
ENSMUST00000082617	snRNA	chrX:116345732-116345895	0.561106	0.990139
ENSMUST00000083412	snoRNA	chr9:95624502-95624611	0.224442	0.990139
mmu-miR-1948-5p	miRNA	chr18:12714824-12714846	3.81552	0.990139
mmu-miR-7b-5p	miRNA	chr17:56243016-56243040	5.16218	0.990139
mmu-miR-6383	miRNA	chrX:136183261-136183283	2.01998	0.990139
ENSMUST00000083785	rRNA	chrX:136277505-136277623	0.785548	0.990139
ENSMUST00000083505	miRNA	chr8:107551244-107551313	3.7033	0.990139
ENSMUST00000104738	miRNA	chr17:35960730-35960814	6.05994	0.990139
ENSMUST00000157086	rRNA	chrX:102838155-102838255	0.336664	0.990139
ENSMUST00000157189	rRNA	chrX:102801184-102801284	0.336664	0.990139
ENSMUST00000103854	miRNA	chr5:64970318-64970395	1.68332	0.990139
ENSMUST00000083744	snRNA	chr13:100604359-100604462	0.673327	0.990139
ENSMUST00000083500	miRNA	chr13:58392779-58392886	1.23443	0.990139
ENSMUST00000122503	misc_RNA	chr13:91744705-91745004	0.785548	0.990139
ENSMUST00000116730	miRNA	chrX:106697078-106697198	2.1322	0.990139
ENSMUST00000158360	miRNA	chr16:32267450-32267583	3.36664	0.990139
ENSMUST00000104328	rRNA	chr1:149841530-149841661	0.336664	0.990139
mmu-miR-181a-2-3p	miRNA	chr2:38852787-38852810	2.1322	0.990139
ENSMUST00000083073	snRNA	chr11:99856308-99856414	0.785548	0.990139
ENSMUST00000082512	snRNA	chr14:33644495-33644601	0.785548	0.990139
mmu-miR-6967-3p	miRNA	chr17:26920999-26921020	0.673327	0.990139
mmu-miR-6989-3p	miRNA	chr19:6346522-6346545	1.45888	0.990139
ENSMUST00000102454	miRNA	chr7:114327255-114327323	1.90776	0.990139
ENSMUST00000157979	snoRNA	chr3:88693931-88694057	1.45888	0.990139
ENSMUST00000083569	miRNA	chrX:53053255-53053353	2.91775	0.990139
ENSMUST00000179254	snRNA	chr16:66254786-66254892	0.673327	0.990139
mmu-miR-491-5p	miRNA	chr4:88122056-88122079	1.12221	0.990139
ENSMUST00000082615	snRNA	chr16:54972431-54972537	0.336664	0.990139
mmu-miR-690	miRNA	chr16:28599939-28599962	0.561106	0.990139
ENSMUST00000175225	miRNA	chr19:47919192-47919273	1.45888	0.990139
ENSMUST00000102314	miRNA	chrX:103573060-103573154	1.79554	0.990139
mmu-miR-301b-3p	miRNA	chr16:17124419-17124443	1.79554	0.990139
mmu-miR-6971-3p	miRNA	chr17:34841808-34841830	1.68332	0.990139
mmu-miR-6939-3p	miRNA	chr12:112659276-112659297	1.00999	0.990139
mmu-miR-5107-3p	miRNA	chr18:60812129-60812152	2.1322	0.990139
ENSMUST00000157748	miRNA	chr3:138526421-138526485	0.448885	0.990139
ENSMUST00000157400	misc_RNA	chr8:3803069-3803358	0.112221	0.990139
mmu-miR-190a-5p	miRNA	chr9:67236699-67236722	0.89777	0.990139
ENSMUST00000082557	snRNA	chr11:98946444-98946550	1.00999	0.990139
ENSMUST00000083780	snRNA	chr15:5035360-5035462	0.785548	0.990139
ENSMUST00000175011	miRNA	chrX:162874918-162874995	0.673327	0.990139
mmu-miR-1969	miRNA	chr8:70925540-70925564	2.58109	0.990139
ENSMUST00000102301	miRNA	chr14:115044305-115044391	0.673327	0.990139
mmu-miR-147-3p	miRNA	chr2:122640849-122640872	0.785548	0.990139
mmu-miR-434-3p	miRNA	chr12:109594564-109594587	0.561106	0.990139
ENSMUST00000122782	snRNA	chr5:83690004-83690125	0.673327	0.990139
ENSMUST00000158692	snoRNA	chr15:32241853-32241923	0.224442	0.990139
ENSMUST00000104317	snoRNA	chr12:59134072-59134193	0.785548	0.990139
mmu-miR-5124a	miRNA	chr13:40865800-40865821	1.34665	0.990139
ENSMUST00000104614	rRNA	chr13:14118743-14118855	0.224442	0.990139
mmu-let-7f-2-3p	miRNA	chrX:151912402-151912424	0.561106	0.990139
ENSMUST00000157734	rRNA	chr5:23674289-23674381	0.561106	0.990139
mmu-miR-1947-5p	miRNA	chr16:33105374-33105397	1.00999	0.990139
ENSMUST00000116874	snRNA	chr1:69955004-69955129	0.224442	0.990139
ENSMUST00000104086	snoRNA	chr1:86087301-86087422	0.561106	0.990139
ENSMUST00000122762	misc_RNA	chr8:105203993-105204081	0.336664	0.990139
mmu-miR-6955-3p	miRNA	chr15:78891890-78891913	1.5711	0.990139
ENSMUST00000122673	misc_RNA	chr10:75442620-75442942	0.224442	0.990139
ENSMUST00000093693	snRNA	chr7:52927070-52927177	0.785548	0.990139
mmu-miR-7024-5p	miRNA	chr5:33898945-33898967	1.68332	0.990139
mmu-miR-6954-3p	miRNA	chr15:76433252-76433274	0.673327	0.990139
mmu-miR-7666-3p	miRNA	chr8:40307874-40307894	0.785548	0.990139
ENSMUST00000083530	miRNA	chr16:18327393-18327472	1.23443	0.990139
ENSMUST00000122745	misc_RNA	chr2:130705328-130705696	0.112221	0.990139
ENSMUST00000122619	misc_RNA	chr12:96255941-96256237	0.112221	0.990139
ENSMUST00000174896	miRNA	chr4:3537090-3537191	0.785548	0.990139
ENSMUST00000083538	miRNA	chr16:77646273-77646343	0.224442	0.990139
ENSMUST00000082591	snoRNA	chr14:57697809-57697937	0.224442	0.990139
ENSMUST00000122790	snRNA	chr15:81592093-81592199	0	0.990139
mmu-miR-6239	miRNA	chr14:117953767-117953788	0.112221	0.990139
ENSMUST00000122687	misc_RNA	chr7:95171864-95172157	0.112221	0.990139
mmu-miR-150-3p	miRNA	chr7:45121797-45121820	0.448885	0.990139
ENSMUST00000083617	miRNA	chr7:141221384-141221493	0.336664	0.990139
mmu-miR-1668	miRNA	chr8:83723902-83723924	0.785548	0.990139
ENSMUST00000102469	miRNA	chr16:62808349-62808416	0.336664	0.990139
ENSMUST00000083653	miRNA	chr9:51103034-51103110	0.448885	0.990139
ENSMUST00000083464	miRNA	chrX:7247989-7248056	0.785548	0.990139
ENSMUST00000083925	snRNA	chrX:74713769-74713873	0	0.990139
ENSMUST00000082616	snRNA	chr5:96907632-96907825	0.448885	0.990139
ENSMUST00000122497	rRNA	chr2:164157404-164157521	0.224442	0.990139
ENSMUST00000142709	lincRNA	chr11:83224149-83224593	0.112221	0.990139
ENSMUST00000157496	snRNA	chr5:103658237-103658407	0.112221	0.990139
ENSMUST00000083331	snoRNA	chr9:15316489-15316588	0.112221	0.990139
mmu-miR-409-3p	miRNA	chr12:109743203-109743226	0.224442	0.990139
ENSMUST00000122552	misc_RNA	chr10:114910711-114911035	0	0.990139
mmu-miR-702-5p	miRNA	chr5:136991441-136991463	0.561106	0.990139
mmu-miR-6915-3p	miRNA	chr10:128388878-128388901	0.224442	0.990139
ENSMUST00000083584	miRNA	chr11:77078064-77078172	0.448885	0.990139
mmu-miR-6900-5p	miRNA	chr1:92464513-92464538	0.448885	0.990139
ENSMUST00000082862	misc_RNA	chr3:96414437-96414859	0.336664	0.990139
ENSMUST00000093592	miRNA	chrX:7241982-7242046	0.224442	0.990139
ENSMUST00000157209	rRNA	chr7:66370392-66370481	0.112221	0.990139
ENSMUST00000104273	snRNA	chr3:79834933-79835035	0	0.990139
mmu-miR-382-5p	miRNA	chr12:109733780-109733803	0.224442	0.990139
ENSMUST00000083322	snRNA	chr13:39858863-39859027	0	0.990139
mmu-miR-320-5p	miRNA	chr14:70443524-70443547	0.224442	0.990139
mmu-miR-1971	miRNA	chr14:78191450-78191469	0.448885	0.990139
ENSMUST00000082806	snoRNA	chrX:82401091-82401227	0	0.990139
mmu-miR-294-3p	miRNA	chr7:3220690-3220713	0.112221	0.990139
ENSMUST00000180091	rRNA	chr8:5069259-5069377	1.90776	0.742604
ENSMUST00000157465	rRNA	chr9:60042069-60042179	0.448885	0.742604
ENSMUST00000083370	snoRNA	chr5:129789539-129789673	1.12221	0.742604
mmu-miR-467f	miRNA	chr11:69635418-69635440	2.58109	0.742604
mmu-miR-467g	miRNA	chr5:34732871-34732893	2.24442	0.742604
ENSMUST00000102421	miRNA	chr2:117185127-117185226	3.25441	0.742604
mmu-miR-467d-5p	miRNA	chr2:10507639-10507662	2.01998	0.742604
ENSMUST00000116876	miRNA	chr10:60960723-60960844	1.12221	0.742604
mmu-miR-8103	miRNA	chr11:97063828-97063850	4.48885	0.742604
mmu-miR-18b-5p	miRNA	chrX:52742380-52742404	1.79554	0.742604
mmu-miR-6397	miRNA	chr4:108087413-108087435	2.35665	0.742604
ENSMUST00000082848	snRNA	chr4:49289298-49289403	0.112221	0.742604
ENSMUST00000116995	miRNA	chrX:7807101-7807221	3.7033	0.742604
ENSMUST00000083865	snoRNA	chr14:75972486-75972619	0.448885	0.742604
ENSMUST00000083266	snoRNA	chr12:31258933-31259062	0.336664	0.742604
ENSMUST00000104833	miRNA	chr13:113037419-113037498	2.01998	0.742604
ENSMUST00000083645	miRNA	chr9:108568777-108568861	2.24442	0.742604
ENSMUST00000158852	rRNA	chr9:12780165-12780285	0.224442	0.742604
mmu-miR-6418-3p	miRNA	chr5:137529508-137529531	3.36664	0.742604
ENSMUST00000102300	miRNA	chr3:89227116-89227198	2.1322	0.742604
ENSMUST00000082866	snoRNA	chr12:45984343-45984549	1.12221	0.742604
mmu-miR-6409	miRNA	chr10:76008992-76009016	1.34665	0.742604
mmu-miR-3068-5p	miRNA	chr12:87437723-87437748	1.79554	0.742604
ENSMUST00000103795	miRNA	chr2:10472254-10472343	1.68332	0.742604
mmu-miR-196b-5p	miRNA	chr6:52230128-52230151	2.35665	0.742604
ENSMUST00000083580	miRNA	chr5:138165737-138165818	1.90776	0.742604
ENSMUST00000101994	snoRNA	chr13:62136930-62137062	2.24442	0.742604
mmu-miR-6914-3p	miRNA	chr10:128382881-128382901	2.24442	0.742604
mmu-miR-5132-3p	miRNA	chrX:74023533-74023555	1.90776	0.742604
ENSMUST00000083729	snoRNA	chr9:15316676-15316808	2.24442	0.742604
ENSMUST00000179548	snoRNA	chr16:38158008-38158139	0.448885	0.742604
mmu-miR-6928-3p	miRNA	chr11:101030387-101030410	2.01998	0.742604
ENSMUST00000083299	rRNA	chr12:67489113-67489231	0.448885	0.742604
ENSMUST00000083646	miRNA	chr3:69009756-69009853	1.23443	0.742604
mmu-miR-3109-5p	miRNA	chr9:69456957-69456982	1.23443	0.742604
mmu-miR-130a-3p	miRNA	chr2:84741115-84741138	1.23443	0.742604
mmu-miR-3098-3p	miRNA	chr6:125195844-125195866	1.12221	0.742604
ENSMUST00000177971	snRNA	chr15:44432595-44432701	0.785548	0.742604
ENSMUST00000175013	snRNA	chr14:20701523-20701629	0.448885	0.742604
mmu-miR-704	miRNA	chr6:47803589-47803611	1.12221	0.742604
ENSMUST00000103968	rRNA	chr9:111613898-111614015	0.224442	0.742604
ENSMUST00000175312	miRNA	chr12:7741553-7741622	0.448885	0.742604
ENSMUST00000082977	snRNA	chrX:57989473-57989579	0.224442	0.742604
ENSMUST00000158458	snRNA	chr6:124741225-124741286	0.224442	0.742604
ENSMUST00000083234	snRNA	chr15:68671416-68671522	0.224442	0.742604
ENSMUST00000082682	snRNA	chr12:49009883-49009989	0.673327	0.742604
mmu-miR-5112	miRNA	chr18:82720290-82720310	0.336664	0.742604
ENSMUST00000122672	snRNA	chr11:98473675-98473808	0.224442	0.742604
ENSMUST00000157195	miRNA	chr1:74206554-74206620	1.00999	0.742604
mmu-miR-6963-3p	miRNA	chr15:103350454-103350478	1.23443	0.742604
ENSMUST00000175333	snRNA	chr9:86699043-86699156	0.336664	0.742604
ENSMUST00000157456	snoRNA	chr7:63961901-63962098	0.561106	0.742604
ENSMUST00000122773	misc_RNA	chr14:17884808-17885133	0.224442	0.742604
mmu-miR-6960-5p	miRNA	chr15:99080809-99080832	1.90776	0.742604
ENSMUST00000179817	snRNA	chr16:71174822-71174928	0.336664	0.742604
ENSMUST00000179018	snRNA	chr7:46450413-46450519	0.89777	0.742604
mmu-miR-6412	miRNA	chr10:122648411-122648434	1.34665	0.742604
mmu-miR-1903	miRNA	chr8:128359250-128359273	0.89777	0.742604
ENSMUST00000122652	snRNA	chr17:33959663-33959767	0.112221	0.742604
mmu-miR-7656-5p	miRNA	chr9:94751828-94751851	0.673327	0.742604
ENSMUST00000102192	miRNA	chr13:113035983-113036091	1.00999	0.742604
ENSMUST00000101903	snRNA	chr7:47413834-47413940	0.785548	0.742604
ENSMUST00000082773	snRNA	chr10:112931424-112931583	0.336664	0.742604
ENSMUST00000158055	rRNA	chr19:7259941-7260061	0.112221	0.742604
mmu-miR-335-3p	miRNA	chr6:30741353-30741376	0.448885	0.742604
ENSMUST00000083484	miRNA	chrX:53054255-53054349	0	0.742604
mmu-miR-6378	miRNA	chr3:34922622-34922645	0.673327	0.742604
ENSMUST00000175176	miRNA	chrX:145039344-145039414	0.336664	0.742604
ENSMUST00000102113	miRNA	chr6:27936655-27936750	0	0.742604
ENSMUST00000158398	snoRNA	chr10:11959880-11960005	0.448885	0.742604
ENSMUST00000104866	miRNA	chr2:10516097-10516217	0.336664	0.742604
ENSMUST00000083149	rRNA	chr2:120640711-120640835	0.336664	0.742604
ENSMUST00000082560	snRNA	chr8:105172496-105172602	0.561106	0.742604
ENSMUST00000122617	misc_RNA	chr12:90981225-90981547	0	0.742604
mmu-miR-7213-3p	miRNA	chr15:79998969-79998990	0.336664	0.742604
ENSMUST00000083123	snRNA	chr2:129315329-129315479	0.112221	0.742604
ENSMUST00000145297	sense_intronic	chr7:144469533-144469993	0.448885	0.742604
ENSMUST00000083603	miRNA	chr11:75173665-75173765	0.112221	0.742604
ENSMUST00000175012	rRNA	chr4:58938025-58938109	0	0.742604
ENSMUST00000083304	snRNA	chr14:99773623-99773808	0.561106	0.742604
mmu-miR-3077-3p	miRNA	chr14:57798465-57798488	0	0.742604
mmu-miR-7682-3p	miRNA	chr1:151442429-151442451	1.12221	0.742604
ENSMUST00000179674	snRNA	chr7:38380349-38380455	0.561106	0.742604
mmu-miR-7679-3p	miRNA	chr11:82985002-82985027	0.89777	0.742604
ENSMUST00000176903	miRNA	chr7:7298891-7298946	0.112221	0.742604
mmu-miR-6952-3p	miRNA	chr15:76064827-76064850	0.673327	0.742604
chr3.tRNA285-AsnGTT	tRNA	chr3:96334971-96335044	0.224442	0.742604
mmu-miR-187-3p	miRNA	chr18:24429109-24429132	0.561106	0.742604
ENSMUST00000122470	misc_RNA	chr11:53701179-53701488	0.224442	0.742604
mmu-miR-7069-5p	miRNA	chr8:84867951-84867975	0.785548	0.742604
ENSMUST00000083599	miRNA	chr1:193507463-193507530	0.112221	0.742604
ENSMUST00000157183	snRNA	chr6:35243595-35243750	0.112221	0.742604
ENSMUST00000122725	misc_RNA	chr3:121337692-121337959	0.224442	0.742604
chrX.tRNA639-AlaCGC	tRNA	chrX:136395522-136395593	0.561106	0.742604
chrX.tRNA640-AlaCGC	tRNA	chrX:136379366-136379437	0.561106	0.742604
mmu-miR-155-3p	miRNA	chr16:84714181-84714203	0.224442	0.742604
mmu-miR-195a-3p	miRNA	chr11:70235099-70235122	0.224442	0.742604
ENSMUST00000179147	snRNA	chr10:87364040-87364146	0.112221	0.742604
mmu-miR-96-3p	miRNA	chr6:30169464-30169487	0.336664	0.742604
ENSMUST00000157937	misc_RNA	chr1:184858080-184858412	0	0.742604
mmu-miR-3076-5p	miRNA	chr14:30572149-30572174	0.448885	0.742604
mmu-miR-7042-5p	miRNA	chr6:113707212-113707234	0.785548	0.742604
mmu-miR-669h-5p	miRNA	chr2:10518173-10518198	0.448885	0.742604
ENSMUST00000157922	snRNA	chr4:25940365-25940470	0.112221	0.742604
ENSMUST00000104139	snRNA	chr4:144765627-144765792	0	0.742604
ENSMUST00000104797	miRNA	chr2:157562361-157562447	0.336664	0.742604
ENSMUST00000083877	snRNA	chr16:91349702-91349784	0	0.742604
mmu-miR-8094	miRNA	chr17:35251313-35251335	0.112221	0.742604
ENSMUST00000179524	miRNA	chr17:29560743-29560813	0.112221	0.742604
ENSMUST00000122701	misc_RNA	chr6:19046837-19047151	0.224442	0.742604
mmu-miR-7068-5p	miRNA	chr8:72470068-72470090	0.448885	0.742604
mmu-miR-6908-3p	miRNA	chr10:78445094-78445117	0.336664	0.742604
mmu-miR-1953	miRNA	chr2:151967580-151967603	0.448885	0.742604
mmu-miR-6983-5p	miRNA	chr18:61117472-61117495	0.561106	0.742604
mmu-miR-145b	miRNA	chr18:69022236-69022258	0	0.742604
ENSMUST00000104420	snoRNA	chr1:163054818-163054951	0.112221	0.742604
ENSMUST00000122547	misc_RNA	chr10:78370013-78370320	0	0.742604
ENSMUST00000175131	miRNA	chrX:73756007-73756076	0.112221	0.742604
ENSMUST00000122562	misc_RNA	chr16:22595029-22595220	0	0.742604
ENSMUST00000122647	misc_RNA	chr3:83634577-83634874	0.112221	0.742604
mmu-miR-6946-5p	miRNA	chr14:20690639-20690661	0.448885	0.742604
mmu-miR-615-3p	miRNA	chr15:103014968-103014991	0	0.742604
[truncated: 879 more rows]
